# Supplementary material for: Daughter-Specific Transcription Factors Regulate Cell Size Control in Budding Yeast
Source: PLoS Biol. 2009 Oct 20;7(10):e1000221. doi: 10.1371/journal.pbio.1000221 (PMC2756959; doi:10.1371/journal.pbio.1000221)
Supplement: Dataset S1 — Microarrays data of wild-type, ace2, swi5, and ace2 swi5 synchronized cell populations. (1.48 MB TXT) [file pbio.1000221.s001.txt]

GID	YORF	NAME	GWEIGHT	BF_01_06_Swi5Ace2_WT_00min||	BF_01_06_Swi5Ace2_WT_05min||	BF_01_06_Swi5Ace2_WT_10min||	BF_01_06_Swi5Ace2_WT_15min||	BF_01_06_Swi5Ace2_WT_20min||	BF_01_06_Swi5Ace2_WT_25min||	BF_01_06_Swi5Ace2_WT_30min||	BF_01_06_Swi5Ace2_WT_35min||	BF_01_06_Swi5Ace2_WT_40min||	BF_01_06_Swi5Ace2_WT_45min||	BF_01_06_Swi5Ace2_ace2_00min||	BF_01_06_Swi5Ace2_ace2_05min||	BF_01_06_Swi5Ace2_ace2_10min||	BF_01_06_Swi5Ace2_ace2_15min||	BF_01_06_Swi5Ace2_ace2_20min||	BF_01_06_Swi5Ace2_ace2_25min||	BF_01_06_Swi5Ace2_ace2_30min||	BF_01_06_Swi5Ace2_ace2_35min||	BF_01_06_Swi5Ace2_ace2_40min||	BF_01_06_Swi5Ace2_ace2_45min||	BF_01_06_Swi5Ace2_swi5 ace2_00min||	BF_01_06_Swi5Ace2_swi5 ace2_05min||	BF_01_06_Swi5Ace2_swi5 ace2_10min||	BF_01_06_Swi5Ace2_swi5 ace2_15min||	BF_01_06_Swi5Ace2_swi5 ace2_20min||	BF_01_06_Swi5Ace2_swi5 ace2_25min||	BF_01_06_Swi5Ace2_swi5 ace2_30min||	BF_01_06_Swi5Ace2_swi5 ace2_35min||	BF_01_06_Swi5Ace2_swi5 ace2_40min||	BF_01_06_Swi5Ace2_swi5 ace2_45min||	BF_01_06_Swi5Ace2_swi5_00min||	BF_01_06_Swi5Ace2_swi5_05min||	BF_01_06_Swi5Ace2_swi5_10min||	BF_01_06_Swi5Ace2_swi5_15min||	BF_01_06_Swi5Ace2_swi5_20min||	BF_01_06_Swi5Ace2_swi5_25min||	BF_01_06_Swi5Ace2_swi5_30min||	BF_01_06_Swi5Ace2_swi5_35min||	BF_01_06_Swi5Ace2_swi5_40min_repeat||	BF_01_06_Swi5Ace2_swi5_45min||
GENE3540X	YDR197W	|| CBS2 || 12641	1	-0.15	-0.48	-0.07	-0.11	-0.07	-0.19	0.18	0.21	-0.03	-0.04	-0.15	-0.53	-0.28	-0.22	-0.14	0.24	0.37	0.29	0.19	0.04	-0.01	-0.66	-0.06	-0.07	0.16	0.09	0.11	-0.17	0.16	0.02	1.13		-0.46	-0.23	0.18	-0.02		0.29	0.2	0.06
GENE2358X	YMR268C	|| PRP24 || 16653	1	-0.07	0.01	-0.27	-0.16	0.24	-0.25		0.14	-0.01	0.31	-0.23	-0.05	-0.18	0.12	-0.13	0.1	0.14	-0.04	0.23	0.18	-0.17	-0.35	0.32	0.18	0.07	-0.19	0.12	-0.08	0.12	0.08	0.04	0.1	0.03	-0.04	0.06	-0.2	-0.14	-0.03	0.1	0.11
GENE30X	YGR010W-3UTR	|| NMA2 || 17023	1	-0.15	-0.22	0.2	0.17	-0.14	-0.34	-0.16	0.04	0.11	-0.04	-0.03	0.16	0.11	0.09	-0.13	0.06	-0.02	-0.02	0.16	0.16	-0.13	-0.26	0.26	0.27		-0.19	0.01	-0.31	-0.04	0.08	-0.1		0.02	0.18		0.29	0.12	-0.25	0.1	0.11
GENE3190X	YKL075C	||  || 16884	1	0.04	-0.12	0.29	0.09	-0.19		0.03	-0.12	0.14	-0.04	0.07	0.05	-0.03	0.07	-0.14	-0.16	-0.15	-0.07	-0.06	0.08	0.17	-0.28	0.19	-0.01	0.06	-0.04	0.04	-0.1	0.11	0.24	-0.21	-0.03	0.18	0.24	-0.06	-0.07	0.41	-0.25	-0.04	-0.14
GENE3352X	YDR080W	|| VPS41 || 14538	1	-0.37	-0.26	0.13	0.22	-0.42	-0.3	0.06	0.04	0.26	-0.21	0.07	-0.13	-0.18	0.3	0.07	-0.07	0.26	0.23	-0.27	0.12	-0.24	-0.43	0.05	-0.01	-0.01	-0.42	0.09	-0.53	0.23	0.25	-0.26	-0.13	0.42	0.56	-0.1	-0.12	0.1	-0.15	-0.21	-0.14
GENE28X	YDR477W	|| SNF1 || 12369	1	0.05	0.08	0.03	0.02	-0.27	-0.06	-0.03	0.13	0.3	-0.13	0.4	0.05	0.02	0.03	-0.31	-0.14	0.05	0.01	0.21	0.28	-0.05	-0.51	0.13	0.28	0.1	-0.51	-0.04	-0.14	-0.02	0.31	-0.11	0.04	0.02	0.2	-0.34	-0.23	0.11	-0.21	-0.1	-0.02
GENE29X	YPL083C	|| SEN54 || 16887	1	-0.09	-0.23	-0.02	0.14	-0.24	-0.24	-0.05	-0.04	0.08	0.09	0.05	-0.09	-0.14	0.34	-0.13	0.01	-0.19	-0.05	0.2	0.25	0.13	-0.42	0.09	0.14	-0.06	-0.15	-0.2	-0.04	-0.03	0.23	-0.12	-0.01	-0.21	0.35	-0.23	0.1	0.05	-0.49	-0.03	-0.1
GENE4076X	YOR368W	|| RAD17 || 15488	1	0.21	-0.1	0.39	-0.1	-0.16	-0.31	-0.16	-0.27	-0.19	-0.12	0.09	-0.08	0.04	-0.02	-0.15	-0.22	-0.15	-0.24	-0.39	0.09	0.18	-0.53	0.29	0.01	-0.1	-0.28	0.03		-0.11	0.11	0.19	-0.03	0.48	0.33	0.14	0.11	-0.15	-0.44	-0.42	-0.28
GENE4369X	YJR141W	||  || 14727	1	-0.03	-0.53	-0.02	-0.43	-0.44	-0.11	-0.01	-0.15	0.13	0.05	0.12	-0.03	-0.25	-0.35	-0.41	-0.29	0.16	-0.27	0.1	0.06	0.14	-0.3	-0.07	-0.32	0.01	-0.36	0.06	-0.31	0.08	0.23	-0.04	-0.31	0.12	0.08	-0.1	0.15	-0.06	-0.25	-0.08	-0.38
GENE4070X	YOR313C	|| SPS4 || 15441	1	0.34	-0.49	0.38	0.04	-0.35	-0.59	0.08	-0.16	-0.07	-0.12	0.34	0.02	0.03	-0.01	-0.29	-0.09	-0.03	-0.29	0.33	-0.11	0.54	-0.57		-0.4	-0.43	-0.26	-0.53	-0.16	-0.34	-0.13	0.18	-0.6	0.4	-0.14	-0.49	-0.17	-0.1	-0.46	0.04	-0.15
GENE38X	YDR291W	||  || 12917	1	0.12	-0.16	0.04	-0.06		-0.59	0.05	0.03	0.12	0.09	0.17	-0.25	0.02	0.17	-0.28	-0.12	0.3	0.12	0.09	0.1	0.24	-0.37	0.05	-0.25	-0.01	-0.02	-0.18	0.18	0.04	0.16	0.12	0.03	0.16	-0.13	-0.35	-0.18	0.03	-0.09	0.31	-0.4
GENE39X	YMR253C	||  || 12926	1	0.28	-0.05	-0.1	-0.08	-0.23	-0.27	-0.11	-0.03	-0.03	-0.01	0.5	0.03	0.07	0.15	-0.32	-0.25	0.12	-0.16	0.11	-0.08	0.38	-0.25	-0.02	0.33		-0.08	-0.29	-0.04	-0.14	-0.11	0.25	-0.34	0.13	0.06	-0.27	-0.2	-0.01	-0.12	0.11	-0.26
GENE6179X	YMR182C	|| RGM1 || 15415	1	0.57	-0.08	-0.21	-0.06	-0.21	0.02	-0.18	-0.07	0.25	0.04	0.67	-0.29	-0.3	0.04	-0.29	-0.22	-0.13	-0.14	0.11	-0.11	0.75	-0.2	-0.09	0.12	-0.21	-0.14	-0.43	0.53	-0.28	-0.25	0.64	-0.19	-0.34	-0.21	-0.78	-0.23	-0.18		0.31	-0.31
GENE42X	YBR182C	|| SMP1 || 16729	1	0.33	-0.23	0.12	-0.08	0.21	-0.36		-0.19	-0.02	-0.21	0.14	-0.12	0.16	0.26	0.12	0.27	0.27	-0.17		0.05	0.21		-0.14		-0.27	0.08		0.06	-0.28	-0.3	0.58		-0.05	-0.23		0.11	0.09	-0.29	0.21	-0.36
GENE43X	YGL136C	|| MRM2 || 15912	1	0.58	-0.29	0.05	0.12	0.25	-0.17	-0.04	-0.15	0.01	-0.09	0.07	-0.31	-0.08	0.35	-0.05	-0.03	0.19	-0.18	-0.11	-0.16	0.26	-0.41	0.1	0.05	0.06	-0.14	-0.04	0.47	-0.07	-0.11	0.68	-0.07	0.08	0.06	-0.19	-0.11	0.07	-0.04	0.06	-0.35
GENE52X	YOR032C	|| HMS1 || 10895	1	0.43	-0.1	0.15	0.17	0.19	-0.07	0.32	0.07	0.09	-0.27	0.52	0.04	0.12		0.16	0.2	0.07	-0.25	0.01	-0.14	0.33	-0.76	0.05	0.32	-0.11	-0.04	-0.5	-0.2	-0.34	-0.22	0.15	-0.07	0.03		-0.08	0.02	0.06	-0.35		-0.3
GENE3206X	YFL052W-3UTR	||  || 17283	1	0.1	0.41	0.32	0.41	-0.33	0.15	0.01	-0.04	0.21	-0.03	0.42		0.19	0.36	0.39	0.16	0.16	-0.04		-0.28	0.51		-0.14		0.12		-0.31	0.45	-0.28	-0.17	0.25		-0.02	-0.04	-0.63	-0.25	-0.44	-0.28	-0.13	-0.34
GENE46X	YPL075W	|| GCR1 || 14334	1	0.3	0.21	0.37	0.55	0.23	0.06	0.13	-0.01	0.18	-0.21	0.59	-0.02		0.4	-0.09	-0.1	0.05	-0.2	0.11	0.04	0.56	-0.35	0.28	0.35	0.18	-0.1	0.07	-0.22	0.27	0.27	0.2	-0.32	0.04	0.23	-0.22	-0.19	-0.2	-0.06	-0.07	0.01
GENE45X	YBR119W	|| MUD1 || 14347	1	0.8	-0.43	0.2	0.47	0.42	0.22	0.12	-0.13	0.01	-0.1	1.03	-0.33	0.08	1.05		0.26	-0.16	-0.53	-0.29	-0.12	1.01	-1.13	0.32	0.27	-0.2		-0.34	-0.29	-0.02	0.09	0.75	-0.49	-0.17	0.48	-0.25		-0.13	-0.33	0.5	-0.03
GENE44X	YJL044C	|| GYP6 || 16407	1	0.25	-0.07	-0.06	0.19	0.06	0.21	-0.1	0.11	0.22	0.19	0.34	-0.23	-0.02	0.42	0.05	-0.05	-0.2	0.04	0.16		0.26	-0.25	-0.02	0.05	-0.08	0.01	-0.03	0.13	-0.05	0.1	0.32	-0.33	-0.2	-0.08	-0.19	-0.13	-0.18	0.22	0.14	0.19
GENE60X	YOR192C-3UTR	||  || 17380	1	0.39		0.07		-0.11	0.25	-0.08	-0.03	-0.28	0.08	0.12	-0.06	0.01		-0.1		-0.18	-0.13	0.48	0.01	0.35	-0.41	0.16		-0.01	-0.11	0.07	0.25	-0.06	-0.22	0.54		0.23	0.22	-0.25	-0.09	-0.03	-0.03	0.1	0.12
GENE36X	YPR084W	||  || 11061	1	0.41	-0.22	-0.03	0.01	-0.19	-0.05	0.17	-0.17	0.25	-0.28	0.12	-0.14	-0.16	-0.03	0.01	0.01	0.54	-0.31	0.55	0.14	0.28	-0.63	-0.03	0.12	0.23	-0.14	0.23	-0.09	-0.05	0.05	0.22	-0.25		0.03	-0.19	-0.08	-0.01	-0.23	-0.01	0.06
GENE31X	YPR147C	||  || 15966	1	0.04	-0.15	0.01	0.03	-0.01	-0.23	0.09	-0.07	0.08	-0.2	0.18	0.02	0.22	0.19	-0.05	0.11	0.12	-0.2	0.52	0.2	0.25	-0.45	0.09	0.13	0.25	-0.38	0.32	-0.09	0.39	0.03	-0.1	-0.41		0.12	-0.01	-0.04	-0.08	0.1	0.04	0.12
GENE2576X	YMR111C	||  || 14174	1	0.11	0.01	0.16	0.06	-0.12	-0.57	-0.09	-0.11	-0.08	0.1	0.04	0.08	0.25	-0.11	-0.3	-0.14	0.29	-0.1	-0.16	-0.2	0.18	0.09	-0.15	0.09	0.17	-0.26	0.18	0.23	-0.13	-0.17	0.32	-0.04	0.28	0.19	-0.22	0.09	0.11	0.13	-0.02	-0.28
GENE3543X	YNR028W	|| CPR8 || 10850	1	0.17	-0.05	0.24	0.18	0.11	-0.72	-0.03	-0.11	-0.23	-0.07	-0.15	-0.59	-0.14	-0.11	-0.49	-0.17	0.04		0.01	0.05	-0.05	-0.28	-0.03	-0.25	0.03	0.07	0.19	0.63	0.2	0.12	0.22	-0.03	0.25	0.24	0.36	0.29	0.32	0.18	0.12	-0.42
GENE3544X	YFL046W	||  || 15802	1	0.1	-0.29	0.2	-0.05	-0.08	-0.4	0.16	-0.19	-0.19	-0.25	-0.18	-0.33	0.13	-0.13	-0.11	-0.09	-0.33	-0.23	-0.64	-0.11	-0.14	-0.4	0.23	-0.2	0.04	0.25	0.02	0.24	-0.21	-0.01	-0.01	0.14	0.17	0.13	0.14	0.22	-0.03	-0.47	-0.07	-0.12
GENE3545X	YOR249C	|| APC5 || 15277	1	-0.09	0.02	-0.03	0.35	0.17	-0.58	-0.07	-0.03	-0.13	-0.16	-0.01		0.15	-0.29	0.14	0.12	0.08	-0.14	-0.26	-0.15	0.09	-0.37	-0.44	0.56	0.25	0.15	0.05	0.25	-0.04	-0.23	-0.17		0.14	0.08		0.15	0.08	-0.15	-0.04	-0.08
GENE3546X	YOL157C-3UTR	||  || 17096	1	-0.17	-0.01						-0.01			0.08							-0.1			0.17										-0.16								-0.06	
GENE6043X	YMR224C	|| MRE11 || 13969	1	-0.34		0.12	0.12	-0.14	-0.29	0.03	-0.22	-0.08	-0.31	-0.05	-0.01	-0.09	0.25	-0.01	-0.17	-0.51	-0.46	-0.09		-0.1	-0.06	0.06	-0.04	0.08	0.28	-0.06	-0.14	-0.28	-0.34	-0.23	0.04	-0.05	0.09	-0.1	0.14	-0.26	-0.12	0.17	0.19
GENE6042X	YNL098C-3UTR	|| RAS2 || 17415	1	-0.08		0.25		-0.49	-0.88	-0.23	-0.13	0.09	-0.23	0.23		-0.17		-0.17	-0.1	-0.74	-0.49	0.23		0.22		-0.2		0.12	0.19	-0.01	0.28	-0.3		-0.22		0.03					-0.1	0.15	0.12
GENE3542X	YIL161W	||  || 12792	1	-0.03	-0.17	0.26	-0.01	0.06	-0.35	0.19	0.19	0.11	0.1	-0.08	-0.27	-0.05	-0.17		0.12	-0.23		-0.34	-0.04	0.03	-0.36		-0.3	0.09	0.39	0.05	0.13	-0.06	0.01	-0.04	-0.32			0.02	0.28	-0.09	0.05	0.08	0.29
GENE3551X	YDR289C	|| RTT103 || 11032	1	-0.01	0.08	0.07	0.24	0.05	-0.33	0.31	0.16	0.11	-0.06	0.02	-0.22	0.06	-0.26	0.05	0.15	-0.35	-0.12	-0.55	-0.12	-0.04	-0.27	0.23	0.11	-0.02	0.27	-0.17	0.11	-0.01		-0.06	-0.09	-0.04	0.23	-0.44	-0.02	-0.22	-0.09	0.07	0.3
GENE3063X	YLR095C	|| IOC2 || 16025	1	-0.21	0.24	-0.21	0.21	0.01	-0.13	-0.14	-0.23	-0.16	-0.07	-0.05	0.28	0.04	0.24	-0.07	-0.01	-0.19	-0.12		-0.1	-0.14	0.62	0.01	0.23	-0.07	0.14	-0.36	-0.03	-0.17	-0.09	-0.21	0.25	-0.13	0.17	-0.01	-0.01	-0.06	-0.17	-0.04	0.01
GENE4155X	YPR013C-3UTR	||  || 16969	1	-0.05	0.08	-0.36	-0.23	-0.37	-0.04	-0.13	-0.25	-0.1	-0.05	-0.01	0.43	-0.09	0.16	0.18	-0.12	-0.34	-0.21	0.02	-0.19	-0.07	0.52		0.28	-0.19	-0.11	-0.23	0.09	-0.18	-0.23	0.28	0.47	-0.27	-0.26	0.2	0.03	-0.23	0.12	-0.12	0.36
GENE3782X	YLR018C	|| POM34 || 15853	1	-0.11	0.23	-0.16	-0.18	0.03	0.67	-0.13		-0.01	-0.03	-0.39	-0.1	-0.36	-0.15	0.16	-0.04	-0.57	-0.14	0.08	-0.15	-0.09	-0.01			-0.26	-0.02	-0.05	0.03	-0.14	-0.04	-0.04	0.54	-0.21	-0.13	0.02	-0.13	-0.13		0.17	-0.12
GENE3780X	YML053C	||  || 14979	1	-0.03	-0.15	0.25	0.17	0.11	0.53	-0.39	-0.21	-0.13	0.12	-0.09	-0.27	0.09	0.09	0.47	-0.28	-0.74	-0.42	-0.7	-0.36	-0.06	-0.37	0.18	0.18	-0.18	-0.15	-0.37	0.25	-0.51	-0.3	-0.08	0.41	0.36	0.04	0.08	-0.04	-0.19		-0.01	-0.17
GENE3823X	YIL005W	|| EPS1 || 16840	1	-0.15	0.02	-0.25	0.03	0.02	0.45	-0.16	-0.23	-0.03	0.19	0.11	-0.33	-0.22	0.31	0.46	-0.19	-0.42	-0.01	-0.19	-0.08	0.03	-0.23	0.31	0.39	-0.37	-0.16	-0.34	0.28	-0.3	-0.02	0.14	0.17	-0.16	0.23	-0.44	-0.26	0.11		0.17	0.07
GENE3821X	YLR144C	|| ACF2 || 14571	1	-0.05	0.04	-0.05	0.64	0.35	0.18	0.01	0.12	-0.13	0.03	0.05	-0.39	-0.23	0.27	0.1	-0.12	-0.62	0.1	-0.25	-0.28	0.08	-0.08	-0.03	0.36	-0.37	-0.2	-0.27	0.51	-0.26	-0.22	0.16	0.31	-0.15	0.16	-0.26	0.04	-0.46	-0.04	-0.03	-0.05
GENE3822X	YBL051C	|| PIN4 || 14383	1	-0.27	0.11	-0.17	0.48	0.03	0.39	0.17	0.4	0.33	0.26	-0.07	-0.11	-0.11	0.53	0.11	0.04	0.01	-0.02	-0.14	-0.15	-0.47	-0.55	-0.07	0.44	-0.26	0.06	-0.68	0.65	-0.26	-0.14	-0.06	0.27	-0.47	0.26	-0.26	-0.21	-0.34	0.16	0.01	-0.02
GENE3210X	YKL197C	|| PEX1 || 11855	1	-0.2	0.05	0.01	0.4	0.15	0.09	0.06	0.03	-0.08	-0.14	-0.14	0.2	-0.04	0.41	0.39	0.32	-0.13	0.23	0.12	-0.09	-0.15	0.17		0.25	-0.23	-0.16	-0.49	-0.03	-0.23	-0.26	-0.03	0.21	0.17	0.17	-0.66	-0.2	-0.29	-0.18	-0.04	-0.2
GENE3058X	YGR227W	|| DIE2 || 11670	1	0.02	0.34	0.04	0.43	0.04	0.26	0.03	0.09	-0.23	-0.16	0.14	-0.02	0.06	0.82	1.15	0.35	-0.46	-0.09	-0.08	-0.34	0.02	0.51	0.1	0.26	-0.32	-0.18		0.51	-0.36	-0.11	0.24	0.74	-0.23	0.15	-0.13	-0.13	-0.05		-0.2	-0.19
GENE4949X	YAR047C	||  || 14253	1																																							-0.12	
GENE507X	YJL136C-3UTR	|| RPS21B || 17039	1	0.11										0.1																				0.31							0.22	-0.3	
GENE3209X	YHR096C-3UTR	|| HXT5 || 17056	1	-0.12			0.7	0.25	0.4		-0.16	-0.23	-0.46	-0.12	0.23	0.62	1.23	1.12	0.98	0.26	0.43	0.14	-0.25	0.05		-0.5		0.12	-0.22	-0.09		-0.64	-0.47	0.06		-0.1	-0.28		-0.35	-0.67	-0.41	-0.51	-0.26
GENE6154X	YBR070C	|| ALG14 || 14088	1		-0.05	0.07	0.14	0.21	0.04	-0.23	-0.24	-0.3	-0.34		0.23	0.3	0.31	0.35	0.17	-0.13	0.23	0.28	0.13	0.06	0.3		-0.17	-0.16	-0.2	-0.25	0.07	-0.3	-0.47	0.13	0.17	-0.01	-0.16	-0.15	-0.19	-0.37	-0.53	-0.47	-0.61
GENE2X	YBL017C-3UTR	|| PEP1 || 17085	1	0.06		0.26	0.47	-0.23	-0.63		-0.19	-0.57		0.27		0.3		0.09	0.07	0.64	-0.09		-0.13	0.1		0.28		-0.13	-0.38	-0.22	-0.74	-0.18	-0.08	0.07		0.57			-0.11		-0.15	-0.04	-0.38
GENE3450X	YJL172W	|| CPS1 || 16695	1	-0.12	0.03	-0.39	0.24	-0.09	0.02	-0.19	-0.12	0.01	-0.35	-0.14	-0.19	-0.05	0.74	0.26	0.24	0.18	-0.02	0.59	0.09	-0.34	-0.82	-0.19	0.05	-0.39	-0.74	-0.41	-0.59	-0.43	-0.13	0.01	0.45	-0.11	0.5	-0.27	-0.09	-0.04	-0.44	-0.27	-0.51
GENE6133X	YMR136W	|| GAT2 || 15738	1	0.52	-0.32	-0.28	-0.14	-0.22	-0.3	-0.02	-0.19	0.05	-0.33	0.24	-0.24	-0.3	-0.19	0.03	0.13	0.61	0.01	0.1	-0.34	0.11	-0.85	-0.09	0.03	-0.27	-0.39	-0.52	-0.49	-0.21	-0.39	0.6	-0.13	-0.2	0.13	-0.26	-0.14	-0.21	-0.09	-0.09	-0.58
GENE2860X	YGR250C	||  || 12864	1	0.74	0.16	-0.29	-0.11	-0.18	-0.41	-0.19	-0.11	-0.13	-0.66	0.11	0.14	-0.07	0.04	-0.07	-0.17	0.1	-0.09	0.23		0.04	-0.47	0.3	-0.01	-0.34	0.04	-0.33	0.02	-0.14	0.01	0.32	0.41	-0.23	0.31	-0.14	0.12	-0.21	-0.56	-0.28	-0.11
GENE2823X	YKL032C	|| IXR1 || 12803	1	0.33	0.31	0.15	0.23	0.27	0.02	0.13	-0.03	0.14	-0.66	0.52	0.51	0.21	0.37	-0.05	-0.18	-0.23	-0.5	-0.12	-0.16	0.09	0.09	0.31	0.3	-0.35	-0.36	-0.68	-0.56	-0.71	-0.4	0.22	0.32	0.18	0.58	-0.11	0.16	-0.16	-0.42	-0.13	-0.08
GENE3029X	YNL156C	||  || 14192	1	-0.28	0.25	0.21	0.01	-0.09	0.06	-0.12	-0.27	-0.19	-0.33	-0.07	0.54	0.4	0.08	0.3	0.19	0.5	-0.03	0.01	-0.46	-0.23	0.82	0.35	0.04	0.56	0.18	-0.11	-1.24	-0.23	-0.46	-0.3	0.37	0.12	0.25	0.3	0.06	-0.08	-0.09	-0.42	0.23
GENE2765X	YLR248W	|| RCK2 || 15342	1	0.01	0.65	0.21	0.01	-0.25	0.04	-0.06	-0.3	0.11	-0.18	0.33	0.32	-0.11	0.09	0.02	-0.03	0.09	-0.17	0.02	-0.28	-0.03	0.24	0.22	0.14	0.38	-0.05	0.03	-0.74	-0.14	-0.18	0.01	0.03	-0.25	0.22	-0.19	-0.18	0.04	-0.12	-0.34	-0.57
GENE2764X	YDR001C	|| NTH1 || 15088	1	-0.28	0.67	0.02	0.31	-0.09	-0.3	0.03	0.02	0.04	-0.44	0.28	0.58	0.15	0.2	-0.18	0.11	0.31	0.14	0.19	-0.41	-0.09	0.5	0.31	0.34	0.05	-0.07	-0.24	-0.11	-0.07	-0.28	-0.36	0.38	-0.18	0.52	-0.22	-0.23	-0.15	-0.25	-0.31	-0.3
GENE2763X	YKR018C	||  || 12756	1	-0.14	0.56	-0.2	0.18	-0.06	-0.77	-0.31	-0.16	-0.11	-0.19	0.08	0.48	0.07	0.39	-0.29	-0.19	0.06	-0.03	0.21	-0.03	-0.2	0.26	0.24	0.31	0.26	-0.26	0.05	0.04	-0.25	-0.14	-0.1	0.47	-0.32	0.35	-0.17	-0.18	-0.05	-0.21	0.11	-0.47
GENE2762X	YAL022C	|| FUN26 || 14945	1	-0.34	0.44	-0.17	-0.05	0.05	-0.22	-0.17	-0.28	-0.19	-0.17	-0.1	0.63		0.31	-0.05	-0.06	-0.1	0.01	0.55	-0.16	-0.16	0.2	0.14	0.28	0.17	-0.04	-0.09	0.04	-0.19	-0.04	-0.49	0.05	-0.12	0.25	-0.16	-0.19	0.03	-0.22	-0.28	-0.32
GENE2890X	YDR191W	|| HST4 || 13652	1	-0.4	0.2	0.37	0.53	0.13	-0.07	-0.08	-0.25	-0.36	-0.31	-0.34	0.34	0.48	0.64	0.06	-0.21	-0.44	-0.41	-0.22	-0.37	-0.27	0.33	0.34	0.12	-0.13	-0.14	-0.22	-0.05	-0.4	-0.32	-0.38	0.13	0.26	0.14	0.19	0.08	-0.15	-0.09	-0.11	-0.07
GENE2891X	YLR130C	|| ZRT2 || 14452	1	-0.5	0.54	0.08	0.14	0.09	-0.55	-0.37	-0.35	-0.6	-0.37	0.14	0.67	0.38	0.53	0.02	-0.18	-0.24	-0.45	-0.37	-0.43	-0.14	0.76	0.25	-0.03	-0.11	-0.47	-0.26	-0.26	-0.4	-0.26	-0.56	0.47	0.03	0.3	0.1	-0.26	-0.15	-0.26	-0.39	-0.54
GENE2892X	YPL084W	|| BRO1 || 14641	1	-0.17						-0.29	-0.17			0.3					-0.23	-0.42		-0.36		-0.02		0.25				-0.39	0.33	-0.38		-0.09			0.38			-0.18	-0.39	-0.04	-0.37
GENE2895X	YLR337C	|| VRP1 || 16622	1	-0.39	0.39	0.1	0.31	0.06	0.34	-0.01	-0.04	-0.17	-0.35	-0.05	0.16	0.18	0.31	0.02	0.27	-0.16		-0.04	-0.29	-0.43	0.36	0.26	0.57	-0.29	-0.29	-0.56	-0.17	-0.7	-0.67	-0.32		0.01	0.4	-0.12	-0.13	-0.1	-0.18	-0.12	-0.54
GENE2896X	YPR019W	|| CDC54 || 13130	1	-0.25	0.09	0.04	0.3	0.2	-0.06	-0.03	-0.1	-0.1	-0.3	0.06	0.31	0.15	0.5	-0.01	-0.06	0.02	-0.17	0.02	-0.31	-0.17	-0.22	0.24	0.33	-0.45	-0.35	-0.38	-0.22	-0.45	-0.31	-0.38	-0.1	0.09	0.33	-0.14	-0.16	-0.03	-0.41	-0.31	-0.3
GENE2897X	YBR202W	|| CDC47 || 12249	1	-0.32	0.14	0.06	0.31	0.19	0.22	-0.06	-0.22	-0.35	-0.31	0.02	-0.08	0.36	0.74	0.2	0.22	0.21	-0.33	-0.28	-0.65	-0.2	0.16	0.27	0.42	-0.08	-0.14	-0.18	-0.77	-0.57	-0.6	-0.19	0.36	0.26	0.29	0.18	0.13	-0.09	-0.21	-0.31	-0.32
GENE2899X	YOL070C	||  || 11392	1	0.1	0.38	0.47	0.99	0.9	0.82	0.29	0.13	-0.19	-0.47	0.11	0.21	0.56	1.41	0.55	-0.01	-0.41	-0.57	-0.87	-0.77	-0.18	0.03	0.5	0.24	-0.43	-0.45	-0.72	-0.11	-0.73	-0.59	-0.03	0.23	0.02	0.32	0.38	0.35	0.39	0.09	-0.14	-0.36
GENE2626X	YHL036W	|| MUP3 || 11285	1	-0.25	1.3	0.86	1.11		-0.54	-0.52	-0.56	-0.62	-0.85	-0.41	0.75	0.94	1.74	-0.1	-0.35	0.04	-0.69	-0.55	-0.81	-0.32	1.11	1.64	2.21	-0.09	-0.41	-0.56	-1.01	-0.56	-0.77	-0.37	0.83	1.16	1.78	0.49	-0.22	-0.37	-0.67	-0.87	-0.96
GENE2999X	YGL163C	|| RAD54 || 16499	1	-0.31	0.3	0.01	0.32	-0.05	-0.12	-0.03	-0.18	-0.06	-0.21	-0.07	0.38	0.25	0.43	0.35	0.01	0.2	0.08		-0.17	-0.22	-0.18	0.5	0.56	0.04	-0.04	-0.22	-0.53	-0.35	-0.3	-0.22	0.37	0.07	0.46		-0.25	-0.23	-0.14	-0.26	-0.22
GENE2769X	YJR095W	|| SFC1 || 12639	1	-0.4	0.79	0.5	0.34		-0.32	0.09	-0.06	-0.25	-0.52	-0.06	1.12	0.87	0.88	-0.12	-0.22	-0.46	-0.7	-0.79	-0.63	-0.05	0.69	0.5	0.35	-0.52	-0.61	-1.03	-0.87	-1.02	-1.11	-0.64	1.75	1.34	1.85	1.35	1	0.32	-0.14	-0.74	-0.29
GENE6200X	YJL029C	|| VPS53 || 12215	1	0.03	0.39	0.15	0.13	-0.15	-0.78	0.04	0.04	-0.04	-0.18	0.2	0.38	0.09	0.09	-0.25	0.05	0.36	-0.11	0.1	-0.09		0.16	0.24	0.22	-0.03	-0.25	-0.26	-0.23	-0.04	-0.17	-0.12	0.51	0.29	0.46	0.25	0.1	-0.18	-0.14	-0.08	-0.29
GENE3037X	YPL023C	|| MET12 || 15629	1	0.08	0.55	-0.15	-0.05	0.05	-0.37	-0.02	0.06	-0.18	-0.25	0.2	0.48	0.07	0.27	0.04	0.35	0.37	0.12	0.18	-0.02	-0.11	0.39	0.06	0.29	0.06	-0.29	-0.15	-0.41	-0.28	-0.37	0.15		-0.24	0.25	-0.05	-0.14	-0.2	-0.13	-0.18	-0.39
GENE4066X	YGR122C-A-3UTR	||  || 17133	1	-0.1		0.38	-0.01	-0.2	-0.56		-0.17	-0.09	-0.08	0.02		0.57	0.06	0.02	-0.22	0.15	-0.2	-0.05	0.08	-0.18				-0.28	-0.26	0.12	-0.43	-0.22	-0.14	0.13		0.03	0.34		-0.35	-0.1	-0.25	-0.38	-0.36
GENE9X	YOR227W	||  || 11572	1	-0.62		-0.01	0.38	-0.22	-0.09	-0.22	0.01	0.18	-0.11	0.17		0.23	0.45	-0.13	-0.06	-0.17		0.25	-0.17	-0.1		0.36	0.51			-0.26	0.42	-0.28	-0.37	-0.56		-0.28	0.27	-0.77	-0.5	-0.45	-0.32	-0.07	-0.38
GENE3436X	YOR230W	|| WTM1 || 12110	1	-0.48	0.24	-0.35	-0.19	-0.21	-0.05	-0.22	-0.18	-0.12	-0.25	0.3	0.55	0.22	0.32	-0.01	-0.04	-0.22	-0.05	0.12	-0.24	-0.07	0.34	0.16	0.09	-0.04	-0.25	-0.39	0.4	-0.48	-0.43	-0.59	0.1	-0.57	-0.14	-0.54	-0.58	-0.52	-0.56	-0.43	-0.64
GENE4282X	YGL127C	|| SOH1 || 11332	1		0.33	0.12	-0.19	0.09	0.15	-0.48	-0.38	-0.44	-0.08	-0.08	0.2	0.18	0.2	0.32	-0.42	-0.84	-0.32	-0.47	-0.46	0.02	0.35	0.33	0.03	-0.22	-0.32	-0.47	0.17	-0.57	-0.58	0.18	0.48	0.04	-0.06	0.01	-0.18	-0.25		-0.06	-0.3
GENE4283X	YMR141C	||  || 13720	1	-0.47	0.17	-0.19	-0.01	-0.35	0.23	-0.32	-0.35	-0.38	-0.23	0.35	0.05	-0.24	0.38	0.31	0.07	-0.66	-0.23	-0.31	-0.4	0.16	0.05		0.22	-0.36	-0.02	-0.43	0.68	-0.63	-0.49	-0.19	0.52	-0.31	0.23	-0.3	-0.19	-0.3		-0.17	-0.52
GENE4270X	YGR241C	|| YAP1802 || 13994	1	-0.01	0.43	-0.29	-0.02	-0.26	-0.09	0.04	-0.35	-0.25	-0.47	0.7	0.29	-0.01	0.19	-0.32	-0.55	-0.68	-0.2	-0.41	-0.49	0.21	0.4	0.14	0.31	-0.33	-0.56	-0.69	0.51	-0.46	-0.54	0.11	0.71	-0.3	-0.04	-0.47	-0.21	-0.39	-0.39	-0.24	-0.08
GENE4281X	YLR389C	|| STE23 || 12805	1	0.04	0.07	0.11	0.29	-0.14	-0.08	-0.27	-0.12	-0.45	-0.18	0.26	0.2	0.08	0.27	-0.04	-0.19	-0.21	-0.4	-0.19	-0.17	0.08	0.34	0.27	0.26	-0.18	0.15	-0.23	0.53	-0.29	-0.31	0.17		-0.08	-0.08	-0.33	-0.33	-0.41	-0.42	-0.15	-0.38
GENE4243X	YDR310C	|| SUM1 || 14859	1	-0.25	0.07	-0.11	0.41	-0.22	-0.61	-0.44	-0.16	-0.31	-0.41	0.23	-0.02	-0.11	0.29	-0.47	-0.24	-0.23	-0.37	-0.21	0.23	-0.02	0.45	0.2	0.43	-0.61	-0.19	-0.43		-0.45	-0.19	-0.12	-0.11	0.01	0.19	-0.6	-0.41	-0.25	0.05	-0.08	-0.05
GENE3798X	YNL088W	|| TOP2 || 16253	1	-0.11	0.08	0.16	0.29	-0.13	-0.14	-0.61	-0.48	-0.29	-0.25	0.17	0.13	0.2	0.56	0.02	-0.15	-0.48	-0.08	-0.57	0.11	0.05	-0.02	0.29	0.37	-0.56	-0.17	-0.48	1.2	-0.55	-0.16	-0.02	0.26	0.04	0.2	-0.18	-0.39	-0.42	-0.52	-0.55	-0.63
GENE3799X	YLR086W	|| SMC4 || 14204	1	-0.01	0.05	0.09	0.12	-0.32	-0.41	-0.5	-0.16	-0.25	-0.26	0.16	-0.05	0.2	0.38	-0.4	-0.31	-0.51	-0.01	-0.25		-0.08	-0.04	0.49	0.58	-0.5	-0.61	-0.28	0.81	-0.19	0.08	0.09	0.44	0.31	0.29	-0.31	-0.38	-0.4	-0.34	-0.09	-0.22
GENE4252X	YLL031C	|| GPI13 || 14199	1	-0.51	0.06	0.02	0.37	-0.24	-0.74	-0.5	-0.29	-0.28	-0.51	0.12	-0.23	0.01	0.32	-0.41	-0.39	-0.5	-0.21	0.02	-0.02	-0.26	-0.12	0.2	0.55	-0.07	-0.22	-0.35	0.74	-0.29	0.09	-0.45	0.2	0.09	0.41	-0.46	-0.28	-0.31	-0.51	-0.22	-0.2
GENE4253X	YBL017C	|| PEP1 || 14049	1	-0.19	0.28	-0.23	0.34	0.02	-0.04	-0.48	-0.18	-0.44	-0.52	0.52	-0.14	0.18	0.65	-0.15	-0.21	-0.57	0.15	-0.34	-0.31	-0.02			0.63	-0.34	-0.44	-0.45	0.8	-0.56	-0.33	-0.08	0.06	-0.31	0.27	-0.32	-0.17	-0.38	-0.31	-0.27	0.07
GENE4257X	YGR184C	|| UBR1 || 14349	1	-0.61	-0.14	-0.2	0.05	0.01	-0.25	-0.11	-0.13	-0.03	-0.22	0.05	0.02	0.05	0.3	-0.12	-0.1	-0.03	0.1	-0.1	-0.17	-0.34	0.2	0.21	0.39	-0.18	-0.1	-0.27	0.34	-0.49	-0.15	-0.52	-0.02	-0.1	0.18	-0.59	-0.25	-0.09	-0.21	-0.24	-0.41
GENE3059X	YOR329C	|| SCD5 || 15005	1	-0.37	0.24	0.06	0.21	0.04	-0.18	0.2	-0.03	0.06	-0.42	0.08	0.22	0.24	0.04	-0.1	0.1	0.25	0.13	-0.38	-0.14	-0.24	0.22	0.3	0.52	-0.13	-0.12	-0.3	0.42	-0.35	-0.16	-0.31		-0.05	0.04	-0.13	-0.16	-0.35	-0.26	-0.24	-0.47
GENE5832X	YHL017W	||  || 12271	1	0.08		-0.05		-0.16	-0.91	-0.19	-0.07	-0.26	-0.12	0.15	-0.29	-0.25	-0.11	-0.47	-0.25	0.14	-0.01	0.03	-0.06	0.11	-0.18	0.03	0.13	-0.09	-0.42	-0.15	0.11	-0.32	-0.04	0.23	0.02	-0.27		-0.26	-0.36	-0.14	-0.23	0.04	-0.53
GENE4259X	YDL048C	|| STP4 || 16850	1	0.64	0.14	-0.2	-0.01	-0.5	-0.67	-0.8	-0.76	-0.52	-0.64	0.53	0.34	-0.09	0.03	-0.16	-0.22	-0.24	-0.4	0.11	-0.25	0.34	0.26	-0.12	-0.33	-0.14	-0.24	-0.54	-0.13	-0.44	0.03	0.78	-0.16	-0.39	-0.24	-0.9	-0.96	-0.73	-0.74	-0.31	-0.64
GENE4250X	YOR175C	||  || 15055	1	0.08	0.23	-0.02	0.11	-0.13	-0.35	-0.22	-0.04	-0.28	-0.25	0.57	0.17	0.18	0.27	-0.27	-0.21	-0.15	-0.11	-0.01	-0.33	0.3	0.16	0.28	0.21	-0.09	-0.35	-0.2	-0.01	-0.43	-0.13	0.08	0.17	-0.32	0.31	-0.48	-0.43	-0.29	-0.48	-0.3	-0.64
GENE4258X	YLR028C	|| ADE16 || 15189	1	-0.04	0.34	-0.28	-0.09	-0.38	-0.61	-0.6	-0.38	-0.31	-0.19	0.22	0.29	-0.01	-0.04	-0.67	-0.56	-0.44	-0.08		-0.08	0.09	0.47	0.17	0.12	-0.31	-0.52	-0.37	0.55	-0.19	-0.03	-0.09	0.31	-0.43	-0.08	-0.61	-0.62	-0.31	-0.31	-0.14	-0.38
GENE6X	YER141W	|| COX15 || 12702	1	-0.01	0.43	-0.12	0.08	-0.35	-0.99	-0.54	-0.4	-0.29	-0.32	0.51	0.31	0.08	0.24	-0.37	-0.23	-0.67	-0.17	0.47	0.17	0.35	0.46	0.27	0.28	-0.07	-0.17	-0.06	0.29	0.02	0.17	-0.03	0.26	-0.41	0.08	-0.76	-0.69	-0.83	-0.23	-0.17	-0.16
GENE4254X	YDR141C	|| DOP1 || 11522	1	-0.45	-0.41	-0.19	0.39	0.14	-0.25	-0.26	-0.01	-0.13	-0.39	0.18	-0.28	0.01	0.25	0.02	-0.03	-0.29	0.01	-0.15	-0.18	-0.35	-0.01	0.25	0.15	-0.39	-0.57	-0.43	0.63	-0.17	-0.2	-0.44	-0.34	-0.21	0.01	-0.56	-0.32	-0.26	-0.37	-0.09	-0.12
GENE4279X	YKR027W	||  || 11682	1	-0.15	-0.05	-0.14	0.12	-0.12	-0.7	-0.06	-0.22	-0.25	-0.26	0.01	-0.22	-0.17	0.4	-0.16	0.09	0.05	-0.18	-0.73	-0.14	-0.17		-0.19	0.05	-0.11	-0.03	-0.48	0.07	-0.22	-0.3	-0.2	0.07	0.03	0.07	-0.51	-0.04	-0.19	-0.43	-0.05	-0.46
GENE4280X	YJL101C	|| GSH1 || 16933	1	0.04	-0.24	-0.26	0.06	0.13	-0.43	-0.14	-0.19	-0.32	-0.66	0.23	-0.52	-0.23	0.12		0.14	-0.12	-0.27	-0.57	-0.82	-0.02			0.61	0.23	-0.07	-0.27	0.37	-0.87	-0.87	0.14	0.03	-0.13	0.28	-0.07	-0.14	-0.35	-0.76	-0.52	-0.51
GENE4211X	YDR122W-3UTR	|| KIN1 || 17018	1	-0.29	-0.74	-0.34	-0.33	-0.09	-0.8	-0.13	-0.08	-0.1	-0.46	0.51	-0.26	-0.19	-0.1	-0.04	-0.06	-0.42	-0.17	-0.09	-0.26	-0.14	-0.07	0.05	0.44	-0.15	0.06	-0.36	0.36	-0.51	-0.38	-0.53	-0.04	-0.46	-0.09	-0.47	-0.29	-0.25	-0.6	-0.35	-0.2
GENE4210X	YKL039W	|| PTM1 || 15085	1	-0.49		-0.43	0.15	-0.09	-0.76	-0.23	-0.2	-0.13	-0.33	-0.08	-0.46	-0.1	0.46	-0.03	0.17	-0.13	-0.24	-0.15	-0.18	-0.34	-0.28	0.07	0.34	0.02	0.37	-0.16	0.41	-0.37	-0.08	-0.55	-0.1	-0.5	0.3	-0.2	-0.29	-0.15	-0.55	-0.27	-0.09
GENE3552X	YKL079W	|| SMY1 || 15206	1	0.03	-0.11	-0.09	0.11	0.1	-0.29	0.11	0.12	-0.08	-0.5	0.02	-0.06	-0.31		0.25	0.2	-0.29	-0.29	-0.53	-0.53	-0.19	-0.31		0.03	0.28	0.39	-0.07	0.08	-0.28	-0.17	-0.29		-0.6			-0.07	-0.32	-0.35	-0.15	-0.14
GENE4208X	YKL175W	|| ZRT3 || 12162	1	-0.35	0.12	-0.05	0.18	-0.19	-0.73	-0.32	-0.46	-0.35	-0.3	-0.19	-0.12	-0.07	0.11	-0.25	-0.11	-0.56	-0.34	0.33	-0.01	-0.29	-0.02	0.06	-0.18	-0.2	-0.08	-0.14	0.15	-0.32	0.01	-0.38	-0.21	-0.38	0.21	-0.18	-0.04	-0.3	-0.05	-0.13	-0.07
GENE6038X	YML028W-3UTR	|| TSA1 || 17088	1	-0.39	-0.2	-0.38	0.06	-0.12	-0.2	-0.37	-0.57	-0.31	-0.33	-0.4	0.01	-0.2	0.06	-0.35	-0.56	-0.69	-0.41	0.23	-0.47	-0.38	0.39	-0.03	0.05		0.03	-0.25	0.49	-0.32	-0.46	-0.42	0.06	-0.02	-0.03	-0.12	-0.18	-0.24	-0.22		-0.35
GENE4523X	YDR400W	|| URH1 || 15781	1	0.28	-0.02	0.06	-0.25	-0.25	-0.37	-0.52	-0.43	-0.42	-0.12	0.21	0.09	-0.02	-0.14	-0.28	-0.41	-0.36	-0.18	0.28	0.07	0.23	0.2	0.15	-0.22	-0.28	-0.5	-0.39	-0.25	-0.22	-0.08	0.34	-0.12	0.01	-0.06	-0.3	-0.47	-0.44	-0.61	-0.42	-0.49
GENE4524X	YEL042W	|| GDA1 || 13886	1	0.21	0.02	-0.41	-0.18	-0.33	-0.43	-0.39	-0.41	-0.29	-0.17	-0.08	-0.22	-0.21	-0.19	-0.59	-0.39	-0.26	-0.2	0.42	0.2	-0.11	-0.58	-0.3	-0.2	-0.4	-0.55	-0.4	-0.07	-0.28	0.05	0.07	-0.13	-0.09	0.16	-0.55	-0.45	-0.3	-0.54	-0.21	-0.26
GENE4148X	YJL062W	|| LAS21 || 16037	1	-0.06	-0.02	-0.2	-0.08	-0.14	-0.83	-0.08	-0.01	-0.04	0.05	0.14	0.02	-0.03	0.2	-0.51	-0.46	-0.11	-0.09	0.25	-0.02	-0.08	-0.31	-0.08	0.3	-0.27	-0.54	-0.28	-0.08	-0.21	0.09	-0.29	0.12	0.06	0.11	-0.31	-0.34	0.11	-0.11	-0.06	-0.35
GENE4428X	YPL169C	|| MEX67 || 11550	1	0.08	0.49	-0.13	-0.05	-0.32	-0.02	-0.2	-0.25	-0.04	-0.38	-0.15	-0.09	-0.05	-0.03	-0.36	-0.2	0.02	-0.57	0.15	0.07	-0.26	-0.29	-0.19	0.01	0.01	-0.55	-0.12	-0.19	-0.01	-0.06	-0.44	0.14	-0.29	0.08	-0.17	-0.24	-0.1	-0.63	-0.26	-0.23
GENE4427X	YFR028C	|| CDC14 || 13905	1	-0.38	0.16	-0.39	-0.03	-0.2	0.01	-0.13	-0.12	-0.43	-0.28	-0.36	0.2	0.04	0.05	-0.67	-0.39	-0.41	-0.22	-0.32	-0.28	-0.33	-0.19	0.07	0.2	0.07	-0.22	-0.29	-0.52	-0.37	-0.04	-0.4	0.42	-0.2	0.13	-0.13	-0.61	-0.77		-0.34	-0.18
GENE4426X	YML031W	|| NDC1 || 15407	1	-0.24	0.21	-0.22	-0.19	-0.08	-0.02	-0.32	-0.15	-0.3	-0.16	-0.24	0.03	-0.1	0.09	-0.23	-0.07	0.12	0.01	0.12	0.11	-0.24	-0.08	0.02	0.28	0.21	0.03	0.05	-0.63	-0.19	-0.02	-0.32	0.67	-0.31	-0.15	-0.24	-0.62	-0.67		-0.05	-0.26
GENE6143X	YPL227C	|| ALG5 || 12705	1	-0.34		0.15	-0.25	-0.42	-0.63			-0.38	-0.15	-0.41		0.2	0.17					-0.29	-0.13	-0.46		0.26	-0.07					-0.19	-0.43	-0.46	0.39	0.24	0.09					-0.33	-0.26
GENE4302X	YNL272C	|| SEC2 || 16935	1	-0.11	0.04	0.19	0.34	-0.16	-0.26	-0.2	-0.22	-0.13	-0.2	0.14		0.26	0.46	-0.1	-0.17	-0.14	-0.29	-0.03	0.11	-0.1	-0.22	0.47	0.55	0.05	-0.51	-0.21	-0.46	-0.2	0.06	-0.48	0.08	-0.05	0.73	-0.12	-0.06	-0.24	-0.66	-0.29	-0.51
GENE3004X	YCR091W-3UTR	|| KIN82 || 17299	1	0.09	0.05	-0.2	-0.14	-0.67			-0.12	-0.01	-0.03	0.62		-0.29					-0.19		-0.46	0.43		0.31			-0.56		-1.07	-0.25	-0.34	0.06		-0.17	0.16		-0.08	-0.47	-0.23	-0.19	
GENE4284X	YBR161W	|| CSH1 || 15830	1	0.2	0.28	0.28	0.25	-0.03	-0.31	0.05	-0.15	-0.13	-0.1	0.33	-0.06	-0.03	0.31	-0.06	-0.25	-0.47	-0.41	-0.29	-0.29	0.34	0.03	0.26	0.11	-0.47	-0.69	-0.52	-0.75	-0.64	-0.52	0.28	0.07	0.11	0.3	-0.28	-0.4	-0.31	-0.15	-0.36	-0.3
GENE4206X	YDR089W	||  || 14397	1	0.16	-0.27	0.03	0.03	-0.39	-0.67	-0.17	-0.24	-0.22	-0.37	0.37	-0.07	0.22	0.41	-0.37	-0.5	-0.32	-0.44	0.11	-0.44	0.13	-0.3	0.58	0.72	-0.06	-0.45	-0.4	-0.11	-0.34	-0.28	-0.05	-0.32	0.11	0.15	-0.45	-0.35	-0.25	-0.24	-0.02	-0.42
GENE4207X	YLL032C	||  || 11807	1	-0.33	0.04	-0.01	0.23	-0.24	-0.27	-0.19	-0.27	-0.27	-0.15	-0.08	-0.01	0.22	0.33	-0.26	-0.46	-0.34	-0.4	-0.12	-0.33	-0.15	-0.07	0.41	0.38	-0.25	-0.32	-0.18	-0.02	-0.3	-0.2	-0.22	0.1	0.25	0.42	-0.2	-0.21	-0.03	-0.11	-0.03	-0.25
GENE4223X	YNL014W	|| HEF3 || 12578	1	-0.2	0.65	-0.36	-0.15	-0.85	-0.11	0.09	-0.47	-0.96	-0.76	-0.34	0.85	-0.14	0.11	-0.4	-0.17	-0.33	-0.75	-0.69	-0.84	-0.63	0.1	-0.13	0.26	-0.26	-0.59	-0.46	-1.5	-1.08	-0.4	-0.18	0.7	-0.06	0.09	0.53	0.16	-0.13	-0.35	-1.56	-1.16
GENE2770X	YLL029W	||  || 12348	1	-0.15	0.51	-0.1	0.16	-0.37	-0.19	-0.14	-0.11	0.03	-0.33	0.34	0.55	0.2	0.08	-0.17	-0.19	0.08	-0.24	-0.18	-0.32	-0.11	0.31	-0.45	0.44	0.03	-0.09	-0.3	-0.54	-0.37	-0.26	-0.07	0.22	-0.06	0.52	-0.32	-0.23	-0.15	-0.44	-0.24	-0.56
GENE4249X	YIL137C	||  || 16191	1	-0.06	0.1	-0.17	0.11	-0.07	0.07	-0.24	-0.04	-0.18	-0.24	0.11	0.15	-0.02	0.15	-0.38	-0.34	-0.17	-0.23	-0.12	-0.19	-0.03	0.18	0.25	0.38	-0.18	-0.48	-0.58	-0.48	-0.5	-0.19	-0.12	0.32	-0.2	0.18	-0.27	-0.17	-0.42	-0.44	-0.18	-0.25
GENE3499X	YDR159W	|| SAC3 || 15398	1	-0.42	-0.07	0.11	0.34	0.04	0.08	-0.23	-0.26	0.05	-0.35	-0.13	0.04	0.15	0.26	0.11	-0.17	-0.03	-0.2	-0.61	-0.23	-0.11	-0.33	-0.04	0.36	-0.13	-0.52	-0.23	-0.93	-0.33	-0.62	-0.53		0.03	0.22	-0.25	-0.5	-0.17	-0.57	-0.19	-0.62
GENE4232X	YNR047W	||  || 15663	1	0.06	0.37	0.11	0.32	-0.3	-0.17	-0.37	-0.58	-0.09	-0.95	0.32	0.29	0.26	0.72	-0.08	-0.22	0.27	-0.63	0.36	-0.26	-0.07	-0.19	0.35	0.78	0.17	-0.54	-0.23	-0.4	-0.44	-0.51	-0.35	0.1	0.06	0.69	-0.29	-0.23	-0.27	-0.76	-0.23	-0.64
GENE4231X	YMR237W	||  || 12670	1	-0.11	0.33	0.22	0.29	-0.2	-0.36	-0.23	-0.42	-0.08	-0.54	0.32	0.12	-0.04	0.15	-0.27	-0.28	0.08	-0.26	0.06	-0.2	0.02	-0.03	0.18	0.27	0.07	-0.2	-0.18	-0.76	-0.11	-0.5	-0.47	0.02	-0.23	0.36	-0.38	-0.33	-0.11	-0.6	-0.51	-0.75
GENE4230X	YBL007C	|| SLA1 || 11184	1	-0.06	0.4	0.21	0.12	-0.23	-0.53	-0.2	-0.47	0.35	-0.57	0.37	0.24	0.06	0.15	-0.06	-0.07	0.19	-0.28	0.45	-0.13	-0.08	-0.4	0.06	0.38	-0.04	-0.31	-0.01	-0.68	-0.04	0.04	-0.39	-0.3		0.49	-0.5	-0.39	-0.1	-0.65	-0.31	-0.57
GENE4247X	YHR135C	|| YCK1 || 16960	1		0.28	-0.17	0.03		-0.23	-0.2	-0.25	-0.26	-0.34	0.06	0.22	0.05	0.29	-0.12	-0.09	-0.04	-0.2	0.05	-0.14	-0.14	-0.05	0.12	0.38	-0.03	-0.26	-0.19	-0.31	-0.16	-0.09	-0.12	-0.06	-0.14	0.28	-0.09	-0.12	-0.12	-0.17	-0.22	-0.44
GENE4131X	YDL224C	|| WHI4 || 11516	1	-0.39	0.12	-0.24	-0.12	-0.02	-0.26	-0.1	-0.2	-0.2	-0.26	0.05	0.16	-0.03	0.17	-0.1	-0.41	0.02	-0.18	0.13	-0.2	-0.37	-0.03	0.01	0.41	-0.08	-0.26	-0.28	-0.55	-0.26	-0.02	-0.6	0.13	-0.03	0.45	0.13	0.04	-0.14	-0.03	-0.21	-0.6
GENE4130X	YAL021C	|| CCR4 || 13387	1	-0.32	-0.05	-0.15	-0.06	-0.19	0.18	0.14	-0.1	0.16	-0.16	-0.08	0.2	-0.12	-0.01	-0.25	0.14	0.27	-0.04	0.3	-0.25	-0.53	-0.24	-0.07	0.27	0.01	-0.52	-0.4	-0.8	-0.48	-0.03	-0.45	-0.15	0.1	0.4	0.08	-0.11	-0.11	-0.19	-0.36	-0.4
GENE4129X	YBL047C	|| EDE1 || 11165	1	-0.46	0.01	-0.32	0.05	-0.32	-0.03	-0.17	-0.09	0.17	-0.68	0.14	0.22	-0.04	-0.01	-0.25	-0.2	0.19	-0.22	0.06	-0.31	-0.6	-0.43	0.08	0.19	-0.09	-0.65	-0.51	-0.75	-0.32	-0.25	-0.75	-0.37	-0.14	0.44	-0.16	-0.31	0.06	-0.38	-0.34	-0.79
GENE4578X	YOL051W	|| GAL11 || 15716	1	-0.24	-0.05	-0.16	-0.04	-0.2	-0.32	-0.27	-0.21	-0.21	-0.36	0.21	-0.07	-0.03	0.22	-0.21	-0.04	0.25	-0.18	-0.02	-0.11	-0.38	-0.27	0.09	0.34	-0.16	-0.44	-0.36	-0.5	-0.34	-0.16	-0.36	-0.02	-0.12	0.27	0.01	-0.13	-0.08	-0.32	-0.21	-0.56
GENE4132X	YMR047C	|| NUP116 || 16238	1	-0.12	0.05	-0.09		-0.02	0.09		-0.15	-0.15	-0.32	0.06	0.14	0.16	0.34	-0.05	-0.05	0.42	-0.01	-0.14	-0.12	-0.48	-0.13	-0.54	0.19	-0.12	-0.23	-0.42	-0.56	-0.24	-0.15	-0.39	-0.32	-0.21	0.31	-0.31	-0.28	-0.38	-0.33	-0.47	-0.68
GENE4246X	YOR290C	|| SNF2 || 12304	1	-0.06	0.12	-0.04	0.01	-0.16	-0.36		-0.22	-0.07	-0.34	0.36	0.31	0.18	0.23	-0.38	-0.4	0.17	-0.05	0.06	-0.01	-0.14	-0.07	-0.29	0.45	-0.3	-0.39	-0.49	-0.8	-0.35	-0.06	-0.27	0.05	0.05	0.21	-0.27	-0.31	-0.31	-0.24	-0.26	-0.57
GENE4248X	YHR082C	|| KSP1 || 16947	1	-0.06	0.19	0.01	0.18	0.34	-0.64	-0.56	-0.11	-0.19	-0.9	0.21	0.2	0.29	0.4	0.02	0.13	-0.01	0.11	-0.14	-0.24	-0.26	-0.33	0.08	0.7	-0.15	-0.44	-0.66	-1.03	-0.52	-0.46	-0.31	0.34	-0.24	0.23	-0.26	-0.4	-0.73	-0.25	-0.02	-0.41
GENE3005X	YGL206C	|| CHC1 || 14241	1	-0.36	-0.03	-0.04	0.15	-0.42	-0.05	-0.24	-0.18	0.01	-0.29	0.41	0.34	0.13	0.21	-0.17	0.05	0.67	0.05	0.53	-0.13	-0.25	0.37	0.24	0.49	-0.39	-0.44	-0.25	-0.79	-0.03	-0.04	-0.32	-0.37	-0.17	0.08	-0.3	-0.46	-0.34	-0.07	-0.19	-0.76
GENE3006X	YDR293C	|| SSD1 || 14888	1	-0.4	0.03	-0.27	0.01	-0.38	0.21	-0.22	-0.02	-0.03	-0.3	0.32	-0.26	-0.09	0.16	0.3	0.32	1.05	0.12	0.39	-0.31	-0.38	0.08	0.35	0.4	-0.42	-0.29	-0.46	-1.26	-0.31	-0.36	-0.43		-0.34	0.02	-0.44	-0.43	-0.37	-0.1	-0.28	-0.77
GENE3007X	YDR251W	|| PAM1 || 16676	1	-0.22	0.23	0.05	0.18	-0.33	0.19	-0.11	-0.01	-0.07	-0.51	0.4	0.31	-0.01	0.13	0.26	0.26	1.03	-0.03	-0.18	-0.61	-0.18	0.47	0.29	0.37	-0.15	-0.16	-0.32	-1.04	-0.35	-0.46	-0.38	-0.3	-0.11	0.24	-0.18	-0.51	-0.51	-0.22	-0.59	-1.14
GENE3009X	YJL094C	|| KHA1 || 12261	1		0.18	-0.03	0.27	-0.25	-0.34	0.07	0.08	-0.18	-0.24	0.41	0.14	0.14	0.52	0.64	0.24	0.1	-0.19	0.29	-0.49	0.03	0.07	0.31	0.29		-0.45	-0.72	-1.21	-0.53	-0.61	0.01	0.16	-0.02	0.19	-0.21	-0.78	-0.87		-0.38	-0.53
GENE3008X	YML127W	|| RSC9 || 12483	1	0.09	0.31	-0.12	-0.29	-0.38	-0.19	-0.05	-0.25	-0.12	-0.17	0.23	0.4	-0.12		0.47	0.01	0.09	-0.17	0.17	-0.32	0.06		0.09	0.12	-0.08	-0.28	-0.22	-1.07	-0.4	-0.25	-0.17	0.44	-0.06		0.01	-0.44	-0.75	-0.28	-0.29	-0.44
GENE3010X	YKR050W	|| TRK2 || 15423	1	0.1	0.06	-0.12	-0.14	-0.29	-0.33	-0.05	-0.26	-0.2	-0.18	0.25	0.07	-0.14	0.3	0.3	0.07	0.53	0.05	0.37	-0.3	0.16	0.3	0.06	0.07	0.07	-0.11	-0.27	-0.95	-0.23	-0.07	-0.13	0.07	-0.22	0.19	0.02	-0.23	-0.34	-0.03	-0.23	-0.25
GENE3011X	YOL060C	|| MAM3 || 14224	1	-0.07	0.29	-0.11	-0.1	-0.46	0.01	-0.14	-0.19	-0.1	-0.23	0.21	0.48	0.12	0.22	0.18	0.22	0.89	-0.04	0.39	-0.21	-0.12	0.27	0.19	0.36	-0.03	-0.29		-0.86	-0.22	-0.19	-0.28	0.21	-0.18	0.19	0.17	-0.22	-0.33	-0.04	-0.3	-0.64
GENE3012X	YLR189C	|| ATG26 || 14091	1	-0.27	0.28	0.04	0.12	-0.23	-0.13	-0.25	-0.34	0.05	-0.36	0.11	0.32	0.18	0.26	-0.06	0.02	0.39	-0.28		-0.35		0.66	0.38	0.35	-0.02	-0.08	-0.15	-0.99	-0.09	-0.24	-0.21		-0.06	0.23	-0.19	0.1	-0.41	-0.14	-0.22	-0.52
GENE4224X	YOL031C	|| SIL1 || 15141	1		0.17	0.33	-0.06	0.03	-0.57	-0.33	-0.16	-0.46	-0.33	0.32	0.46	0.35	0.11	-0.29	-0.27	-0.44	-0.37	-0.61	-0.4	0.22	0.93	0.5	0.13		-0.16	-0.41	-1.03	-0.32	-0.51	-0.11	0.33	0.2	-0.16	-0.27	-0.49	-0.9	-0.42	-0.3	-0.61
GENE4228X	YKL010C	|| UFD4 || 10773	1	-0.31	0.06	-0.16	-0.04	-0.26	-0.17		-0.32	-0.25	-0.45	0.4	0.26	0.18	0.23	-0.25	-0.12	-0.08	-0.25	-0.42	-0.37	-0.17	0.46	0.02	0.66	0.24	-0.12	-0.21	-0.55	-0.2	-0.29	-0.53	-0.06	-0.1	0.24	0.06	-0.13	-0.33	-0.34	-0.36	-0.49
GENE4235X	YML075C-3UTR	|| HMG1 || 17127	1	-0.65	0.49	0.04	0.81	-0.43	-0.69	-1.45	-0.96	-1.09	-0.85	0.7	0.78	0.86	0.79	0.04	0.14	-0.23	-0.46	-0.23	-0.43	-0.04	1.18	0.79	0.8	-0.32	-0.02	-0.71	-1.05	-0.87	-0.66	-0.65		0.14	0.07	-0.69	-0.62	-0.7	-1.06	-0.76	-0.73
GENE4234X	YML075C	|| HMG1 || 16107	1	-0.53	0.95	0.32	0.45	-0.27	-1.43	-1.09	-1.05	-0.89	-0.84	0.77	1.37	1.21	0.8	0.13	-0.08	0.19	-0.31	-0.23	-0.34	-0.05	1.13	0.66	0.84	0.14	-0.6	-0.87	-0.9	-0.94	-0.49	-0.68	0.84	0.17	0.61	-0.5	-0.79	-1.05	-1.41	-1.1	-1.48
GENE4233X	YGR281W	|| YOR1 || 16536	1	0.08	0.69	0.32	0.62	-0.31	-0.62	-0.64	-0.74	0.01	-1.05	1.75	1.26	0.83	0.5	-0.14	-0.08	0.19	-0.37	0.38	-0.47	0.31	0.17	0.64	0.62	0.01	-0.55	-0.26	-1	-0.62	-0.47	-0.22	0.34	0.52	0.54	-0.51	-0.34	-0.49	-1.07	-0.82	-1.18
GENE4237X	YKL213C	|| DOA1 || 16944	1	0.13	0.53	0.16	0.52	0.13	-0.78	-0.27	-0.22	-0.23	-0.21	0.26	0.24	0.26	0.47	-0.4	-0.32	0.34	0.01	0.02	-0.1	0.1	0.35	0.47	0.33		-0.73	-0.16	0.06	-0.27	-0.26	0.13	0.26	-0.09	0.45	-0.24	-0.45	-0.29	-0.35	-0.37	-0.75
GENE4236X	YAL016W	|| TPD3 || 13616	1	-0.16	0.39	0.01	0.32	-0.03	-0.9		-0.24	-0.23	-0.33	0.2	0.32	0.19	0.32	-0.28	-0.19	0.31	-0.01	0.17	-0.14	-0.16	0.17	0.47	0.23	-0.06	-0.19	-0.1	0.02	-0.34	-0.21	-0.08	0.27	-0.16	0.31	-0.22	-0.38	-0.34	-0.47	-0.42	-0.74
GENE4227X	YGL252C	|| RTG2 || 12778	1	-0.1	0.22	0.01	0.17	0.05	-0.46	-0.36	-0.38	-0.47	-0.47	0.24	0.18	0.06	0.32	-0.16	-0.21	-0.1	-0.2	-0.15	-0.32	-0.02	-0.11	0.37	0.3	0.21	-0.27	-0.04	-0.11	-0.13	-0.22	-0.11		-0.13	0.22	0.11	-0.34	-0.38	-0.27	-0.32	-0.67
GENE4226X	YCL009C	|| ILV6 || 11509	1	-0.09	0.34	-0.01	0.34	0.16	-0.48	-0.29	-0.15	-0.43	-0.43	0.12	0.28	0.16	0.33	-0.21	-0.15	-0.12	-0.18	-0.09	-0.32	-0.03	-0.09	0.49	0.43	0.34	-0.26	0.13	-0.02	-0.04	-0.06	0.05		0.16	0.45	0.08	-0.25	-0.44	-0.3	-0.17	-0.41
GENE4238X	YDL134C	|| PPH21 || 16707	1	-0.06	0.17	0.09	-0.12	-0.17	-0.46	-0.14	-0.14	-0.2	-0.16	0.08	0.25	0.1	-0.08	-0.25	-0.28	0.26	-0.09	-0.05	-0.29	-0.09	0.22	0.26	0.06	-0.06	-0.19		-0.28	-0.14	-0.05	-0.22	0.05	-0.09	0.01	-0.05	-0.25	-0.14	-0.12	-0.32	-0.64
GENE4239X	YDR264C	|| AKR1 || 15918	1	-0.47	0.38	-0.19	0.07	-0.08	-0.98	-0.3	-0.21	-0.28	-0.39	0.07	0.15	0.15	0.58	-0.13	-0.09	0.17	-0.06	0.12	-0.14	-0.33	0.1	0.18	0.32	-0.25	-0.28	-0.32	0.08	-0.18		-0.44	0.34	-0.06	0.36	-0.32	-0.44	-0.34	-0.28	-0.24	-0.63
GENE4289X	YMR120C-3UTR	|| ADE17 || 17247	1	-0.04	0.14	-0.28	-0.1	-0.51	-0.63	-0.48	-0.71	-0.21	-0.69	0.41	0.4	-0.04	0.12	-0.33	-0.15	-0.17	-0.34	0.37	-0.23	0.26	0.43	0.53	0.72	0.13	0.11	-0.1	-0.27	-0.02	0.06	0.38	0.47	-0.05	0.14		-0.36	-0.24	-0.78	-0.45	-0.52
GENE4290X	YLR359W	|| ADE13 || 13202	1	0.09	0.23	-0.19	0.04	-0.46	-0.49	-0.6	-0.56	-0.08	-0.46	0.47	0.39	0.04	-0.14	-0.47	-0.46	0.27	-0.39	0.41	0.03	0.28	0.13	0.25	0.02	0.18	-0.44	-0.07	-0.58	0.02	-0.01	0.26	0.56	0.01	0.2	-0.43	-0.32	-0.27	-0.64	-0.48	-0.6
GENE4286X	YGL178W	|| MPT5 || 14714	1	-0.03	-0.09	0.22	0.29	-0.19	-0.8		-0.06	-0.16	-0.03	0.22	0.26	0.44	0.5	-0.49	-0.12	0.25	0.03	0.08	0.06	0.06	-0.26	0.41	0.41	-0.19	-0.77	-0.46	-0.47	-0.31	-0.19	-0.09		0.34	0.44	0.09	-0.31	-0.61	-0.25	-0.12	-0.34
GENE4251X	YLR371W	|| ROM2 || 14542	1	0.06	0.11	-0.09	0.26	-0.04	-0.92	-0.08	0.03	-0.03	-0.23	0.52	-0.04		0.42	-0.12	-0.27	0.15	-0.1	0.05	-0.06	0.1	-0.28	0.36	0.67	-0.16	-0.52	-0.38	-0.36	-0.12	-0.11	0.12			0.38	-0.3	-0.5	-0.58	-0.27	-0.19	-0.39
GENE4287X	YNL167C	|| SKO1 || 16170	1	0.22	0.02	0.14	0.19	-0.26	-0.54	-0.07	0.11	0.12	0.05	0.18	0.01	0.07	0.14	-0.35	-0.25	0.29	0.14	0.27	0.05	0.21	-0.06	0.22	0.24	-0.58	-1.05	-0.47	-0.38	-0.15	-0.11	0.27	0.11	0.17	0.4	-0.32	-0.7	-0.19	-0.1	-0.1	-0.51
GENE4299X	YER032W	|| FIR1 || 11743	1	-0.03	0.14	0.29	0.29	-0.49	-0.62	-0.21	-0.11	0.08	-0.05	0.38	0.26	0.35	0.2	-0.87	-0.88	-0.43	-0.42		0.13	0.26	-0.06	0.58	0.46	-0.47	-0.72	-0.58	-0.02	-0.18	-0.03	-0.15	0.04	0.56	0.47	-0.48	-0.18	-0.15	-0.22	0.15	-0.21
GENE4298X	YLR045C	|| STU2 || 14585	1	-0.09	0.57	0.07	0.28	-0.34	-0.39	-0.17	-0.26	-0.02	-0.26	0.24	0.57	0.29	0.41	-0.51	-0.71	-0.77	-0.23	-0.05	0.03	0.14	0.5	0.48	0.33	-0.39	-0.46	-0.71	0.37	-0.38	-0.09	-0.03	0.55	0.22	0.53	-0.44	-0.44	-0.41	-0.42	-0.18	-0.38
GENE4297X	YOR372C	|| NDD1 || 12517	1	0.57	0.22	0.22	0.21	-0.43	-0.26	-0.6	-0.41	-0.32	0.13	0.83	0.21	0.26	0.23	-0.4	-0.56	-0.61	-0.39	-0.26	-0.12	0.7	0.21	0.65	0.38	-0.58	-0.64	-0.61	-0.69	-0.58	-0.31	0.58	0.58	0.58	0.54	-0.48	-0.44	-0.41	-0.56	-0.08	-0.48
GENE4288X	YMR070W	|| MOT3 || 14326	1	0.2	0.13	0.29	-0.14	-0.5	-0.71	-0.16	-0.19	-0.22	-0.26	0.58	0.69	0.48	0.24	-0.4	-0.25	0.19	-0.05	0.14	-0.25	0.2	0.08	0.57	0.49	-0.54	-0.66	-0.64	-0.5	-0.32	-0.3	0.03	0.26	0.41	0.57	-0.34	-0.56	-0.27	-0.41	-0.18	-0.67
GENE4245X	YJL176C	|| SWI3 || 13104	1	-0.01	0.24	0.04	0.08	-0.23	-0.95	-0.3	-0.33	-0.21	-0.4	0.27	0.29	0.18	0.16	-0.37		0.07	-0.17	0.04	-0.1	-0.04	-0.19	0.22	0.25	-0.51	-0.46	-0.59	-0.36	-0.44	-0.3	-0.06	0.17	0.13	0.44	-0.27	-0.2	-0.22	-0.58	-0.39	-0.82
GENE4244X	YNL197C	|| WHI3 || 15504	1	0.14	0.24	0.01	0.12	-0.23	-0.3	-0.17	-0.29	-0.26	-0.38	0.58	0.43	0.14	0.19	-0.41	-0.54	-0.52	-0.26	0.01	-0.17	0.08	0.26	0.17	0.19	-0.77	-0.72	-1	-0.32	-0.65	-0.42	0.02	0.26	0.2	0.14	-0.53	-0.56	-0.72	-0.52	-0.39	-0.59
GENE4285X	YLR373C	|| VID22 || 12056	1	-0.01	0.11	0.1	0.34	-0.06	-0.22	-0.1	-0.2	-0.18	-0.29	0.19	0.11	0.17	0.3	-0.28	-0.19	-0.47	-0.61	-0.01	-0.07	0.13	-0.08	0.51	0.32	-0.65	-0.54	-0.42	-0.47	-0.37	-0.09	0.01	-0.15	0.27	0.41	-0.11	-0.28	-0.21	-0.16	-0.2	-0.3
GENE4296X	YLR272C	|| YCS4 || 14370	1	0.22		-0.03	-0.07	-0.17	-0.11	-0.69	-0.24	-0.15	0.01	0.29		0.04	0.12	-0.08	-0.66	-0.53	-0.27	-0.38	0.05	0.51		0.49	0.28	-0.25	-0.66	-0.46	-1.1	-0.14	0.03	0.18		0.16	-0.06		-0.36	-0.35	-0.31	0.3	-0.21
GENE4295X	YLR450W-3UTR	|| HMG2 || 17233	1	0.11		0.21	0.09	-0.31		-0.48	-0.34	-0.43	-0.02	0.57		0.26		-0.2	-0.05	-0.54	-0.12	-0.01	0.01	0.34		0.02		-0.27	-0.21	-0.28		-0.05	0.08	0.18		0.34					-0.25	0.08	
GENE4294X	YMR015C	|| ERG5 || 14356	1	-0.51	0.54	0.09	-0.03	-1.19	-1.06	-1.38	-1.05	-0.68	-0.2	1.19	1.11	0.67	0.14	-0.61	-0.61	-0.55	-0.04	0.44	0.18	0.28	1.19	0.93	0.48	-0.54	-0.72	-0.62	0.06	0.11	0.18	-0.57	0.85	0.43	0.39	-0.88	-0.99	-1.14	-0.99	-0.57	-0.49
GENE4293X	YNL111C	|| CYB5 || 15490	1	-0.35	0.44	0.49	-0.42	-0.89	-1.21	-1.38	-1.03	-1.01	-0.2	1.13	1.76	1.37	0.14	-0.64	-0.94	-0.96	-0.61	-0.96	-0.13	0.62	1.87	1.29	0.06	-0.72	-0.93	-1.05	-0.87	-0.46	-0.27	-0.4	0.98	1.13	0.11	-0.34	-0.94	-1.32	-0.99	-0.77	-0.44
GENE4292X	YCL063W	|| VAC17 || 15434	1	0.24	0.36	0.42	0.24	-0.31	-0.46	-0.7	-0.6	-0.54	-0.41	0.6	0.64	0.58	0.25	-0.62	-0.8	-0.87	-0.62	-0.09	-0.18	0.46	0.39	0.62	0.37	-0.17	-0.32	-0.49	-0.44	-0.29	-0.18	0.22	0.5	0.59	0.4	-0.08	-0.4	-0.72	-0.33	-0.17	-0.17
GENE4291X	YGR049W	|| SCM4 || 16313	1	-0.07	0.08	0.06	0.15	-0.2	-0.09	-0.83	-0.45	-0.5	-0.17	0.45	0.71	0.59	0.29	0.08	-0.07	-0.13	-0.06	-0.13	-0.09	0.62	0.77	0.41	0.38	-0.15	0.09	-0.37	-0.37	-0.22	-0.01	0.08	0.43	0.37	0.06	-0.07		-0.38	-0.1	-0.15	
GENE4200X	YPL085W	|| SEC16 || 13769	1	-0.06	0.23	0.14	0.09	0.14	0.13	-0.54	-0.14	-0.32	-0.12	0.49	0.34	0.44	0.39	0.35	-0.03	-0.17	-0.22	-0.31	-0.16	0.14	0.46	0.27	0.6	-0.19	-0.39	-0.46	-0.66	-0.32	-0.08	0.21	0.65	0.09	0.28	-0.31	0.05	-0.25		-0.03	-0.23
GENE2934X	YDL160C	|| DHH1 || 13001	1	0.39	0.32	0.17		-0.13	0.17	-0.34	-0.35	-0.42	-0.39	0.82	0.54	0.3	0.15	-0.03	0.1	0.84	-0.22	-0.07	-0.51	0.39	0.54	0.56	0.35	-0.07	-0.35	-0.15	-1.22	-0.47	-0.49	0.38	0.28	0.28	0.44	-0.07	-0.22	-0.14	-0.28	-0.5	-0.74
GENE2825X	YNL224C	||  || 16615	1	0.09	0.2	0.04	0.07	-0.17	-0.09	0.08	-0.11	-0.02	-0.19	0.29	0.16	-0.03	0.22	0.01	0.11	0.23	-0.2	-0.36	-0.11	-0.06	-0.16	0.02	0.3	-0.02	-0.12	-0.22	-0.67	-0.3	-0.07	-0.05	0.37	0.19	0.39	-0.02	0.16	0.07	-0.22	-0.24	-0.52
GENE2824X	YGL110C	|| CUE3 || 10977	1	0.51	0.11	0.12	0.16	-0.1	0.03	0.01	-0.13	0.05	-0.15	0.35	-0.08	-0.12	0.11	-0.17	-0.15	-0.08	-0.31	-0.44	0.14	0.11	-0.3	0.15	0.41	0.1	-0.3	-0.15	-0.41	-0.35	0.19	0.19	0.13	0.22	0.22	-0.05	0.23	0.09	-0.33	-0.15	-0.32
GENE64X	YNL054W	|| VAC7 || 15673	1	0.25	-0.06	0.04	0.2	-0.32	-0.09	0.02	-0.13	0.22	-0.28	0.51	0.18	0.11	0.16	-0.14	-0.1	0.09	-0.04	0.24	0.18	0.28	-0.45	0.26	0.19	0.08	-0.24	0.01	-0.4		0.1	0.11	-0.37	0.39	0.58	-0.01	-0.2	0.17	-0.28	-0.12	-0.32
GENE163X	YIL156W	|| UBP7 || 12434	1	0.05	0.01	0.73	0.48	-0.19	-0.18	0.26	0.06		-0.36	0.26	0.02	0.26	0.34	-0.04	0.22	0.38	0.07	-0.26	-0.03	0.15	-0.28	0.18	0.56	0.23	-0.4	0.06	-0.75	-0.23	-0.07	-0.21		0.36	0.3		-0.12	0.13	-0.34	-0.13	-0.28
GENE4305X	YLR182W	|| SWI6 || 11936	1	0.31	0.29	0.67	0.58	-0.07	-0.25	0.15	-0.28	0.25	-0.35	0.46	0.01	-0.01	0.16	-0.2	-0.19	0.36	-0.14	0.09	0.16	0.24	-0.48	0.37	0.31	-0.11	-0.41	-0.04	-0.58	-0.06	0.06	-0.02	-0.08	0.48	0.7	-0.18	0.16	-0.04	-0.44	-0.46	-0.67
GENE4309X	YPR097W	||  || 10761	1	0.02	0.05	0.31	0.1	-0.34	0.29		-0.14	-0.02	-0.19	0.39	-0.09	0.03	0.36	-0.15	0.15	0.35	-0.04	0.13	-0.11	0.02	-0.32	0.2	0.18	0.09	-0.25	-0.16	-0.8	-0.25	0.11	-0.1	-0.19	0.17	0.38	-0.39	-0.38	-0.34	-0.33	-0.34	-0.59
GENE4308X	YER008C	|| SEC3 || 11931	1	0.05	-0.1	0.11	0.25	-0.31	-0.08	-0.1	-0.04	0.23	-0.43	0.44	-0.21	0.01		-0.18	-0.21	0.12	0.06	0.22	0.09	0.05	-0.5	0.23	0.32	-0.03	-0.45	-0.14	-0.38		-0.01	-0.21	-0.31	0.23	0.7	-0.31	-0.1	-0.06	-0.29	-0.34	-0.52
GENE4312X	YKL020C	|| SPT23 || 11018	1	0.28	0.05	0.55	0.43	-0.33	-0.55	-0.19	-0.31	0.15	-0.28	0.77	0.18	0.23	0.23	-0.16	-0.4	0.05	-0.34	-0.84	-0.24	0.37	-0.26	0.27	0.44	0.02	-0.49	-0.25	-0.66	-0.06	-0.15	0.08	-0.1	0.38	0.68	-0.16	-0.49	0.16	-0.47	-0.34	-0.57
GENE4307X	YDR208W	|| MSS4 || 10884	1	0.28	0.42	0.75	0.56	-0.42	-0.47	0.13	-0.18	0.1	-0.42	0.7	0.24	0.28	0.35	-0.13	-0.19	0.18	-0.06	0.32	-0.11	0.23	-0.18	0.4	0.51	0.02	-0.4	-0.2	-0.82	0.1	0.01	0.05	0.28	0.23	0.72	-0.32	-0.4	-0.18	-0.31	-0.35	-0.64
GENE2590X	YLR228C	|| ECM22 || 13599	1	0.71		1.06	0.19	-0.43	-0.54			0.15	-0.3	1.33			0.31	-0.12	0.04				-0.4	0.83		0.24		0.03	-0.28					0.37			0.57		-0.24			-0.17	-0.49
GENE4311X	YDR200C	|| VPS64 || 10971	1	0.23	-0.35	0.9	0.38	-0.52	-0.6	0.09	-0.1		-0.27	0.41	-0.4	0.04	0.03	-0.03	-0.02	0.1	-0.11		-0.42	0.14	-0.47	0.12	0.07	0.19	-0.03	0.05	-0.73	-0.18		0.2		0.25	0.4					-0.19	-0.85
GENE4310X	YOR137C	|| SIA1 || 16675	1	0.43	0.31	0.76	0.42	-0.36	-0.37	-0.1	0.08		-0.79	0.25	-0.02	-0.07	-0.1	-0.23	-0.32	0.13	-0.18	0.32	-0.45	0.16	-0.45	0.12	0.2	0.16	-0.43	-0.07	-0.54	0.05	-0.1	0.06	-0.24	0.39	0.04	-0.26	-0.3	-0.02	-0.18	-0.33	-0.41
GENE4201X	YDR390C	|| UBA2 || 12469	1	0.03	0.12	-0.02	0.16	0.17	-0.14	-0.34	-0.15	-0.26	-0.34	0.02	0.03	-0.01	0.28	0.06	-0.19	-0.46	-0.19	-0.39	-0.26	0.15	-0.04	0.24	0.26	-0.16	-0.22	0.09	-0.47	-0.15	-0.14	0.22	0.24	0.07	0.19	-0.13	-0.23	-0.29		-0.05	-0.36
GENE2920X	YGR233C	|| PHO81 || 14962	1	0.27	-0.55	-0.11	-0.03	-0.67	-0.58	-0.33	-0.24	-0.37	-0.49	0.91	-0.48	0.33	0.25	0.59	0.44	0.2	-0.11	-0.1	-0.29	0.11	-0.05	0.39	0.51	-0.02	-0.18	-0.39	-0.71	-0.01	-0.13	0.35	-0.39	-0.16	-0.04	-0.25	-0.48	-0.66		-0.08	-0.49
GENE2921X	YDR266C	||  || 16073	1	-0.03		-0.09	0.07	-0.2	-0.35	0.02	0.23	0.06	0.03	0.12	-0.15	-0.07	0.21	-0.03	0.13	0.09	0.03	0.24	-0.3	0.03	-0.04	0.23	0.12	0.15		-0.1	-0.59	0.09	0.08	-0.05	0.06	-0.1	0.04	0.03	-0.31	-0.63		0.07	-0.18
GENE4519X	YMR214W	|| SCJ1 || 10738	1	0.16	-0.17	-0.06	-0.4	-0.14	-0.29	-0.18	-0.14	-0.22	-0.13	0.33	0.01	-0.1		0.43	0.12	0.02	-0.21	0.06	-0.06	0.06	0.24	0.11	-0.02	-0.05	0.14	-0.22	-0.8	-0.17	0.13	0.08	-0.04	-0.3	-0.25	0.27	-0.33	-0.67	-0.1	-0.09	-0.35
GENE4520X	YHR115C	|| DMA1 || 10852	1	0.02	-0.22	-0.34	-0.22	-0.51	-0.41	-0.09	-0.07	-0.21	-0.27	0.05		-0.09	-0.14	0.22	-0.18	-0.21	-0.15	0.16	-0.31	0.08	-0.05	-0.03	-0.04	0.17	0.09	-0.22	-0.73	-0.02	0.05	0.01	-0.16	-0.45	-0.31	-0.22	-0.31	-0.67		-0.19	-0.29
GENE4522X	YMR016C	|| SOK2 || 10880	1	-0.03		-0.19	-0.02	-0.71	-0.51	-0.11	-0.29	-0.18	-0.14	-0.15	0.14	-0.05	-0.04	0.26	-0.02	0.09	0.22	0.22	-0.07	-0.29	-0.03	0.18	0.38	-0.14	-0.11	-0.73	-0.89	-0.3	0.18	0.09		-0.05	0.04	-0.15	-0.69	-1.1	-0.42	-0.34	-0.7
GENE4521X	YNL101W	|| AVT4 || 13013	1	-0.38	-0.22	-0.24	-0.13	-0.24	-0.08	-0.26	-0.16	-0.26	-0.32	0.03		0.05	0.13	0.28	0.02	-0.25	-0.1	0.23	-0.33	-0.17	0.15	0.09	0.24	-0.11	-0.03	-0.36	-0.82	0.21	-0.13	-0.34	0.08	-0.14	0.26	0.18	-0.32	-0.77	-0.33	-0.15	-0.44
GENE2922X	YCR033W	|| SNT1 || 12311	1	0.19	-0.14	-0.04	0.12	-0.35	-0.15	-0.02	-0.16	-0.09	-0.13	0.2	0.1	-0.01	0.14	0.09	0.15	0.13	-0.07	0.24	-0.15	0.11	0.14	0.09	0.27	0.04	-0.22	-0.23	-0.8	0.13	0.14	0.11	-0.13	-0.02	0.12	-0.22	-0.66	-0.64		-0.2	-0.44
GENE2923X	YLR403W	|| SFP1 || 13500	1	0.06	0.1	0.32	0.07	-0.17	0.1	-0.02	-0.27	-0.35	-0.27	0.41	-0.66	0.04	0.25	0.24	0.09	0.84	0.05	0.31	-0.21	0.08	0.34	0.08	0.24	-0.28	-0.17	-0.13	-1.06	-0.04	0.18	-0.19		0.1	0.28	-0.34	-0.5	-0.55	-0.3	-0.62	-1.01
GENE6067X	YGR204W	|| ADE3 || 16510	1	-0.12	0.2	-0.37	-0.41	0.26	0.32	0.26	-0.22	-0.32	-0.14	-0.09			-0.04	0.6	0.41	0.12	0.1	0.17	-0.58	-0.44	0.4	-0.08	0.28	0.26	0.22	-0.31	-1	-0.28	-0.56	-0.31	0.17	-0.5	0.09	0.26	-0.03	-0.68	-0.31	-0.41	-0.82
GENE6068X	YJL041W	|| NSP1 || 11519	1	-0.07	-0.24	-0.28	-0.23	-0.08	0.09	-0.18	0.12	0.11	-0.22		-0.05	-0.14	0.01	0.48	0.23	-0.12	-0.04	0.34	-0.13	-0.19		0.06	0.15	0.13	0.13	-0.34	-0.8	-0.03	-0.33	-0.04	-0.03	-0.35	-0.02	0.32	-0.41	-0.79	-0.09	-0.03	-0.29
GENE4516X	YDR093W	|| DNF2 || 14490	1	0.2	-0.03	-0.42	-0.53	-0.29	-0.18	-0.36	-0.44	-0.27	-0.33	0.54	-0.23	-0.54	-0.2	-0.16	-0.31	-0.8	-0.24	0.15	-0.19	0.2	0.04	-0.03	0.21	-0.29	0.05	-0.72	-0.69	0.11	0.01	0.25	0.12	-0.56	-0.14		-0.46	-0.96	-0.66	-0.29	-0.95
GENE6073X	YJL133W	|| MRS3 || 16902	1	0.27	-0.28	-0.01	-0.32	-0.17	-0.23	-0.27	-0.32	-0.45	-0.53	0.42	-0.02	-0.05	-0.29	0.59	0.3	-0.25	-0.26	0.17	-0.2	0.19	0.2	0.11	-0.28	0.48	0.51	-0.22	-0.63	0.2	0.01	0.03	-0.03	-0.05	-0.27	0.28	-0.28	-0.75	-0.22	-0.05	-0.26
GENE3000X	YNR052C	|| POP2 || 14053	1	-0.19	0.32	-0.05	-0.12	0.03	-0.31	-0.02	-0.05		-0.14	-0.11	0.12	-0.02	0.03	0.42	0.33	0.1	0.03	0.43	-0.18	-0.04	0.4	0.09	0.29	0.37	0.23		-0.59	-0.06	0.05	-0.23	0.36	-0.11	0.02	0.12	-0.21	-0.48	-0.05	-0.06	-0.35
GENE3003X	YMR092C	|| AIP1 || 13348	1	-0.22	0.34	-0.1	0.38	0.1	-0.04	0.1	0.1	0.09	-0.19	0.07	0.12	-0.01	0.43	0.48	0.38	-0.07	0.01	-0.02	-0.33	-0.12	0.41	-0.01	0.34	0.2	-0.01	-0.21	-0.77	0.02	-0.15	-0.5	0.05	-0.26	0.16	-0.04	-0.45	-0.68		-0.23	-0.24
GENE3002X	YJL020C	|| BBC1 || 11110	1	-0.2	0.28	-0.19	-0.17	-0.09	-0.38	-0.12		0.17	-0.06	0.08	0.17	0.06	0.17	0.23	0.19	0.09	-0.09	-0.4	-0.1	-0.32	0.4	0.16	0.4	0.32	-0.22	-0.41	-0.61	-0.14	-0.28	-0.31	0.28	-0.34	0.14	0.05	-0.31	-0.43	-0.1	0.22	-0.12
GENE6069X	YPL195W	|| APL5 || 10754	1	-0.06	-0.18	-0.36	0.15	0.17	-0.58	-0.03	-0.11	-0.07	-0.55	0.15	-0.07	-0.2	0.31	0.54	0.1	-0.18	0.21	-0.4	0.11	-0.32	0.02	0.23	0.3	0.17	0.26	-0.23	-0.86		0.07	-0.41	0.11	-0.46	-0.1	-0.08	-0.38	-0.96	-0.28	-0.25	-0.15
GENE6063X	YGR256W-3UTR	|| GND2 || 17100	1	-0.16	0.61	-0.18	0.33	0.36	0.23	-0.24	0.03	0.11	-0.16	-0.25	0.33	-0.09	-0.05	0.19	-0.09	-0.28	-0.35	-0.42	-0.44	-0.46		-0.09	0.19	0.28	0.35	-0.06	-0.65	-0.27	-0.2	-0.25	0.35	-0.41	0.04	-0.08	-0.4	-0.61		-0.03	-0.24
GENE3820X	YDL083C-3UTR	|| RPS16B || 17010	1	-0.44							-0.2			-0.52							-0.64			-0.47										-0.4							-0.22	-0.28	
GENE4216X	YNR041C	|| COQ2 || 11592	1	-0.43	0.35	-0.25	-0.23	0.01	-0.4	-0.33	-0.37	-0.25	-0.22	-0.31	0.23	-0.06	0.06	-0.25	-0.31	-0.32	-0.41	0.25	-0.31	-0.42	0.14	-0.24	-0.06	0.03	-0.2	-0.07	-0.37	-0.18	-0.19	-0.66	0.61	-0.34		-0.13	-0.36	-0.25	-0.43	-0.31	-0.47
GENE4215X	YOR106W	|| VAM3 || 11162	1	-0.32	0.37	-0.19	-0.18	-0.01	-0.19	-0.31	-0.21	-0.18	-0.23	-0.33	0.38	-0.06		-0.2	-0.16	-0.26	-0.27	0.38	-0.18	-0.35	0.4	-0.19		0.14	-0.04	-0.12	-0.32	-0.21	0.07	-0.48	0.47	-0.43	-0.11	-0.12	-0.37	-0.18	-0.24	-0.22	-0.32
GENE6064X	YLL039C	|| UBI4 || 10808	1	-0.14	0.31	-0.31	-0.47	-0.57	-0.76	-0.28	-0.97	-0.52	-0.53	-0.3	0.91	-0.54	-0.15	0.54	0.49	-0.18	-0.43	0.49	-0.74	-0.22	0.78	-0.26	-0.03	0.62	0.36	0.04	-0.7	-0.13	-0.57	-0.04	0.62	-0.57	-0.29		-0.45	-0.39	-0.62	-0.38	-0.24
GENE6061X	YMR207C-3UTR	|| HFA1 || 16971	1	-0.15	-0.04	0.13	-0.05	0.04	-0.14	-0.06	-0.02	-0.34	-0.2	-0.14	0.42	-0.05		0.34	0.34	0.11	-0.07	-0.25	-0.09	-0.06		0.37	0.58	0.18	0.17	-0.27	-0.66	-0.37	-0.66	-0.06		-0.03	-0.03	-0.19	-0.4	-0.59		-0.12	-0.33
GENE6066X	YLR427W	|| MAG2 || 16612	1	-0.08	0.24	0.03	-0.06	-0.27	0.01	0.03	-0.14	0.31	-0.08	0.04	0.21	-0.02	-0.37	0.06	-0.05	0.03	-0.13		-0.55	-0.2	0.26	0.02	0.18	0.33	-0.17	-0.08	-0.82	-0.34	-0.19	-0.14	0.01	-0.1	-0.19		0.02	-0.15		-0.28	
GENE6065X	YDR231C	|| COX20 || 12924	1	0.08	0.27	-0.01	-0.21	-0.03		-0.46	-0.34	-0.17	0.1	-0.13	0.54	-0.07			-0.42	-0.08	-0.03		-0.31	-0.07		0.14	0.39	0.28	0.22	0.09	-0.73	-0.27	-0.07	0.06		-0.21	0.06	0.03	-0.12	-0.49	-0.16	-0.5	0.19
GENE3045X	YKR018C-3UTR	||  || 17204	1	0.05	0.49	0.08	0.12	-0.34	-0.08	-0.41	-0.49	0.1	-0.4	0.38	0.25	-0.04	0.14	-0.08	-0.09	0.09	-0.19	0.05	0.22	-0.4	0.19	-0.19	0.2	0.19		-0.05	-0.62	-0.06		-0.17		-0.49	0.08		-0.37	-0.28	-0.63	-0.17	-0.34
GENE6181X	YMR003W	||  || 15028	1	0.28	0.17	-0.34	-0.18	-0.16	-0.01	-0.34	-0.17	-0.05	0.03	0.4	0.08	-0.21	0.03	0.05	-0.16	-0.32	0.01		0.04	0.3	-0.04	-0.1	0.13	-0.18	-0.19	-0.26	-0.22	-0.34	0.01	0.32	0.15	-0.26	-0.14	-0.47	-0.23	-0.27	-0.36	-0.13	-0.08
GENE5836X	YJL134W	|| LCB3 || 12295	1	0.03	0.2	-0.21	-0.12	-0.22	0.02	-0.14	-0.2	-0.17	-0.11	0.17	-0.05	-0.2	-0.15	-0.38	-0.49	-0.61	-0.45	-0.05	-0.18	0.14	-0.11	-0.13	-0.18	-0.19	-0.37	-0.54	-0.38	-0.44	-0.18	0.04	0.12	-0.05		-0.36	-0.31	-0.33	-0.11	-0.01	0.18
GENE5837X	YER169W	|| RPH1 || 11537	1	0.12	0.16	-0.11	-0.14	-0.14	0.29	-0.42	-0.17	-0.35	-0.05	0.2	-0.02	-0.26	-0.2	-0.05	-0.22	-0.58	-0.58	0.07	-0.23	0.16	-0.1	0.05	0.01	0.08	-0.2	-0.11	-1.1	-0.46	-0.24	0.23	0.51	-0.14	0.05	-0.3	-0.63	-0.63	-0.07	0.06	-0.04
GENE6182X	YGL126W	|| SCS3 || 16417	1	0.26	0.26	-0.27	-0.45	-0.3	-0.29	-0.15	-0.12	-0.25	-0.22	0.27	0.51	-0.09	-0.04		-0.24	-0.04	-0.18	0.63	-0.04	0.31		-0.12	-0.12	0.15		-0.5	-0.82	-0.32		0.11	0.03	-0.27	-0.46	-0.52	-0.72	-0.62		-0.1	-0.12
GENE6180X	YJR049C	|| UTR1 || 13052	1	0.4	0.4	-0.25	-0.11	-0.07	0.05	-0.64	-0.14	-0.13	-0.16	0.42	0.01	-0.11	-0.29	-0.17	-0.29	-0.38	-0.14		-0.03	0.34	0.29	-0.01	0.17	0.35	-0.15	-0.03	-0.75	-0.27	-0.12	0.52		-0.27	0.08	-0.34	-0.31	-0.69		0.12	-0.15
GENE4197X	YBL091C	|| MAP2 || 15194	1	0.09	0.37	-0.24	-0.21	-0.01	0.06	-0.21	0.19	0.03		0.17	0.32	-0.14	-0.14	-0.27	-0.07	-0.2	-0.03	-0.17	-0.25	0.11	0.44	0.05	-0.12	0.21	-0.01	-0.05	-0.37	-0.08	-0.15	0.13	0.61	-0.32	-0.14	-0.01	-0.23	-0.39		0.12	-0.15
GENE4196X	YJR051W	|| OSM1 || 10889	1	0.05	0.38	-0.3	-0.23	-0.21	-0.01	-0.5	-0.34	-0.32	-0.33	-0.05	0.28	-0.2	-0.19	-0.26	-0.44	-0.76	-0.29	0.15	-0.23	0.01	0.52		-0.09	-0.01	-0.13	-0.11	-0.13	-0.04	0.13	0.12	0.87	-0.29	-0.28	-0.32	-0.32	-0.47		-0.16	-0.19
GENE3553X	YLR287C-A-3UTR	|| RPS30A || 17061	1	0.19	0.34			-0.24			-0.1	-0.12	-0.27	-0.18				-0.01	-0.16	-0.35				0.16				-0.34	-0.09	-0.32	0.05			0.28								0.05	0.11
GENE3554X	YOR383C	|| FIT3 || 14942	1	0.14	0.31	0.03	0.15	0.02	0.04	-0.17	-0.13	-0.12	-0.09	0.31	0.04	-0.12	-0.11	-0.06	-0.18	-0.23	-0.15	0.25	-0.17	0.22	0.52	-0.13	-0.01	-0.12	-0.05	-0.18	0.01	-0.14	-0.14	0.22	0.44	-0.07	-0.08	-0.01	-0.01	-0.11	-0.05	0.11	0.15
GENE4198X	YOR181W	|| LAS17 || 15431	1	0.3	0.59	0.18	-0.2	-0.21	-0.56	-0.19	0.04	-0.03	-0.23	0.36	0.35	0.08	-0.35	-0.27	-0.28	-0.03	-0.14	0.03	-0.25	0.26	0.69	-0.33	0.26	-0.14	-0.3	-0.28	-0.35	-0.26	-0.2	0.39	0.86	-0.05	0.1	-0.18	-0.17	-0.11	-0.11	0.2	-0.26
GENE6039X	YGR254W-3UTR	|| ENO1 || 17230	1	0.38	0.61	-0.21	-0.3	-0.53	-0.29	-0.38	-0.38	-0.36	-0.46	-0.12	0.83	0.09	-0.33	-0.25	-0.39	-0.71	-0.47	0.22	-0.56	0.06	0.98	0.07	-0.15	0.11	0.07	-0.44	0.19	-0.44	-0.43	0.26	0.92	-0.2	0.01	-0.41	-0.17	0.08	-0.39	-0.17	-0.23
GENE3060X	YGR087C	|| PDC6 || 13560	1	0.39	0.83	0.09	0.36	-0.22	-0.09	-0.46	-0.59	-0.9	-0.83	-0.08	0.45	0.13	0.11	-0.16	-0.24	-0.74	-0.45	-0.87	-0.9	0.08	1	0.31	0.27	0.05	-0.03	-0.47	-0.1	-0.68	-0.69	0.55	1.07	0.16	0.31	0.15	0.25	-0.06	-0.42	-0.66	-0.82
GENE3061X	YPL205C	||  || 11429	1	-0.09		-0.02		-0.17	-0.38	-0.65		-0.62	-0.71	0.27		0.18	0.2	-0.08	0.01	-0.18	-0.35	-0.03	-0.17	-0.1		0.08	0.15		0.49	-0.03		-0.61	-0.3	-0.12		0.18	0.08		0.2	0.16	-0.49	-0.1	0.01
GENE3062X	YHR139C-A	||  || 15981	1	-0.11	0.38	-0.27	0.42	-0.16	-0.32	-0.67	-0.48	-0.31	-0.5	0.32	0.14	0.04	0.12	-0.12	-0.11	0.05	-0.48	-0.28	-0.1		0.73	0.23	0.21	0.11	0.6	-0.11	-0.4	-0.44	-0.13	-0.12		-0.04	0.27	-0.24	0.01	0.03	-0.19	-0.13	0.12
GENE3321X	YER033C	|| ZRG8 || 16145	1	-0.07		0.61	0.12	-0.2	-0.01	-0.3	-0.2	-0.2	-0.22	0.35	0.1	0.08		0.01	0.11	-0.14	-0.42	-0.37	-0.38	0.21	0.81		0.31	-0.38	-0.14	-0.4	-0.41	-0.66		0.02		0.23			0.12	0.23	0.08	-0.04	-0.12
GENE2779X	YMR086C-A	||  || 13546	1	-0.18	0.4	0.24	0.43	-0.06	-0.16	-0.6	-0.3	-0.19	-0.26	0.3	0.09	0.1	0.33	-0.04	-0.01	-0.14	-0.3	-0.04	-0.33	-0.01	0.35	0.2	0.42	-0.15	-0.24	-0.37	-0.51	-0.53	-0.24	-0.14	0.18	-0.24	-0.04	-0.4	-0.01	-0.05	-0.34	-0.1	-0.07
GENE4212X	YOR328W-3UTR	|| PDR10 || 16997	1	-0.55	-0.09			-0.34	-0.21	-0.39	-0.41	-0.12	-0.57	0.2		-0.15		-0.11	-0.09	-0.05	-0.75			-0.3				-0.07	0.1	-0.4	-0.39	-0.29	-0.31	-0.5		-0.03				-0.44	-0.31	-0.2	-0.1
GENE4411X	YNR047W-3UTR	||  || 17220	1	-0.1	0.3	-0.08	-0.16	-0.26	-0.34	-0.12	-0.41	-0.27		0.25		0.06		0.07	0.01	0.28	-0.16	-0.09	-0.21	-0.25				0.14	-0.15	-0.13	-0.52	-0.28	-0.41	-0.25	0.32	-0.12				-0.24	-0.29	-0.24	-0.52
GENE4410X	YLR134W-3UTR	|| PDC5 || 17256	1	0.1		-0.14		-0.34	-0.33		-0.13	-0.6	-0.31	-0.28						-0.05	-0.43	-0.43	-0.55	-0.11				0.05	-0.08	-0.08		-0.37	-0.44	-0.15					-0.04	-0.07	-0.3	-0.29	-0.58
GENE4205X	YHR179W-3UTR	|| OYE2 || 17049	1	0.49	0.03	-0.08	-0.11	-0.24	-0.26	-0.01	-0.3	-0.35	-0.63	0.44	0.28	0.04	-0.08	-0.14	-0.49	-0.04	-0.73	-0.84	-0.97	0.35	0.15	0.19	0.06	-0.3	-0.5	-0.49	-1.06	-1.17	-0.89	0.57		0.28	0.03		0.09	0.01	-0.05	-0.15	-0.93
GENE4204X	YOR153W-3UTR	|| PDR5 || 17228	1	-0.02	0.05	-0.63	-0.32	-0.79	-0.3	-0.79	-0.49	-0.33	-0.71	0.41	0.59	-0.3	0.2	0.08	-0.04	-0.83	-0.57	0.24	-0.51	-0.1	0.5	0.17	0.4	0.11	-0.06	-0.11	-0.56	-0.68	-0.73	0.18	0.56		-0.03	0.17	0.1	-0.16	-0.01		-0.41
GENE2414X	YPR111W-3UTR	|| DBF20 || 16988	1	-0.15	0.12	-0.49	-0.32	-0.33	-0.06	-0.03	-0.19	-0.17	-0.19	-0.17	-0.19	-0.05	0.03	0.06	-0.08	-0.2	-0.31	-0.13	-0.28	-0.14	0.28	0.06	0.16	-0.06			-0.38	-0.22	-0.13	0.04	0.43	-0.18	0.07	0.35	0.21	0.08	0.09	-0.03	-0.04
GENE3245X	YDR447C-3UTR	|| RPS17B || 17370	1	-0.27	0.25						-0.43			-0.27										-0.41										0.06								0.03	
GENE5570X	YFR031C-A-3UTR	|| RPL2A || 17440	1	-0.37							-0.35			-0.44							-0.2			-0.39										-0.12			-0.44					0.08	-0.41
GENE3255X	YAR071W-3UTR	|| PHO11 || 17184	1	-0.2	0.38	-0.68	-0.43	-0.29	-0.09	0.14	-0.14	0.2	0.06	-0.06	0.37	-0.14		0.03	-0.17	-0.44	-0.22	0.09	-0.23	-0.17	0.32	-0.22		-0.14	-0.23	-0.23	-0.22	-0.31	-0.44	-0.09	0.47	-0.38	-0.16	-0.14	0.34	0.06	-0.12	-0.03	-0.16
GENE4088X	YLR044C-3UTR	|| PDC1 || 17027	1				-0.83																						-0.66														
GENE4463X	YPL249C-A-3UTR	|| RPL36B || 17344	1											-0.49										-0.55										-0.25									
GENE3047X	YLR381W	|| CTF3 || 11237	1	-0.18	0.7	-0.13	-0.2				-0.15			-0.29		-0.01					0.23	0.13	-0.23	-0.11		-0.37			-0.47		-1.15		-0.31	-0.08		0.01				-0.19	-0.16	-0.32	
GENE2413X	YPL279C-3UTR	||  || 17154	1	-0.17		-0.35					0.05			-0.01										-0.07							-1.14	-0.22		-0.04					0.14		0.13	-0.07	
GENE3064X	MISC_RNA364415	||  || 16070	1	-0.36				0.04			-0.55			-0.66									-0.46	0.12					0.33			-0.09	-0.23	-0.35		-0.12			0.18	-0.26		-0.27	
GENE4268X	YNL220W	|| ADE12 || 15977	1	-0.14	0.01	-0.27	-0.36	-0.29	-0.54	-0.58	-0.43	-0.75	-0.86	0.17	0.47	0.13	-0.02	-0.18	-0.31	-0.21	-0.5	-0.14	-0.73	0.09	0.58	0.31	0.13	0.31	0.17	0.1	-0.26	-0.08	-0.38	-0.24	0.04	-0.52	-0.32	-0.16	-0.32	-0.36	-0.5	-0.6	-0.97
GENE4193X	YGL039W	||  || 12669	1	0.08	-0.01	-0.07		0.14	0.27	-0.26	-0.19	-0.47	-0.34	-0.09	-0.09	0.06		0.05	-0.29	-0.57	-0.39	-0.18	-0.61	-0.17	0.45	-0.16	-0.12	0.26	0.05	0.02	-0.46	-0.11	-0.44	0.14	0.14	-0.17	-0.1	0.09	-0.24	-0.42		-0.08	-0.38
GENE4195X	YJR151C-3UTR	|| DAN4 || 17193	1	0.08							-0.03			0.1										-0.02										0.1		-0.16				-0.23	0.37	0.06	
GENE4194X	YML057W	|| CMP2 || 15810	1	0.11	0.26	-0.26	-0.34	-0.17	0.53	-0.42	-0.11	-0.28	-0.38	0.31	0.17	-0.1	-0.12	0.1	0.06	-0.37	-0.1	0.22	-0.43	0.07	0.41	-0.01	0.12	-0.15	0.13	-0.21	-0.02	-0.53	-0.47	0.11	0.73	-0.28	-0.11	-0.17	-0.14	-0.28		-0.01	-0.1
GENE4153X	YOR311C	|| HSD1 || 11981	1	-0.15	0.1	-0.33	-0.25	-0.07	0.44	-0.28	-0.25	-0.36	0.04	-0.19	-0.19	-0.35	0.02	0.52	0.12	-0.5	-0.23	-0.1	-0.47	-0.2	0.21	0.09	0.23	-0.04	-0.01	-0.02	-0.46	-0.32	-0.52	-0.01	0.34	-0.34	-0.19	0.05	-0.07	-0.12		-0.22	-0.32
GENE3048X	YIL108W	||  || 12147	1	-0.26	0.31	-0.21	0.01	-0.17	0.48		-0.15	-0.05	-0.39	0.2	0.35	0.01	0.27	-0.01	0.05	0.52	-0.04	0.21	-0.49	-0.34	0.23	-0.25	0.18	0.14	-0.13	-0.31	-0.64	-0.33	-0.59	-0.45	0.09	-0.2		0.14	-0.16	-0.03	-0.19	-0.34	-0.59
GENE4069X	YOR389W-3UTR	||  || 17159	1		-0.13			-0.65			-0.16	-0.01	-0.15	0.15		-0.18		-0.3	-0.01	0.01	-0.24			0.03				0.12	-0.48	-0.36	-0.46			0.07								0.04	-0.17
GENE4203X	YNL288W	|| CAF40 || 13800	1	-0.32	0.39	-0.15	0.38	-0.19		-0.7	-0.39	-0.38	-0.26	0.12	-0.05	-0.08	-0.06	-0.28	-0.25	-0.45	-0.26	0.18	-0.21	0.02	0.47	-0.12	-0.13	-0.24	0.31	-0.31	-0.41	-0.36	-0.43	-0.36	0.05	-0.21	0.22	-0.29	0.03	-0.22	-0.48	-0.24	0.57
GENE3057X	YNL103W	|| MET4 || 15160	1	0.11	-0.02	-0.04	0.04	-0.08	0.4	-0.08	0.24	0.06		-0.04	-0.26	0.05	0.31	0.08	0.1	-0.21	-0.27	-0.51	-0.24	-0.07		0.17	0.38	-0.29	0.05	-0.38	-0.07	-0.55	-0.31	0.12	0.05	-0.2	0.06	0.08	-0.13	-0.1	-0.08	0.01	-0.28
GENE3056X	YDR117C	||  || 16913	1	-0.04	0.32	0.08	0.24	0.21	0.6	-0.05	0.13	-0.1	-0.04	0.19	-0.09	0.09	0.31	0.03	-0.03	-0.4	-0.15	-0.61	-0.26			0.51	0.33	-0.19	0.07	-0.05	0.15	-0.49	-0.26		0.41	0.05	0.04	0.04	-0.04	-0.19	-0.08	0.06	-0.27
GENE47X	YOR172W	|| YRM1 || 11361	1	0.16	0.31	0.08	0.36	0.38	0.36	-0.01	0.29	-0.03	0.01	0.26	0.21	0.15	0.61	0.06	-0.07	0.03	0.13	-0.03	-0.15	0.2	-0.25	0.39	0.43	0.12	-0.19	-0.27	0.06	-0.34	-0.16	0.17		0.14	0.27	-0.24	-0.34	-0.27	-0.2	-0.06	-0.04
GENE3055X	YIL095W	|| PRK1 || 11986	1	0.05		0.12	0.19		0.28	0.01	-0.17	-0.31	-0.05	0.03	-0.22	0.14	0.43	0.31	0.2	-0.05	-0.14	-0.28	-0.19	0.12	-0.06	0.41	0.6	0.04	0.2	0.06	0.14	-0.14	0.01	0.09	0.2	0.17	0.35	-0.16	-0.08	0.04	-0.25	-0.08	-0.28
GENE3126X	YKL015W	|| PUT3 || 11289	1	-0.1		0.21	0.16	0.31	-0.29	0.16	-0.23	-0.24	0.27	0.3	0.07	0.17	0.61	0.52	-0.01	-0.41	-0.15	-0.3	-0.14	0.06		0.51	0.68	0.04	0.09	-0.11	0.21	-0.26	-0.2	0.04		0.2	0.32	-0.28	-0.06	0.52		0.01	
GENE3127X	YLR057W	||  || 12832	1	0.03	0.26	0.34	0.37	-0.09	0.02	0.1	0.06	0.19	0.08	0.06	0.26	0.49	0.46	0.05	-0.1	0.07	0.01	0.12	0.04	-0.09	-0.01	0.69	0.57	-0.08	-0.09	-0.19	-0.12	-0.04	0.09	-0.12	0.15	0.39	0.39	-0.22	0.03	-0.17	-0.15	-0.09	-0.22
GENE3050X	YNL172W	|| APC1 || 13119	1	-0.34	0.02	0.29	0.41	-0.11	-0.2	0.03	-0.06	0.01	-0.03	0.11	0.2	0.41	0.67	0.08	-0.11	-0.31	-0.24	0.14	-0.03	-0.07	0.39	0.52	0.73	-0.27	-0.04	-0.33	-0.31	-0.24	-0.16	-0.24	0.16	0.12	0.31	-0.34	-0.19	-0.28	0.1	0.06	0.05
GENE3X	YDR081C	|| PDC2 || 15688	1	-0.59	-0.06	0.27	0.57	0.03	-0.65	0.29	-0.05	-0.08	-0.3	0.59	-0.17	0.1	0.38	-0.04	0.09	-0.37	-0.43	0.18	0.01	-0.32	-0.25	0.29	0.48	-0.02	-0.28	-0.07	0.01	0.01	0.19	-0.56	-0.36		0.47	-0.28	0.06	-0.05	0.54	-0.02	0.16
GENE83X	YLR226W	|| BUR2 || 14376	1	-0.52	-0.12	0.13	0.21	-0.07	-0.11	0.21	-0.02		-0.11	-0.42	0.05	0.13	0.39	-0.02			-0.1	0.16	0.25	-0.47	-0.86	0.04	0.19	-0.08	-0.07	-0.11	0.09	0.03	0.2	-0.52	0.13	0.28	0.55	-0.02	0.07	0.11	-0.24	-0.09	-0.19
GENE263X	YGR098C	|| ESP1 || 15962	1	-0.13	-0.06	-0.05	0.08	0.11	-0.43	0.18	0.07	0.01	0.02	-0.18	0.04	0.01	-0.02	0.07	0.23	0.74	0.17	0.1	0.1	-0.23	-0.26	0.12	0.28	0.09	-0.08		-0.11	-0.05		-0.24	0.1	0.05	0.44	0.34	-0.07	0.06	0.05	-0.15	-0.42
GENE264X	YDR407C	|| TRS120 || 11761	1	-0.39	-0.22	0.29	0.24		0.07	0.07	0.37	-0.11	-0.13	0.18	-0.19	0.45	0.44	0.19	0.47	0.67	0.21	0.11	0.14	-0.46	-0.72	0.72	0.42	-0.25	-0.13	0.06	-0.17	-0.09	-0.1	-0.52		0.13	0.74	0.06	-0.1	-0.09	0.03	-0.01	-0.73
GENE25X	YDR028C	|| REG1 || 16011	1	-0.01	0.26	-0.19	0.21	-0.06	-0.16	0.08	0.2	0.26	-0.39	0.11	0.19	0.12	0.3	-0.05	0.07	0.39	0.35	0.03	0.14	-0.39	-0.28	0.23	0.39	-0.28	-0.32	-0.48	-0.13	-0.09	0.09	-0.52	0.22	-0.06	0.56	-0.16		0.2	-0.12	-0.22	-0.34
GENE26X	YPR029C	|| APL4 || 16737	1	-0.08	0.05	-0.16	-0.17	-0.09	-0.17	0.12	0.14	0.1		0.14	0.17	0.09	0.19	-0.05	-0.05	0.32	0.2		0.14	-0.12	-0.32		0.43	-0.22	-0.05	-0.1	-0.09	-0.01	0.17	-0.22	-0.14		0.22	-0.12	-0.09	-0.01	-0.12	0.08	-0.31
GENE24X	YER136W	|| GDI1 || 11827	1	-0.17	0.02	-0.02	-0.04	-0.1	-0.03	0.01		-0.15	-0.14	0.02	0.31	0.31	0.28	-0.2	-0.06	0.56	0.2	0.25	-0.06	-0.27	-0.07	0.38	0.11	-0.05	-0.26	0.03	-0.12	0.12	0.01	-0.27	0.06	-0.07	0.33	0.01	-0.17	-0.15	0.04	-0.11	-0.48
GENE23X	YHR155W	|| YSP1 || 13149	1	-0.73	-0.04	0.16	0.2	-0.21	-0.84	-0.11	0.08	0.07	0.04	-0.06	0.09	0.38	0.53	0.03	-0.1	0.39	0.25	0.4	0.07	-0.37	-0.31	0.47	0.65	-0.02	-0.52	0.05	0.2	-0.04	0.17	-0.77	-0.1	0.17	0.5	-0.38	-0.44	-0.24	-0.11	-0.13	-0.18
GENE21X	YFR019W	|| FAB1 || 13972	1	-0.44	-0.05	0.04	0.4	0.16	-0.33		0.17	0.24	-0.05	-0.12	-0.07	0.23	0.6	-0.01	0.01	0.24	0.22	-0.04	0.21	-0.54	-0.18	-0.01	0.71	-0.07	-0.05	-0.12	0.51	-0.24	-0.02	-0.37	0.08	0.23	0.33	-0.08	0.02	0.02	-0.03	0.04	-0.27
GENE20X	YBL037W	|| APL3 || 12148	1	-0.85	0.14	0.24	0.17	0.09	-0.69	0.03	-0.02	-0.1	-0.12	-0.08	0.28	0.49	0.39	-0.02	-0.18	0.17	-0.26	-0.01	-0.24	-0.44	-0.28	0.5	0.54	0.32	-0.35	-0.01	0.23	-0.29		-0.69	0.4	0.18	0.59	0.24	0.12	-0.08	-0.1	-0.18	-0.34
GENE2969X	YLR454W	||  || 16787	1	-0.75	-0.29	0.04	0.24	0.09	-0.29	-0.08	0.08	-0.02	-0.51	0.13	0.11	0.44	0.39	-0.04	0.05	0.16	0.06	-0.1	0.1	-0.61	-0.17	0.61	0.49	-0.24	0.03	-0.28	-0.09	-0.09	-0.26	-0.88	-0.15	0.11	0.4	0.17	-0.13	0.13	-0.32	-0.18	-0.21
GENE2970X	YLR247C	||  || 13318	1	-0.65	-0.13	-0.07	0.3	0.14	-0.14	0.03	0.08	0.1	-0.47	-0.2	0.27	0.34	0.53	0.13	-0.06	0.24	0.05	0.03	0.42	-0.62	-0.44	0.56	0.57	-0.17	0.31	-0.06	0.13	0.11	0.18	-0.86	-0.07	0.06	0.53	0.09	0.11	0.43	-0.3	-0.26	-0.33
GENE2972X	YHL038C	|| CBP2 || 15590	1	-0.3	-0.13	0.1	0.18	-0.09	0.1	0.09	0.08	0.01	-0.23	-0.27	-0.01	0.26	0.49	0.13	0.05	0.24	0.14	0.15	0.16	-0.26	-0.73	0.5	0.47	0.07	0.05		0.07	0.15	0.26	-0.46	-0.15	0.29	0.51	-0.02	-0.01	0.14	-0.11	-0.09	-0.11
GENE265X	YBR229C	|| ROT2 || 14807	1	-0.29	0.01	-0.01	0.18	0.07	-0.29	0.18	-0.04	0.13	-0.14	0.03	-0.06	0.27	0.5	0.14	0.06	0.68	0.28	0.29	0.23	-0.47	-0.34	0.39	0.74	-0.15	0.06	0.1	-0.03	0.02	0.34	-0.62		0.23	0.68	-0.07	-0.08	0.47	-0.24	-0.2	-0.49
GENE2971X	YJR090C	|| GRR1 || 12890	1	-0.83	-0.2	0.25	0.49	0.41	-0.52	0.33	0.16	0.22	-0.37	-0.12	0.05	0.38	0.47	0.28	0.29	0.01	0.01	0.1	0.13	-0.32	-0.26	0.57	0.63	0.06	0.33	-0.04	0.44	0.13	0.13	-0.81	0.12	0.21	0.6	-0.08	-0.03	0.14	-0.3	0.01	0.26
GENE2973X	YEL062W	|| NPR2 || 14535	1	-0.31	0.08	0.15	0.27	0.05	-0.19	0.09	0.07	-0.03	-0.38	-0.23	-0.03	0.04	0.48	0.11	0.04	0.08	-0.05	0.29	-0.01	-0.25	-0.4	0.22	0.24	0.03	0.05	-0.06	-0.07	-0.07	0.12	-0.41	0.17	0.22	0.59	0.25	0.15	0.34	-0.14	-0.13	-0.34
GENE2975X	YPL260W	||  || 12499	1	-0.22	0.16	0.12	0.36	0.1	0.29	-0.02	-0.01	0.01	-0.37	0.12	0.16	0.34	0.74	0.23	0.14	0.42	0.07	-0.3	-0.04	-0.15	-0.28	0.63	0.47	0.03	-0.04	0.11	-0.11	-0.07	-0.05	-0.21		0.14	0.38	0.14	-0.01	0.09	-0.14	-0.23	-0.45
GENE2974X	YOR304W	|| ISW2 || 15163	1	-0.46	-0.31	0.15	0.72	0.54	-0.01	0.04	0.05	-0.16	-0.25	-0.3	-0.24	0.32	1.07	0.42	0.25	0.35	-0.03	-0.46	-0.09	-0.22	-0.11	0.45	0.44	-0.04	-0.13	0.02	0.28	-0.29	-0.02	-0.28	-0.26	0.06	0.46	-0.06	-0.02	0.02	-0.15	-0.26	-0.52
GENE2976X	YOR124C	|| UBP2 || 15002	1	-0.22	0.27	0.26	0.53	0.17	0.28	0.08	-0.06	0.11	-0.2	0.03	0.13	0.24	0.65	0.17	0.2	-0.05	0.19	-0.35	0.04	-0.1	0.34	0.62	0.66	-0.18	0.24	0.02		-0.1	-0.02	-0.22		0.02	0.51	-0.21	-0.09	-0.2	0.05	-0.33	-0.26
GENE2625X	YKR096W	||  || 12721	1	-0.41	0.11	0.01	0.57	0.06	-0.48	-0.07	0.05	0.04	-0.47	0.41	0.06	0.44	0.72	0.1	-0.03	0.13	0.05	-0.38	-0.24	-0.12	0.1		0.8	-0.02	-0.04	-0.31	0.41	-0.35	-0.23	-0.48	0.19	0.32	0.72	-0.13	0.01	-0.08	-0.23	-0.12	-0.19
GENE2346X	YKR031C	|| SPO14 || 16853	1	-0.04		0.26	0.35		-0.37	0.48	0.31	0.13	-0.32	0.44	0.06	0.3	0.35	0.11		-0.12	-0.11	-0.19	0.03	0.09	0.03	0.49	0.66			0.01	0.34	-0.21	-0.01	-0.34	0.3	0.2	0.48			0.01		0.06	-0.12
GENE22X	YFR040W	|| SAP155 || 13677	1	-0.23	-0.01	0.16	0.17	-0.04	-0.73	0.17	0.31	0.09	0.05	0.09		0.2	0.38	-0.31	-0.19	0.23	-0.05	-0.17	-0.05	-0.2	-0.22	0.38	0.38	-0.16	-0.74	-0.2	0.2	-0.08	-0.03	-0.22	-0.19	0.08	0.41			0.09	-0.16	-0.1	-0.34
GENE3204X	YLR071C	|| RGR1 || 14854	1	-0.41	-0.12	0.05	0.31	0.31	-0.46	0.37	0.23	0.25	0.04	-0.14	-0.25	0.26	0.55	-0.11	-0.2	0.19	-0.26	-0.32	-0.28	-0.31	-0.39	-0.02	0.23	-0.21	-0.54	-0.36	0.05	-0.13	-0.1	-0.33	-0.17	0.01	0.32	-0.05	-0.17	0.07	0.03	-0.16	-0.24
GENE3824X	YLR357W	|| RSC2 || 15998	1	-0.2	0.01	0.1	0.64	0.01	-0.2	0.13		-0.12	0.08	-0.12	0.04	0.13	0.45	-0.07	-0.16	-0.02	-0.13	0.03	0.13	-0.13	-0.15	0.32	0.43	-0.08	-0.12	-0.33	0.39	-0.28	0.17	-0.06	0.02	0.24	0.58	-0.29	-0.18		-0.12	-0.09	-0.16
GENE4304X	YDL028C	|| MPS1 || 11033	1	-0.01	0.33	0.35	0.84	-0.22	-0.49	-0.07	-0.01	-0.19	-0.14	0.19	0.45	0.35	0.52	-0.42	-0.27	0.06	-0.07	0.04	-0.03	-0.02	0.03	0.41	0.52	0.08	-0.41	-0.21	0.11	-0.14	-0.09	0.12		0.27	0.61	-0.12	-0.18	-0.07	-0.17	-0.58	-0.23
GENE4303X	YLR386W	|| VAC14 || 14102	1	-0.18		0.16	0.44	-0.23	-0.74	-0.26	-0.2	-0.15	-0.27	-0.03		0.32	0.25	-0.11	0.06	0.06	0.21	0.12	0.17	-0.09	0.15		0.43	-0.02	-0.28	-0.35	0.38	-0.31	-0.07	-0.08		0.31	0.34		-0.31	-0.28	-0.58	-0.14	-0.38
GENE66X	YDL180W	||  || 16245	1	-0.19	-0.01	-0.01	0.03	-0.03	-0.18	-0.04	-0.02	-0.19	-0.08	-0.17	-0.09	0.13	0.3	-0.09	0.07	0.22	0.02	0.3	0.17	-0.2	-0.34	0.41	0.37	0.12	-0.26	-0.12	0.01	-0.08	0.12	-0.41	-0.3	0.15	0.28	0.03	-0.2	-0.03	-0.14	-0.06	-0.11
GENE4109X	YIL115C	|| NUP159 || 12950	1	-0.42	-0.21	-0.07	-0.01	-0.07	-0.47	0.03	0.15	0.25	0.07	-0.08	0.23	0.23	0.24	-0.06	-0.06	0.47	0.13	0.15	0.06	-0.42	-0.18	0.07	0.33	-0.32	-0.39	-0.27	-0.17	-0.01	0.04	-0.51	-0.21	-0.05	0.17	-0.09	-0.43	-0.13	-0.13	-0.16	-0.48
GENE4110X	YHR073W	|| OSH3 || 13256	1	-0.36	0.05	-0.3	-0.05	-0.07	-0.88	0.19	0.01	-0.11	-0.31	0.14	0.1	0.04	0.26	-0.1	-0.16	0.46	0.05	-0.14	-0.08	-0.39	-0.18	-0.01	0.38	-0.18	-0.23	-0.46	-0.11	-0.3	-0.04	-0.38	-0.12	-0.13	-0.02	0.02	-0.19	-0.09	-0.06	-0.19	-0.46
GENE6048X	YMR231W	|| PEP5 || 14674	1	-0.28	-0.09	0.12	0.28	-0.27	-0.27	-0.08	-0.09	-0.12	-0.25	-0.08	0.21	0.03	-0.04	-0.03	0.07	-0.14	-0.31	-0.03	0.1	-0.07	-0.23	0.3	0.41	-0.27	0.22	-0.22	-0.09	-0.05	0.07	-0.49	0.38		0.34	0.09	0.08	-0.28	-0.52	-0.17	-0.06
GENE6049X	YGL023C	|| PIB2 || 14038	1	-0.32	0.14	0.14	0.19	-0.05	-0.16	0.2	0.09	0.1	-0.2	-0.22	0.17	-0.14	0.03	-0.23	-0.28	-0.35	-0.35	0.04	0.05	-0.22	-0.19	-0.06	0.2	-0.17	0.03	-0.34	-0.17	-0.31	0.06	-0.62	0.26	-0.22	0.25	-0.05			-0.49	-0.19	-0.04
GENE3381X	YFR034C	|| PHO4 || 11255	1	-0.66	0.27	-0.01	0.29	-0.06		0.08	0.04	0.21	0.01	-0.76	0.78	0.33		0.22	0.05		0.04			-0.66	-0.26		0.4	-0.02	0.06	-0.64	-0.11	-0.11		-1.23	0.44				0.46		-0.27	-0.25	0.33
GENE3065X	YNL298W	|| CLA4 || 12542	1	-0.6	0.26	0.07	0.1	-0.52	-0.27	-0.16	-0.38	-0.16	-0.64	-0.43	0.56	0.46	0.21	-0.22	0.06	0.33	0.14		-0.68	-0.71	-0.07	0.14	0.61	0.21	-0.18		-0.47	-0.32		-1.05	0.23	0.29	0.65		0.26	0.22		-0.53	-0.42
GENE2881X	YOR117W	|| RPT5 || 15232	1	-0.3	0.22	-0.25	-0.17	0.03	0.23	-0.28	-0.34	-0.14	-0.37	-0.21	0.53	0.04	0.04	-0.04	0.02	0.06	-0.11	0.22	-0.1	-0.59	0.4	0.03	0.08	0.51	0.26	0.15	-0.24	-0.1	-0.02	-0.56	0.39	-0.22	0.15	0.25	0.09	0.21	-0.09	-0.26	-0.37
GENE6047X	YCR076C	||  || 15899	1	-0.57	0.24	-0.23	0.08	-0.11	-0.59	-0.24	-0.09	-0.49	-0.22	-0.29	0.44	0.14	0.2	-0.14	-0.26	-0.36	-0.02	-0.1	-0.05	-0.61	0.39	-0.12	0.37	0.05	-0.02	-0.26	-0.06	-0.04	0.01	-0.79	0.46	-0.11	0.24	0.32	0.21	0.15	-0.05	0.05	0.03
GENE3164X	YHL030W	|| ECM29 || 12576	1	-0.78	-0.15	0.21	0.32	-0.01		-0.02	-0.08	0.07	-0.2	-0.06		0.36	0.4	0.17	0.08	-0.17	0.07	-0.21	-0.05	-0.57		0.27		-0.04	0.43	0.15		0.15	0.04	-0.77		-0.32	0.21	-0.04	0.24	-0.21	-0.27	-0.13	
GENE3163X	YFL007W	|| BLM10 || 14406	1	-0.87	-0.3	-0.09	0.07	0.04	-0.08	-0.23	-0.1	-0.13	-0.07	-0.18	0.04	0.26	0.39	0.12	0.01	0.13	0.2	0.31	0.22	-0.74	-0.09	0.2	0.55	-0.03	0.12	-0.09	0.87	-0.07	0.19	-0.81	-0.1	-0.15	0.1	-0.32	0.01	0.08	0.04	-0.04	-0.1
GENE4209X	YBR125C	|| PTC4 || 11893	1	-0.62	-0.13	-0.08	0.19	-0.16	-0.6	-0.41	-0.26	-0.28	-0.3	-0.38	0.09	-0.01	0.23	-0.14	-0.09	-0.61	-0.14	-0.08	-0.13	-0.46	-0.01	0.22	0.48	0.17	0.09	-0.06	0.65	-0.12	-0.12	-0.68	0.09	-0.16	0.09	-0.06	-0.26	-0.16	-0.51	-0.14	-0.09
GENE3783X	YGL001C	|| ERG26 || 11071	1	-0.44	0.23	-0.06	-0.06	-0.14	-0.04		-0.47	-0.5	-0.31	-0.12	0.55	0.47	0.41	0.05	-0.08	-0.17	0.17	0.26	-0.05	-0.52	0.61	0.17		0.03	-0.09	-0.03	1.09	-0.01	-0.12	-0.47	0.62	-0.22	-0.19	-0.26	-0.25	-0.44	-0.56	-0.34	-0.54
GENE2878X	YOR362C	|| PRE10 || 14122	1	-0.19	0.31	0.03	0.06	0.25	-0.03	-0.21	-0.13	-0.24	-0.32	-0.18	0.36	0.13	0.04	-0.12	-0.09	-0.11	0.17	-0.22	-0.09	-0.36	0.41	0.18	-0.02	0.22	0.06	0.27	0.86	0.06	0.01	-0.28	0.32	-0.31	-0.05	-0.01	-0.16	0.17	-0.08	-0.19	-0.46
GENE2879X	YGL122C	|| NAB2 || 12478	1	-0.2	0.36	0.09	0.16	0.33	-0.03	-0.18	-0.09	-0.38	-0.37	-0.14	0.31	0.17	0.4	0.09	0.21	0.29	0.15	-0.05	0.01	-0.61	0.06	0.06	0.03	0.12	0.05	-0.14	0.23	-0.5	-0.29	-0.23	0.16	-0.29	0.13	0.03	-0.07	-0.11	-0.15	-0.27	-0.59
GENE2875X	YGL091C	|| NBP35 || 13933	1	-0.04	0.17	-0.01	0.08	0.26	-0.48		-0.28	-0.32	-0.22	-0.22	0.08	0.01	0.31	0.04	-0.01	-0.03	-0.14	-0.35	-0.1	-0.09	0.41	0.15	-0.24	0.15	0.08	-0.09	0.11	-0.22	-0.1	0.02	0.48	-0.07	-0.02	-0.06	-0.14	-0.2	-0.38	-0.18	-0.71
GENE3053X	YLR260W	|| LCB5 || 14432	1	-0.09	0.49	0.43	0.53	-0.06	0.37	-0.12	-0.3	-0.42	-0.28	-0.27	0.14	0.18	0.1	-0.02	0.02	-0.26	-0.2	-0.13	-0.42	-0.14	0.15	0.07	0.26	-0.24	0.04	-0.22	0.52	-0.32	-0.3	-0.12	0.4	0.03	0.59	-0.2	0.13	-0.18	-0.34	-0.35	-0.56
GENE2582X	YMR058W	|| FET3 || 16860	1	-0.19	1.07	0.23	0.17	-0.62	-0.47	-0.65	-0.51	-0.36	-0.06	-0.05	0.77	0.43	0.25	-0.34	-0.7	-0.98	-0.13	0.22		-0.35	1.08	0.9	0.76	0.01	-0.27	-0.19	1.03	0.11	0.21	-0.3	1.23	0.46	0.66	-0.33	-0.31	-0.31	-0.52	-0.01	-0.1
GENE3051X	YMR134W	||  || 16378	1	-0.5	0.03	0.19	0.16	-0.1	-0.71	-0.63	-0.31	-0.33	-0.2	-0.04	0.5	0.92	0.45	0.01	-0.3	-0.68	-0.06	-0.64	0.15	-0.23	0.38	0.88	0.56	0.08	-0.07	-0.45	0.36	-0.07	0.01	-0.65	0.54	0.75	0.57	0.13	-0.12	-0.16	-0.23	-0.01	0.06
GENE18X	YHL024W	|| RIM4 || 14212	1	-0.46	0.08		0.24	-0.24	-0.25	-0.58	-0.34	-0.08	-0.07	-0.31	0.09	0.2	0.49	-0.42	-0.4	-0.35	0.04	-0.01	0.01	-0.56		0.24	0.72	0.08	0.04	-0.23	0.44	-0.14	-0.19	-0.35	0.58	0.07	0.51	-0.07	0.05	-0.14	-0.06	0.06	-0.19
GENE2343X	YJR061W	||  || 14169	1	-0.46	-0.11	0.21	0.44	-0.13	-0.23	-0.48	-0.14	-0.15	-0.28	0.15	0.05	0.17	0.44	-0.18	-0.1	-0.52	0.05	0.22	-0.3	-0.08	0.27	0.45	0.64	-0.13	-0.28	-0.15	0.99	0.07	-0.05	-0.23	0.24	0.34	0.31	-0.13	-0.04	-0.18	-0.03	0.17	0.07
GENE4300X	YDR325W	|| YCG1 || 11455	1	-0.21	-0.06	0.24	0.38	-0.46	-0.95	-0.11	-0.26	0.06	-0.42	0.2	0.18	0.25	0.19	-0.47	-0.44	-0.65	-0.32	-0.18	0.12	0.03	-0.11	0.38	0.52	-0.56	0.07	-0.33	0.14	-0.31	0.1	-0.4		0.48	0.54		-0.31	-0.55	-0.67	-0.1	0.17
GENE6158X	YML065W	|| ORC1 || 12198	1	-0.03	-0.03	0.38	0.16	-0.4	-0.34	-0.17	-0.22	-0.17	0.09	0.08	0.05	0.09	0.05	-0.26	-0.19	-0.46	-0.25	-0.09		0.17	-0.05	-0.04	0.17	-0.28	-0.04	-0.17	0.2	-0.05	-0.01	-0.04	-0.19	0.34	-0.03	-0.34	-0.19	-0.14	-0.08	-0.01	-0.01
GENE5855X	YKL077W	||  || 13721	1	-0.08	0.02	0.01	0.08	-0.16	-0.8	-0.11	-0.13	-0.26	-0.09	0.35	-0.23	-0.11	-0.33	-0.5	-0.33	-0.72	-0.31	0.19	0.31	0.26	0.03	0.25	-0.2	-0.27	0.06	0.06	0.58	0.27	0.3	0.04	-0.1	-0.11	0.02	-0.31	-0.32	-0.61	-0.07	-0.07	0.14
GENE6159X	YIR020C	||  || 12540	1	0.17							-0.06			0.43				0.09			-0.3							-0.34	-0.04	-0.26			-0.08	0.1			0.12		-0.41			-0.19	
GENE6160X	YHR028C	|| DAP2 || 13569	1	0.06	-0.11		0.19			-0.45	-0.26	-0.08		0.34		-0.05				-0.56		0.29		0.17	-0.35							-0.08		-0.13	-0.48		0.36		-0.33			-0.13	0.12
GENE7X	YHR031C	|| RRM3 || 13403	1	-0.07	0.12	-0.22	0.28	-0.18	-0.83	-0.28	-0.17	0.06	-0.16	0.21	-0.18	-0.13	0.17	-0.26	-0.3	-0.49	-0.31	0.6	0.13	0.12	0.02	0.29	0.28	0.06	0.01	-0.09	0.31	0.02	0.26	-0.18		-0.48	0.41	-0.43	-0.21	-0.4	0.2	-0.11	0.22
GENE4X	YBR235W	||  || 13563	1	-0.27	0.14	-0.09	0.19	0.04	-0.76	0.37	0.1	0.03	-0.17	0.2	0.35	0.04	0.37	-0.05	-0.06	-0.38	-0.11	0.26	0.03	0.08	0.11	0.33	0.39	-0.04	-0.11	-0.03	0.32	-0.16	0.16	-0.38	-0.1	-0.18	0.46	-0.32	-0.26	-0.5	0.03	0.01	0.03
GENE5X	YNL321W	||  || 12487	1	-0.29	0.41	0.14	0.61	-0.24	-0.73	0.01	-0.06	-0.05	-0.24	0.38	0.43	0.18	0.45	-0.28	-0.22	-0.43	-0.06	0.46	0.07	0.14	0.35	0.35	0.66	-0.25	-0.41	-0.4	0.14	-0.34	0.06	-0.37	0.33	0.08	0.69	-0.45	-0.44	-0.49	-0.18		-0.01
GENE8X	YDR105C	|| TMS1 || 11875	1	-0.19	0.35	-0.01	0.4	-0.15	-0.55	0.19	0.25	0.13	-0.01	0.2	0.06	-0.04	-0.03	-0.36	-0.05	-0.23	0.19	0.46	0.23	0.32	-0.29	0.26	0.11	-0.19	-0.01	-0.2	0.11	-0.08	0.18	-0.32	0.09	0.01	0.32	-0.35	-0.2	-0.14	-0.36	0.13	0.36
GENE2768X	YKL146W	|| AVT3 || 14632	1	-0.15		-0.16	0.14	-0.02	-0.11		-0.02	-0.01	-0.12	0.12		0.11			0.09	-0.07		0.59	0.15	-0.05				0.08	-0.05	-0.26		-0.27	-0.01	-0.44		0.12	0.33					-0.07	-0.23
GENE2767X	YDR411C	|| DFM1 || 16545	1	-0.11	0.2	-0.11	0.13	-0.01	-0.61	-0.27	-0.22	-0.23	-0.14	0.17	0.39	-0.01	0.04	-0.18	-0.04	-0.32	-0.05	0.37	-0.19	0.23		0.09	0.25	0.16	-0.18	-0.16	0.33	0.02	-0.12	-0.11	0.34	-0.23		0.14	-0.01		0.16	0.01	-0.05
GENE2368X	YDR265W	|| PEX10 || 16922	1	0.24	0.21	0.02	0.21	0.14	-0.31	-0.11	-0.22	-0.12	0.09	0.26	0.25	-0.04	0.38	0.01	-0.14	0.04	0.03	0.17	0.02	0.38	0.02	0.2	0.19	0.14	-0.04	0.11	-0.08	0.03	0.05	0.37	0.25	0.24			-0.03	-0.09	-0.14	-0.06	-0.17
GENE2819X	YOR377W	|| ATF1 || 15872	1	0.2	0.43	0.12	0.6	-0.03	-0.32	-0.73	-0.32	-0.1	-0.17	0.59	-0.04	0.03	0.32	-0.03	-0.03		0.01		0.08	0.2	0.68	0.03	0.41	0.23	0.5	-0.05	-0.26	-0.35	-0.29		0.26	-0.07	0.1	-0.2	0.12	-0.18	-0.13	-0.03	0.17
GENE10X	YER098W	|| UBP9 || 14085	1	-0.08	0.12	-0.03	0.56	-0.03	-0.37	-0.32	-0.18	0.02	-0.21	0.47	-0.1	0.02	0.32	-0.27	0.02	0.04	-0.31	-0.05	-0.1	0.34	0.03	0.38	0.5	-0.13	0.09	-0.08	-0.48	-0.2	-0.03	0.04	-0.2	-0.05	0.34	-0.42	-0.12	-0.03	-0.06	-0.09	0.51
GENE11X	YJL091C	|| GWT1 || 11838	1	-0.11	0.19	-0.12	0.23	-0.29	-0.06	-0.21	-0.14	-0.1	-0.04	0.27	0.61	0.13	0.32	-0.18	-0.01	-0.18	0.19	0.38	0.07	0.26	0.58	0.51	0.58	-0.07	0.16	-0.17	-0.42	-0.12	-0.15	-0.09	0.06		0.26	-0.22	-0.28	-0.38	-0.47	-0.1	-0.14
GENE2915X	YNL091W	|| NST1 || 12749	1	-0.06	0.21	0.09	0.03	-0.24	0.1	0.31	0.24	0.07	0.04	0.4	0.38	0.2	0.32	0.3	0.19	0.51	0.18	-0.58	-0.28	-0.14	0.58	0.24	0.2	-0.43	-0.38	-0.53	-1.09	-0.14	-0.49	-0.12	-0.01	-0.05	0.17	-0.15	-0.18	-0.41	0.09	0.42	-0.47
GENE2914X	YFR039C	||  || 13056	1	0.18	0.19	0.22	0.22	0.1	0.05	0.41	0.3	0.11	0.09	0.33	0.29	0.38	0.32	-0.2	-0.38	0.15	-0.18	-0.15	-0.34	0.19	-0.04	0.52	0.22	-0.3	-0.4	-0.44	-0.63	-0.37	-0.26	0.22	-0.05	0.3	0.38	-0.02	-0.16	-0.02	0.22	0.1	-0.05
GENE2820X	YKR021W	||  || 11789	1	0.21	0.3	0.07	0.24	-0.13	-0.19	0.06	0.05	0.09	-0.12	0.33	0.16	0.19	0.42	0.03	0.07	0.06	0.04	0.28	-0.06	0.16	0.16	0.25	0.35	0.12	-0.1	-0.12	-0.23	-0.01	-0.1	0.21	-0.18	0.29	0.35	-0.27	-0.22	-0.27	0.11	-0.03	0.14
GENE2273X	YGL131C	|| SNT2 || 13805	1	0.17	-0.2	0.27	0.47	0.51	-0.28	0.13	-0.02	0.36	-0.22	0.38	-0.16		0.73	0.18	0.59	0.6	0.67	0.15	0.18	0.24		0.23	0.47	0.21	0.37	0.12	-0.38	0.27	0.03	0.2	0.36	0.22	0.36	-0.09	-0.22	-0.34		0.16	-0.06
GENE2808X	YCL052C	|| PBN1 || 16023	1	0.32	0.14	0.02	-0.07	0.01	0.24	0.1		-0.04	-0.19	0.26	0.26	0.21	0.12	-0.03	0.11	0.95	-0.12	-0.09	-0.32	0.31	0.07	0.23	0.05	0.47	0.15	0.29	-0.4	-0.02	-0.08	0.33	0.04	0.15	0.29	0.23	0.05	0.25	0.2	-0.18	-0.29
GENE2809X	YGL259W-3UTR	|| YPS5 || 17248	1	0.29	0.29			-0.22				0.22		0.44		0.38			-0.09					0.47				0.56	0.38					0.34								-0.17	-0.16
GENE12X	YDR453C-3UTR	|| TSA2 || 17065	1	0.25	0.28	0.24	0.42	0.21	-0.1	0.14	0.06	0.09	-0.06	0.42	0.09	0.36	0.15	-0.04	0.17	0.47	0.1	0.02	-0.05	0.3	0.15	0.53	0.37	0.21	0.11	0.02	-0.17	0.02	-0.07	0.23	0.07	0.18	0.53	-0.21	-0.28	0.03	-0.11	-0.05	-0.35
GENE16X	YJL103C	||  || 10918	1	-0.01	-0.08	0.87	0.6	-0.28	-0.59	-0.11	-0.03	0.45	-0.23	0.34	0.22	0.39	0.52	0.03	-0.08	0.22	-0.02	1.07	0.22	0.47	-0.31	0.53	0.39	0.05	-0.27	0.02	-0.43	0.4	0.29	0.08	-0.11	0.41	0.51	0.1	-0.06	0.29	0.03	0.01	-0.14
GENE15X	YMR109W-3UTR	|| MYO5 || 17016	1	0.25			0.14		-0.94					0.59				-0.36	-0.27			0.81		0.54		0.74		0.1	-0.55			0.26	0.2	0.16		0.42	0.58	-0.09	-0.35			0.12	0.05
GENE412X	YAL051W	|| OAF1 || 12395	1	-0.02	0.13	0.34	0.35	-0.04	-0.54	0.07	0.23	0.01	0.1	0.09	0.42	0.41	0.27	0.1	0.01	0.45	0.2	0.33	-0.03	-0.12	0.01	0.4	0.51	0.07	-0.47		0.12	-0.06	0.06	0.03	0.25	0.05	0.4	-0.07	-0.08	-0.03	-0.1	-0.02	-0.16
GENE413X	YAL056W	|| GPB2 || 14436	1	-0.1	0.45		0.08	0.21	-0.08	0.06	0.28	0.07	0.1	0.27	0.24	0.03	0.37	-0.04	0.13	0.48	0.2	0.51	-0.02	0.13	-0.02	0.23	0.26	0.11	-0.16	0.08	-0.12	0.2	0.05	-0.07		0.03	0.22	0.05	-0.17	-0.2	0.11	0.03	-0.17
GENE2276X	YBL105C	|| PKC1 || 14180	1	-0.17	0.16	-0.06	0.31	0.5	0.32	-0.56	-0.06	-0.02	-0.39	0.58	0.27	0.27	0.67	0.36	-0.05	-0.14	0.08	-0.01	0.03	0.16	-0.06	0.19	0.75	0.32	-0.09	0.44	-0.57	-0.08	-0.08	-0.08	0.46	-0.07	0.26	0.15	-0.35	-0.64	-0.09	0.26	0.09
GENE279X	YFR048W	|| RMD8 || 11601	1	-0.02	0.07	0.09	0.1	0.26	-0.15	0.3	0.23	-0.08		0.02	0.02	0.09	0.4	-0.03	0.14	0.3	0.02	0.15	-0.21	0.05	-0.33	0.3	0.44	0.34	-0.05	-0.1	-0.38	-0.02		-0.1	0.4	0.17	0.11	0.08	-0.2	-0.43	-0.01	0.04	0.1
GENE14X	YPR185W	|| ATG13 || 10768	1	0.21	0.44	0.27	0.12	0.14	-0.67	-0.33	0.3	0.03	0.08	0.28	0.26	0.18	0.18	-0.24	0.46	0.32	0.13	0.06	-0.06	0.17	0.09	0.45	0.47	0.15	-0.1	-0.15	-0.35	-0.15	-0.1	0.24	0.6	0.31	0.2	-0.29	-0.47	-0.41	-0.04	-0.09	-0.17
GENE2751X	YDR137W	|| RGP1 || 15833	1	0.23	0.09	0.43	0.38	-0.02	-0.75		0.09	-0.07	-0.18	0.31	0.08	0.29	0.47	-0.19	0.29	0.18	0.16		-0.04	0.51	0.36	0.83	0.64	0.52	0.17	-0.02	-0.43	0.23	0.08	0.27	0.49	0.26	0.36	-0.05	-0.43	-0.66		-0.03	-0.32
GENE414X	YDL006W	|| PTC1 || 12041	1	-0.03	0.06	0.16	0.25	0.15	-0.3	0.08	0.29	-0.11	-0.21	0.11	0.1	0.19	0.38	0.15	0.49	0.21	0.21	-0.11	0.05	0.34	-0.01	0.41	0.46	0.34	-0.05	-0.04	-0.23	0.04	0.05	0.04	0.1	0.18	0.17	-0.06	-0.35	-0.37	-0.08	0.07	-0.29
GENE272X	YIL149C	|| MLP2 || 10854	1	0.25	-0.25	0.25	0.28	0.32	0.29	-0.07	0.11	0.17	0.05	0.03	-0.27	0.29	0.33	-0.08	0.16	0.24	0.23	-0.03	0.16	0.09	-0.24	0.52	0.57	0.24	0.05	0.31	-0.67	0.14	0.18	0.25	0.06	0.15	0.33	0.11	-0.23	-0.28	0.09	0.06	0.08
GENE2278X	YMR207C	|| HFA1 || 13954	1	0.19	-0.25	0.1	0.07	0.12	-0.25	-0.19	-0.06	0.02	-0.11	0.16	-0.32	0.15	0.4	0.34	-0.06	0.16	0.19	-0.05	-0.03	0.22	0.04	0.5	0.73	0.16	-0.09	0.17	-0.92	-0.05	-0.04	0.22	-0.01	0.27	0.11	0.04	-0.31	-0.36	-0.08	0.1	-0.05
GENE2277X	YBR097W	|| VPS15 || 12520	1	-0.12	0.02	0.1	0.13	0.29		-0.3	-0.07	0.01	0.08	0.28	-0.07	0.21	0.32	0.42	0.04	0.07			0.05	0.17		0.79	0.61	-0.01	-0.21	0.32	-0.94	0.12		-0.13		0.28	0.23	-0.29	-0.25	-0.34	-0.14	0.5	
GENE2279X	YLR425W	|| TUS1 || 14284	1	0.23	0.02	0.13	0.23	-0.29	-0.18		0.02	0.15	-0.19	0.57	-0.25	0.02	0.16	0.38	0.1	0.49	0.11	0.2	-0.11	0.49	0.28	0.46	0.45	-0.1	0.11	0.12	-0.54	0.01	0.04	0.22	-0.17	0.34	0.26	0.02	-0.13	-0.29	0.02	-0.08	-0.09
GENE2946X	YLR442C	|| SIR3 || 13372	1	0.36	0.19	0.22	0.23	0.21	-0.02	0.13	0.23	-0.1	-0.14	0.37	0.22	0.08	0.38	0.31	0.41	0.63	0.07	-0.09	0.11	0.04	-0.12		0.55	-0.04	0.01	0.03	-0.4	-0.04	0.1	0.17	0.08	0.34	0.4	0.14	0.21	0.15	-0.19	-0.07	-0.43
GENE3040X	YHR079C	|| IRE1 || 11620	1	0.25	0.14	0.09	0.19	-0.12	0.17	-0.16	0.05	0.17	-0.1	0.25	-0.22	-0.05	0.26		0.09	0.57	0.22	0.25	0.12	-0.09	-0.44	0.12	0.5	0.09	0.12	-0.05	-0.22	-0.14	0.19	-0.08	0.05	0.01	0.71	-0.25	-0.08	0.12	-0.12	-0.1	-0.35
GENE2932X	YNL136W	|| EAF7 || 13991	1	0.35	0.2	0.17	0.18	-0.19	0.22	0.15	0.11	0.09	0.09	0.37	0.12	0.1	0.2	-0.21	0.41	1.06	0.03	0.21		0.29	-0.24	0.22	0.52	0.06	0.06	0.35	-0.51	-0.01	0.19	0.34	-0.14	0.43	0.44	0.01	-0.32	0.05	-0.03	-0.34	-0.64
GENE2933X	YDR186C	||  || 11235	1	0.35	0.14	0.16	0.14	-0.47	0.19	0.14	-0.03	-0.05	-0.06	0.51		0.08	0.05	-0.22	0.25	0.93	-0.08	-0.09	-0.22	0.26	-0.41	0.16	0.51		-0.25	-0.05	-0.56	-0.22	0.06	0.23	-0.17	0.19	0.34	-0.09	-0.23	-0.32	-0.17	-0.34	-0.67
GENE2945X	YDR164C	|| SEC1 || 15501	1	0.05	0.04	0.09	0.14	0.1	0.25	-0.29	-0.12	-0.03	-0.03	0.3	0.3	0.2	0.44	0.18	0.07	0.59	-0.06	-0.24	-0.24	0.25	0.18	0.41	0.32	-0.07	0.01	0.02	-0.63	0.1	-0.05	0.08		0.15	0.14	-0.01	-0.16	-0.24	0.09	-0.18	0.01
GENE2943X	YLR399C	|| BDF1 || 11254	1	0.42	0.16	0.02	0.34	-0.15	0.48	0.24	0.24	0.58	-0.07	0.54	-0.23	0.06	0.48	0.02	-0.08	0.55	0.06	-0.16	-0.31	0.38	0.28	0.06	0.41	0.15	-0.03	-0.11	-1.03	0.01	-0.08	0.47	-0.1	0.16	0.5	0.05	-0.03	0.29	0.31		0.2
GENE224X	YNL021W	|| HDA1 || 11309	1	-0.3	-0.28	0.17	0.08	0.13	0.88	0.71	0.3	0.32	0.06	0.01	-0.08	0.09	0.24	0.42	0.53	1	0.1	0.18	-0.03	-0.24	0.07	0.09	-0.09	0.07	-0.16		-1.03	0.02	0.1	-0.31	-0.13	0.2	0.35	0.35	0.05	0.19	0.08	-0.13	0.2
GENE223X	YBR102C	|| EXO84 || 10750	1	-0.06	0.11	0.47	0.08	0.25	0.56	0.57	0.07	0.19	0.03	0.05	0.42	0.1	0.24	0.71	0.32	0.86	0.03	0.04	-0.17	-0.01	0.01	0.19	0.07	0.14	0.06	0.12	-0.98	-0.08	-0.01	-0.07		0.35	0.14	-0.11	0.09	0.16	0.27	-0.02	
GENE2944X	YOL148C	|| SPT20 || 16892	1	0.12	0.23	0.22	0.22	0.28	0.31	0.17	0.12	0.09		0.17		0.09	0.43	0.37	-0.05	0.52		-0.09	-0.28	0.09	0.23	0.12	0.29	0.22	0.06	0.06	-0.81	-0.05	-0.22	0.09		0.28	0.16	0.17	-0.05	-0.08	0.25	-0.14	-0.08
GENE167X	YNL218W	|| MGS1 || 13845	1	0.07	-0.14	1.27	-0.13				-0.01	0.31		0.55	0.34	0.26	0.08	0.33	0.25	0.48	0.19	0.31	-0.11	0.28	-0.13	-0.03	-0.19	0.09		0.06	-0.99	-0.13		-0.04		0.57	0.22					-0.26	0.01
GENE2282X	YOR011W	|| AUS1 || 12212	1	0.14		0.54	0.49	0.27	0.49				0.04	0.03		0.32	0.98	0.53	0.28				-0.19	0.4		0.16	-0.01	0.21				0.17	-0.14	0.11		0.26	0.34		-0.14			-0.23	
GENE2726X	YJR126C	|| VPS70 || 11284	1	0.06	0.54	0.06	0.34	-0.17	0.22	-0.09	-0.19	-0.07	-0.43	0.48	0.04		0.43	0.08	-0.01	0.29	0.1	0.12	-0.28	0.15	-0.31	0.33	0.49	0.39	-0.1	-0.15	-0.53	-0.21	0.09	-0.13	0.28	0.03	0.55	-0.16	0.02	0.12	-0.28	-0.34	-0.5
GENE3013X	YBL056W	|| PTC3 || 15866	1	-0.16	0.4	-0.13	-0.02	-0.18	0.32	-0.14	-0.18	-0.05	-0.31	0.11	0.33	0.02	0.14	-0.15	0.14	0.24	-0.13	0.3	-0.28	-0.21	0.29	0.22	0.16	0.39	-0.07	0.03	-0.74	-0.13	-0.2	-0.32	0.18	-0.25	0.37	-0.13	-0.16		0.4	-0.38	-0.34
GENE3014X	YHR190W	|| ERG9 || 16709	1	-0.36	0.29	0.03	0.16	-0.03	0.71	0.05	-0.26	-0.23	-0.62	-0.09	0.64	0.41	0.43	0.11	0.37	0.42	-0.12	0.26	-0.38	-0.42	0.07	0.39	0.13	0.14	-0.09	0.01	-0.7	-0.41	-0.35	-0.6	0.32	-0.04	0.53	0.21	0.01	-0.03	-0.2	-0.61	-0.87
GENE2728X	YML117W	|| NAB6 || 13330	1	0.19	0.3	0.03	0.35	0.1	0.22	0.24	-0.03	-0.04	-0.6	0.69	0.17	0.07	0.37	0.25	0.43	0.47	-0.08	-0.09	-0.42	0.2	0.12	0.12	0.44	0.02	-0.19	-0.22	-0.36	-0.27	-0.39	0.1	-0.05	-0.06	0.4	-0.14	-0.05	-0.07	-0.05	-0.3	-0.43
GENE2727X	YBR203W	|| COS111 || 13926	1	0.1	0.24	-0.04	0.34	0.01	0.11	0.03	-0.11	-0.26	-0.49	0.56	0.15	0.02	0.48	0.4	0.49	0.66	-0.05	0.01	-0.39		0.14	0.06	0.44	0.53	0.14		-0.84	-0.17	-0.29	-0.13	0.03	-0.07	0.65	0.06	0.16	0.2	-0.12	-0.44	-0.38
GENE3015X	YDL159W	|| STE7 || 14545	1	0.02		-0.16		-0.16	0.23	-0.01	-0.16	-0.11	-0.24	-0.07	0.17	-0.01	0.19	0.24	0.26	0.8	-0.11	0.14	-0.25	0.02	0.1	0.13	0.14	0.06	0.07	0.01	-1.1	-0.24	-0.19	-0.06		0.01	0.27	0.24	-0.1	0.05	-0.01	-0.22	-0.23
GENE3017X	YNL212W	|| VID27 || 14142	1	-0.32	0.14	0.08	0.12	-0.02	0.39	0.2	0.05	-0.07	-0.21	0.23	0.11	0.13	0.27	0.39	0.44	1.04	0.09	0.12	-0.55	-0.03	0.14	0.23	0.35	0.2	0.06	-0.03	-1.03	-0.18	-0.14	-0.31	-0.04	-0.08	0.32	-0.2	-0.05	-0.02	-0.08	-0.32	-0.09
GENE3016X	YNL026W	|| SAM50 || 15090	1	-0.22	0.13	0.05	0.19	-0.09	0.4	0.06	-0.14	0.09	-0.31	-0.08	0.11	0.05	0.37	0.22	0.17	0.93	0.15	0.39	-0.35	-0.16	0.17	0.14	0.34	0.56	0.14	0.18	-0.81	0.09	0.03	-0.29	-0.05	-0.08	0.34	-0.15	-0.18	0.08	0.06	-0.24	0.25
GENE3019X	YGR077C	|| PEX8 || 11169	1	0.04	0.08	0.04	0.2	-0.16	0.53	0.27	-0.01	0.14	0.09	0.24	0.21	0.17	0.12	-0.22	0.23	0.63	0.1	0.35	-0.11	0.06	-0.27	0.29	0.28	0.33	-0.2	-0.15	-0.54	-0.06	0.24	-0.12	-0.36	0.17	0.47	-0.04	-0.1	-0.11	0.12	-0.19	-0.17
GENE3020X	YJL005W	|| CYR1 || 14036	1	-0.42	0.04	0.24	0.25	-0.17	0.44	0.18	0.23	0.5	-0.02	0.46	-0.03	-0.08	0.17	-0.14	0.15	0.73	0.2	0.36	-0.23	-0.01	-0.07	0.18	0.26	0.12	-0.16		-0.8	0.02	0.1	-0.55	-0.55	0.04	0.43	-0.06	-0.26	0.12	0.04	-0.16	0.06
GENE3021X	YPR115W	||  || 16636	1	-0.17	0.22	-0.08	0.03	-0.24	0.22	0.09	-0.08	-0.02	-0.28	0.22	0.05	0.03	0.25	-0.03	0.26	1.02	0.16	0.3	-0.21	-0.13	0.03	0.02	0.45	0.22		0.01	-0.59		0.06	-0.29	-0.14	0.14	0.32	-0.07	-0.26	-0.04	-0.15	-0.17	-0.36
GENE3022X	YCR011C	|| ADP1 || 16351	1	-0.47	0.44	0.03	0.38	-0.28	0.2	-0.06	-0.12	-0.05	-0.23	0.5	0.4	0.19	0.51	0.14	0.46	1.15	0.43	0.74		-0.08	0.37	0.41	1.01	0.4	0.12	0.16	-0.75	0.17	0.14	-0.51	-0.41	0.06	0.57	-0.38	-0.31	-0.09	-0.05	-0.44	-0.19
GENE3023X	YGL084C	|| GUP1 || 10983	1	-0.41	0.35	-0.01	0.24	-0.25	0.14	-0.08	-0.09	-0.09	-0.23	0.09	-0.02	0.09	0.51	0.07	0.2	0.79	0.26	0.64	0.04	-0.15	0.07	0.31	0.61	0.13	-0.12	0.02	-0.75	-0.06	0.22	-0.4	-0.08	-0.1	0.59	-0.14	-0.37	-0.29	-0.14	-0.47	-0.45
GENE3024X	YLL015W	|| BPT1 || 12195	1	-0.42	0.24	0.06	0.23	-0.2	0.31	0.28	0.09	0.04	-0.12	0.25	0.2	0.13	0.37	-0.01	0.53	0.8	0.41	0.25	-0.04	-0.24	-0.22	0.34	0.56	0.15	-0.43	-0.14	-0.67	-0.13	0.13	-0.39	-0.12	0.06	0.33	-0.01	-0.15	-0.03	-0.13	-0.32	-0.57
GENE3026X	YOR086C	|| TCB1 || 13692	1	-0.56	0.31		0.25	-0.1	0.25	0.03	0.05	0.09	-0.08	0.23	0.12		0.2	0.19	0.05	0.76	0.01	-0.01	-0.44	-0.34	0.28	0.12	0.32	-0.03	-0.31	-0.17	-1.11	-0.22	-0.37	-0.64	-0.22	-0.22	0.23	-0.34	-0.37	-0.1	-0.05	-0.31	0.03
GENE3025X	YCR030C	|| SYP1 || 16272	1	-0.63	0.25		0.21	0.01	0.12	0.15	0.18	0.15	-0.11	0.06	0.34	0.25	0.46	0.41	0.31	0.48	0.05		-0.32	-0.36	0.58	0.28	0.52	0.06	-0.14	-0.42	-0.94	-0.27	-0.41	-0.72	-0.07	0.04	0.44	0.14	-0.09	-0.07	0.17	-0.03	-0.11
GENE3030X	YLR450W	|| HMG2 || 12952	1	-0.3	0.78	0.67	0.54	-0.35	0.4	-0.05	-0.31	-0.07	-0.45	0.76	0.74	0.77	0.65	0.04	0.06	0.26	-0.18	0.29	-0.42	0.23	0.75	0.9	0.8	0.14	-0.22	-0.04	-1.14	-0.34	-0.09	-0.42	0.25	0.42	0.76	-0.19	-0.38	-0.13	-0.4	-0.79	-0.34
GENE2704X	YBL054W	||  || 14317	1	-0.08	0.52	0.13	0.33	-0.11	0.5	0.17	-0.01	0.32	-0.3	0.66	0.44	0.17	0.29	-0.05	0.08	0.46	0.02	0.56	-0.21	0.19	0.3	0.24	0.59	0.39	-0.01	-0.05	-0.57	0.01	-0.07	-0.27	0.23	0.12	-0.01	0.13	-0.08	-0.05	0.05	-0.23	-0.38
GENE2705X	YDR122W	|| KIN1 || 15691	1	0.06	0.46	0.02	0.28	-0.1	0.33	0.32	0.03	0.2	-0.22	0.81	0.38	0.26	0.26	-0.04	0.2	0.31	0.12	0.23	-0.25	0.18	0.27	0.32	0.55	0.52	0.07	0.08	-0.57	-0.04	-0.01	-0.36	0.5	0.16	0.19	0.07	-0.02	0.02	-0.02	-0.13	-0.44
GENE716X	YPR091C	||  || 12078	1	0.1	0.52	0.29	0.38	-0.02	0.43	0.08	-0.08	-0.01	-0.22	0.52	0.25	0.17	0.24	0.2	0.25	0.65	-0.05	0.07	-0.46	0.3	0.5	0.44	0.38	0.32	0.03	0.17	-0.8	-0.1	-0.09	-0.06	0.23	0.1	0.38	0.16	0.01	0.06	0.11	-0.19	0.05
GENE3031X	YAL017W-3UTR	|| PSK1 || 17342	1	0.09	0.4	0.4	0.43	-0.09	0.23	0.2	-0.13	0.01	-0.39	0.78		0.48			0.28	-0.18	-0.21		-0.26	0.36		0.63	0.49	-0.31	-0.09	-0.03		-0.34	-0.2	0.04		-0.01	0.78		-0.2	0.02		0.13	-0.21
GENE3032X	YCR061W	||  || 15155	1	-0.16	0.68	0.28	0.4	-0.35	-0.08	-0.24	0.05	0.24		0.63	0.82	0.34	0.36	-0.2	-0.04	-0.03	-0.04	0.48	0.05	0.04	0.71	0.21	0.5	0.17	-0.11	-0.16	-0.82	-0.35	-0.33	-0.39	0.56	0.02	0.53	-0.25	-0.05	0.12	-0.08	0.06	0.1
GENE3027X	YDR129C	|| SAC6 || 16743	1	0.04	0.66	0.1	0.31	-0.16	0.36	-0.11	-0.03	0.07	-0.19	0.48	0.5	0.16	0.18	0.04	0.04	0.71	0.04	0.27	-0.43	0.14	0.87	0.32	0.27	0.15	-0.21	-0.19	-1.14	-0.27	-0.28	0.09	0.62	-0.02	0.37	-0.23	-0.34	-0.19	-0.15	-0.42	-0.11
GENE3028X	YNL219C	|| ALG9 || 16617	1	-0.03	0.23	0.24	0.24	-0.29	-0.02	-0.15	-0.08	-0.33	-0.23	0.44	0.2	0.42	0.3	0.33	0.28	0.84	-0.02	0.18	-0.22	0.19	0.29	0.47	0.28	0.04	-0.14	-0.18	-1	-0.31	-0.33	0.04		0.14	0.41	0.02	-0.12	-0.06	-0.02	-0.09	-0.14
GENE3018X	YKL038W	|| RGT1 || 14731	1	-0.07	0.35	0.22	0.22	0.02	0.19	0.28	-0.02	0.26	0.2	0.32	0.34	0.12	0.36	0.16	0.17	0.63	0.17	0.59	-0.27	0.16	-0.02	0.2	0.53	-0.06	-0.17	-0.34	-0.87	-0.08	0.04	-0.06		0.11	0.36	-0.06	-0.32	-0.02	0.13	-0.09	-0.08
GENE3033X	YMR086W	||  || 11873	1	0.23	0.83	0.05	0.46	0.11	0.05	0.02	-0.03	0.3	-0.22	0.65	0.52	0.41	0.78	0.12	0.15	0.13	-0.06	0.05	-0.01	-0.06	0.21	0.42	0.75	-0.04	-0.35	-0.51	-0.6	-0.5	-0.17		0.78	0.21	0.68	-0.05	0.04	0.11	-0.34	-0.14	-0.31
GENE3034X	YJL042W	|| MHP1 || 11565	1	0.39	0.82	0.53	0.58	-0.05	0.73	0.37	0.31	0.51	0.08	0.41	0.48	0.38	0.51	-0.11	0.23	0.46	-0.04		-0.29	0.16	0.23	0.37	0.75	-0.01	-0.5	-0.62	-1.2	-0.73	-0.32	-0.04	0.07	0.19	0.43	-0.27	-0.19	0.08	0.05	-0.15	-0.2
GENE3035X	YAR042W	|| SWH1 || 16583	1	0.19	0.55	0.41	0.34	0.04	0.21	-0.01	-0.13	0.33	-0.29	0.48	0.61	0.38	0.32	0.11	-0.14	0.17	-0.07	0.05	-0.01		0.13	0.22	0.45	-0.02	-0.41	-0.38	-0.61	-0.3	-0.12	-0.14	0.33	0.25	0.52	-0.14	-0.05		-0.16	-0.12	-0.57
GENE2637X	YIL036W	|| CST6 || 12100	1	0.43	0.47	0.29	0.76	-0.06	-0.26		-0.22	0.31	-0.52	1.06	0.55	0.22	0.34	0.13	0.12	0.52	-0.23	0.36	0.21	0.7	-0.31	0.23	0.43	0.41	0.03	0.17	-0.54	0.06	-0.05	0.06	0.12		0.82	-0.16	0.1	0.18	-0.24	-0.11	-0.55
GENE399X	YPR032W	|| SRO7 || 15400	1	-0.12	0.18	0.3	0.39	-0.2	0.43	0.13	0.3	0.23	-0.19	0.28	0.62	0.26	0.44	-0.24	-0.23	0.33	0.05	0.39	0.08	-0.03	0.05	0.41	1.07	0.39	-0.05	0.01	-0.32	-0.14	0.33	-0.32	0.42	0.48	0.65	-0.12	0.01	0.1	-0.07	-0.23	-0.17
GENE2940X	YOR322C	|| LDB19 || 16667	1	-0.01	0.31	0.13	0.15	-0.19	0.44	0.23	0.08	0.08	-0.21	0.22	0.23	0.07	0.3	-0.1	0.31	0.65	0.1		-0.13	0.1	0.08	0.22	0.27	0.3	-0.06	0.13	-0.59	-0.19	0.21	-0.09	0.12	0.24	0.47	0.13	0.03	0.09	0.07	-0.32	-0.24
GENE2939X	YPL259C	|| APM1 || 12734	1	0.24	0.03	0.06		0.05	0.5	0.15	-0.04	-0.17	-0.11	0.4	0.24	0.28	0.19	0.04	0.23	1.07	-0.06	-0.29	-0.18	0.31	-0.09	0.44	0.43	0.53	0.28	0.27	-0.57	-0.09	-0.04	0.34	-0.19	0.27	0.23	0.08	0.06	0.08	0.05	-0.35	-0.59
GENE2938X	YLR299W	|| ECM38 || 13830	1	0.19	0.59	-0.2	-0.01	-0.11	0.47	0.37	-0.07	-0.04	-0.03	0.44	0.35	0.07	0.39	0.14	0.37	0.69	0.1	0.22	-0.3	0.07	0.33	0.21	0.4	0.65	0.15	0.34	-0.73	-0.2	-0.06	0.27		0.02	0.35	0.06	0.08	0.23	-0.06	-0.38	-0.09
GENE524X	YGL090W	|| LIF1 || 15505	1	0.39	0.44	0.47	0.59	0.38	0.29	0.27	0.18	0.2	0.14	0.11	0.32	0.35	0.34	0.16	0.13	0.33	0.06	0.28	0.1	0.29	0.26	0.36	0.28	0.25	0.11	0.24	-0.2	0.05	0.26	0.2	-0.14	0.36	0.17	0.1	-0.07	-0.02	-0.05	-0.09	-0.09
GENE522X	YGR143W	|| SKN1 || 13799	1	0.41	0.5	0.25	0.33	0.09	0.03	0.29	0.29	0.13	0.03	0.72	0.53	0.3	0.35	0.17	0.36	0.61	0.24	0.62	-0.15	0.43	0.29	0.52	0.81	0.25	0.26	0.15	-0.28	0.06	0.02	0.24	-0.08	0.2	0.54	0.07	-0.04	-0.09	0.02	-0.16	-0.32
GENE744X	YBR094W	||  || 15671	1	0.17	0.23	0.28	0.56	0.31	0.23	0.34	0.14	0.19	0.03	0.28	0.35	0.37	0.68	0.26	0.44	0.54	0.34	0.4	0.22	0.14	-0.25	0.4	0.6	0.25	-0.03	0.25	0.29	0.05	0.17	0.04	-0.17	0.31	0.54	-0.05	0.14	0.22	-0.05	0.03	-0.14
GENE523X	YJL084C	||  || 13867	1	0.02	-0.22	0.43	0.51	0.08	0.18	0.12	0.04	0.18	-0.15	0.61	0.1	0.53	0.85	0.19	0.69	0.47	0.03		-0.04	0.13	-0.18	0.47	0.56	0.3		0.03	-0.25	0.06	0.04	-0.02		0.14	0.52		0.08	-0.03	-0.1	0.05	-0.34
GENE521X	YLR362W	|| STE11 || 16302	1	0.22	0.59	0.37	0.32	0.18	-0.2	-0.03	0.06	-0.07	-0.06	0.49	0.69	0.43	0.53	0.06	0.76	0.63	0.23	-0.04	-0.08	0.21	0.18	0.69	0.63	-0.15	-0.4	0.15	-0.38	-0.13	0.22	0.43	0.57	0.8	0.71	0.04		0.23		-0.23	-0.38
GENE719X	YGL036W	||  || 14749	1	0.23	0.5	0.46	0.46	0.32	-0.42	0.3	-0.01	-0.16	-0.63	0.6	0.53	0.36	0.63	0.26		0.47	-0.08	0.04	-0.4	0.29	-0.01	0.35	0.64	0.4	-0.24	0.12	-0.08	-0.07	-0.42	0.13	0.42	0.2	0.59	0.38	0.05	0.09	-0.27	-0.29	
GENE2898X	YLR274W	|| CDC46 || 13925	1	-0.31	0.31	0.56	0.95	0.73	0.34	0.25	0.05	-0.16	-0.01	0.2	0.5	0.73	1.21	0.73	0.57	0.68	0.09	-0.05	-0.29	-0.08	0.22	0.65	0.56	-0.22	-0.28	-0.17	-0.44	-0.08	-0.05	-0.38	-0.01	0.41	0.65	-0.03	-0.17	-0.14	-0.17	-0.38	-0.38
GENE2723X	YJL056C	|| ZAP1 || 16074	1	-0.28	0.55	0.55	0.24	0.45		-0.55	-0.13	-0.47	-0.51	0.36	1.16	0.86	0.77	0.86	0.4				-0.3	0.14	0.51	0.91	0.63	0.74	0.2	0.33	-1.01	-0.72	-0.3	-0.18	1.06	0.59	0.82	0.47	-0.15	-0.25	-0.16	-0.13	-0.25
GENE2724X	YFL013C	|| IES1 || 11447	1	0.07	0.42	-0.03	0.03	0.17	0.11	0.23		0.04	-0.16	0.31	0.55	0.21	0.41	0.25	-0.03	0.34	0.03	-0.25	-0.01	-0.01	0.08	0.36	0.24	0.24	0.12	-0.07	-0.26	-0.16	-0.02	0.02	0.33	0.18	0.29	0.29	0.15	0.2	0.01	-0.17	-0.23
GENE2703X	YCL038C	|| ATG22 || 12889	1	-0.02	0.51	0.19	0.25	0.04	0.08	0.09	0.07	0.08	-0.15	0.35	0.69	0.32	0.38	0.18	0.11	0.06	-0.02	0.56	-0.22	0.14	0.66	0.49	0.35	0.25	-0.05	-0.13	-0.21	-0.19	-0.17	0.07	0.41	0.04	0.22	-0.07		-0.06	0.07	-0.06	0.15
GENE415X	YGL233W	|| SEC15 || 14280	1	-0.2	0.07	-0.07	0.22	-0.33	-0.08	0.18	0.2	0.41	-0.04	0.28	0.28	0.23	0.44	0.69	0.52	0.29	0.32	0.67	-0.05	-0.02	0.43	0.49	0.62	0.37	0.02	-0.06	-0.5	0.24	0.3	-0.33	0.02	0.04	0.26	-0.03	-0.48	-0.58		0.15	-0.1
GENE416X	YGR266W	||  || 13582	1	-0.56	0.28	0.25	0.38	0.48	-0.14	-0.03	0.27	0.35	0.14	-0.11	0.35	0.28	0.74	0.52	0.29	0.4	0.46	0.3	0.1	-0.62	0.07	0.34	0.66	0.35	0.27	0.26	-0.73	-0.14	-0.03	-0.51	0.17	0.14	0.59	0.2	-0.04	-0.43	0.12	0.16	
GENE3001X	YCR067C	|| SED4 || 11568	1	-0.53	0.44	-0.21	0.11	-0.12	-0.3	0.38	0.19	-0.02	-0.16	-0.03		0.05	0.38	0.35	0.58	0.25	0.15	0.18	-0.36	-0.35	0.35	0.48	0.74	0.52	0.4	-0.13	-0.61	-0.17	-0.4	-0.59	0.02	-0.24	0.34	0.06	-0.12	-0.42		0.01	-0.29
GENE2722X	YOR003W	|| YSP3 || 16441	1	0.19	0.39	0.39	0.38	0.38	0.1	0.16	-0.06	-0.05	-0.24	0.15	0.88	0.66	0.88	0.44	0.24	0.01	-0.2	0.18	-0.4	0.23	0.55	0.46	0.22	0.1	-0.39	-0.32	-0.68	-0.38	-0.53	-0.07	0.5	-0.46	0.65	0.58	0.47	0.4	-0.06	-0.17	-0.28
GENE2931X	YMR273C	|| ZDS1 || 11314	1	0.33	0.33	0.34	0.37	0.43	-0.04	0.29	-0.04	-0.17	-0.23	0.53	0.22	0.2	0.13	0.16	0.43	0.18	-0.12	0.14	0.01	0.31	0.52	0.37	0.26	-0.08	0.07	-0.17	-0.23	-0.29	-0.22	0.42	0.39	0.28	0.47		0.21	0.01	-0.34	-0.21	-0.49
GENE2930X	YGL025C	|| PGD1 || 11055	1	0.53	0.29	0.08	-0.25	-0.04	0.05	0.18	0.16	0.06	-0.18	0.51	0.28	-0.12	0.01	0.16	0.31	0.65	0.13		0.04	0.35	0.35	0.1		-0.04	0.01	0.28	-0.42	-0.12	0.07	0.32	0.17	0.12	0.26	0.3	0.01	0.04	0.14	0.04	-0.44
GENE2929X	YER123W	|| YCK3 || 14271	1	0.2	0.11	0.24	0.03	0.09	-0.06	0.27	0.09	-0.12	0.02	0.45	0.01	-0.06	0.18	0.05	0.34	0.8	0.08	0.41	-0.12	0.29	0.05	0.32		0.1	-0.26	0.19	-0.56	-0.09	-0.01	-0.04		-0.24	0.37	0.34	-0.07	-0.32	-0.04	-0.18	-0.32
GENE516X	YNR017W	|| MAS6 || 11768	1	0.69		0.37	0.27	0.67	-0.25			0.08	0.17	0.42		0.36		0.22	0.32			0.43	0.25	0.31		0.24		0.05	-0.15			0.05	0.18	0.47		0.4	0.37	0.07	0.07			0.01	-0.22
GENE515X	YMR043W	|| MCM1 || 13097	1	0.51	0.02	0.25	0.08	0.53	-0.31	0.23	0.02	-0.02	0.06	0.43	0.23	0.2	0.29	0.09	0.29	0.48	0.02	0.26	0.13	0.11		0.1	-0.11	0.04	-0.35	0.07	-0.01	-0.04	0.05	0.35	0.22	0.01	0.23	0.12	0.11	0.11	-0.23	-0.07	-0.31
GENE2941X	YPR008W	|| HAA1 || 12276	1	0.28	-0.13	-0.13	0.13	-0.44	0.24	0.25	-0.21	-0.01	-0.21	-0.05	-0.15	-0.02	0.18	-0.13	0.35	0.71	-0.15		-0.31	-0.07	0.19	0.39	1.05	0.65	-0.02	0.76	-0.76	0.09	0.32	-0.01	0.43		0.78		0.25	0.37	-0.19	-0.13	0.01
GENE3038X	YMR218C	|| TRS130 || 16696	1	-0.32	0.04	0.04	0.01	-0.22	0.18	0.16	-0.15	0.03	-0.2	0.08	0.15	0.15	0.53	-0.2	0.29	0.28	-0.3	-0.37	-0.21	-0.28	-0.13	0.51	0.37	-0.04	-0.48	0.23	-0.65	-0.08	0.08	-0.33	-0.04	0.07	0.43	0.02	-0.24	-0.11	-0.12	-0.41	-0.54
GENE3039X	YIL068C	|| SEC6 || 16421	1	-0.09	-0.15	0.01	0.32	-0.27	0.49	0.35	-0.07	0.19	-0.2	0.24	-0.13	0.03	0.43	-0.07	0.11	0.14	-0.24	-0.17	-0.09	-0.04	-0.34	0.38	0.21	0.15	-0.28	-0.02	-0.64	-0.26	0.01	-0.19	0.28	0.18	0.31	-0.03	-0.16	-0.01	-0.11	-0.18	-0.43
GENE33X	YPR042C	|| PUF2 || 13093	1	-0.12	-0.18	0.42	0.21	-0.49	-0.26	0.09	-0.11	0.52	-0.37	0.36	-0.16	0.09	0.12	-0.09	-0.08	0.13	-0.22		-0.31	0.01	-0.18	0.32	0.4	0.01	-0.29	0.16	-0.45	-0.01	0.06	-0.32	-0.06	0.02	0.26	-0.05	-0.17	-0.01	-0.12		-0.42
GENE3036X	YEL025C	||  || 12075	1	-0.08	0.02	0.05	0.08	-0.01	-0.29	-0.02	-0.09	-0.06	-0.23	0.29	0.1	0.18	0.33	-0.03	-0.08	0.04	-0.15	0.17	0.01	0.17	-0.07	0.33	0.3	-0.07	-0.38	-0.05	-0.22	-0.12	-0.08	-0.13	-0.07	0.17	0.25	-0.16	-0.13	-0.1	-0.14	-0.1	-0.17
GENE391X	YOR219C	|| STE13 || 16121	1	0.42	-0.08	0.32	0.39	-0.3	0.19	0.16	-0.01	0.46	-0.26	0.69	0.15	0.17	0.37	-0.18	0.14	0.68	-0.4	0.23	0.35	0.61	-0.38	0.51	0.61	0.12	-0.53	0.02	-0.27	-0.07	0.08	0.23	0.1	0.05	0.68	-0.05	0.14	-0.17	-0.05	0.06	0.07
GENE392X	YLR360W	|| VPS38 || 12724	1	0.32	-0.22	0.3	0.52	0.15	0.43	0.39	0.12	0.44	-0.19	0.45	0.2	0.31	0.24	-0.29	-0.21	0.15	-0.51	0.2	0.05	0.42	-0.51	0.52	0.37	0.09	-0.29	0.05	-0.27	0.09	0.2	0.19	-0.11	0.2	0.48	0.18	0.54	0.5	0.29	0.14	-0.31
GENE3041X	YER125W	|| RSP5 || 12393	1	-0.18	0.23	-0.12	0.32	-0.39	0.39	0.07	0.25	0.45	0.08	0.26	0.36	0.23	0.2	-0.4	-0.2	0.27	0.01	0.62	0.02	0.02	0.1	0.35	0.36	-0.03	-0.32	-0.06	-0.52	-0.01	0.54	-0.22	0.08	-0.06	0.45	-0.31	-0.26	0.17	0.06	0.09	
GENE4301X	YBR156C	|| SLI15 || 15371	1	-0.01	0.22	1.08	0.78	-0.58	-0.44	-0.38	-0.29	0.02	-0.24	0.25	0.17	0.37		-0.36	-0.33	-0.14	-0.16	0.07		0.12	-0.23	0.51	0.48	-0.16	-0.36	-0.15	-0.46	-0.18	0.18	-0.24	0.17	0.83	0.9	-0.21	-0.46		-0.28	-0.28	-0.26
GENE164X	YAL024C	|| LTE1 || 14415	1	0.11	-0.1	1.06	0.86	-0.23	0.04	0.37	-0.15	0.29	0.1	0.13	-0.02	0.31	0.38	-0.45	-0.3	0.22	-0.04	0.42	0.12	0.14	0.04	0.25	0.49	0.08	-0.1	0.09	-0.81	0.36	0.2	-0.01	-0.17	0.73	0.53		-0.46	0.03	-0.17	-0.09	-0.17
GENE166X	YDR160W	|| SSY1 || 15471	1	0.03	-0.08	0.93	0.15	-0.21	0.19	0.07	-0.01	0.23	-0.05	0.24	-0.14	0.06	0.26	0.13	0.13	0.3	0.02	0.35	-0.23	0.2	0.05	0.09	0.25	0.25	-0.2	0.07	-0.69	-0.14	0.16	-0.21	-0.06	0.3	0.13		-0.2	0.11	-0.05	-0.2	-0.46
GENE2821X	YPR040W	|| TIP41 || 15683	1	0.65	0.39	0.09	0.05		0.37	0.13	-0.11	-0.03	-0.26	0.23	0.27	0.02	0.03	0.03	-0.03	0.27	-0.12	0.01	0.06	0.2	-0.45	-0.02	0.04	0.17	-0.29	-0.24	-0.18	-0.22	0.13	0.32	0.01	0.14	0.15	-0.05	-0.14	0.26	-0.18	-0.2	-0.48
GENE2916X	YML114C	|| TAF8 || 15403	1	0.2	0.24	0.08	0.02	-0.02	-0.15	0.09	-0.07	-0.11	-0.36	0.22	0.32	0.16	0.15	0.04	0.16	0.44	-0.1	-0.08	0.02	0.01	-0.09	-0.16	0.02	0.27	-0.1	-0.07	-0.17	-0.19	-0.15	-0.04	0.16	-0.04	0.11	-0.09	0.05	0.13	-0.11	-0.12	-0.41
GENE48X	YAL013W	|| DEP1 || 12104	1	0.52	0.46	0.05	0.23	0.13	0.34	0.19	-0.06	0.27	-0.12	0.2	0.54	0.05	0.59	0.18			-0.03	0.34	-0.08	0.1	0.1	-0.11	-0.25	0.24	-0.1	-0.32	-0.25	-0.25	0.1	0.02	0.3	-0.29	0.02	-0.09	-0.14	0.04	-0.13	0.03	-0.25
GENE50X	YLR213C	|| CRR1 || 15187	1	0.22	0.18	0.65	0.64	0.87	-0.06	0.73	0.24	0.06	0.08	0.16	0.67	0.57	0.91	0.87		0.77	0.42	0.31	0.15	0.48	0.16	0.23	0.05	-0.19	-0.24	-0.54	-0.05	-0.4	-0.2	0.24	-0.06	0.45	-0.1	-0.7	-0.58	-0.29	-0.43	0.07	-0.76
GENE49X	YOR301W	|| RAX1 || 15157	1	-0.06	0.12	0.3	0.76	0.86	0.67	0.35	0.26	0.24	-0.03	-0.08	0.53	0.52	1.41	0.44	-0.05	0.03	-0.21	0.39	-0.05	0.02	-0.03	-0.1	-0.27	-0.54	-0.44	-0.9	-0.96	-0.53	-0.29	-0.54	-0.34	0.26			-0.19	0.19	0.19	0.01	-0.37
GENE51X	YOL045W	|| PSK2 || 13459	1	0.61	0.51	0.59	0.5	0.62	0.43	0.66	0.64	0.47	-0.21	0.61	-0.19	0.03	0.54	0.36	0.47	0.46	-0.26		-0.82	0.64	-0.39	-0.21	-0.54	-0.71	-0.87	-0.72	-1.08	-0.62	-0.85	0.5		0.29	0.25	-0.23	0.08	0.1	-0.1	-0.08	-0.51
GENE3203X	YJL156C	|| SSY5 || 15168	1	-0.04	-0.11	0.01	-0.16	-0.03	-0.46	0.09	0.04	-0.08	-0.01	0.11	-0.03	0.11	0.2	-0.16	0.11	0.19		0.27	-0.19	0.11	-0.11	0.08	-0.11	-0.16	-0.29	-0.2	-0.46	-0.09	0.07	0.12	-0.12	0.06	0.19	-0.23	-0.24	-0.18	0.04	0.1	-0.29
GENE6203X	YGL179C	|| TOS3 || 15551	1	0.5	0.1	-0.04	-0.08	-0.19	-0.23		-0.14	0.04	0.22	0.19	0.22		-0.04	-0.1	-0.05	0.34	0.09	0.19		0.26	0.22	-0.25	0.58	-0.12		-0.31		-0.28	-0.12	0.26	0.14	0.28		0.06	0.09	0.1	-0.08	-0.05	-0.08
GENE2295X	YFL057C-3UTR	|| AAD16 || 17116	1	0.19	0.21	0.47	0.08	0.01	-0.04	-0.05	-0.08	-0.08	-0.01	0.23	0.61	0.48		0.17	-0.28	0.13	0.23	0.54	-0.01	0.24	0.3	-0.5		0.2	0.38	-0.03	-0.52	-0.04	-0.09	0.11		0.49	0.26		0.16	0.2	-0.07	-0.12	-0.19
GENE2811X	YKL049C	|| CSE4 || 14106	1	0.07	0.34	0.48	0.62		-0.01	-0.67	-0.28	-0.48	-0.03	0.07	0.34	0.48	0.05	-0.15	-0.11	-0.53	-0.04	-0.55	-0.05	0.26	0.63	0.3	0.31	-0.21	-0.06	-0.41	-0.52	-0.36	0.03	0.21	0.42	0.75	0.32	0.12	0.12	-0.11	-0.08	-0.2	0.02
GENE3217X	YPL130W	|| SPO19 || 13765	1	0.26		0.9	0.26	-0.16	0.14		-0.25			0.05		0.04					-0.37		-0.03	0.44		0.19		-0.4	0.37			-0.06	-0.17	0.52		0.95			0.32		-0.31	0.24	0.03
GENE3218X	YDL194W-3UTR	|| SNF3 || 17412	1	0.2				-0.27			-0.25			-0.14							0.07		-0.25	0.06				-0.07	0.3			-0.07	-0.08	0.15		0.43					-0.29	0.05	-0.1
GENE3215X	YNL033W-3UTR	||  || 17263	1	0.22		0.29	0.76		-0.59		0.24			-0.17		0.27					-0.11		-0.32	0.31					-0.06			-0.06	-0.26	0.18		0.49					0.14	-0.08	-0.42
GENE3216X	YGL222C	|| EDC1 || 14278	1	0.46	-0.18	0.34	0.26	0.03	-0.24	-0.22	-0.35	-0.16	-0.26	0.24	-0.12	0.32	0.02	0.23	-0.04	-0.31	-0.26	-0.21	-0.37	0.5	0.18	0.05	0.16	-0.03	0.01	-0.02	-0.24	-0.39	-0.56	0.62		0.43	0.24	0.53	0.11	0.24	-0.32	0.15	-0.33
GENE2859X	YNL310C	|| ZIM17 || 16926	1	0.61	0.06	0.11	0.03	0.1	-0.19	0.03	-0.05	-0.1	-0.18	0.18	0.18	0.12	0.07	-0.04	-0.09	-0.25	-0.2	-0.36	0.06	0.34	0.03	0.13	-0.12	0.26	0.31	-0.12	0.13	-0.01	-0.07	0.34	-0.18	0.01	-0.12	-0.04	-0.06	-0.22	-0.32	-0.16	-0.19
GENE2826X	YOL062C	|| APM4 || 15192	1	0.23	-0.02	-0.22	-0.3	-0.14	0.13	-0.35	0.04	-0.23	-0.15	0.32		-0.1	0.1	0.13	0.11	-0.24	0.16	0.26	-0.25	0.44	0.23	0.25	0.16	0.3	-0.01	0.16	0.05	0.1	-0.55	0.29	0.19	-0.08	-0.1	-0.19	-0.13	-0.4		-0.04	-0.14
GENE2827X	YER186C	||  || 13422	1	0.19	-0.3	0.02	-0.1	-0.19	-0.28	-0.28	-0.16	-0.25	-0.21	0.34	0.14	0.29	0.21	0.2	0.06	-0.05	-0.03	0.12	-0.14	0.45	0.39	0.36	0.24	0.3	0.3	0.12	0.35	0.04	-0.11	0.35	-0.15	-0.1	-0.15	0.06	-0.03	-0.04	0.04	-0.03	-0.39
GENE2812X	YLR346C	||  || 15337	1	0.22	1.19	0.18	0.05	0.21	-0.11	0.12	-0.24	0.02	0.32	0.33	0.96	0.28			0.42	-0.54	-0.29	-0.26	-0.32	0.19		0.23	-0.13	0.39	0.16	0.07		-0.23	-0.03	0.42		0.1	-0.12	0.06	0.11	0.06		0.08	0.14
GENE2815X	YPR154W	|| PIN3 || 13598	1	1.49		1.25	1.12	0.88	0.46			-0.41	-0.61	0.49		0.12	-0.2		-0.44			-0.35	-0.47	0.4		0.04		-0.2	-0.22			-0.63	-0.35	1.14		0.49	0.56		0.1			-0.23	-0.47
GENE2814X	YER103W-3UTR	|| SSA4 || 17060	1	1.54	2.25	1.92	2.04	1.15	1.04	0.57	-0.22	-0.03	-0.36	0.41	0.29	-0.28		-0.23	-0.39	-0.83	-0.32	-0.03	-0.1	0.5		-0.16		-0.28	-0.07	-0.06		-0.15	-0.16	1.07		0.6	0.16		-0.39	-0.62	-0.66	-0.55	-0.15
GENE2813X	YER103W	|| SSA4 || 11616	1	2.42	3.55	2.57	2.39	1.81	1.11	0.74	0.24	0.13	-0.6	0.28	0.18	-0.61	-0.45	-0.82	-0.66	-0.89	-0.55		0.1	0.44	0.78	0.01		0.49	0.43	0.46	0.45	0.28	0.08	1.04	1.6	0.68	0.84	0.05	-0.05	-0.45	-0.47	-0.49	0.03
GENE2789X	YER011W	|| TIR1 || 10798	1	1.43	1	0.6	0.03	-0.31	-0.76		-0.46	-0.55	-0.19	1.15	0.97	0.35	-0.14	-0.58	-0.13	-0.52	-0.52	0.18	0.35	1.07	0.89	0.24	-0.04	0.12	0.16	0.32	-0.14	0.5	0.72	1.53	1.22	0.37	0.17		-0.44	-0.19		0.12	0.21
GENE2790X	YBR067C-3UTR	|| TIP1 || 17329	1	1.57	0.75	0.28	0.26	-0.42	-0.61	-0.95	-0.92	-0.88	-0.49	1.48	0.56	0.04	-0.33	-0.82	-1.16	-1.51	-1.08	-0.27	-0.06	1.3	0.9	0.35	-0.07	-0.11	0.24	0.02	0.01	0.19	0.4	1.63	0.78	0.24	0.12	-0.43	-0.52	-0.68	-0.44	-0.05	0.33
GENE2791X	YOL101C	|| IZH4 || 11801	1	1.07	0.11	-0.06	-0.44	0.16	-0.32	-0.19	-0.33	-0.66	-0.09	1.66	0.35	0.42	0.2	-0.04	-0.35	-0.58	-0.68	-0.67	-0.63	1.19	0.25	0.8	0.6	0.73	0.21	0.09	-0.16	-0.43	-0.07	1.25	-0.05	0.02	-0.5	0.07	-0.26	-0.29	-0.31	-0.19	0.2
GENE6188X	YGR017W	||  || 15255	1	0.68	-0.03	0.13	-0.33	0.17	-0.19	0.05	0.31	-0.14	0.26	0.14	-0.13	-0.16		-0.39	-0.26	-0.05	-0.13	-0.41	-0.14	0.29	-0.53	-0.13	0.06	0.26	-0.19	0.05		-0.02	0.18	0.77	0.28	-0.15	-0.41	0.06	-0.17	-0.34	0.07	0.18	0.21
GENE6189X	YGR072W	|| UPF3 || 16713	1	0.65	-0.1	0.01	-0.25	-0.37	-0.47	-0.2	0.08	0.09	0.06	0.41	-0.17	-0.12	-0.12	-0.44	-0.26	0.12	-0.05	-0.56	0.22	0.47	-0.14	-0.05	-0.25	0.17	0.23	0.19	-0.34	0.12	-0.16	0.81	0.1	0.23	-0.03	0.05	-0.12	-0.46		0.14	-0.09
GENE3173X	YDR151C	|| CTH1 || 13789	1	1.43	-0.05	0.03	-0.38	-0.31	-0.89		-0.43	-0.21	-0.01	0.49	-0.07	0.01	-0.24	-0.29	-0.46	0.25	-0.12	0.06	0.34	0.63	-0.08	0.21	0.44	0.13	0.3	0.18	0.25	0.25	0.42	0.91	-0.04	0.15	-0.07	0.22	-0.12	-0.19	-0.06	-0.13	-0.44
GENE3172X	YGR142W	|| BTN2 || 12738	1	3.89	1.32	0.15	-0.6	-0.2	-0.33	-0.53	-0.55	-0.28	-0.2	-0.1	-1.39	-0.7	-0.43	-0.17	0.11	0.11	0.19	0.65	1.11	0.32	-0.68	0.52	0.63	0.62	0.82	0.45	-0.32	0.46	0.58	3.52	0.15	-0.6	-0.8	-0.71	-0.84	-0.95	-0.33	0.3	-0.27
GENE3168X	YPL149W	|| ATG5 || 11788	1	2.05	0.28	0.06	-0.1	0.01	-0.17	-0.25	-0.18	-0.37		-0.13	-0.07	-0.18	-0.41	-0.2	-0.14	-0.22	0.02	0.12	0.17	0.11	-0.02	-0.5	-0.34	-0.4	0.11	-0.15	-0.17	-0.05	-0.1	1.23	0.31	-0.03	-0.16	-0.32	-0.14	-0.37	-0.15	0.11	-0.02
GENE2852X	YOR089C	|| VPS21 || 12440	1	0.5	0.12		0.08	-0.08	-0.16	-0.55	-0.24	-0.17	0.01	0.56	-0.21	-0.08	-0.31	-0.33	-0.38	-0.14	-0.19	-0.6	-0.05	0.52	0.37	0.02	-0.03		-0.02	-0.07	-0.21	-0.01	-0.03	0.71	-0.06	-0.01	-0.2	-0.2		-0.04	-0.02	0.01	0.54
GENE2547X	YMR021C	|| MAC1 || 15896	1	0.56	0.04	0.03	0.06	-0.06	0.25	-0.05	-0.09	-0.28	0.17	0.34		-0.49	-0.16	0.12		-0.25	-0.08	-0.14	-0.05	0.56		-0.16	-0.14	-0.14	0.17	0.06		-0.05	-0.05	0.65		-0.19	-0.44	-0.05	0.05	-0.26	0.17	0.12	-0.06
GENE2548X	YPL039W	||  || 16131	1	0.25	0.25	-0.05	-0.09	0.22	0.19	-0.04	0.04	0.03	0.22	0.1	-0.04	-0.09	-0.1	0.16	-0.04	-0.32	0.06	-0.09	0.1	0.49	0.06	-0.12	-0.12	-0.25	0.06	0.26	-0.26		0.1	0.57	0.28	0.03	-0.29	-0.03		-0.08		0.17	0.22
GENE2842X	YDR185C	||  || 15057	1	0.57	-0.01	0.03	-0.46	0.05	0.03	-0.16	-0.06	-0.43	-0.27	0.36	0.12	-0.33	0.46	-0.18	-0.31	-0.72	-0.42	-0.42	-0.35	0.46	0.28	-0.5	-0.34	0.2	-0.11	-0.19	-0.71	-0.28	-0.64	0.64	0.44	-0.25	-0.56	0.19	-0.08	-0.29			-0.03
GENE2853X	YKL180W-3UTR	|| RPL17A || 17155	1	0.75	0.27	-0.29	-0.46	-0.51	-0.33		-0.46	-0.41	-0.18	0.06		-0.63			-0.56	-0.1	-0.8	-0.32	-0.31	0.12	0.39	-0.43	-0.16	0.33		-0.02	-0.72	0.07	-0.16	0.86	0.91	0.31	-0.33		0.15	-0.3	0.01	-0.32	0.45
GENE2854X	YLR388W-3UTR	|| RPS29A || 17410	1	0.66		-0.08	-0.3	-0.63	-0.4		-0.61	-0.42		0.11		-0.24					-0.64	-0.62	-0.28	0.44		-0.57		-0.03	-0.09		-1.02	0.04		0.79		0.87					0.1	-0.23	0.2
GENE2857X	YMR316W	|| DIA1 || 14691	1	1.33	-0.81	-0.2	-0.49	-0.06	0.21	-0.04	-0.32	-0.45	-0.56	0.8	-0.84	-0.41	-0.46	0.47	0.06	0.65	-0.49	-0.71	-0.76	0.95	-0.2	-0.81	-0.53	-0.24	-0.11	-0.01	-1.38	-0.44	-0.78	2.01		-0.2	-0.4	-0.36	-0.28	-0.2	-0.19	0.03	0.01
GENE2781X	YER088C	|| DOT6 || 11367	1	0.77	0.37	-0.05	-0.12	-0.14	0.31	0.11	0.21	0.07	0.2	1.08	0.14	-0.37	-0.4		-0.12	-0.05	-0.18	-0.06	-0.36	0.51	0.25	-0.26	0.11	-0.35	-0.47	-0.69	-1.37	-0.62	-0.24	0.77	0.2	-0.12	0.16	-0.05	-0.24	-0.46	-0.1	-0.21	-0.36
GENE2782X	YOL016C	|| CMK2 || 12817	1	1.56	0.36	-0.04	0.06	0.13	0.11	-0.11	-0.05	0.04	-0.19	0.96	0.02	-0.25	-0.07	-0.17	-0.27	-0.21	-0.33	-0.3	-0.57	1.03	0.26	-0.01	-0.12	0.05	-0.26	-0.34	-0.64	-0.52	-0.59	1.97	0.53	-0.05	0.01	-0.18	-0.27	-0.27	-0.24	-0.16	-0.45
GENE2783X	YDL234C	|| GYP7 || 12736	1	1.12	0.74	0.06	0.1	0.08	-0.75	-0.01	0.15	-0.06	-0.24	1.08	0.33	-0.11	0.28	-0.11	0.1	0.46	0.08	-0.07	-0.27	0.78	-0.28	0.16	0.12	-0.02	-0.63	-0.41	-0.39	-0.31	-0.35	1.53		0.14	0.15	-0.22	-0.46	-0.28	-0.23	-0.16	-0.26
GENE2784X	YER158C	||  || 15978	1	1.17	0.3	0.1	-0.08	-0.24	-0.61	-0.26	-0.19	-0.27	-0.12	0.92	-0.03	-0.01	-0.29	-0.1		0.22	-0.07	0.06	-0.05	0.86	-0.08	0.02	-0.14	-0.21	-0.51	-0.25	-0.49	-0.55	-0.39	0.94	0.35	0.15	0.06	-0.06	-0.41	-0.18	-0.27	-0.06	-0.44
GENE2785X	YMR036C	|| MIH1 || 16414	1	0.88	0.16	-0.03	-0.09	0.01	-0.09	-0.05	-0.08	0.01	0.04	0.63	0.12	-0.09	0.03	-0.17	-0.19	-0.19		-0.05		0.77	0.03	-0.04	-0.17	-0.16	-0.28	-0.14	-0.9	-0.19	-0.05	1.04	0.25	0.31	0.04	-0.05	-0.46	-0.41	-0.16	0.31	0.09
GENE6174X	YJR161C-3UTR	|| COS5 || 17264	1	0.58	0.16	0.3	0.23	-0.15	0.25	-0.45	0.3	-0.01	0.22	0.86		-0.11	-0.04	-0.09	-0.03	-0.42	-0.11	0.12	-0.03	0.8	0.1	0.14	0.13	-0.17	-0.4	-0.32	-0.49	-0.25	-0.31	0.72		0.14	0.2	-0.32	-0.19	-0.49		0.21	-0.07
GENE40X	YHR210C	||  || 14067	1	0.57	0.03	0.17	-0.22	-0.35	-0.38	0.35	-0.11	-0.13		0.34	-0.05	0.19		-0.35	-0.04	-0.03	0.01		-0.14	0.56		-0.4		0.09	0.01	-0.18	0.03	-0.39	-0.44	0.44		0.1		-0.68	0.09	-0.08	-0.07	0.25	-0.26
GENE41X	YGR139W	||  || 11687	1	1.04			0.02	0.03			-0.09			0.73						-0.1	-0.31		-0.62	0.93				-0.54	-0.12			-0.8	-0.66	1.04		-0.05			0.46	0.17	-0.06	0.1	-0.33
GENE2838X	YBR152W	|| SPP381 || 13088	1	0.98	-0.13	-0.2	-0.32	-0.13	-0.01	-0.07	-0.3	-0.4	-0.37	0.62	-0.1	-0.37	-0.08	0.11	-0.25	-0.41	-0.6	-0.78	-0.77	0.86	-0.1	-0.4	-0.82	-0.45	-0.42	-0.37	0.28	-0.79	-0.78	1	-0.01	-0.29	-0.81	-0.37	-0.13	-0.4	-0.37	-0.08	-0.83
GENE2839X	YNL217W	||  || 15248	1	1.13	0.14	-0.24	-0.39	-0.02	-0.08	0.07	-0.18	-0.35	-0.41	0.77	-0.56	-0.42	-0.13	-0.07	-0.32	-0.07	-0.7	-0.93	-0.92	0.97	-0.13	-0.25	-0.72	-0.16	-0.53	-0.76	0.54	-0.8	-0.84	1.08	0.07	-0.22	-0.48	-0.36	-0.16	-0.3	-0.23	-0.3	-0.8
GENE2840X	YOR385W	||  || 15348	1	1.43	-0.48	0.3	0.49	0.28	-0.42	-0.46	-0.36	-0.4	-0.49	0.34	-0.96	-0.1	0.3	-0.31	-0.5	-0.46	-0.46	-0.52	-0.55	0.54	-0.88	-0.59	-0.75	-0.45	-0.76	-0.5	-0.11	-0.72	-0.63	1.87	0.05	0.14	0.04	-0.25	-0.28	-0.3	-0.35	-0.25	-0.81
GENE2843X	YOL111C	|| MDY2 || 12491	1	0.55	0.32	0.27	0.2		-0.63	-0.27	-0.42	-0.41	-0.47	0.69	0.13	0.13	-0.08	-0.38	-0.56	-0.93	-0.64	-0.57	-0.51	0.72	0.37	0.17		0.01	-0.2	-0.57	0.17	-0.46	-0.37	0.52	0.57	0.2	0.29	0.14	-0.14	-0.09	-0.47	-0.14	-0.24
GENE2844X	YPL156C	|| PRM4 || 16392	1	0.4	0.2	0.08	-0.24	-0.27	0.15	-0.36	-0.43	-0.48	-0.27	0.53		0.23	0.05	-0.32	-0.47	-0.9	-0.53	-0.49	-0.48	0.58	0.09	-0.28	-0.29	-0.57	-0.47	-0.7	0.55	-0.73	-0.65	0.73	1.17	0.73	0.52	0.42	0.11	-0.17	0.01	-0.11	-0.32
GENE2845X	YDL241W	||  || 16440	1	0.99	0.27	0.27	-0.1	-0.18	-0.03		-0.45	-0.34	-0.3	0.58	0.09	-0.1	-0.3		-0.53	-0.92	-0.71	-0.59	-0.81	0.91	0.13	-0.08	-0.74	-0.62	-0.37	-0.73	0.91		-0.64	1.44		0.38		-0.24	-0.16	-0.44	-0.16	0.05	-0.62
GENE2846X	YBR005W	|| RCR1 || 14909	1	0.94	0.32	0.06	0.04	0.09	0.31		-0.31	-0.28	-0.19	0.47	-0.14	-0.17	-0.38	-0.29	-0.37	-0.69	-0.28	-0.14	-0.37	0.67	0.37	-0.28	-0.28	-0.14	-0.22	-0.08	0.98	-0.26	-0.31	1.23	0.73	0.19	-0.01	-0.08	0.14	-0.17	-0.1	0.17	-0.05
GENE2847X	YLR119W	|| SRN2 || 11546	1	0.7	-0.17	0.09	-0.01	-0.19	-0.33	0.24	0.09	-0.09	-0.14	0.3	-0.32	-0.13	-0.04	-0.15	-0.24	0.08	-0.07	-0.45	-0.3	0.37	-0.12	0.19	0.02	-0.01	-0.06	-0.1	0.55	-0.35	-0.27	0.98	-0.04	0.16	-0.09		0.04	0.11	-0.01	-0.09	-0.4
GENE2798X	YJL210W	|| PEX2 || 12796	1	0.22	-0.03	-0.09	-0.34	0.04	-0.22	-0.17			-0.04	0.51	0.34	0.17	0.08	0.14	0.03	0.01	0.05	0.47	-0.19	0.58	0.31		0.01	0.31	0.26	-0.12	-0.01	-0.1	-0.14	0.25	-0.1		-0.06	0.25	0.19	0.17	0.12	0.14	-0.08
GENE2739X	YDR262W	||  || 11075	1	0.57	-0.11	-0.15	-0.3	-0.05	-0.49	-0.22	-0.01	-0.03	-0.11	0.57	-0.05	-0.09	-0.21	-0.18	-0.14	-0.11	0.04	0.24	0.22	0.62	0.12	-0.03	-0.12	0.17	-0.1	0.16	-0.08	-0.02	0.06	0.72		-0.08	-0.14	0.05	-0.12	-0.19	0.01	0.02	-0.2
GENE2738X	YOR273C	|| TPO4 || 10923	1	1.37	0.04	-0.39	-0.28	-0.88	-0.76	-0.56	-0.59	-0.39	-0.32	1.48	-0.08	-0.37	-0.21	-0.46	-0.27	0.1	0.03	0.59	0.01	1.2	0.03	-0.03	0.5	0.23	0.3	0.24	-0.28	0.17	0.13	1.66	-0.06	0.03	0.42	-0.02	-0.18	-0.11	0.16	0.24	0.22
GENE55X	YMR291W	||  || 12011	1	0.95	-0.11	-0.09	-0.02	-0.07	-0.5	0.05	0.43	0.52	-0.06	0.94	-0.44	-0.18	0.12	0.26	0.65	0.58	0.39	0.67	-0.17	0.88	-0.07	-0.02	0.03	0.37	0.28	0.14	-0.22	0.22	-0.02	0.82	0.1	-0.46	-0.29	-0.41	-0.38	-0.5		0.25	-0.25
GENE54X	YPL014W	||  || 13151	1	1.21	-0.1	0.06	-0.25	0.17	0.25	0.17	0.05	-0.07	-0.08	0.24	-0.01	-0.03	-0.22	0.42	0.52	0.51	0.17		-0.34	0.35	-0.12	0.09	-0.13	0.05	-0.05	-0.19	-0.22	-0.43	-0.43	1.32	0.03	0.26	-0.07	0.32	0.11	-0.07	-0.2	-0.3	-0.39
GENE2834X	YJL082W	|| IML2 || 14181	1	0.56	0.61	-0.01	0.09	-0.26	0.32	-0.5	-0.71	-0.61	-0.6	0.58	0.14	-0.14	0.04	0.1	0.89	-0.34	-0.22	-0.5	-0.54	0.37	0.44	-0.08	0.41	-0.25	0.41	-0.09	1.5	-0.44	-0.62	0.43	1.01	-0.34	-0.08	-0.22	-0.16	-0.35	-0.63	-0.41	-0.56
GENE2835X	YDR043C	|| NRG1 || 10915	1	0.53	-0.16	0.44	0.38	-0.69	-0.39	-0.47	-0.52	-0.44	-0.66	1.01	-0.38	0.31	0.58	0.09	0.43	-0.23	-0.2	-0.52	-0.84	0.81	-0.07	0.34		-0.11	-0.09	-0.23	0.94	-0.33	-0.68	0.71		0.25	0.16	-0.5	-0.18	-0.27	-0.29	-0.1	-0.58
GENE2836X	YDR259C	|| YAP6 || 10988	1	0.48	-0.1	0.37	0.8	-0.24	-1.03	-0.1	-0.31	-0.03	-0.46	0.39	-0.43	0.17	0.16	-0.01	-0.08	-0.45	-0.4		-0.02	0.19	-0.11		0.5	-0.18	-0.01	-0.07		-0.14	-0.19	0.24		0.34			-0.03	-0.32	0.06	-0.22	-0.36
GENE56X	YDL233W	||  || 11911	1	0.81	0.31	0.06	0.07	0.23	-0.26	0.27	-0.03	0.22	0.08	0.6		-0.05	0.13	0.37	0.41	0.01	0.16	0.63	-0.22	0.58	0.03	0.14	-0.01	0.12	0.45	-0.27	-0.65	0.1	-0.16	0.69	0.07	-0.14	0.02	0.42	-0.05	-0.44	-0.06	0.11	-0.31
GENE2792X	YLR094C	|| GIS3 || 10987	1	0.6	0.68	-0.08	-0.36	0.07	-0.35	-0.11	-0.12	0.02	0.05	0.66	1.02	0.22	0.03		0.23	0.02	0.07	-0.12	0.16	0.63	-0.04	0.08	0.33		0.28	-0.19	-0.69	0.09	-0.01	0.74		0.02	0.06	0.03	-0.39	-0.59	-0.18	0.16	-0.5
GENE2549X	YIL013C	|| PDR11 || 14352	1	0.48	0.74	0.16	0.21	-0.19		-0.36	0.13	0.14		0.3		0.04			0.15	-0.16	0.06		0.05	0.23				0.29	0.13		-0.26	0.02	-0.35	0.5	0.76	0.2	0.14		-0.04	-0.45	-0.11	0.24	0.07
GENE2802X	YPL265W	|| DIP5 || 11445	1	-0.04	1.48	0.47	0.18	-0.41	-0.53	-0.43	-0.21	0.09	0.48	0.79	1.13	0.62	0.34	-0.06		0.13	0.34	0.29	0.51	0.44	1.2	0.81	0.65	-0.14	-0.1	0.13	0.9	-0.04	0.35	0.06	1.73	0.83	0.92	0.09	-0.03	0.04	0.13	-0.11	0.6
GENE2803X	YDR216W	|| ADR1 || 14985	1	-0.13	0.51	0.34	0.07	-0.34	-0.7	-0.45	-0.16	0.1	-0.23	0.29	0.38	0.54	0.18	-0.75	-0.34	-0.11	0.09	0.29	0.06	-0.34	0.58	0.5	0.6	-0.45	-0.59	-0.74	0.38	-0.26	-0.15	-0.16	1.01	0.71	0.56	-0.32	-0.09	-0.12	-0.29	0.13	-0.14
GENE2805X	YLR152C	||  || 12579	1	0.53	0.69	-0.16	-0.04	-0.89	-0.8	-0.59	-0.01	0.34	0.02	0.66	0.09	-0.42	-0.39	-0.68	-0.5	0.07	0.18	0.52	0.03	0.43	-0.2	-0.74	-0.38	-0.59	-0.52	-0.48	-0.09	0.13	0.17	0.56	1.06	0.31	0.59	-0.5	-0.42	-0.26	-0.1	0.09	-0.23
GENE2804X	YCR005C	|| CIT2 || 15349	1	0.23	0.15	0.17	0.22	-0.3	0.08	-0.17	-0.14	-0.15	-0.23	0.54	1.04	0.67	0.4	0.11	0.39	1.11	-0.02	0.17	-0.29	0.35	1.06	-0.17	-0.32	-0.43	-0.77	-0.24	-1.18	-0.37	-0.16	0.26	0.6	0.32	0.72		-0.35	-0.31	-0.1	-0.27	-0.12
GENE2817X	YKL171W	||  || 15863	1	0.59	0.65	0.35	0.4			-0.18	0.07	0.23	0.01	0.84		0.25			0.1	0.58	0.32		-0.15	0.55		-0.43			-0.17	0.3		0.09	0.07	0.38	0.42	0.08	0.63		-0.07	-0.5	-0.24	0.3	-0.18
GENE2795X	YAR019C	|| CDC15 || 16566	1	0.55	0.34	0.25	0.36	-0.2	-0.2	0.46	0.09	0.05	-0.31	0.61	0.22	0.15	0.58	-0.18		-0.48	-0.48	0.08	-0.24	0.56	0.17	0.08	0.3	-0.06	0.31	-0.37	0.04	-0.37	-0.25	0.47	0.1	0.04	-0.28	-0.35	-0.14	-0.36	0.05	0.1	0.24
GENE2780X	YKL064W	|| MNR2 || 11228	1	0.38	0.28	-0.19	-0.02	-0.22	-0.23	-0.2	-0.05	0.01	-0.22	0.6	0.33	-0.16	0.13	-0.24	-0.03	0.26	-0.01	0.26	-0.26	0.05	0.23	0.02	0.22	-0.06	-0.08	-0.12	-0.41	-0.16	-0.22	0.15	0.16	-0.14	0.03	-0.27	-0.16	-0.17	-0.23	-0.17	-0.71
GENE53X	YDR247W	|| VHS1 || 12468	1	0.62	0.22	0.32	0.28	0.29	0.01	-0.04	-0.23	-0.4	-0.73	0.41	0.37	0.28	0.47	0.34	0.21	0.1	-0.59	-0.34	-0.62	0.2	0.51	0.24	0.5	-0.08	-0.35	-0.15	-1.08	-0.49	-0.6	1.09	0.54	0.38	0.07	0.32	0.35	0.21	-0.09	-0.34	-0.55
GENE2669X	YPL224C	|| MMT2 || 16854	1	0.28	0.64	0.33	0.58	0.22	-0.22	0.36	-0.22	-0.24	-0.31	0.41	0.31	0.27	0.43	0.1	0.07	-0.35	-0.4	-0.06	-0.26	0.36	0.1	0.24	0.26	0.07	0.2	-0.33	-0.09	-0.3	-0.43	0.09	0.45	0.08	0.49	-0.29	0.04	-0.21	-0.33	-0.19	0.1
GENE2778X	YBR298C-3UTR	|| MAL31 || 17321	1	0.17					-0.16		-0.08			0.43		0.11					-0.41		-0.23	0.32								-0.13	-0.36	0.19		-0.36				-0.65	-0.26	-0.02	-0.04
GENE2777X	YER053C	|| PIC2 || 12454	1	0.45	0.5	0.33	0.21	-0.23	-0.34	-0.49	-0.28	-0.23	-0.48	0.79	0.29	0.5	-0.15	0.04	0.01	0.3	-0.21	-0.44	-0.45	0.65	0.66	0.45	0.44	0.71	0.25	0.16	-0.41	-0.21	-0.5	0.26	0.43	-0.21	-0.33	-0.54	-0.18	-0.47	-0.39	-0.2	-0.4
GENE2776X	YIL162W	|| SUC2 || 13335	1	0.14	0.94	0.44	0.63	0.07	0.05	-0.57	-0.7	-0.8	-0.81	0.61	0.67	0.62	0.68	-0.05	-0.3	-0.61	-0.33	-0.11	-0.36	-0.16	0.54	0.4	0.48	-0.19	-0.36	-0.33	0.15	-0.02	0.26	0.18	0.66	0.36	0.77	-0.09	-0.3	-0.5	-0.48	-0.54	-0.51
GENE2775X	YKL035W	|| UGP1 || 12372	1	0.5	0.47	0.34	0.11	-0.07	-0.2	-0.59	-0.68	-0.6	-0.86	0.61	0.8	0.38	0.13	-0.56	-0.78	-0.96	-0.8	-0.25	-0.93	0.52	0.42	0.25	0.21	-0.35	-0.62	-0.84	-0.45	-0.74	-0.91	0.42	0.44	0.31	0.36	-0.46	-0.66	-0.82	-0.91	-0.92	-1.21
GENE2774X	YDR342C-3UTR	|| HXT7 || 17407	1	0.26	0.89	0.19	0.83	0.13	-0.01	-0.41	-0.67	-0.77	-0.97	0.95	0.35	-0.16	0.09	-0.3	-0.41	-0.6	-0.79	-0.23	-0.76	0.54	0.97	0.43	0.56	0.22	0.2	-0.16		-0.14	-0.17	0.35	0.7	0.1	0.63	-0.21	-0.44	-0.59	-0.75	-0.78	-0.68
GENE2772X	YDR516C	|| EMI2 || 15653	1	0.72	1.47	0.53	0.68	0.81	0.82	-0.09	-0.34	-0.44	-0.89	1.09	1.53	0.67	0.77	0.36	-0.06	-0.58	-0.73	-0.74	-1.43	0.79	1.61	0.65	0.56	0.51	-0.04	-0.32	-1.36	-0.98	-1.25	0.74	1.55	0.16	0.63	0.18	-0.32	-0.82		-0.73	-1.23
GENE2640X	YFL054C	||  || 15913	1	0.52	1.18	0.51	-0.14	-0.01	-0.23	-0.06	0.17	0.03	-0.29	0.87	0.62	0.19	-0.16	-0.12	-0.34	0.05	-0.25		-0.43	0.81	0.87			0.44	0.04	0.06	-0.41	-0.44	-0.19	0.5		0.06	0.05	-0.38		-0.17	-0.22	-0.12	-0.54
GENE2653X	YER065C	|| ICL1 || 13095	1	1.14	1.87	0.61	0.43	-0.11	-0.11	-0.27	-0.96	-1.46	-1.2	1.88	2.17	1.17	0.55	-0.01	-0.55	-0.77	-1.03	-1.6	-1.13	1.94	2	0.53	0.31	-0.14	-0.78	-1.49	-1.53	-1.69	-1.44	0.68		1.87			0.89	0.35	-0.4	-0.55	-1.09
GENE2771X	YMR261C	|| TPS3 || 12324	1	0.53	0.9	0.61	0.3	-0.48	0.11	-0.28	-0.29	-0.22	-0.52	0.99	0.94	0.18	0.19	-0.07	-0.07	0.47	-0.53	-0.31	-1.1	0.57	1.02	0.36	0.27	-0.52	-0.58	-0.71	-1.59	-0.55	-0.7	0.38		0.2	0.26	-0.59	-0.62	-0.56	-0.55	-0.62	-0.67
GENE2806X	YOR292C	||  || 13214	1	0.48	0.15	0.12	-0.19	-0.27	-0.42	-0.05	-0.12	0.06	-0.25	0.63	0.03	-0.05	-0.31	-0.2	-0.26	-0.19	-0.25	0.19	-0.28	0.62	-0.02	0.15	0.09	0.21	-0.06	-0.21	-0.21	-0.11	-0.14	0.28	0.19	0.01	-0.04	-0.04	0.11	0.03	-0.3	-0.2	-0.33
GENE2766X	YGL198W	|| YIP4 || 13421	1	0.2	0.38	-0.11	-0.17	0.07	-0.16	-0.32	-0.22	-0.22	-0.35	0.25	0.47	-0.01	-0.18	-0.17	-0.23	-0.38	-0.1	0.38	-0.23	0.7	0.54	0.08	-0.08	0.31	0.1	-0.18	0.16	-0.25	-0.23	0.09	0.11	-0.15	0.05	-0.03	-0.14	-0.21	-0.28	-0.15	-0.28
GENE2634X	YGR223C	|| HSV2 || 13858	1	0.57	0.41	0.32	0.12	0.04	-0.11	-0.16	-0.2	-0.06	-0.23	0.82	0.48	0.28	0.28	-0.06	-0.15	0.23	0.02	-0.24	-0.01	0.54	0.13	-0.23	0.19	0.15	-0.04	-0.03	-0.47	-0.09	0.06	0.37	0.36	0.26	0.45	-0.03	-0.18	-0.11	-0.05	-0.3	-0.42
GENE2731X	YJR059W	|| PTK2 || 14499	1	0.3	0.36	0.3	0.1	-0.3	-0.39		-0.01	0.11	-0.35	0.75	0.27	0.17	0.2	-0.26	0.12	0.42	-0.01	-0.27	-0.44	0.29	0.29	-0.4	0.47	-0.01	-0.11	-0.3	-0.4	-0.38	-0.45	-0.04	0.6	-0.02	0.11		-0.1	-0.04	-0.12	0.04	-0.61
GENE2832X	YDR306C	||  || 14404	1	0.26	0.36	0.62	-0.46	-0.51		-0.07	-0.06	0.07	-0.21	0.51		0.32	-0.44	0.03	0.26	0.15	-0.07	-0.33	-0.63	0.39	0.12	-0.49		0.25	-0.02	0.08	-0.28	-0.14	0.03	0.08		0.29	-0.17			0.09	-0.44	-0.03	-0.52
GENE2748X	YNL234W	||  || 11350	1	0.72	0.61	0.45	0.23	-0.13			-0.21	-0.14	-0.1	0.49		0.21		0.72		-0.3	0.13	-0.4	-0.2	0.51		0.02		0.05	0.31	-0.21		-0.43	-0.44	0.88		0.12	-0.03	0.47	0.52	-0.04	-0.37	-0.21	-0.12
GENE2741X	YGR023W	|| MTL1 || 11902	1	1.46		0.36	0.26	-0.11	0.26	-0.04	-0.15	-0.29	-0.28	0.95	0.06	0.18	0.24	-0.16	0.1	0.56	-0.27	-0.07	-0.32	0.73	-0.02	0.13	0.26	0.31		-0.03	-0.89	-0.23	-0.33	1.16	0.16	0.23	0.51	0.45	0.26	0.2	-0.15	-0.27	-0.35
GENE2740X	YOR062C	||  || 16521	1	0.64	0.23	0.46	0.49	0.23	-0.34	-0.2	-0.32	-0.28	-0.2	0.4	0.16	0.28	0.14	0.17	-0.05	-0.22	-0.34	-0.23		0.73	0.26	0.17	-0.14	0.09	-0.09	0.1	0.1	-0.05	-0.06	0.75	0.26	0.56	0.12	0.22	0.12		0.43	0.05	0.34
GENE2799X	YOR010C	|| TIR2 || 14735	1	0.02	0.38	-0.07	0.23		0.25	-0.43	-0.3	-0.1	-0.03	0.36	0.26	0.13	0.15	0.16	0.26		0.36	0.24	0.08	0.13	0.97	-0.09	0.21	-0.1	0.18	-0.24	0.06	-0.08	-0.13	0.06	0.83	-0.14	-0.01	-0.05	0.37		-0.19	-0.06	0.25
GENE2800X	YIL154C	|| IMP2' || 11082	1	-0.07	0.65	-0.12	0.32	-0.03	0.17	-0.25	-0.1	-0.16	-0.15	0.1	0.83	0.38		-0.15	-0.21	-0.34	-0.05	0.23	-0.16	0.1	1.15	0.02	0.01	0.14	0.26	-0.27	-0.12	-0.2	-0.18	-0.09	1.15		-0.04	-0.09	0.13	-0.09	0.29	-0.04	-0.02
GENE2700X	YJR103W	|| URA8 || 15733	1	0.37	0.84	0.15	0.36	0.26	0.27	-0.19	-0.13	-0.02	-0.04	0.36	0.59	0.04	0.12	-0.1	-0.19	-0.29	-0.05	0.04	-0.07	0.41	1.15	0.24	0.19	0.04	0.09	-0.22	-0.08	-0.2	-0.08	0.36	1.01	0.08	0.37	0.2	0.28	-0.08	0.01	0.01	0.26
GENE2801X	YHR194W	|| MDM31 || 13766	1	0.11	0.39	0.25	0.3	-0.11	0.01	-0.3	-0.24	-0.13	-0.04	0.36	0.28	-0.11	0.06	-0.27	-0.26	-0.24	-0.02	0.14	0.15	0.28	0.85	-0.06	-0.01	-0.13	0.18	-0.01	-0.13	0.14	0.27	0.19	0.65	0.12	0.17	-0.02	0.12		0.08	0.14	0.3
GENE2673X	YDL054C	|| MCH1 || 11194	1	0.02	0.85	0.26	0.78	0.06	-0.28	-0.19	-0.31	-0.25	-0.09	0.69	0.48	0.26	0.46	-0.14		-0.18	-0.07	0.14	0.1	0.43	0.83	0.58	0.53	0.04	-0.07	0.14	-0.12	-0.03	-0.01	0.2	0.69	-0.29	0.51	0.04	-0.02	0.08	-0.13	-0.3	-0.03
GENE460X	YPL074W	|| YTA6 || 15291	1	0.15	0.2	0.76	0.47	0.14	-0.46	0.43	0.19	0.18	0.1	0.41	0.16	0.09	0.1	0.07	0.22	0.03	-0.11	-0.19	-0.13	0.57	0.37	-0.03	0.3	0.23	0.2	0.1	0.18	-0.04	0.36	0.35		0.06	0.44		0.16	0.04	-0.04	0.26	0.4
GENE2550X	YJL126W	|| NIT2 || 15599	1	0.49	0.63	-0.14	-0.15	0.17	-0.28	0.1	0.15	0.25	0.2	0.23		0.09	-0.22		0.15	-0.32	-0.28		-0.08	0.63	0.58	0.06		0.16	0.56	0.16		0.24	0.03	0.33		0.02	0.08	0.5	0.37	0.06		0.06	-0.18
GENE2551X	YBL091C-A	|| SCS22 || 12713	1	0.45	0.26	0.09	-0.26	0.32	0.07	-0.08	-0.02	-0.08	0.17	0.08	0.31	-0.01	-0.32	0.64	-0.03	-0.36	-0.27	-0.58	-0.23	0.4	0.57	0.21	0.06	0.48	0.5	0.26	-0.47	0.01	-0.11	0.47	0.55	0.06	-0.21	0.45	0.36	0.15	0.12	0.18	0.1
GENE300X	YMR255W	|| GFD1 || 13469	1	0.31	0.14	0.2	0.1	0.4	0.58	0.1	0.22	0.09	0.1		-0.26	0.12	0.2	0.28	-0.07	-0.42	-0.15	-0.8	-0.38	0.24	0.15	0.11	0.09	-0.03	0.32	0.25	0.03	-0.29	-0.37	0.69	0.37	0.32	-0.02	0.47	0.31	0.11		0.19	0.1
GENE491X	YNL265C	|| IST1 || 12274	1	0.25	0.41	0.3	0.24	0.24	0.64	-0.03	0.18	-0.02	-0.09	0.2	0.09	0.09	0.23	0.28	0.13	-0.35	-0.14	-0.35	-0.18	0.25	0.23	0.34	0.36	0.11	0.15	0.44	0.05	0.02	-0.46	0.53	0.65	0.11	0.17	0.19	0.21	-0.01		0.05	0.05
GENE2717X	YPR017C	|| DSS4 || 14381	1	0.35	0.3	0.25	0.05	0.55	0.11	0.05	-0.29	-0.31	-0.11	0.35	0.36	0.3	0.2	0.74	0.12	-0.32	-0.05	-0.56	-0.07	0.44	0.59	0.29	0.07	0.23	0.37	0.29	0.37	-0.17	-0.2	0.6	0.58	0.34	0.04	0.42	0.3	0.05			-0.19
GENE2718X	MISC_RNA652274	||  || 15242	1	0.46	-0.16	0.12	-0.14	0.64	0.44	0.2	-0.8	-0.43	-0.54	0.84	0.25	0.43	-0.19	0.59	0.31	-0.15	-0.62	-0.99	-0.23	1.23	0.4	0.27	-0.06	0.52	0.55	0.82	0.64	-0.32	-0.34	0.83	0.37	0.4	0.08	0.98	0.73	0.78	-0.2	-0.09	-0.39
GENE2542X	YDL133C-A-3UTR	|| RPL41B || 17295	1	0.97	0.4	0.57	0.04	0.5	0.21	0.13	0.07	0.06	-0.35	0.66	0.48	0.25	-0.09	0.04	-0.12	-0.31	-0.28	-1.04	-0.14	1.17	1.11	0.05	-0.35	0.35	0.44	0.38	-0.03	0.46	-0.15	0.97		0.71	0.08	0.67	0.18	0.27	0.28	0.09	0.17
GENE564X	YBR211C	|| AME1 || 15580	1	0.73	0.09	0.35	0.44	0.32		0.34	0.2	0.02	0.02	0.9	0.18	0.37	0.2	0.21	-0.01	0.09	-0.05	-0.19	0.13	0.79		0.21	-0.11	0.41	-0.05	0.32	-0.02	0.24	0.04	0.46	0.36	0.57	-0.22	0.29	0.55	0.25	0.01	-0.11	-0.28
GENE2750X	YGL158W	|| RCK1 || 13631	1	0.86					0.49		0.58			1.12										1.13										0.92					1.56		0.49	0.23	
GENE2749X	YIL101C	|| XBP1 || 15064	1	0.89	0.56	-0.07	0.16	0.16	0.1	-0.21	0.13	0.17	0.15	1.05	0.24	0.01	0.29	0.55	0.39	-0.05	0.14	0.42	0.06	0.73	0.2	0.13	0.45	0.03	-0.11	-0.52	-0.59	-0.48	-0.41	1.06	1.01	-0.01	0.25	0.01	0.22	0.01		0.57	0.22
GENE2746X	YJL093C	|| TOK1 || 13587	1	0.29	0.55	0.01	0.13	-0.03	0.23	-0.23	0.07	0.03	-0.23	0.51	0.17	-0.05	0.2	0.07	0.23	-0.32	-0.11	0.25	-0.12	0.49	0.31	0.21	0.4	0.06	0.27	-0.09	-0.26	-0.32	-0.14	0.22	0.54	-0.2	0.07	-0.12	-0.06	-0.06		0.04	-0.34
GENE474X	YCL010C	|| SGF29 || 14692	1	0.63	0.7	-0.22	-0.24	0.2	0.19	-0.32	-0.28	0.1	0.28	0.57	0.38	-0.18	0.13	0.85	0.39	-0.11	0.08	-0.04	0.23	0.59	0.36	0.12	0.44	0.16	0.47	-0.08	-0.41	-0.22		0.56	0.73	-0.17	-0.15		0.19	-0.09	-0.22	-0.02	
GENE2794X	YGR289C-3UTR	|| MAL11 || 17141	1	0.46	0.77	0.17	0.26	0.01	-0.13	0.06	-0.25	-0.1	-0.06	0.7	0.3	-0.07	-0.03	0.35	-0.12	-0.11	-0.02	0.04	-0.26	0.61	0.54	0.22	0.3	0.49	0.12	-0.07	0.3	-0.31	-0.15	0.49	0.65	-0.12	-0.09	-0.08	-0.14	-0.31	-0.3	-0.14	-0.23
GENE2424X	YGL192W	|| IME4 || 12989	1	0.68	0.2	0.07	0.17	0.02	-0.16		-0.18	-0.07	-0.18	0.63	0.08	0.1	0.35	-0.06		-0.01		0.28	0.2	0.46	0.25	-0.01	0.33	0.19	0.17	-0.1	0.68	-0.06	0.11	0.86	0.51	0.22	0.24	-0.28	-0.05	-0.11	-0.27	0.09	-0.33
GENE2425X	YOR138C	|| RUP1 || 12057	1	0.91	0.4	0.26	0.32	0.01	-0.04	-0.27	-0.2	-0.3	-0.28	0.8	0.07	0.04	0.18	-0.05	-0.14	-0.28	0.11	0.17	0.15	1.01	0.88	0.43	0.43	0.17	0.2	0.2	1.22	0.32	0.12	1.24	0.96	0.3	0.19		-0.06	0.13	-0.02	0.02	-0.13
GENE2818X	YDR258C	|| HSP78 || 12905	1	1.73	1.5	0.79	0.67	-0.36	-0.38	-0.31	0.1	0.26	0.22	1.02	-0.15	-0.35	-0.2	-0.44	0.02	-0.09	0.67	0.5	0.58	0.92	0.52	0.24	0.53	0.37	0.59	0.46	1.05	0.91	0.54	1.24	0.88	-0.17	-0.17	-0.93	-0.16	-0.22	0.27	0.49	0.32
GENE2787X	YPL257W	||  || 15245	1	1.01		0.29	-0.02		-0.87		0.07	0.19	0.13	0.87		0.06		-0.14	-0.05	-0.39	0.22	0.33	0.16	1.03		0.35	-0.02	0.17	0.46			0.18	0.4	1.1		0.27	-0.47		-0.11	0.17	0.39		0.63
GENE2788X	YGR096W	|| TPC1 || 15231	1	1	0.31	0.32	-0.06	0.08	-0.23	0.28	0.1	0.12	-0.04	0.8	0.37	-0.16	-0.14	-0.11	0.01	0.09	-0.16		-0.09	1.2	0.5		-0.15	-0.03	0.29	-0.08	-0.26	0.04	-0.09	1.02	0.07	0.31	-0.4	0.1	-0.16	-0.2	0.06	0.09	0.05
GENE2736X	YDR015C	||  || 14467	1	1.82	0.04	0.46	0.47	-0.28	-0.18	-0.36	-0.21	0.37		1.46	0.22	0.16	-0.04	-0.41	-0.43	-0.32	-0.02		-0.08	1.71	0.84	0.58	0.28	0.1	0.31	0.06	-0.25	0.33	-0.2	1.83	0.24	-0.09	-0.07	-0.01		0.17	0.28	0.31	0.6
GENE2737X	YLR297W	||  || 11745	1	1.09	0.3	0.09	0.07	-0.31	-0.15	-0.3	-0.08	0.13	-0.02	0.77	0.14	0.06	-0.13	-0.18	-0.42	-0.4	-0.13	0.14	-0.31	1.15	0.68	0.37	0.12	-0.15	-0.06	-0.37	0.26	0.07	-0.32	1.07	0.16	-0.01	-0.23	-0.11	-0.09	-0.18	0.15	0.15	0.11
GENE561X	YPR149W	|| NCE102 || 12954	1	1.44	1.18	0.88	0.54	-0.71	-0.8	-0.88	-0.13	0.13	0.46	1.39	0.94	0.65	0.07	-0.92	-0.79	-0.47	0.25	0.99	0.56	1.39	1.6	1.18	0.7	0.14	-0.04	0.02	0.69	0.63	0.5	1.35	1.62	1.05	0.71	-0.13	-0.11	-0.03	0.49	0.86	0.78
GENE2733X	YMR210W	||  || 16165	1	0.59	0.45	0.17	-0.07	-0.18	0.04	-0.2	-0.15	-0.22	-0.05	0.86	-0.07	-0.09	-0.03	-0.28	-0.26	-0.69	-0.21	-0.23	-0.03	0.99	0.32	0.25	0.09	-0.19	0.23	-0.06	0.74	-0.15	-0.03	0.78	0.86	-0.06	-0.07	-0.25	-0.15	0.01	-0.01	0.46	-0.04
GENE2661X	YKL168C	|| KKQ8 || 11484	1	0.59				0.2	-0.28			0.24	-0.25	0.75				0.04	0.07				-0.12	0.84		0.38			0.46			0.11		0.56		0.02		-0.06	-0.07			0.29	0.09
GENE3332X	YOL045W-3UTR	|| PSK2 || 17212	1	0.14							0.22	0.09	-0.35	0.15				0.01		-0.41	-0.1			0.24				-0.08						0.12								0.1	0.03
GENE462X	YKL037W	||  || 13284	1	0.63		0.75	0.49	-0.36	-0.07	0.63	0.16	-0.29	-0.25	0.62		0.48			0.33	-0.09	0.29	0.05	0.01	0.99					0.48	0.33		-0.17	-0.15	0.62		0.55			0.63	0.41	0.09	0.22	-0.13
GENE463X	YJR019C	|| TES1 || 13572	1	0.6	0.52	0.55	-0.2	0.19	0.15	0.32	0.16	-0.04		0.77		0.14	-0.33		0.38	0.24	0.37	0.29	0.01	0.88		0.16	-0.18	0.14	0.43	0.42	-0.38	0.06	-0.02	0.83	0.75	0.28	0.17	0.63	0.3	0.26	0.48	0.52	0.18
GENE464X	YIL042C	||  || 14578	1	1.02	0.67			0.19	0.17		0.09	0.25		0.56	0.72			-0.2						0.42	1.38				0.14					0.67	0.91			0.24				0.46	
GENE2638X	YOR134W	|| BAG7 || 13625	1	1.32	1.34	0.69	0.48	0.37	-0.25	0.29	0.06	0.02	-0.54	1.21	0.86		-0.11	0.53	0.72	0.55	0.03	0.21	-0.86	1.04	0.83		-0.11	-0.17	-0.2	0.25	-0.82	-0.31	-0.99	1.43	1.02	0.59	0.1	0.57	0.35	0.12	0.11	-0.21	-0.36
GENE2674X	YGL082W	||  || 10879	1	0.58	0.35	0.39	0.23	0.41	-0.13	-0.05	-0.06	-0.05	-0.2	0.77	0.28	0.01	0.17	-0.34	-0.1	-0.14	-0.15	-0.18	-0.29	0.71	0.68	0.42	0.21	0.38	0.35	0.32	-0.51	0.22	-0.21	0.62	0.36	0.29	0.28	0.33	-0.11	-0.37	0.15	0.28	-0.15
GENE2796X	YDR003W	|| RCR2 || 14281	1	0.72	0.06	-0.1	0.13	0.24	-0.11	-0.1	-0.03	-0.07	-0.02	0.44	0.05	0.24	0.22	0.12	0.01	-0.24	-0.02	-0.08	0.08	0.45	0.07	0.21		0.18	0.22	-0.19	0.21	-0.23	-0.19	0.46	-0.01	0.18	0.04	0.12	0.24	0.07	-0.1	0.22	0.17
GENE2797X	YNL098C	|| RAS2 || 12970	1	0.48	0.41	0.13	-0.14	-0.05	0.68	-0.2	0.39	0.21	0.06	0.33	0.01	-0.1	-0.06	0.09	0.03	-0.38	0.09	-0.42	-0.14	0.39	0.35	0.08	0.06	0.25	0.25	0.17	0.3	0.09	-0.08	0.39	0.75	-0.09	-0.09	0.19	0.09	-0.11		0.4	0.08
GENE2743X	YPL116W	|| HOS3 || 13686	1	0.14	0.49	0.32	0.38	-0.32	-0.13	-0.2	-0.13	0.08	-0.12	0.76	0.23	0.3	0.34	-0.34	-0.28	-0.28	-0.2	-0.14	-0.01	0.53	0.11	0.57	0.52	-0.27	-0.19	-0.26	-0.13	-0.13	-0.1	0.06	0.41	0.29	0.52	-0.33	-0.11	0.15	-0.06	0.17	-0.19
GENE2744X	YPL164C	|| MLH3 || 14662	1	0.53	0.39	0.61	0.32	-0.44	-0.11	-0.26	-0.18	0.35	-0.22	0.9	0.41	0.3	0.52	-0.16	-0.43	0.22	-0.37	0.29		0.75	-0.17	0.26		0.07	-0.28	-0.28	0.06	-0.14		0.45		0.41	0.37		-0.47	-0.1	-0.64	0.01	-0.33
GENE2745X	YER053C-A	||  || 15655	1	1.13	0.24	0.72	0.22	-0.34	-0.14	-0.56	-0.83	0.3	-0.17	1.14		0.46		0.05	-0.92	-0.69	-0.48	0.19	-0.25	1.54	0.3	0.47		-0.09	-0.19	-0.18	-0.08	0.14	-0.27	1.13		0.69	0.2	-0.86	-0.45	-0.7	-0.7	0.26	-0.36
GENE2725X	YDR319C	||  || 15639	1	0.48	0.14	0.11	0.47	0.13	-0.11	0.04	-0.01	0.07	-0.09	0.49	0.21	0.1	0.37	0.07		-0.02	-0.08	0.35	-0.04	0.5	0.16	0.13	0.07	0.07	-0.26	-0.1	-0.37	0.32		0.43	0.31	0.19	0.11	-0.1	-0.01	0.07	-0.05	-0.16	-0.31
GENE2621X	YGL055W	|| OLE1 || 16397	1	1.29	1.02	0.32	0.45	0.53	-0.04	-0.32	-0.22	-0.64	0.17	1.5	1.09	0.72	0.69	0.4	-0.33	-0.4	-0.45	-1.08	-0.25	1.34	1.09	0.84	0.94	0.86	0.24	0.41	-0.03	0.21	0.47	1.54	1.07	0.38	0.79	0.13	-0.3	-0.11	-0.27	-0.69	0.35
GENE2721X	YAR014C	|| BUD14 || 14774	1	0.73	0.47	0.23	-0.07	-0.23	-0.46	-0.22	-0.4	-0.11	-0.54	1.27	0.7	0.37	0.14	-0.15	0.15	0.53	-0.39	0.61	-0.07	0.38	-0.03	-0.03	0.01	-0.26	-0.46	0.18	-0.8	-0.23	-0.15	1.06	0.64	0.68	0.3	-0.41	0.06	0.05	-0.36	-0.21	-0.34
GENE2747X	YDR054C	|| CDC34 || 12898	1	0.57	0.39	0.24	0.03	-0.09	-0.43	-0.32	-0.06	-0.22	-0.28	0.56	0.38	0.19	0.2	0.05	-0.21	0.3	-0.04	-0.16	-0.26	0.43	-0.19	0.15	-0.22	-0.35	-0.69		-0.18	-0.23	-0.3	0.51	0.43	0.25	0.19	0.11	-0.16	-0.01	-0.01	-0.09	-0.38
GENE3052X	YDR207C	|| UME6 || 13541	1	0.38	0.32	0.19	0.29	-0.2	-0.23	-0.35	-0.08	-0.14	-0.19	0.17	-0.16	0.23	0.34	-0.23	-0.56	-0.22	0.01	-0.06	-0.09	0.29	0.14	0.54	0.52	-0.29	-0.22	-0.29	0.37	-0.06	-0.09	0.47	0.49	0.41	0.67	-0.29	-0.22	-0.22	-0.09	0.06	-0.25
GENE2635X	YPL055C	|| LGE1 || 16022	1	0.28	0.03	0.2	0.12	0.17	-0.09	-0.08	0.01	-0.17	-0.14	0.28	0.1	0.38	0.31	0.05			0.01	-0.04	-0.26	0.46	0.32	0.55	0.31	0.28	0.09	0.06	0.17	-0.25	-0.17	0.47	0.09	0.25	0.31	0.16	0.01	0.17	-0.04	0.03	
GENE2667X	YMR281W	|| GPI12 || 13931	1	0.81	0.1	0.31	0.16	0.26	0.16	-0.23	-0.12	-0.44	-0.32	0.71	0.16	0.21	0.13	0.15	-0.05		-0.05	-0.28	-0.22	0.86	0.25	0.52	0.04	0.5			0.14	-0.11	-0.35	0.94		0.44	0.23	0.3	0.02	-0.06	-0.1	-0.03	-0.32
GENE2729X	YDR096W	|| GIS1 || 10788	1	0.57	0.4	0.23	0.48	0.23		-0.31	-0.01	0.03	-0.43	0.97	0.27	0.28	0.64	0.13	0.18	0.14	-0.01	0.02	-0.37	0.45	0.06	0.61	0.84	0.07	-0.26	-0.02	-1.31	-0.36	-0.56	0.69	0.57	0.07	0.49	-0.04	-0.5	-0.73	-0.36	-0.3	-0.27
GENE2816X	YHR120W	|| MSH1 || 15525	1	0.35	0.56	0.35	0.24	-0.29	-0.44	-0.27	-0.14	-0.02	-0.7			0.24	0.13	0.36	0.2	-0.09	-0.13		-0.38	0.48		0.03		-0.13	0.09	-0.24	-0.9	-0.09	-0.28	0.44		0.24	0.28		-0.32	-0.58	-0.26	0.18	-0.31
GENE2742X	YLR446W	||  || 13876	1	0.23	0.16	0.46	0.47	-0.51	-0.32	-0.17	-0.23	0.14	-0.52	0.82	0.55	0.25	0.22	-0.41	-0.34	-0.09	-0.28	-0.35	-0.28	0.5	0.56	0.29	0.56		-0.41	-0.4	-0.85	-0.14	-0.32	0.23	0.46	0.38	0.62		-0.2	0.09		-0.09	-0.05
GENE2620X	YOL158C	|| ENB1 || 11924	1	0.57	0.51	0.24	0.16	-0.28	-0.24	-0.24	-0.17	-0.02	-0.12	0.63	0.47	0.21	0.23	-0.17	-0.37	-0.32	-0.21	0.38	-0.25	0.61	0.54	0.36	0.26	0.26	0.24	0.05	-0.01	0.02	0.03	0.56	0.38	0.37	0.16	-0.27	-0.21	-0.18	-0.12	0.01	-0.25
GENE2734X	YOR178C	|| GAC1 || 12573	1	1.06	0.03	-0.05	0.77	-0.15	-0.26	-0.27	-0.23	-0.1	-0.18	1.59	-0.46	0.07	0.7	-0.01	-0.28	-0.56		-0.05	-0.23	1.31	-0.02	0.28	0.46	0.18	0.08	-0.19	0.59	-0.23	-0.06	1.3	0.11	-0.17	0.37	-0.16	-0.02	-0.35	-0.09	0.03	0.15
GENE2735X	YNL144C	||  || 16062	1	1.81	0.48	0.34	0.73	-0.26	-0.25	-0.25	-0.3	0.12	-0.26	1.74	0.09	0.05	0.92	-0.02	-0.17	-0.16	-0.3	0.14	-0.06	1.67	-0.29	0.21	0.51	0.49	0.06	-0.27	-0.31	-0.25	0.21	1.56	0.3	0.23	0.89	0.05	0.23	-0.15	-0.62	0.04	0.05
GENE2623X	YMR165C	|| SMP2 || 16932	1	0.79	0.67	0.1	0.14	-0.01	-0.46	0.14	-0.05	-0.04	-0.41	0.99	0.49	0.45	0.53	-0.12	-0.1	-0.45	-0.4	0.21		0.77	0.25	0.37	-0.13	-0.11	0.08	-0.19	0.11	-0.24	-0.13	0.64	0.01	-0.04	0.38	-0.39	-0.33	-0.6	0.02	0.02	0.03
GENE2730X	YLR177W	||  || 12153	1	1.09	0.6	0.38	0.58	-0.07	-0.16	-0.06	-0.06	0.03	-0.47	1.31	-0.22	-0.19	0.16	-0.36	-0.34	-0.31	-0.22	-0.22	-0.7	1.29	-0.07	0.19	0.32	0.03	-0.19	-0.66	-0.01	-0.45	-0.6	0.81	0.23	0.03	0.49	-0.67	-0.41	-0.16	-0.37	-0.27	-0.92
GENE2619X	YOR052C	||  || 16231	1	0.6	0.58	0.37	0.25	-0.39	-0.08	-0.63	-0.42	-0.27	-0.48	0.77	0.3	0.35	0.26	-0.15	-0.15	-0.5	0.08	-0.33	-0.3	0.68	0.39	0.51	0.47	0.21	0.05	-0.19	0.56	-0.05	-0.23	0.69	0.5	-0.02	0.2	-0.42	-0.41	-0.63	-0.1	0.05	-0.28
GENE2596X	YGR249W	|| MGA1 || 13860	1	2.38	0.72	0.61	0.4	-0.39	-0.19	-0.18	-0.55	-0.16	-0.58	1.93	0.75	0.26	0.17	-0.41	-0.41		-0.54	0.39		1.74	0.03	0.32	0.07	0.03	-0.36	-0.45	-0.35	-0.26	-0.44	2.04	0.66	0.41	0.59	-0.68	-0.35	-0.36	-0.52	-0.12	-0.32
GENE2595X	YOR028C	|| CIN5 || 16950	1	2.67	2.27	1.12	1	-0.79	-0.55	-0.65	-0.52	-0.22	-0.6	2.57	1.14	0.38		-0.61	-0.47	-0.7	-0.04	-0.25	-1.45	2.42	1.74	0.06	0.28	-0.4	0.08	-1.2	-0.44		-0.43	2.59		1.49	0.46	0.05	-0.06	-0.56	-0.16	-0.28	-0.25
GENE2594X	YNR014W	||  || 16714	1	1.26	1.22	0.68	0.69	-0.32	-0.7	-0.25	-0.33		-0.44	1.72	0.91		-0.08	-0.8	-0.73	-0.75	-0.3	0.44		1.57	0.75	-0.02	-0.01	-0.01	0.03	-0.57	-0.07	-0.23	-0.21	1.26	1.42	0.31	0.8	-0.22	-0.27	-0.47	-0.49	-0.02	-0.06
GENE2593X	YGR247W	|| CPD1 || 11854	1	1.07	0.75	0.56	0.23	-0.01	-0.44	-0.33	-0.28	-0.17	-0.2	0.91	0.56	0.09	-0.02	-0.14	-0.36	-0.64	-0.35		-0.21	1.04	0.52	-0.02	-0.05	0.1	0.18	-0.02	0.13	-0.23	-0.35	0.93	0.65	0.45		0.12	0.17	-0.28	-0.16	0.04	0.02
GENE2655X	YDR074W	|| TPS2 || 11168	1	0.58	1.17	0.3	0.45	-0.4	-0.05	-0.42	-0.31	-0.08	-0.3	1.28	1.02	0.14	0.06	-0.51	-0.41	-0.48	0.07	-0.02	-0.38	0.84	1.12	0.41	0.5	-0.07	-0.25	-0.44	1.09	-0.2	-0.52	0.62	1.27	0.16	0.31	-0.47	-0.27	-0.63	-0.41	-0.23	-0.2
GENE2651X	YLL026W	|| HSP104 || 13260	1	1.64	1.64	1.19	1.14	0.1	-0.2	-0.09	-0.37	-0.32	-0.53	1.32	0.74		-0.1	-0.6	-0.32	-0.43	-0.15	0.21	0.23	1.1	0.78	0.5	0.57	0.15	0.35	-0.15	0.25	-0.01	0.01	1.36	1.21	0.38	0.71	-0.56	-0.37	-0.78	-0.53	-0.08	0.17
GENE2650X	YPL247C	||  || 11896	1	0.98	1.55	0.69	0.69	-0.29	0.19	-0.19	-0.31	-0.02	-0.31	1.26	1.1	0.16	-0.03	-0.23	-0.14	-0.4	-0.38	0.04	-0.63	1.31	1.6	0.54	0.3	0.13	0.18	-0.26	0.36	-0.46	-0.55	0.94	0.88	0.24	0.34	-0.51	-0.29	-0.48	-0.52	-0.21	-0.76
GENE2656X	YFR015C	|| GSY1 || 10979	1	1.75	1.8	0.66	0.46	0.27	0.3	0.3	0.35	0.47	-0.06	2.09	1.23	-0.05	-0.21	-0.57	-0.4	-0.38	-0.15	-0.04	-0.73	1.73	1.34	0.28	-0.17	-0.26	-0.31	-0.51	-0.23	-0.44	-0.65	1.69	1.38	0.23	0.27	-0.18	-0.15	-0.05	-0.04	-0.01	-0.1
GENE2657X	YJL141C	|| YAK1 || 12150	1	1.06	0.84	0.12	0.21	-0.26	0.08	0.18	0.2	0.24	-0.02	1.36	0.48	-0.04	0.27	0.61	0.38	0.34	0.18	0.37	-0.46	1.05	0.7	-0.08	0.27	0.35	0.07	-0.26	-0.71	0.01	-0.22	0.96	0.48	-0.03	0.21	0.04	-0.23	-0.48		0.1	-0.2
GENE2732X	YFR015C-3UTR	|| GSY1 || 16993	1	0.81	0.71	0.24	0.15	-0.12	0.15	0.05	0.1	0.36	-0.07	1.21	0.77	-0.06	-0.24	-0.45	-0.29	-0.36	-0.15	0.19	-0.37	0.86	0.74	-0.13	-0.09	-0.36	-0.45	-0.44	-0.19	-0.36	-0.39	0.78	0.57	0.04	0.07	-0.04	0.05	-0.14	-0.09	-0.07	-0.14
GENE2599X	YKL044W	||  || 14813	1	1.11	1.55	0.37	0.42	-0.4	-0.25	-0.49	-0.47	-0.48	-0.46	0.97	0.82	0.25	0.36	-0.32	-0.3	-0.41	-0.42	-0.31	-0.77	0.82	1.01	0.05	-0.12	-0.93	-0.63	-1.14	-0.15	-1.02	-1.02	1.29	1.79	0.41	0.63	-0.49	-0.39	-0.67	-0.46	-0.17	-0.52
GENE2598X	YKL043W	|| PHD1 || 10829	1	1.36	1.51	0.5	0.53	-0.22	-0.58	-0.44	-0.45	-0.37	-0.67	1.27	0.74	0.26	0.34	-0.46	-0.6	-0.73	-0.44	-0.19	-0.61	0.99	0.45	0.26	-0.12	-0.89	-0.99	-1.28	-0.29	-0.89	-0.8	1.44	1.33	0.69	0.71	-0.59	-0.64	-0.63	-0.54	-0.42	-0.64
GENE2600X	YHR146W	|| CRP1 || 13123	1	1.32	1.03	0.37	0.53	-0.02	-0.13	-0.58	-0.42	-0.4	-0.47	1	0.39	0.05	0.19	-0.48	-0.68	-0.41	-0.55	-0.62	-0.21	0.87	0.69	0.26	0.08	-0.18	-0.32	-0.41	-0.6	-0.35	-0.14	1.17	0.8	0.39	0.41	-0.18	-0.39	-0.5	-0.31	-0.31	-0.37
GENE2585X	YIR035C	||  || 16366	1	1.04	0.76	-0.02	-0.24	-0.12	-0.26	-0.37	-0.33	-0.22	-0.21	0.66	0.76	-0.04	-0.41	-0.19	-0.47	-0.23	-0.27	-0.01	-0.33	0.88	1.27	-0.08	-0.17	-0.04	-0.24	-0.43	-0.8	-0.26	-0.37	1.08	1.04	0.07	-0.03	-0.03	-0.07	-0.17	-0.13	-0.23	-0.32
GENE2586X	YIL011W	|| TIR3 || 11636	1	0.74	0.92	0.32	0.21	-0.09	-0.13	-0.3	-0.33	-0.16	-0.21	0.85	1.18	0.42	0.09	-0.5	-0.47	-0.92	-0.46	-0.25	-0.27	0.44	0.79	0.01	-0.26	-0.29	-0.34	-0.7	-0.3	-0.46	-0.37	0.87	1.16	0.35	0.3	-0.24	-0.22	-0.23	-0.18	0.1	0.09
GENE2720X	YBR287W	||  || 13938	1	0.72	0.77	0.14	0.25	0.13	-0.21	-0.37	-0.18	-0.28	-0.32	0.89	0.3	0.09	0.12	-0.04	0.01	-0.18	-0.1	0.16	-0.26	0.74	0.64	0.01	0.02	0.1	-0.01	0.1	0.13	-0.14	-0.37	1	0.83	0.14	0.07	-0.16	-0.14	-0.04	-0.01	0.07	-0.12
GENE2701X	YDR270W	|| CCC2 || 16815	1	0.17	1.31	0.69	0.54	-0.25	0.26	-0.36	-0.2	-0.32	-0.04	0.66	1.21	0.97	0.83	-0.08	-0.12	-0.7	-0.11	-0.02	0.01	0.61	1.27	1.05	1.24	-0.43	-0.17	-0.37	0.57		-0.18	0.1	2.02	0.81	0.86	-0.41	-0.49	-0.35	-0.09	0.04	-0.18
GENE2583X	YCL044C	|| MGR1 || 11387	1	0.07	0.62	0.32	0.18	-0.17	-0.09	-0.1	-0.2	-0.13	0.03	0.23	0.49	0.22	0.16	-0.26	-0.36	-0.33	-0.05	0.2	-0.09	0.14	0.97	0.5	0.32	-0.24	-0.34	-0.42	0.78	-0.33	-0.11	0.28	0.86	0.28	0.3	-0.38	-0.23	-0.15	-0.32	-0.01	-0.14
GENE2761X	YBR107C	|| IML3 || 11209	1	0.12	0.43		0.01	-0.05	-0.25	-0.5	-0.28	-0.29	-0.17	0.25	0.81	0.34	0.05	-0.2	-0.25	-0.69	-0.22	-0.1	-0.16	0.34	0.94	0.62	0.14	0.05	-0.06	-0.28	0.81	-0.17	-0.31	0.2	0.74	0.38	0.23	-0.12	-0.1	-0.25	-0.49	-0.19	-0.25
GENE2760X	YBL046W	||  || 15215	1	0.72	0.59	0.35	0.39	-0.12	-0.12	-0.17	-0.45	-0.51	-0.32	0.56	0.49	0.12	0.16	-0.3	-0.46	-0.65	-0.15	-0.3	-0.11	0.55	0.51	0.23	-0.03	-0.27	-0.3	-0.58	1	-0.36	-0.21	0.49		0.31	0.16	-0.23	-0.23	-0.38	-0.49	-0.34	-0.14
GENE2759X	YFR041C	|| ERJ5 || 15987	1	0.39	0.12	0.38	0.29	-0.13	-0.15	-0.39	-0.36	-0.43	-0.25	0.49	0.01	0.33	0.15	-0.19	-0.35	-0.43	-0.07	-0.57	-0.11	0.58	0.42	0.72	0.3	0.04	-0.08	-0.24	0.97	-0.28	-0.26	0.59	0.55	0.52	0.27	0.07	-0.19	-0.46	-0.37	-0.16	-0.54
GENE2719X	YJL213W	||  || 16931	1	0.98	0.89	0.61	0.69	-0.19	-0.27	-0.61	-0.73	-0.67	-0.49	0.04	0.51	0.59	0.77		-0.38	-0.7	-0.5	-0.56	-0.55	0.29	0.98	1.03	1.05	0.47	0.03	0.01	0.51	-0.38	-0.38	1.31	1.05	0.82	0.85	-0.02	-0.3	-0.36	-0.64	-0.75	-0.87
GENE2668X	YOL113W	|| SKM1 || 10943	1	0.94	0.92	0.38	0.61	-0.03	-0.55	-0.06	-0.56	-0.65	-0.71	1	0.92	0.67	0.46	0.09	-0.12	-0.34	-0.55	-0.37		0.79	0.61	0.63	0.92	0.41	0.38	-0.19		-0.51	-0.62	0.5	0.44	0.25	0.65	0.14	-0.04	-0.62	-0.47	-0.56	-0.61
GENE2773X	YDR343C-3UTR	|| HXT6 || 16983	1	1.2	1.85	0.76	1.16	0.21	0.29	-0.49	-1.06	-1.16	-1.51	1.76	1.11	0.53	0.62	-0.36	-0.68	-1.23	-1.25	-1	-1.44	1.4	1.72	0.76	0.81	-0.06	-0.36	-0.74	0.34	-0.86	-0.84	1.44	1.84	0.83	0.64	0.06	-0.24	-0.71	-1.13	-0.96	-1.11
GENE2629X	YNR019W	|| ARE2 || 10926	1	0.25	0.66	0.42	0.56	-0.37	-0.3	-0.49	-0.52	-0.71	-0.5	0.33	0.59	0.65	0.86	0.26	-0.17	-0.61	-0.51	-0.21	-0.48	0.46	0.92	0.62	0.97	-0.25	-0.13	-0.45	0.24	-0.71	-0.66	0.75	1.29	0.58	0.95	0.03	-0.06	-0.44	-0.62	-0.31	-0.82
GENE2654X	YOR317W	|| FAA1 || 12959	1	-0.02	0.98	0.72	0.95	0.23	0.3	-0.25	-0.42	-0.4	-0.51	0.53	1.02	0.79	0.91	0.09	-0.11	-0.55	-0.42	-0.36	-0.68	0.22	0.97	0.77	0.87	-0.3	-0.73	-0.99	-0.58	-1.19	-1.02	0.19	1.09	0.74	1.17	-0.05	-0.22	-0.48	-0.62	-0.71	-0.75
GENE2627X	YDL089W	||  || 11026	1	-0.03	0.51	0.37	0.63	-0.01	-0.23	-0.36	-0.36	-0.41	-0.46	0.4	0.18	0.32	0.57	-0.07	-0.27	-0.35	-0.2	-0.36	-0.4	0.45	0.55	0.74	0.59	0.07	-0.02	-0.2	0.01	-0.39	-0.4	0.09	0.37	0.42	0.55	-0.13	-0.18	-0.23	-0.25	-0.26	-0.34
GENE2632X	YMR219W	|| ESC1 || 13164	1	0.04	0.38	0.27	0.36	0.06	-0.72	-0.02	-0.06	0.09	-0.21	0.5	0.32	0.54	0.65	-0.01	-0.05	0.17	-0.01	-0.4	-0.14	0.22	0.54	0.37	0.81	-0.15	0.04	-0.39	-0.03	-0.54	-0.32	0.21	0.65	0.58	0.73	-0.15	-0.14	0.04	-0.36	-0.22	-0.58
GENE2628X	YDR320C	|| SWA2 || 13355	1	-0.06	0.18	-0.01	0.34	-0.13	-0.23	-0.43	-0.4	-0.33	-0.19	0.18	0.27	0.22	0.18	-0.23	-0.13	-0.52	-0.1	-0.43	-0.23	0.17	0.6	0.58	0.58	-0.27	-0.06	-0.12	0.03	-0.34	-0.15	0.05	0.54	0.51	0.39	-0.13	0.11	-0.05	-0.23	-0.2	-0.07
GENE2630X	YGL190C	|| CDC55 || 14366	1	0.12	0.23	0.38	0.47	-0.32	-0.84	-0.18	-0.12	-0.35	-0.24	0.51	0.24	0.35	0.41	-0.24	-0.04	0.37	-0.01	-0.01	-0.14	0.27	0.12	0.46	0.44	-0.12	-0.59	-0.33	-0.05	-0.38	-0.18	0.02	0.51	0.31	0.43	0.09	0.15	-0.21	-0.21	-0.3	-0.73
GENE2631X	YDR505C	|| PSP1 || 11910	1	0.21	0.54	0.25	0.3	-0.12	-0.46	-0.21	-0.2	-0.13	-0.47	0.71	0.62	0.57	0.52	-0.12	-0.24	0.41	-0.05	0.27	-0.31	0.34	0.31	0.66	0.72	-0.46	-0.8	-0.63	-0.77	-0.52	-0.36	0.29	0.53	0.39	0.75	0.02	-0.43	-0.21	-0.31	-0.4	-0.8
GENE2633X	YGR258C	|| RAD2 || 14940	1	0.12	0.35	0.23	0.3	0.03	-0.87	-0.04	0.13	0.12	-0.07	0.2	0.41	0.31	0.33	-0.08	0.03	0.36	0.05	-0.1	-0.04	0.06	0.33	0.56	0.57	0.13	-0.17	-0.09	-0.13	-0.19	-0.23	0.21	0.43	0.14	0.64	-0.02	-0.17	-0.13	-0.1	-0.14	-0.39
GENE2587X	YOR023C	|| AHC1 || 12831	1	0.28	0.66	0.16	0.22	-0.13	0.09	0.06	0.13	0.05	-0.2	0.46	0.62	0.29	0.32	-0.06	0.05	0.34	0.1	0.12	-0.02	0.26	0.11	0.49	0.43	-0.1	-0.5	-0.33	-0.51	-0.33	-0.02	0.26	0.42	0.24	0.51	-0.18	-0.22	-0.03	-0.21	-0.2	-0.3
GENE2618X	YOR025W	|| HST3 || 13473	1	0.2	0.81	0.69	0.47	0.29	0.42	0.27	0.22	0.17	-0.28	0.88	1.33	1.06	0.68	-0.73	-0.96	-0.61	-0.83	-0.63	-0.84	0.36	0.98	0.92	0.5	-0.44	-0.66	-0.73	-0.81	-0.59	-0.78	-0.09	0.76	0.66	0.46	0.08	0.12	0.38	0.14	-0.05	-0.46
GENE2613X	YML064C	|| TEM1 || 12850	1	0.31	0.56	0.47	0.44	-0.01	-0.31	-0.23	-0.16	-0.12	-0.03	0.41	0.63	0.55	0.41	-0.12	-0.38	-0.25	-0.47	-0.23	-0.19	0.34	0.68	0.88	0.68	0.03	0.09	0.19	-0.5	-0.04	-0.16	0.25	0.5	0.47	0.5	0.05	0.06		0.29	-0.08	0.22
GENE2614X	YMR211W	|| DML1 || 14095	1	0.55	0.96	0.79	0.47	-0.14	0.2	-0.12	-0.28	-0.28	-0.38	0.7	1.18	1.12	0.75	-0.34	-0.56	-0.19	-0.74		-0.74	0.47	1.03	1.32	0.69	0.47	-0.26	-0.2	-0.94	-0.49	-0.37	0.35	0.81	0.96	0.88	0.22	0.04	0.14	-0.04	-0.37	-0.38
GENE2615X	YMR032W	|| HOF1 || 14079	1	0.54	0.89	0.81	0.77	-0.18	-0.41	-0.27	-0.39	-0.25	-0.37	1.02	1.34	1.14	0.9	-0.36	-0.5	-0.59	-0.51	-0.25	-0.42	0.71	0.96	1.32	0.93	0.13	-0.04	-0.52	-0.38	-0.19	-0.15	0.45	0.98	1.1	0.93	-0.09	-0.28	-0.39	-0.32	-0.07	-0.28
GENE2617X	YBR138C	||  || 11961	1	1.37	1.51	1.44	1.33	-0.16	-0.41	-0.15	-0.43	-0.49	-0.64	1.59	1.29	1.47	1.08	-0.36	-0.55	-0.64	-0.52	-0.47	-0.53	1.48	1.32	1.92	1.24	0.19	-0.17	-0.29	-0.88	-0.31	-0.35	1.35	1.44	1.52	1.3	-0.05	-0.3	-0.56	-0.1	-0.14	-0.38
GENE2616X	YAR018C	|| KIN3 || 15645	1	0.73	1.11	1.07	0.91	0.22	-0.19	-0.01	-0.19	-0.25	-0.29	0.97	1.47	1.42	1	-0.26	-0.57	-0.41	-0.6	-0.26	-0.51	0.71	0.99	1.55	1.04	0.28	-0.26	-0.31	-0.07	-0.24	-0.36	0.5	1	1.32	1.14	0.39	0.13	0.09	0.01	-0.01	-0.27
GENE2608X	YMR001C	|| CDC5 || 11882	1	-0.05	0.65	0.85	0.56	-0.39	-0.5	-0.1	-0.17	-0.22	-0.16	0.74	0.95	1	0.42	-0.54	-0.56	-0.28	-0.52	-0.28	-0.51	0.26	0.88	1.34	0.7	-0.03	-0.16	-0.18	-0.32	-0.01	-0.19	-0.33	0.41	0.74	0.64	-0.24	-0.27	-0.2	-0.09	-0.09	-0.22
GENE2609X	YOR058C	|| ASE1 || 12802	1	0.17	0.54	0.53	0.62	-0.38	-0.39	-0.28	-0.23	-0.11	-0.06	0.56	0.67	0.59	0.49	-0.51	-0.44	-0.51	-0.44	-0.16	-0.37	0.43	0.63	1.02	0.59	-0.5	-0.26	-0.53	-0.43	-0.3	-0.32	0.23	0.56	0.74	0.74	-0.33	-0.25	-0.19	-0.15	0.04	0.04
GENE2610X	YJR092W	|| BUD4 || 15081	1	0.31	0.77	0.75	0.88	-0.05	-0.29	-0.02	-0.39	-0.33	-0.36	0.93	0.81	0.98	0.69	-0.53	-0.7	-0.55	-0.63	-0.31	-0.46	0.59	0.75	1.16	1.12	-0.08	-0.41	-0.49	-0.11	-0.2	-0.15	0.26	0.45	0.87	0.88	-0.46	-0.52	-0.35	-0.27	-0.14	0.21
GENE2611X	YGL021W	|| ALK1 || 16224	1	0.25	0.73	0.74	0.76	-0.31	-0.7	-0.38	-0.47	-0.38	-0.29	0.85	0.61	0.94	0.93	-0.56	-0.73	-0.69	-0.74	-0.46	-0.5	0.44	0.56	1.12	1		-0.34	-0.23	-0.61	0.03	-0.1	0.22	0.47	0.74	0.93	-0.28	-0.51	-0.47	-0.32	-0.25	-0.38
GENE2612X	YDR204W	|| COQ4 || 16273	1	0.48	0.59	0.79	0.67	-0.33	-1.17	-0.56	-0.26	-0.33	-0.26	0.81	0.8	0.88	0.94	-0.53	-0.77	-0.25	-0.63	-0.14	-0.43	0.54	0.55	1.19	1.02	-0.09	-0.7	-0.36	-0.11	0.04	-0.03	0.27	0.46	0.71	1.02	-0.26	-0.44	-0.33	-0.3	0.13	-0.49
GENE2604X	YML034W	|| SRC1 || 13932	1	0.24	0.55	0.56	0.62	-0.13	-0.25	-0.47	-0.48	-0.59	-0.4	0.63	0.51	0.79	0.72	-0.22	-0.47	-0.54	-0.65	-0.67	-0.57	0.45	0.7	1.22	0.97	0.17	-0.16	-0.17	-0.21	-0.36	-0.29	0.45	0.28	0.63	0.73	-0.2	-0.25	-0.33	-0.37	-0.29	-0.32
GENE2605X	YPL141C	||  || 14410	1	0.39	1.03	1.01	1.07	-0.16	-0.22	-0.18	-0.67	-0.62	-0.8	1.09	1.18	1.14	0.93	-0.18	-0.59	-0.58	-1.02	-0.82	-0.9	0.54	0.74	1.26	1.04	-0.45	-0.63	-0.68	-0.76	-0.8	-0.75	0.25	0.81	0.91	1.16	-0.06	-0.23	-0.27	-0.46	-0.59	-1.06
GENE2606X	YBR038W	|| CHS2 || 12171	1	0.39	1.11	0.69	0.74	-0.41	-0.54	-0.65	-0.98	-0.84	-0.75	1.42	1.26	1.06	0.91	-0.51	-0.9	-1.25	-1.2	-0.47	-1.03	0.78	1.18	1.21	1.26	-0.16	-0.56	-0.74	-0.45	-0.64	-0.7	0.34	0.89	0.79	1	-0.35	-0.52	-0.68	-0.89	-0.56	-0.87
GENE2607X	YML119W	||  || 11977	1	0.63	0.91	0.65	0.42	-0.37	-0.44	-0.31	-0.35	-0.5	-0.43	0.95	1.12	0.91	0.42	-0.44	-0.62	-0.68	-0.48	-0.49	-0.54	0.78	1.11	1.12	0.53	-0.27	-0.3	-0.53	-0.05	-0.41	-0.39	0.63	0.9	0.8	0.57	-0.17	-0.31	-0.22	-0.24	-0.23	-0.22
GENE2602X	YHR152W	|| SPO12 || 15651	1	0.6	0.52	0.81	0.48	-0.14	-0.09	-0.39	-0.27	-0.34	-0.44	0.64	0.72	0.84	0.33	-0.63	-0.77	-0.81	-0.87	-1.13	-0.85	0.61	1.24	1.11	0.51	-0.2	-0.31	-0.59	-0.19	-0.75	-0.88	0.59	0.52	0.94	0.43	-0.01	-0.18	-0.24	-0.13	-0.37	-0.27
GENE2603X	YIL106W	|| MOB1 || 11673	1	0.4	0.38	0.55	0.38	0.03	-0.25	-0.35	-0.32	-0.32	-0.38	0.41	0.51	0.62	0.5	-0.22	-0.43	-0.17	-0.34	-0.29	-0.47	0.22	0.29	0.62	0.41	0.29		-0.1		-0.28	-0.25	0.25	0.32	0.54	0.44	0.19	-0.06	0.01	-0.08	-0.12	-0.38
GENE2601X	YGR146C	||  || 13863	1	0.88	0.68	0.28	0.29	-0.57	-0.7	-1.05	-0.99	-0.75	-0.58	1	0.71	0.65	0.5	-0.31	-0.51	-0.62	-0.43	-0.22	-0.2	0.62	0.5	0.74	0.6	0.14		-0.09	0.29	-0.17	-0.16	0.57	0.73	0.62	0.6	-0.28	-0.28	-0.49	-0.58	-0.17	-0.47
GENE2597X	YKL051W	|| SFK1 || 13439	1	1.19	1.09	0.36	0.28	-0.4	-0.59	-0.01	-0.4	-0.15	-0.18	1.06	0.8	0.38	0.1	-0.34	-0.47	-0.7	-0.77	-0.05	-0.42	1.08	0.85	0.9	0.31	0.01	-0.18	-0.51	-0.09	-0.48	-0.31	0.92	1.11	0.48	0.34		-0.18	-0.36	-0.43	-0.26	-0.03
GENE2588X	YLR108C	||  || 16027	1	1.54	1.37	1.12	1.02	-0.44	-0.18	-0.08	-0.27	-0.32	-0.38	1.11	1.7	1.15	0.45	-0.18	-0.17		-0.27		-0.1	1.32	1.42	1.04	0.6	0.15	0.05	-0.09	-0.76		0.47	1.58	1.7	1.87	1.2	0.06	-0.05	-0.09	-0.34	-0.39	-0.34
GENE2584X	YLR034C	|| SMF3 || 12781	1	0.05	1.1	0.47	0.46	-0.33	-0.33	-0.29	-0.18	-0.07	-0.08	0.54	0.62	0.35	0.16	-0.68	-0.49	-0.38	-0.02	0.42	-0.08	0.36	0.7	0.62	0.23	-0.35	-0.41	-0.32	-0.1		0.15	-0.06	0.82	0.53	0.57	-0.57	-0.65	-0.42	-0.27	-0.08	-0.1
GENE2622X	YCL014W	|| BUD3 || 12521	1	0.24	0.02	0.18	0.16	-0.11	-0.37	-0.08	-0.14	-0.1	-0.07	0.39	0.22	0.36	0.28	-0.07	-0.27	-0.12	-0.15	0.26	0.01	0.49	0.24	0.51	0.51	-0.18	-0.09	-0.16	-0.2		0.01	0.37	-0.02	0.41	0.4	-0.09	-0.07	-0.08	-0.03	0.28	0.01
GENE2581X	YJL051W	||  || 15689	1	-0.15	0.41	0.39	0.4	-0.29	-0.29	0.06	-0.13		-0.16	0.24	0.5	0.47	0.49	-0.51	-0.41	-0.64	-0.45	0.12	-0.12	0.16	0.52	0.78	0.72	-0.19	-0.02	-0.08	0.65	-0.14		-0.25	0.13	0.56	0.45	-0.08	0.04	0.06	0.13	0.09	0.15
GENE2580X	YER007W	|| PAC2 || 14353	1		0.31	0.4	0.45	-0.27	-0.64	-0.11	-0.02	0.02	-0.27		0.44	0.66	0.54	-0.5	-0.52	-0.85	-0.79	0.24	0.01		0.6	0.98	0.7	-0.24	0.06	-0.19	0.38	0.07	0.33		0.09	0.57	0.61	-0.18		-0.05	0.48		0.34
GENE4192X	YKR105C-3UTR	||  || 17042	1	0.19										-0.24										-0.14										-0.37								-0.03	
GENE2908X	YJL030W	|| MAD2 || 11948	1	0.19	-0.05	0.26	0.2	0.43	-0.06	-0.17	-0.19	-0.31	-0.47	0.31	-0.12	0.12	-0.01	0.09	-0.14	-0.19	-0.34	-0.77	-0.25	0.19		0.09	0.03	0.28	0.22	0.25	0.29		-0.16	0.2	-0.23	0.38		0.43	0.4	0.19	0.38	-0.25	
GENE2910X	YJL031C	|| BET4 || 12496	1	0.48	0.27	0.72	0.31	0.34	-0.04	-0.08	0.13	-0.3	-0.36	0.2	-0.19	0.32	0.2	-0.02	-0.05	0.27	-0.07	-0.74	-0.21	0.39	0.04	0.45	-0.01	0.2	-0.1	0.1	0.43	-0.14	-0.06	0.48		0.46	0.31	0.25	0.07	-0.06	-0.01	-0.15	-0.35
GENE2909X	YMR039C	|| SUB1 || 12013	1	0.79	0.34	0.38	0.22	0.38	-0.39	-0.12	-0.06	-0.37	-0.66	0.43	-0.02	0.13	0.04	0.18	-0.09	0.06	-0.29	-0.99	-0.57	0.52	-0.1	0.09	-0.17	0.19	-0.24	0.26	0.02	-0.23	-0.34	0.72	0.52	0.22	-0.04	0.39	0.13	0.03	-0.15	-0.28	-0.65
GENE2903X	YLR257W	||  || 13207	1	-0.05	0.24	0.02	0.16	0.29	0.14	0.24	-0.03	0.07	-0.22	0.18	0.22	-0.08	-0.13	-0.11	-0.08	-0.39	-0.25	-0.84	-0.85	0.07	0.57	0.14	-0.05	0.02	-0.01	-0.13	0.22	-0.34	-0.57	0.25	0.27	-0.02	0.08	0.41	0.39	0.19	0.11	-0.01	-0.34
GENE3121X	YKL183W	|| LOT5 || 15165	1	0.3	0.33	0.06	-0.05	0.15	0.07	0.1	-0.06	-0.1	-0.04	-0.06	0.64		0.16	-0.13	-0.12		-0.21	0.1	-0.04	0.05	0.2	0.01	-0.06	0.22	0.2	0.22	0.08	0.2	0.22	0.16	-0.03	0.16	0.2	0.39	0.27	0.42	0.36	0.17	0.06
GENE377X	YHR029C	|| YHI9 || 11967	1	0.05	0.03	-0.05	-0.06	-0.12	-0.16	-0.06	-0.23	-0.09	-0.01	-0.03	0.25	0.12	0.11	-0.07	-0.18	-0.08	-0.01	-0.03	-0.05	0.09	0.21	0.21	0.03	0.35	0.21	0.46	0.63	0.57	0.34	0.16	0.1	0.18	0.21	0.39	0.34	0.46	0.42	0.14	0.27
GENE3119X	YGL162W	|| SUT1 || 15855	1	0.78	-0.07	0.06	0.17	-0.28	-0.1	-0.09	-0.16	0.19	0.04	0.92	0.12	0.22	0.26	-0.23	-0.27	-0.13	-0.11	0.3	0.23	0.87	-0.14	0.45	0.82	0.84	0.65	0.8	1.13	0.48	0.43	0.59	-0.15	0.22	0.43	-0.01	-0.02	0.23	-0.03	0.36	-0.07
GENE3108X	YOR130C	|| ORT1 || 12164	1	0.25	-0.14	-0.12	-0.44	0.06	0.05	0.09		-0.14	-0.16	0.12	-0.26	-0.25	-0.12	0.19	0.12	-0.28	-0.12	-0.25	-0.34	0.47	-0.06	0.04	0.17	0.58	0.34	0.54	0.81	0.32	-0.14	0.5	0.19	0.05	-0.25	0.16	0.56	0.08	0.06	-0.08	-0.38
GENE2850X	YPL199C	||  || 15948	1	0.56	-0.21	-0.02	-0.13	0.22	-0.3		0.14	-0.04	0.06		-0.17	-0.17	-0.11	-0.22	-0.11	0.09	-0.04	-0.49	-0.09	0.08	-0.32	-0.27	-0.49	-0.03			0.52	0.04	0.07	0.71	0.09	-0.02	-0.17	0.02	0.14	0.15	0.15	0.21	-0.29
GENE2851X	YOL109W	|| ZEO1 || 16679	1	1.86	0.06	0.23	0.27	0.1	0.41	-0.16	0.17	0.38	0.12	0.74	-0.99	-0.24	-0.22	-0.37	-0.57	-0.79	-0.44	-1.33	-0.55	1.25	-0.27		-0.59	-0.2	0.03	-0.11	0.91	0.32	0.05	1.81	0.27	0.02	-0.21	0.11	0.3	0.01		0.74	0.51
GENE2624X	YDR146C	|| SWI5 || 12330	1	0.49	1.12	0.97	1.13	-0.2	-0.54	-0.49	-0.66	-0.63	-0.36	1.34	1.16	1.24	1.05	-0.62	-0.96	-0.99	-1.15	-0.86	-0.86	0.17	-0.02	0.15	-0.33		0.24	0.34	0.85	0.48	0.16	0.14	-0.17	0.18	-0.37	-0.12	0.13	0.45	0.38	0.25	0.71
GENE3120X	YOR229W	|| WTM2 || 15572	1	0.5	0.35	0.18	0.07	0.24	-0.07	0.07	0.1	0.02	0.24	0.48	0.35	0.17	0.31	-0.17	-0.26	-0.07	0.01	0.34	0.13	0.49	0.04	0.01	-0.11	0.41	0.02		0.2	0.03	0.12	0.4	0.15	0.3	-0.18	0.04	-0.17	-0.09	0.14	0.17	0.36
GENE3123X	YLR353W	|| BUD8 || 15258	1	0.41	0.45	0.24	0.02	0.12	-0.18	-0.07	-0.14	-0.12	0.02	0.42	0.46	0.23	0.05		-0.18	-0.36	-0.18	0.21	0.03	0.68	0.6	0.35	0.17	-0.29	0.04	0.04	0.25	0.11		0.57	0.76	0.47	-0.04	-0.38	-0.14	-0.07	0.01	0.29	0.07
GENE3122X	YIL158W	||  || 14696	1	0.49	0.47	0.37	-0.17	-0.15	-0.27	-0.01	-0.04	-0.13	0.11	0.36	0.8	0.44	-0.27	-0.28	-0.47	-0.33	-0.34	-0.12		0.41	0.93	0.54	-0.05	0.19	0.27	0.12	0.15	0.29	0.17	0.38	0.65	0.65	-0.04	0.09	0.02	-0.06	0.25	0.38	0.39
GENE3124X	YKL130C	|| SHE2 || 12403	1	0.93	-0.02	0.32	-0.04		-0.19	0.12	0.17	0.23	0.27	0.7	0.09	0.12	-0.18	-0.4	-0.29	-0.28	-0.19	-0.01	0.13	0.66	0.15	0.26	-0.23	-0.03	-0.2	-0.16	-0.27	0.11	0.14	0.58	-0.25	0.3	-0.06	0.08	0.01	0.14	0.15	0.26	0.31
GENE3125X	YNL227C	|| JJJ1 || 12280	1	0.45	-0.18	-0.02		0.04	-0.36	0.08	0.06	-0.12	0.01	0.19	-0.11	0.01	0.05	-0.31	-0.21	-0.06	-0.06	-0.03	0.16	0.21	0.17	-0.01	-0.12	-0.12	-0.33	-0.1	0.12	-0.09	-0.03	0.24	-0.07	0.09	0.03	-0.11	-0.07	0.1	0.03	0.03	-0.09
GENE3555X	YOR344C	|| TYE7 || 15997	1	0.8	-0.12	-0.04	-0.41	-0.21	-0.81	-0.56	-0.36	-0.42	-0.15	0.33	0.15	0.04	-0.06	-0.35	-0.19	-0.06	-0.01	0.3	0.3	0.15	0.59	0.33	0.18	0.24	0.13	0.32	0.56	0.35	0.4	0.97		-0.25	-0.36	-0.01	-0.45	-0.43	-0.29	0.02	-0.18
GENE2525X	YLR256W	|| HAP1 || 15664	1	0.14	-0.28	0.15		-0.01	-0.05	-0.36	-0.3	-0.34	-0.32	0.64	-0.44	0.24	0.19		-0.02	-0.24	-0.33	-0.44	-0.22	0.29	-0.16	0.31	0.38	-0.23	0.25	-0.03	0.1	-0.19	-0.12	0.28	0.02		0.13	-0.26	-0.41	-0.13	-0.44	-0.15	-0.36
GENE2524X	YDR340W-3UTR	||  || 17114	1	0.44	-0.06	0.17	0.23	0.05	-0.39	-0.24	-0.72	-0.46	-1.14	0.97	0.15	0.68	0.7	0.13	-0.02	0.32	-0.27	-0.35	-0.11	0.49	0.24	0.9	1.16	-0.01	-0.07	-0.18	0.38	-0.35	-0.27	0.88	-0.02	0.28	0.47	-0.43	-0.09	-0.33	-0.65	-0.39	-0.5
GENE2523X	YDR034C-A-3UTR	||  || 17169	1	0.6	-0.09	0.13	-0.08	0.28	0.04	-0.64	-0.19	-0.39	-0.22	0.96	-0.11	0.37	0.24	0.69	0.24	0.31	-0.2	-0.42	0.03	0.69	-0.11	0.72	0.86	-0.09	0.56	-0.08	-0.45	-0.1	-0.05	0.7	0.15	0.24	0.32	0.12	0.06	0.31	-0.31	-0.13	-0.43
GENE2531X	YCL029C	|| BIK1 || 12227	1	0.38	0.3	0.24	0.06	-0.22	-0.08	0.04	-0.2	-0.01	-0.24	0.66	0.18	0.39	0.16	-0.34	0.21	0.52	0.13	-0.07	-0.12	0.07	0.04	0.18	0.28	0.27	-0.03	0.24	-0.45		0.01	0.33	0.69	0.18	0.27	0.14		-0.09	-0.12	-0.06	-0.45
GENE2530X	YGR224W	|| AZR1 || 13819	1	0.39		0.42	0.11	-0.32	-0.27			0.12	-0.66	0.82		0.62	0.35	0.29	0.26			0.01	0.08	0.07		0.4		0.01	-0.18				-0.05	0.1		0.06	0.17	0.67	0.2			-0.23	-0.5
GENE2529X	YJR106W	|| ECM27 || 11368	1	0.36	0.01	0.22	0.18	0.12	0.22	-0.08	-0.26	-0.15	0.1	0.49		0.5	0.5	0.38	0.33	-0.15	-0.08	-0.42	0.07	0.29	0.43	0.25	0.92	-0.11	0.14	0.14	1.06	0.32	0.15	0.64	0.81	0.15	0.11	0.23	0.19	0.34		0.24	-0.04
GENE2528X	YJR028W-3UTR	||  || 17371	1	0.15	-0.17	-0.3	0.15	-0.06	-0.03	-0.09	-0.35	-0.11	0.06	0.15	-0.13	0.04	0.04	0.19	-0.09	0.14	-0.13	-0.01	-0.02	0.08	0.58	-0.16	0.32	-0.02	0.32	0.49	0.6	0.39	0.11	0.44	0.6	0.02	0.09	0.05	0.07	0.36	0.06	0.15	0.35
GENE2526X	YJR017C	|| ESS1 || 10765	1	0.13	-0.21	-0.12	-0.23	-0.06	-0.61	-0.38	-0.29	-0.29	-0.4	0.42	-0.11	0.21	0.1	-0.06	-0.1	-0.04	-0.04	-0.27	-0.02	-0.07	0.07	0.09	0.11	-0.15	-0.11	0.03	0.36	-0.08	-0.04	0.31	0.26	-0.09	-0.15		-0.01	0.03		0.02	-0.01
GENE2527X	YCR060W	|| TAH1 || 15592	1	0.15	-0.2	-0.02	0.31	-0.18	-0.88	-0.68	-0.43	-0.32	-0.47	0.54	-0.11	0.41	0.24	0.08	0.11	-0.13	0.03	-0.42	-0.01	-0.06	0.85	0.18	0.87	-0.58	-0.04	-0.15	0.53	-0.12	-0.09	0.31	0.49		-0.07	0.01	-0.03	-0.15	-0.11	-0.09	0.08
GENE2532X	YPL180W	|| TCO89 || 12106	1	0.08	0.2	0.28	0.35	0.05	-0.08	0.01	-0.16	-0.15	-0.11	0.38	0.05	0.38	0.36	0.21	0.11	0.02	-0.12	-0.25	-0.02	0.16	0.17	0.29	0.19	-0.08	0.36	0.04	1.09	-0.13	-0.05	0.33		0.07	0.26	-0.15	-0.07	-0.23	-0.02	-0.04	-0.27
GENE2533X	YKR089C	|| TGL4 || 13245	1	-0.01	0.06	-0.07	-0.01	-0.01	-0.49	0.29	-0.06	-0.09	-0.5	0.46	0.2	0.18	0.33	0.09		-0.35	-0.39	0.05	0.06	0.11	0.12	0.29	0.47	0.11	0.23	-0.05	0.22	-0.08	0.04	0.09	-0.04	-0.1	0.34	-0.05	0.06	-0.3	-0.06	-0.01	0.07
GENE2521X	YDL247W-3UTR	|| MPH2 || 17168	1	0.18	-0.15	0.18		0.6	-0.23	-0.14	0.06	-0.03	-0.13	0.37	-0.26	0.17	0.29	0.5	0.29	-0.19	-0.12	-0.61	-0.02	0.19	-0.11	0.39	0.51	0.03	0.42	0.28	-0.47	-0.09	0.04	0.39	0.24	0.13	0.15	0.28	0.58	0.2	0.12	0.25	-0.02
GENE32X	YIR039C-3UTR	|| YPS6 || 17092	1	0.07	0.22	0.2	0.04	-0.17	-0.16		-0.04	-0.02	-0.32	0.24	0.38	0.16		-0.15	-0.05	0.22	-0.18		-0.22	0.17			0.4	0.18	0.05	0.19	-0.56	0.26	0.01	-0.03		0.11	-0.02		-0.14	-0.11	0.03	-0.18	-0.27
GENE0X	YNL155W	||  || 16382	1	-0.25		0.19	0.03	-0.31	-0.38	-0.25	-0.02	-0.13	-0.37	0.07	-0.03	0.28	-0.19	0.01		0.28	0.02		-0.02	-0.07		0.11	0.18	0.11	0.1	0.4	-0.31	0.1	-0.31	-0.16		-0.07	-0.22		0.06	-0.28	0.07	-0.05	-0.3
GENE6208X	YML132W-3UTR	|| COS3 || 17330	1	0.01	-0.02	-0.19	-0.12	-0.07	0.18	-0.24	0.32	0.18	0.06	0.33		-0.08		0.41	0.09	-0.03	0.13	0.4	0.07	0.43				0.32		0.01	-0.3	0.03	-0.3	0.05		-0.16	-0.16	-0.34	-0.24	-0.51		-0.01	-0.14
GENE3199X	YJL006C	|| CTK2 || 11713	1	-0.18	0.11	-0.05	-0.2	0.21		-0.29	0.15	-0.15	-0.01	-0.26	0.26	-0.04	-0.03	0.14	0.06	-0.08	-0.02	-0.02	-0.16	-0.16	-0.03	0.04	-0.13	0.24	0.18	0.08	-0.46	0.02	-0.05	-0.29	0.4	0.03	-0.01	0.13	-0.28	-0.37		0.09	0.06
GENE4074X	YDR456W	|| NHX1 || 13415	1	-0.49	-0.1	-0.29	-0.11	-0.12	-0.03	-0.22	0.05	-0.05	0.1	-0.08	-0.15	-0.33	0.15	-0.32	-0.01	0.07	-0.05	0.44	-0.12	-0.16	-0.23	0.03	0.32	0.18	-0.06	0.14	-0.21	-0.02	0.18	-0.34	-0.02	-0.41	-0.11		-0.3	-0.5		0.14	-0.06
GENE6197X	YDR078C	|| SHU2 || 11207	1	0.02	-0.08	-0.26	-0.13	-0.2	-0.25	-0.47	-0.06	0.02	0.31	0.53	0.26	0.01	0.06	0.39	-0.14	-0.55	-0.05	0.22	-0.07	0.34	0.08	0.4	0.06	0.24	-0.01	0.09	-0.5	-0.01	0.05	0.01	0.21	-0.11	-0.25	-0.33	-0.16	-0.31	-0.19	0.22	0.24
GENE6198X	YOL075C	||  || 11661	1	-0.04	0.05	-0.23	-0.24	-0.15	-0.31	-0.51	0.05	-0.11	-0.12	0.23	-0.03	-0.12	0.12	-0.14	0.33	-0.25	0.06	0.2	-0.02	0.02	0.08	0.17	0.28	-0.04	0.04	-0.01	-0.45	0.04	0.1	0.03		-0.31	-0.03	-0.63	-0.33	-0.45	-0.3	0.33	
GENE4097X	YBL005W	|| PDR3 || 14705	1	0.12	-0.46	-0.63	-0.39	-0.26	-0.44	-0.41	-0.07	-0.1	-0.29	0.23	-0.11	-0.05	-0.45	-0.33	-0.4	-0.14	-0.21	-0.1	0.02	0.24	-0.09	0.31	0.44	0.29	0.58	0.19	-0.18	0.14	0.19	0.33		-0.4	-0.37	-0.15	-0.48	-0.67		0.19	0.13
GENE6058X	YKL206C	||  || 14051	1	0.11	-0.09	-0.12	-0.56	-0.12	-0.07	-0.28	-0.12	0.05	-0.21	0.07		-0.22	-0.61		-0.28	-0.04	-0.25	-0.52	-0.07	0.17		-0.1		0.46	0.29	0.39	-0.61	0.1	-0.1	0.14		-0.28	-0.43	0.3	-0.18	-0.46	-0.11	0.13	-0.06
GENE6059X	YLR096W-3UTR	|| KIN2 || 16982	1	0.21	-0.36	-0.46	-0.43	-0.02	-0.4	0.19	0.39	-0.08	-0.07	0.26		-0.43		-0.19	-0.11	-0.12	-0.18	-0.26	-0.33	0.39		-0.56			0.11	0.07	-0.39	0.03	-0.23	0.37		-0.49	-0.48		0.01	-0.3		0.16	-0.07
GENE6209X	YML067C	|| ERV41 || 15210	1	0.17	-0.18	-0.25	-0.15	0.21	0.42	-0.48	-0.02	0.03	-0.12	0.32	-0.43	-0.34	-0.12	0.16	0.03	-0.03	0.11	0.08	-0.04	0.23	0.01	-0.27	-0.17	-0.17	-0.12	0.37	-0.58	0.17	-0.05	0.35	0.22	-0.32	-0.27	-0.08	-0.37	-0.57	-0.13	0.27	0.07
GENE6057X	YBR181C-3UTR	|| RPS6B || 17364	1	-0.26		-0.3			0.31		-0.14			-0.02		0.28						0.41	-0.18	0.09							-0.7	-0.09	-0.21	0.48		-0.29	-0.05			-0.72	-0.22	0.31	
GENE6056X	YFL050C-3UTR	|| ALR2 || 17164	1	0.08	0.18	-0.61	0.11	0.57	0.28	-0.05	-0.2	-0.29	-0.49	-0.01		-0.06		0.22	0.04		-0.25		-0.34	0.06		0.12			0.23	0.1	-0.92	-0.3	-0.32	-0.03		-0.31	-0.06	-0.1	-0.43	-0.51		0.01	0.16
GENE6062X	YER062C-3UTR	|| HOR2 || 17386	1	-0.23	0.07	-0.37	-0.23	-0.04	0.25	-0.26	0.01	0.01	-0.21	-0.23	0.32	-0.34	-0.16	0.31	0.25	-0.05	-0.19	-0.04	-0.27	-0.16		-0.13	-0.01	-0.2	0.3	0.11	-0.67	0.11	-0.04	-0.18		-0.11	-0.24	-0.1	-0.51	-0.44		0.13	-0.01
GENE6101X	YBR159W	||  || 14679	1	-0.15	-0.02	-0.21	-0.18	-0.01	0.07	-0.05	-0.06	-0.11	-0.24	-0.16	-0.12	-0.22	-0.08	0.15	-0.05	0.53	0.06	0.25	-0.33	-0.04	0.26	-0.02	-0.3	-0.17	-0.08	0.04	-0.74	0.28	-0.2	-0.25	0.04	-0.21	-0.09	0.2	-0.08	-0.04	0.2	-0.02	-0.07
GENE6071X	YMR115W	||  || 13912	1	0.05	0.04	-0.1	-0.14	-0.2	0.01	-0.08	-0.18	-0.05	-0.14	0.18	-0.21	-0.07	-0.01	0.21	-0.05	0.25	-0.08	0.02	-0.12	-0.03	0.29	0.35	0.07	0.23	0.02	0.06	-0.77	-0.05	0.07	0.04		-0.16	0.06	0.02	-0.3	-0.36	-0.1	-0.09	-0.09
GENE6070X	YBR110W	|| ALG1 || 15839	1	-0.2	-0.09	-0.05	-0.09	0.05	-0.09	-0.22	-0.14	-0.19	-0.16	-0.12	-0.38	-0.12	0.04	0.05	0.04	0.12	0.12	-0.03		-0.2	-0.28	0.08	0.01	0.09	0.2	0.14	-0.67	0.09	0.05	-0.09	0.12	-0.12	0.08	-0.05	-0.31	-0.51	0.01	0.05	-0.28
GENE6074X	YOR338W	||  || 11732	1	0.06	-0.64	-0.28	-0.61	-0.41	-0.37	-0.2	-0.54	-0.07	-0.41	-0.21	-0.47	-0.35	-0.12	0.7	0.33	-0.17	-0.49	0.62	-0.21	-0.14	0.09	0.01	-0.01	0.14	0.05	-0.09	-0.81	0.48	0.1	0.2	0.41	-0.14	-0.48	0.2	-0.37	-1.05	-0.51	0.38	-0.38
GENE3853X	YBR246W	||  || 12301	1	0.16	-1.78	-0.2	-0.52	-0.3	-0.24	-0.41	-0.12	-0.3	0.03	0.27	-0.33	-0.22	-0.42	0.94	-0.21	-0.38	-0.03	0.24	0.09	0.18	-0.09	-0.06	0.06	0.1	0.16		-0.68	0.18	0.1	0.3	-0.7	-0.12	-0.4	0.72	-0.28	-0.63	-0.14	-0.07	-0.22
GENE3852X	YMR089C	|| YTA12 || 11766	1	0.14	-0.19	-0.12	-0.54	-0.34	-0.47	-0.4	-0.31	-0.2	0.04	0.12	-0.12	-0.35	-0.35	0.31	-0.28	-0.34	-0.14	0.01	0.16	0.16	0.12	0.01	-0.2	0.31	0.41		-0.7	0.16		0.2	0.19	-0.22	-0.41	0.44	-0.28	-0.74	-0.19	-0.09	
GENE3851X	YLR277C	|| YSH1 || 13753	1	-0.17	-0.24	-0.17	-0.14	0.08	0.01	-0.37	-0.19	-0.03	-0.01	-0.03	-0.21	-0.29	0.1	-0.02	-0.29	-0.14	-0.15	0.11	0.05	-0.02	-0.14	0.05	0.25	0.13	-0.07	0.18	-0.79	0.22	0.16	-0.08	-0.17	-0.03	-0.12	0.13	-0.35	-0.5	-0.13	-0.08	-0.07
GENE6055X	YNL035C	||  || 13973	1	0.09	-0.14	-0.17	-0.3	-0.27		-0.13	0.13	-0.09	-0.06	-0.09		-0.24	-0.22	0.06	0.21	0.19	-0.01	0.23	-0.15	-0.07	-0.3		-0.22	0.03	-0.06	0.08	-0.48	0.23	-0.09		-0.11	0.28	-0.26	0.08	-0.3	-0.63		-0.03	-0.37
GENE4059X	YNL181W	||  || 16256	1	0.13	0.07	-0.06	-0.12	-0.04	-0.01	-0.22	-0.15	-0.08	0.02	0.1	0.02	-0.2	-0.32	-0.15	-0.18	0.3	0.14	0.13	0.15	0.09	0.06	-0.13	-0.3	-0.08	-0.13	-0.05	-0.54	0.07	0.09	0.09	-0.15	-0.09	-0.07	-0.11	-0.13	-0.21	-0.07	-0.19	0.01
GENE6054X	YIL083C	||  || 11820	1	0.15	0.01	-0.21	-0.39	-0.15	-0.13	-0.01	0.1	0.07	0.23	0.29	-0.22	-0.29	-0.4	0.08	0.03	-0.2	0.19	0.3	0.28	0.1	-0.13	-0.25	-0.55	0.09	-0.05	-0.08	-0.57	0.15	0.3	0.14	0.32	-0.28	-0.28		-0.39	-0.77	-0.19	-0.01	-0.01
GENE6053X	YOR251C	||  || 14425	1	0.16	-0.05	-0.17	-0.49	-0.29		-0.04	0.08	-0.01	0.15	-0.08	0.08	-0.38	-0.67	0.04	-0.08	-0.06	-0.32	0.23	-0.05	-0.02	0.2	-0.32	-0.76	0.02	-0.02	0.04	-0.63	0.16	0.25	0.17	0.04	-0.33	-0.46	-0.08	-0.14	-0.14	0.04	0.1	0.21
GENE6110X	YDR472W	|| TRS31 || 15636	1	0.16	-0.18	-0.17	-0.31	0.17	-0.18	0.19	0.15	-0.05	0.03	-0.16	-0.46	-0.3	-0.46	-0.33	-0.11	-0.15	-0.19	0.27	-0.2	-0.01		-0.14	-0.43		0.7	-0.03	-0.56	0.11	-0.08	0.26	0.27	-0.17	-0.23	0.11	-0.21	-0.44		0.17	
GENE6186X	YNL142W	|| MEP2 || 11988	1	0.4	0.09	-0.34	-0.54	-0.07	0.23	-0.31	-0.27	-0.18		0.48	-0.64	-0.78	-0.73	-0.35	-0.64	-0.76	-0.31	-0.03	-0.17	0.94	-0.03	-0.17	-0.57	-0.21	-0.23	-0.18	-0.85		-0.32	0.66	0.31	-0.12	-0.41	-0.24	0.07	-0.35	-0.31	0.17	
GENE2565X	YDR383C	|| NKP1 || 14529	1	0.39	-0.19	-0.05	-0.32	0.24	-0.09	0.04	0.08	0.01	0.06	0.09	-0.1	-0.23	-0.32	0.29	0.2	0.37	0.09	-0.3	-0.07	0.28	-0.02	-0.06	-0.31	0.08	-0.08	0.02	-0.44	-0.28	-0.21	0.56	0.29	0.27	-0.23	0.36	0.07	-0.12	0.05	-0.01	-0.22
GENE2364X	YCR009C	|| RVS161 || 15875	1	0.45	-0.04	0.33	0.09	0.44	-0.35	0.2	0.51	0.2	0.1	0.42	0.15	0.19	0.02	-0.06	0.11	0.27	0.05	-0.36	-0.2	0.52	0.34	0.27	-0.11	0.22	0.08	0.23	-0.24	0.13	-0.56	0.51	0.03	0.28	-0.06	0.31	-0.1	-0.24	0.29	0.09	-0.34
GENE2365X	YLR201C	|| COQ9 || 11076	1	0.35	0.11	0.04	-0.11	0.14	-0.09	0.18	0.46	0.27	0.33	0.28	0.1	-0.19	-0.34	-0.28	0.04	0.17	0.1	0.04	0.17	0.33	0.05	-0.02	-0.2	0.28	0.14	0.18	-0.09	0.21	-0.08	0.35	0.3	-0.12	-0.28	0.3	-0.07	-0.19	0.39	0.19	-0.13
GENE2572X	YOR196C	|| LIP5 || 16863	1	0.26	-0.03	0.07	-0.1	0.23	-0.42	-0.11	0.19	-0.01	-0.05	0.04	-0.24	0.06	0.06	-0.1	0.11	0.27	0.09	0.12	0.02	0.18	-0.05	0.11	-0.2	0.26	0.06	0.17	-0.25	0.18	0.06	0.14	0.06	0.06	-0.16	0.14	-0.13	-0.18	0.27	0.16	-0.25
GENE2363X	YKR030W	|| GMH1 || 15864	1	0.25	-0.21	0.1	-0.25	0.39	-0.02	-0.1	0.07	-0.2	-0.21	0.18	-0.3	0.05	-0.17	-0.05	-0.08	-0.04	-0.17	-0.2	-0.11	0.18	-0.05	-0.01	-0.28	0.47	0.47	0.22	-0.29	0.21	0.14	0.29	0.04	0.15	-0.08	0.42	-0.09	-0.24		0.26	-0.12
GENE2571X	YGR202C	|| PCT1 || 16174	1	0.54	-0.18	-0.38	-0.31	0.53	-0.24	-0.24	0.16	0.03		0.1	-0.4	-0.4	-0.16	0.17	0.01	0.13	-0.01	0.46	0.15	0.24	0.66	-0.11	0.15	0.55	0.5	0.17	-0.44	0.1	0.22	0.6	-0.14	-0.4	-0.23	0.46	0.04	-0.37	-0.08	0.08	0.07
GENE2564X	YLR052W	|| IES3 || 16829	1	0.25	-0.09	0.02	-0.24	-0.23	0.2	0.26	0.01	-0.11	0.03		-0.12	0.01	-0.56	0.18	0.14	0.74	-0.09	-0.36	-0.18	-0.07		0.06	-0.13	0.22	-0.01	0.08	-0.78	-0.1	-0.12	0.2	0.01	0.33	-0.23	0.54	0.02	-0.14	0.17	-0.27	-0.21
GENE3085X	YBR175W	|| SWD3 || 11024	1	-0.12	-0.09	0.04	-0.14	0.14	0.12	0.1	0.16	-0.1	0.17	0.01	0.26	-0.04	-0.4	-0.03	0.07	0.49	0.12	0.36	0.06	0.17	0.15	0.13	-0.51	0.14	0.21	0.21	-0.19	0.18	0.03	-0.47	-0.16	0.09	-0.5	0.14	-0.13	0.2	0.13	0.03	0.1
GENE3223X	YLR137W	||  || 16819	1	-0.13	-0.01	0.14	-0.32	-0.14	-0.15	0.05	0.17	0.13	0.12	-0.16	0.49	0.08	0.13	-0.15	-0.32		-0.05	0.54	0.15	0.14	0.31	0.01	-0.22	0.15	0.1	0.02	-0.18	0.16	0.29	-0.29	0.08	0.2	-0.39	-0.31	-0.14	0.16	0.13	-0.17	0.06
GENE6171X	YOR298W	|| MUM3 || 15832	1	-0.05	-0.44	0.16	-0.17		-0.17	-0.12	-0.17	-0.19	0.1	-0.12	-0.23	0.09	-0.14	0.14	-0.19	-0.08	-0.06	0.41	0.08	0.1	-0.04	0.22	0.19	0.4	0.22	0.05	-0.34	0.05	0.17		-0.25	0.26	-0.25	-0.03	-0.17	-0.09	-0.08	-0.01	0.09
GENE85X	YFR046C	|| CNN1 || 13850	1		0.03	-0.31	0.01	-0.37		0.32	-0.17	0.21	0.19	-0.06		-0.09		-0.25	0.11	0.42	-0.09			-0.01	-0.08	0.04		0.29	0.06		-0.57	-0.01		0.15						0.52		-0.19	0.16
GENE6079X	YLR440C	|| SEC39 || 12184	1	-0.2	-0.2	-0.04	-0.06	-0.41	-0.09		-0.04	0.08	-0.04	-0.28	-0.05	-0.14	-0.17	0.17	-0.05	0.75	-0.06	0.28		-0.04	0.01	-0.09	-0.25	-0.12	-0.19	0.38	-0.9	-0.12	-0.22	0.06	0.16	-0.08	0.09			0.14	0.03	-0.05	0.25
GENE6080X	YLR265C	|| NEJ1 || 12390	1	-0.03	-0.54	-0.13	-0.67	-0.22	-0.08	0.07	0.01	-0.05	0.11	0.2	-0.07	-0.05	-0.27	0.2	-0.16	0.66	-0.14		-0.25	0.47		0.03	-0.32	-0.05		0.31	-0.83	0.25	-0.41	0.1		-0.07	-0.34	-0.23	-0.16	0.07	0.07	-0.1	0.53
GENE6078X	YGL256W	|| ADH4 || 15211	1	-0.32	-0.16	-0.31	-0.71	-0.7	-0.19	-0.29	-0.62	-0.17	-0.35	0.46	0.56	0.05	-0.09	0.41	0.31	0.7	-0.09	0.31	-0.09	0.23	0.81	0.14	-0.05	0.65	0.12	0.22	-0.99	-0.04	0.12	-0.01	-0.22	-0.32	-0.32	-0.28	-0.23	-0.01	-0.09	-0.61	0.01
GENE6072X	YLR266C	|| PDR8 || 11995	1	0.11	-0.29	0.01	-0.34	0.1	0.33	-0.18	-0.11	-0.03	0.09	0.5		0.01	-0.13	0.23	0.02	-0.26	-0.06	0.19	-0.04	0.41	0.07	0.24	-0.17		0.16	-0.3	-0.66	0.25	-0.06	-0.01	0.11	0.21	-0.18		-0.32	-0.56	-0.17	0.02	-0.24
GENE2793X	YHR207C	|| SET5 || 10934	1		0.11	0.21	0.11	-0.37	-0.27	-0.17	-0.17	-0.21	-0.09	0.78		-0.02	-0.08	0.06	0.05	-0.04	-0.07	0.32	0.02	0.75	0.14	0.18	-0.18	-0.29	-0.01	-0.31	-0.75	0.23	0.42	0.67	0.23	0.27	-0.06	-0.12	-0.7	-0.83	-0.24	0.11	-0.19
GENE2924X	YOR071C	||  || 11495	1	0.25	0.18	0.05	0.02	-0.63	-0.19	0.13	-0.14	-0.19	-0.21	0.29	0.03	-0.17	-0.13	0.2	0.03	0.83	0.13	0.69	0.03	0.54	0.26	-0.08	-0.04	0.05	-0.12	-0.08	-0.87	-0.09	0.07	-0.07	-0.12	-0.16	-0.17	-0.42	-0.57	-0.38	-0.16	-0.52	0.17
GENE2925X	YNR055C	|| HOL1 || 12408	1	0.1	0.33	0.12	-0.09	0.05	0.08	0.05	0.11	0.08	0.07	0.3	0.22	-0.12	-0.15	-0.01	0.1	0.57	0.05	0.52	-0.3	0.28	0.44	0.03	-0.15	-0.13	-0.12	-0.01	-0.67	0.08	0.1	-0.11		-0.11	-0.2	-0.24	-0.33	-0.12	-0.04	-0.17	-0.1
GENE6163X	YFL009W	|| CDC4 || 11439	1	0.42	-0.12	-0.06	0.01	-0.21	0.22	0.34	-0.07	0.06	-0.07	0.35	0.05	-0.2	0.18	-0.43	-0.15	0.06	-0.06	0.18	-0.2	0.31	-0.09		0.12	-0.01	-0.2	-0.1	-0.66	-0.05	-0.06	0.3	-0.1	0.34	0.3	-0.03	-0.13	0.01	0.16	-0.15	-0.11
GENE6164X	YER005W	|| YND1 || 15667	1	0.46	0.17	0.55	-0.08	-0.4	0.25	0.19	-0.12	0.26	0.13	0.48	0.18	-0.04	-0.28	-0.08	0.03	0.06	0.06	0.66	-0.08	0.44	0.06	-0.06	-0.09	0.02	-0.16	-0.01	-0.76		0.12	0.31	-0.17	0.11	-0.15	-0.2	-0.08	0.04	-0.01	-0.14	-0.03
GENE6165X	YKL072W	|| STB6 || 14530	1	0.61	-0.48	1.14	0.06	-0.36	0.26		0.17	0.42		0.75	-0.12	-0.06	-0.5	0.12			0.07	0.4		0.79	-0.55	-0.43	-0.73	0.08	-0.21		-1.06	0.03		0.57	-0.77	0.59			-0.56	-0.13		-0.03	
GENE6166X	YNL095C	||  || 15042	1	0.06	-0.4	0.16	-0.02	-0.42	0.31	0.28	-0.05	0.11	0.17	0.33	-0.12	0.15	0.01	-0.23	0.46	0.42	-0.03	0.45	0.11	0.31	-0.43	-0.15	-0.43	0.03	0.01	0.13	-0.57	0.03	0.25	0.03	-0.56	0.38	0.09	-0.32	-0.18	-0.14	0.09	-0.05	0.15
GENE6167X	YLR278C	||  || 14659	1	0.11	-0.24	0.36	0.05	-0.48	0.18	0.02	-0.07	0.36	0.07	0.2	-0.06	-0.15	-0.07	-0.21	0.06	0.54	0.16	0.49	0.04	0.27	-0.2	-0.12	0.18	-0.18	-0.27	-0.09	-0.77	-0.06	0.14	0.08	-0.35	0.3	-0.08	-0.36	-0.37	-0.12	-0.09	-0.19	0.01
GENE6178X	YBR008C	|| FLR1 || 12488	1	0.37	-0.1	-0.2	-0.27	-0.21	-0.15	0.06	0.09	0.1	0.16	0.32	-0.01	-0.19	-0.16	-0.28	-0.26	0.19	-0.02	0.55	0.01	0.47	0.05		-0.12	-0.05	-0.07	-0.13	-0.08	-0.03	0.2	0.34	-0.29	0.12	-0.12	-0.44	-0.3	-0.03	-0.01	0.23	0.23
GENE6176X	YOR192C	||  || 14814	1	0.68		-0.02	-0.22	-0.35	0.12	-0.29	-0.31	-0.18	0.06	0.71	-0.07	-0.18	-0.13	-0.15	-0.19	0.02	0.17	0.44	0.3	0.92	-0.03	0.01	-0.08	0.01			-0.08	0.03	0.3	0.59	0.23	0.04	-0.21	-0.37	-0.32	-0.14	-0.16	0.15	-0.02
GENE6175X	YNR059W	|| MNT4 || 16871	1	0.31	-0.12	0.17	0.14	-0.19	-0.28	0.09	0.05	0.09	-0.04	0.5	0.25	0.12	0.06	-0.14	-0.16	-0.25	-0.38	0.38	0.09	0.69	-0.22	0.05	0.01	0.17	-0.43	0.01	-0.2	0.09	0.14	0.31	-0.09		0.03	-0.28	-0.16	-0.17	-0.22	0.05	0.05
GENE2786X	YMR319C	|| FET4 || 14655	1	0.73	0.38	0.05	0.21	-0.28	0.38	0.08	-0.11	0.07	0.04	1.13	0.15	0.04	0.1	-0.22	-0.04	0.43	-0.17	0.26	-0.02	0.87	0.49	0.25	-0.02	0.18	0.02	0.31	-0.5	0.44	0.42	0.74	0.05	-0.05	-0.03	-0.48	-0.52	-0.19	-0.29	-0.29	0.23
GENE3118X	YOR034C	|| AKR2 || 14363	1	0.14	-0.06									0.53										0.28	0.06	0.19								0.18								0.02	
GENE3117X	YBL106C	|| SRO77 || 15066	1	0.54	0.05	0.43		-0.41	-0.14		-0.03		0.05	0.41	0.17	0.05	-0.54	-0.12	-0.05	-0.06		0.2	0.1	0.55	0.04	0.12	0.19	0.17	0.09	-0.01	0.04	0.16	0.19	0.38	-0.12	0.14	-0.09	-0.38	-0.14	-0.05	-0.12	0.16	-0.05
GENE6168X	YOR009W	|| TIR4 || 15795	1	0.4		0.76	-0.08	-0.15	-0.13	-0.35	-0.34		-0.15	0.4		0.04	-0.13	0.14	-0.19	-0.07	0.02	0.64		0.63	-0.07	-0.2		0.1	0.03	-0.41	-0.48	-0.15	-0.36	0.21	-0.03	0.45	-0.45	-0.46	-0.48	0.07		-0.06	0.11
GENE6162X	TLC1	|| TLC1 || 13404	1	0.37	0.08	-0.48	-0.26	-0.03	-0.24	-0.19	-0.76	-0.3	-0.49	0.43	-0.2	0.09	0.21	-0.03	0.11	0.2	-0.19	0.29	-0.24	0.09		-0.27	0.12	0.08	-0.3	-0.17	-1.2	-0.57	-0.46	0.58	-0.15		0.19	-0.18	-0.22	-0.02	-0.41	-0.34	-0.4
GENE6161X	YJL204C	|| RCY1 || 16181	1	0.1	-0.14	-0.07	0.08	-0.14	0.37	-0.48	-0.11		0.09	0.16	-0.14	-0.04	0.2	0.35	0.05	-0.18	-0.03		-0.11	0.21		0.42	0.1	0.13	-0.17	0.02	-0.89	-0.23	-0.15	0.05		-0.14	0.19	-0.23	0.1	-0.22	-0.25	0.14	-0.15
GENE6170X	YDR042C	||  || 13883	1	0.17	-0.17	0.29	-0.09		-0.26		-0.19	0.04		0.06	-0.25	0.04		0.06	-0.37	-0.47	-0.17		-0.06	0.28		0.1	0.19	0.12	-0.26	-0.28	-0.9		-0.38	0.5		0.38	0.14	0.03	-0.14	-0.2		0.25	
GENE59X	YCR066W	|| RAD18 || 12833	1	0.37	-0.06	0.25	0.43	0.04	0.26	0.03	-0.06	-0.23	-0.16	0.12	-0.21	0.05	-0.19	0.19	0.12	-0.2	0.12		-0.14	0.46	-0.08	0.14	0.21	0.3		-0.03	-0.62	-0.07	-0.12	0.66	0.02	0.36	0.32	-0.18	-0.08	-0.16		0.2	0.06
GENE2856X	YOR005C	|| DNL4 || 12016	1	0.53	0.15	0.47	-0.36	-0.63	-0.06	-0.17	-0.14	-0.15	-0.14	0.45		-0.2	-0.56	-0.25	-0.05	0.34	-0.05	-0.37	-0.27	0.46		-0.13	-0.29	0.4	0.06	0.51	-0.68	-0.04	-0.11	0.51		-0.22	-0.24		-0.4	0.1	-0.05	-0.1	0.11
GENE2855X	YLR333C-3UTR	|| RPS25B || 17281	1	0.38	0.21	0.21		-0.71			-0.27	-0.01		-0.13							-0.23			0.31					0.06		-0.68	0.03		0.39		0.2				0.25		-0.12	
GENE34X	YDL146W	|| LDB17 || 15240	1	0.33	-0.21	0.25	0.05	-0.48	0.15	0.18	-0.07	0.07	-0.74	0.49	-0.13	-0.1	-0.05	-0.1	0.15	0.3	-0.25	0.16	-0.35	0.45	-0.16	0.15	0.09	0.4	-0.06	0.33	-0.58	0.17		0.45	-0.15	0.07	-0.04		-0.11		-0.01	-0.1	-0.43
GENE2830X	YGR204W-3UTR	|| ADE3 || 16968	1	0.66	0.66	0.81		-0.72	-0.45		-0.16	-0.35	-0.27	0.46		0.28		0.02	0.28	0.56	-0.45	0.02	-0.8	0.33					-0.07	0.24	-1.05	-0.23	-0.41	0.63		0.19	0.14		0.05	-0.34	0.21	-0.34	-0.44
GENE2829X	YHR044C-3UTR	|| DOG1 || 17356	1	0.33		0.33	-0.16			-0.05	-0.13	-0.56	0.16	0.33	0.72	0.09			0.42		-0.36		-0.27	0.52		0.19		0.29	0.58		-0.88	-0.21		0.3		0.05	0.04		-0.34	-0.22	-0.11	0.14	0.01
GENE2828X	YAR068W-3UTR	||  || 17355	1	0.26		0.29	0.1	-0.45	-0.06		-0.18			0.14		0.12					-0.32		-0.12	0.26					0.04			-0.26	-0.21	-0.05		0.1			-0.37	-0.27		0.02	0.14
GENE6169X	YLR242C	|| ARV1 || 13480	1	0.12		0.25	-0.23	-0.29	-0.31	-0.25	-0.12	-0.07	-0.17	0.13		0.13		-0.5	-0.36	-0.08	-0.23		-0.1	0.14			-0.06		-0.32	-0.09	-0.56	0.11	0.07	0.05		0.4	-0.32		-0.43	-0.25	-0.04	0.21	0.09
GENE2822X	YNL014W-3UTR	|| HEF3 || 17035	1	0.47							-0.33	-0.02		0.44							-0.68			0.16				0.06	-0.66		-0.52			0.24								0.04	0.09
GENE6204X	YNL042W	|| BOP3 || 12731	1	0.58	0.04	0.2	-0.1	-0.26	0.03	0.04	0.14	-0.01	-0.01	0.03	0.09	0.06	-0.25	-0.03	0.19	0.85	0.01	0.31	-0.04	0.37	0.09	0.14	-0.14	-0.05	-0.03	-0.17	-0.49	-0.12	-0.09	0.6	0.06	0.06	-0.05	0.06	0.04	0.31	-0.05	-0.01	-0.17
GENE6201X	YOR008C	|| SLG1 || 14348	1	0.24	0.53	0.08	-0.11	-0.3	-0.08		0.03	-0.06	0.14	0.3	0.09	-0.08	-0.17	-0.5	0.13	0.85	0.15	0.64	0.06	0.28	0.09	0.14	0.07	-0.27	-0.49	-0.03	-0.4	0.03	0.1	0.33	0.61	0.22	0.31	0.04	-0.22	0.14	0.1	-0.13	-0.01
GENE6202X	YGL114W	||  || 14700	1	0.15	0.21	-0.08	-0.27	-0.26	-0.37	-0.04	-0.14	-0.03	0.01	0.18	0.14	-0.14	-0.04	0.06	-0.15	0.4	-0.05	0.38	0.07	0.16	-0.01	-0.02	-0.02	-0.09	0.18	0.04	-0.24	0.03	0.27	0.06	0.25	0.06	0.08	0.08	0.06	0.06	0.05	-0.03	-0.18
GENE6187X	YGR269W	||  || 11899	1	0.27		0.2		-0.54			-0.23	0.22	-0.03	0.18		-0.24				-0.18	-0.02		-0.04	0.51				0.18	-0.05			-0.3	-0.22	0.42							-0.21	0.14	0.01
GENE6196X	YIR015W	|| RPR2 || 11630	1	0.57	0.3	-0.09	0.29	-0.39	0.01	-0.29	-0.13	-0.17	0.04	0.3	0.18	-0.02	0.21	0.28	-0.28	-0.41	0.05	0.12	0.19	0.52		-0.52		0.31	0.01	-0.23		-0.31	-0.02	0.42		-0.08	0.05			-0.16	-0.26	0.02	0.12
GENE6183X	YJR147W	|| HMS2 || 10968	1	0.23	0.21	-0.55	-0.83	-0.44	-0.12	-0.34	-0.25	0.13	0.01	0.32	0.66	-0.18	-0.12	-0.16	-0.39	0.1	-0.01	0.36	0.14	0.31	0.7		0.26	0.47	0.09	-0.26	-0.39	0.19	-0.14	-0.09	0.31	-0.43	-0.5	-0.78	-0.18	-0.17	-0.08	0.08	0.11
GENE6199X	YKL198C	|| PTK1 || 13698	1	0.34	0.33	0.06	-0.52	-0.28	-0.71	-0.11	-0.07	0.13	-0.06	0.34	0.73	-0.22	0.06	-0.15	-0.31	0.15	-0.09	0.41	-0.03	0.24	0.21	-0.44	-0.09	0.01	-0.03	-0.03	-0.32	-0.11	-0.09	0.33		-0.17	-0.21	-0.13	-0.28	-0.15	-0.04	0.17	0.03
GENE6173X	YLR187W	|| SKG3 || 16677	1	0.3	0.1	0.23	0.11	-0.17	0.03	-0.21		-0.04	0.03	0.12	0.05	-0.11	-0.04	-0.28	-0.38	-0.31	0.03		-0.01	0.51	-0.14	0.12	0.2	-0.18	-0.33	-0.27	-0.36	-0.08	-0.12	0.43	0.78	0.27	0.17	-0.57	-0.36	-0.24		0.26	0.12
GENE295X	YCR063W	|| BUD31 || 14275	1	0.07	0.37	0.02	-0.04	0.07	0.33	0.22	-0.03	-0.12	0.48	0.35	0.31	-0.13	-0.03	0.34	-0.2	-0.53	0.04	0.19	0.05	0.56	0.13		0.2	-0.26	-0.2	-0.51	-0.1	-0.25	-0.05	0.24	0.62	0.09	0.09	-0.28	0.12	0.21	0.02	0.37	0.22
GENE296X	YOR026W	|| BUB3 || 14005	1	0.36	-0.22	-0.11	-0.34	0.19	0.37	0.13	0.26	0.03	0.68	0.35	-0.21	-0.27	-0.2	0.22	-0.03	-0.51	0.27	-0.01	0.38	0.38		0.03	-0.07	-0.48	-0.31	-0.29	-0.04	-0.04	0.06	0.72	-0.03	-0.03	-0.43	-0.21	0.05	0.16		0.4	0.19
GENE294X	YLR365W	||  || 11027	1						0.39		0.12			0.12								-0.11																			0.1	0.61	
GENE293X	YOL012C	|| HTZ1 || 12298	1	0.37	-0.24	0.08	-0.12	0.1	0.09	-0.05	-0.01	0.09	0.1	0.33	-0.05	0.22	-0.05	-0.15	-0.25	-0.33	-0.22	0.1	0.17	0.42	0.07	-0.09	-0.43	-0.25	-0.14	-0.44	0.11	-0.24	-0.25	0.56	-0.04	0.43	-0.03	0.06	0.1	0.09	0.12	0.48	0.06
GENE3112X	YKL004W	|| AUR1 || 13901	1	0.24	-0.3	-0.05	-0.27	-0.34	-0.26	-0.23	-0.27	-0.23	-0.08	0.39		0.26	0.15	-0.06	0.04	-0.19	0.14	0.78	0.54	0.32	-0.13	-0.05	-0.47	-0.48	-0.11	-0.53	-0.25	-0.19	-0.07	0.66	-0.07	0.3		-0.24	-0.15	-0.27	0.07	0.34	0.36
GENE3113X	YJL198W	|| PHO90 || 11867	1	0.47		0.02	-0.11	-0.15	-0.49	-0.45	-0.34	-0.31		0.73	0.05	0.3	0.31	-0.09	0.28	-0.15	-0.24	0.57	0.44	0.52	-0.12	0.16	-0.54	-0.22	0.17	-0.15	0.15	-0.29	0.25	0.72	-0.1	0.15	-0.36	-0.33	0.18	0.16	0.23	0.76	0.63
GENE3114X	YIL019W	|| FAF1 || 16301	1	0.67	-0.07	0.16	-0.37	-0.26	-0.26	0.11	0.08	0.01	0.52	0.18	0.23	-0.1	-0.31	-0.25	0.03	0.25	0.07	0.12	0.26	0.42	-0.32	-0.32	-0.05	0.01	0.09	0.03	-0.3	0.05	0.16	0.6	0.51	0.19		0.18	0.19	0.38	0.17	0.4	0.35
GENE6214X	YOR202W	|| HIS3 || 12583	1	0.14	0.06	-0.63	-0.84	-0.36	-0.36	-0.51	-0.42	-0.34	-0.2	-0.05	0.24	-0.25	-0.49	-0.54	-0.62	-0.49	-0.41	-0.25	-0.29	0.17	0.52	-0.39	-0.45	0.06	-0.23	-0.07	0.23	0.06	-0.11	0.36	0.43	-0.32	-0.31	0.03	-0.06	0.01	-0.1	-0.09	-0.37
GENE6217X	YGR144W	|| THI4 || 13910	1	-0.2	-0.21		-0.17				-0.65			-0.25				-0.18		0.14				0.15		-0.02						-0.13	-0.25	-0.21		0.96	-0.27			0.15		-0.62	
GENE6216X	YER185W	||  || 16493	1		-0.18			-0.33						-0.1		0.34		-0.15	-0.12	-0.02	-0.38			0.25				0.14	-0.05		-0.41	0.05		-0.14		0.74			0.04		-0.37	-0.32	-0.4
GENE61X	YBR293W	|| VBA2 || 12717	1	-0.2	0.36	0.27	0.34	0.09	0.02	0.02	-0.24	-0.08	-0.32	0.44	0.56	0.21	0.25	0.13	-0.05	0.38	-0.21	0.52	0.24	0.37	-0.2	-0.67	0.36	0.51	-0.29	0.22	0.09	-0.12	-0.04	-0.1	0.39	0.36	0.31	0.11	0.12	-0.01	-0.37	-0.26	-0.25
GENE2534X	YGR218W	|| CRM1 || 12126	1	-0.21	0.11	0.31	0.15	-0.27	-0.19	0.07	-0.02	0.24	-0.23	0.23	0.32	0.19	0.27	0.31	0.38	0.22	0.09	0.66	-0.17	-0.29	0.22	0.09	0.31	0.17	-0.25	0.17	-0.72	0.08	-0.06	-0.25	-0.31	0.01	0.27	0.06	0.2	0.2	0.18	-0.12	0.02
GENE2535X	YOR346W	|| REV1 || 11145	1	-0.27	0.16	0.39	0.17	-0.05	-0.06	0.14	-0.05	0.16	-0.07	-0.01	0.39	0.22	0.26	0.24	0.38	0.2	-0.01	0.33	-0.29	-0.33	0.25	-0.01	0.39	0.36	0.17	0.28	-0.68	0.11	-0.11	-0.29	-0.03	0.13	0.24	-0.11	0.22	0.35	0.22	0.02	-0.19
GENE3539X	YIL023C	||  || 16481	1	-0.11	0.26	-0.26	-0.15	0.13	0.16	-0.12	-0.09		-0.23	-0.3	-0.24	-0.36	-0.21	0.51	0.13	-0.18	0.15	0.3	-0.2	-0.15	0.03	-0.37	-0.36	0.36	0.56	0.74	0.24	0.21	-0.6	-0.07	0.01	-0.33	-0.22	-0.11	0.2	0.11		0.16	0.13
GENE3195X	YLR426W	||  || 15988	1	-0.37	-0.02	-0.13	-0.32	0.19	-0.1	-0.05	0.01	-0.09	0.01	-0.2	-0.06	-0.24	-0.18	-0.01	0.08	-0.03	-0.11		0.31		-0.22	0.02	-0.03	0.34	0.52	0.16	-0.14	0.11	-0.04	-0.25	0.2	-0.28	-0.02	0.11	-0.19	-0.15		0.19	-0.15
GENE3227X	YGR167W	|| CLC1 || 13402	1	-0.16	-0.25	-0.22	-0.29	0.1	0.22	0.08	0.12	0.05	0.12	-0.1	-0.12	0.04	-0.22		-0.1	0.23	-0.05	-0.69	-0.16	-0.38	0.06	0.09	-0.12	0.55	0.28	0.22	0.12	0.04	-0.05	-0.49	-0.09	-0.09	-0.14	0.22	0.16	0.31	0.16	0.09	0.05
GENE3106X	YML092C	|| PRE8 || 15075	1	-0.09	-0.12	-0.33	-0.38	0.15	0.06	-0.1	0.23	0.11	-0.06	-0.29	0.04	-0.17	-0.22	0.06	0.02	0.14	-0.01	0.07	0.12	-0.53	0.16	-0.28	-0.22	0.41	0.26	0.24	0.07	0.01	0.01	-0.37	-0.11	-0.47	-0.03	0.27	0.2	0.25	0.1	0.06	-0.32
GENE2994X	YFL033C	|| RIM15 || 11499	1	0.01	0.17	0.11	0.09	0.13	-0.08	0.07	-0.05	0.05	-0.36	0.01	0.19	0.02	0.1	0.22	0.39	0.57	0.5	0.19	0.04	-0.28	-0.16	-0.5	0.07	0.03	0.44	0.25	0.34	0.29	0.12	-0.27	0.33	0.25	0.34	0.49	0.37	0.43	0.07	-0.05	-0.11
GENE2995X	YPL078C	|| ATP4 || 11085	1	0.02	0.17	0.09	0.11	0.07	-0.13		0.07		-0.38	-0.06	0.06	-0.02	-0.26	0.27	0.37	0.73	0.34	0.07	-0.15	-0.08	-0.24	-0.03	0.33	-0.07	0.34	0.13	0.2	0.16	0.02	-0.3	0.18	0.17	0.2	0.27	0.39	0.46	0.04	-0.05	-0.28
GENE2990X	YNL059C	|| ARP5 || 14617	1	0.09	0.13	0.22	0.21	-0.2	0.2	0.2	-0.18	0.26	-0.28	0.26	0.05	0.04	0.36	0.17	0.08	0.57	-0.01		0.03	-0.05	-0.2	0.05	0.5	0.27	-0.2	0.19	0.16	0.02	0.11	-0.26		-0.04	0.26	0.11	0.08	0.03	-0.48	-0.08	-0.3
GENE2902X	YKL163W-3UTR	|| PIR3 || 17439	1	0.4	0.67	0.16	-0.03	0.06	0.43	0.16	-0.19	0.05	-0.01	-0.03	0.75	0.17	0.05	0.47	0.34	0.14	-0.1	0.49	-0.31		0.67	-0.19	0.25	0.23	0.56	0.51	1.1	0.17	0.09	0.23	0.56	-0.2	-0.05	0.43	0.5	0.31	0.03	0.04	0.22
GENE57X	YNL293W	|| MSB3 || 15880	1	0.5	0.12		0.15	0.61	0.07	0.14	-0.04	-0.23	-0.45	0.32	-0.23	0.08	0.27	0.29	0.59	0.45	0.03	0.26	-0.55	0.1	-0.09	0.18	0.07	0.45	0.69	0.53	-0.64	0.01	-0.26	0.27	0.03	-0.02	0.33	0.21	-0.03	-0.31	-0.17	-0.03	-0.83
GENE3532X	YDR085C	|| AFR1 || 16720	1	0.23	-0.09	-0.19	0.14	-0.12	0.28	0.16	-0.09	-0.12	-0.4	0.29	-0.19	-0.22	0.25	0.46	0.54	0.51	-0.04	-0.46	-0.54	-0.12	-0.63	0.14	0.57	0.73	0.35	0.44	-0.01	-0.12	-0.17	0.19	-0.38	-0.12	0.35	0.25	0.23	0.12	0.12	-0.1	-0.22
GENE2998X	YER093C	|| TSC11 || 11345	1	-0.29	-0.27	0.06	0.44	-0.01	-0.2	0.25	-0.01	0.26	-0.16	-0.11	-0.16	0.31	0.5	0.07	0.14	0.27	-0.32	0.02	-0.01	-0.08	-0.47	0.35	0.38	0.38	0.06	0.36	-0.17	0.23	0.09	-0.53	-0.39		0.2	0.03	0.11	-0.13	-0.04	0.01	0.16
GENE2871X	YBR179C	|| FZO1 || 11751	1	-0.53	-0.4	-0.23	0.26	0.18	-0.16	0.33	0.03	0.04	-0.3	-0.09	-0.38	0.03	0.68	0.4	0.35	-0.09	-0.13	0.23	0.23	-0.57	-0.45	0.08	0.32	0.2	0.45	0.27	0.57	0.08	0.24	-0.76	-0.38	-0.2	0.48	-0.02	0.08	-0.27	0.23	0.06	0.24
GENE2872X	YHR005C	|| GPA1 || 14061	1	-0.44	-0.82	-0.14	0.14	0.23	0.09	-0.08	-0.08	-0.18	-0.03	-0.4	-0.47	0.12	0.57	0.48	0.23	0.38	0.15	-0.14	0.12	-0.61	-0.92	-0.07	-0.04	0.61	0.44	0.82	0.53	0.67	0.52	-0.58	-0.71	-0.32	-0.21	0.08	0.03	0.19	0.24	0.11	0.06
GENE2983X	YOR261C	|| RPN8 || 15032	1	-0.13	-0.23	0.2	-0.14	0.14	0.03	0.2	0.1	-0.04	-0.19	0.05	-0.06	0.19	-0.01	0.2	0.19	0.8	0.1	-0.43		-0.24	-0.28	0.24	-0.1	0.27	0.21	0.45	-0.02	0.33	0.02	-0.16	-0.24	-0.06	-0.06	0.34	0.16	0.24	0.19	-0.06	-0.33
GENE2988X	YKL145W	|| RPT1 || 13966	1	-0.22	0.25	-0.17	0.02	0.16	0.15	0.02	0.01	0.03	-0.18	-0.06	0.39	0.15	0.3	0.16	0.21	0.36	0.13	0.13	0.12	-0.47	0.04	0.2	0.21	0.39	0.06	0.32	0.13	0.29	0.23	-0.55	0.12	-0.27	0.08	0.14	0.25	0.1	-0.05	-0.06	-0.41
GENE2987X	YFR004W	|| RPN11 || 13201	1	-0.12	0.09	0.1	0.06	0.31	-0.08		0.03	-0.2	-0.25	-0.09	0.09	0.14	0.23	0.06	0.14	0.41	0.19	0.12	-0.01	-0.19	-0.19	0.2	0.1	0.31	0.08	0.38	0.12	0.09	0.01	-0.23	-0.29	-0.14	0.09	0.14	-0.14	-0.12	0.01	-0.2	-0.35
GENE2986X	YDL097C	|| RPN6 || 13008	1	0.21	-0.06	-0.13	0.2	-0.03	0.05	-0.11	-0.34	0.02	-0.43	0.02	0.18	0.2	0.22	0.01	-0.01	0.72	-0.35	0.01	-0.07	-0.2	-0.51	0.12	0.01	0.43	-0.05	0.21	-0.17	0.02	-0.06	-0.53	-0.37	-0.05	0.21	0.13	0.31	0.07	-0.24	-0.15	-0.57
GENE2985X	YOL098C	||  || 12594	1	0.13	0.05	0.05	0.22	0.09	0.16		-0.06	0.23	-0.39	0.06	0.23	0.18	0.25	0.08	0.14	0.8	-0.23	0.23	-0.04	-0.15	-0.49	0.23	0.14	0.6	0.06	0.33	-0.11	0.16	0.01	-0.24	-0.17	-0.16	0.35	0.16	0.41	0.3	-0.21	-0.19	-0.54
GENE2984X	YER021W	|| RPN3 || 13898	1	-0.14		0.25	0.23	0.05	-0.07	-0.06	-0.27	0.17	-0.48	0.18	0.19	0.37	0.22	0.04	0.05	0.78	-0.3	0.4	0.15	-0.1	-0.74	0.61	0.2	0.75	-0.13	0.34	-0.3	0.25	0.16	-0.31	-0.38	0.11	0.35	-0.04	-0.01	0.04	-0.26	-0.23	-0.52
GENE2912X	YDR427W	|| RPN9 || 11390	1	-0.01	-0.15	0.18	0.08	0.11	-0.49	-0.14	0.08	-0.13	-0.14	-0.01	0.04	0.34	0.19	0.04	-0.07	0.57	0.18	-0.1	0.07	-0.19	-0.35	0.51	0.3	0.1	-0.17	0.17	0.28	0.21	0.11	-0.1	-0.21	0.11	0.23	0.15	-0.28	-0.11	0.14	-0.11	-0.55
GENE2993X	YLR387C	|| REH1 || 11926	1	-0.06	0.3	0.15	0.12	0.16	-0.24	0.15	-0.15	-0.27	-0.18	-0.03	0.4	0.32	0.33	0.11	0.07	0.5	0.13	0.03	0.12	-0.3	0.22		0.34	0.29	0.4	0.29	0.19	0.21	0.21	-0.23	0.23	0.04	0.39	0.35	0.22	0.23	-0.03	-0.21	-0.56
GENE2992X	YOR057W	|| SGT1 || 12314	1	-0.17	0.06	-0.03	0.29	0.05	-0.35	-0.06	0.03	0.01	-0.01	-0.05	0.28	0.17	0.5		0.1	0.35	0.14	-0.16	0.28	-0.03	0.04	0.26	0.38	0.22	0.12	0.17	0.25	0.12	0.09	-0.12		0.08	0.57	0.2	0.19	0.25	0.14	-0.12	-0.17
GENE2997X	YML007W	|| YAP1 || 16078	1	-0.49	0.05	-0.02	0.02	0.11	-0.32	0.18	0.32	0.08	0.01	-0.17	0.27	0.21	0.24	0.17	0.45	0.69	0.36	0.29	0.09	-0.59	-0.17	0.37	0.27	0.23	-0.16	0.29	0.07	0.17	-0.07	-0.41		-0.2	0.27	0.41	0.19	-0.16	0.18		-0.12
GENE3096X	YMR067C	|| UBX4 || 14073	1	-0.17	0.1	0.13	-0.06	0.17	-0.08	-0.02	0.07	-0.02	0.05	0.06	0.22	0.07	0.11	-0.01	0.28	0.35	0.24	0.02	0.07	-0.19	0.13	0.36	0.17	0.27	0.14	0.27	0.1	0.2	0.17	0.07	0.07	0.12	0.08	0.26	-0.02	-0.07	0.2	0.06	-0.03
GENE181X	YFL048C	|| EMP47 || 11560	1	-0.22	0.23	0.21	0.23	0.08	0.64	0.14	0.12	-0.02	-0.07	-0.11	-0.3	0.24	0.27	0.66	0.69	1.57	0.59	0.52	0.06	-0.22	0.02	0.32	-0.01	0.2	0.34	0.69	-0.37	0.64	0.41	-0.35		-0.05	0.26	0.2	-0.02	0.09	0.13	-0.24	-0.28
GENE3101X	YPR108W	|| RPN7 || 11733	1	-0.35	0.17	-0.05	-0.02	0.1	0.27	0.15	0.04	-0.08	-0.14	-0.1	0.33	0.07	0.25	0.53	0.56	0.43	0.28	-0.02	-0.12	-0.35	0.43	0.35	0.09	0.2	0.24	0.34	-0.31	0.41	0.22	-0.54	0.18	-0.21	-0.06	0.2	-0.15	-0.35		-0.19	-0.14
GENE2905X	YFR052W	|| RPN12 || 13251	1	-0.31	-0.16	0.03	0.24	0.28	0.32	-0.21	0.02	-0.15	-0.15	-0.13	-0.07	0.23		0.08	0.1	-0.06	-0.05	-0.56	-0.13	-0.11	0.38	0.26	0.17	0.28	0.53	0.18	0.2	0.02	0.03	-0.34	0.17	0.12	-0.09	0.23	0.34	0.1	0.25	0.07	0.04
GENE2906X	YGR135W	|| PRE9 || 15127	1	-0.08		0.09	-0.02	0.36	-0.18			0.09	-0.03	-0.23		0.13		0.08	0.09			-0.57	0.1	0.12		0.04		0.22	0.41			0.43	0.17	-0.31		-0.06	-0.25	0.16	0.17			0.09	0.26
GENE2907X	YGL011C	|| SCL1 || 14132	1	0.17	-0.09	0.08		0.24	-0.5	-0.01	0.02	-0.17	-0.18	-0.04	-0.09	0.19	-0.01	-0.04	-0.08	-0.01	-0.08	-0.55	-0.03	-0.11	-0.15		-0.13	0.33	0.46	0.12	0.68	0.07	-0.16	0.09	-0.09	0.14	-0.05	0.31	0.16	0.15	-0.1	0.05	-0.46
GENE2876X	YDL147W	|| RPN5 || 12947	1	-0.09	0.11	0.08	0.04	0.17	0.04	-0.15	-0.08	-0.23	-0.32	-0.07	0.2	0.34	0.31	0.04	0.02	0.39	-0.13	-0.59	-0.21	-0.32	0.03	-0.41	0.23	0.31	0.26	0.11	-0.19		-0.06	-0.13	-0.07	0.01	0.27	0.25	0.1	-0.1	-0.08	-0.23	-0.5
GENE3095X	YFR024C-A	|| LSB3 || 16571	1	0.01	0.29	-0.21	-0.18	-0.01	-0.12	-0.16	-0.02	0.03		-0.03	0.42	0.07	0.11	-0.21	-0.15	0.25	0.02	0.49	0.06	-0.27	0.2	0.02	0.08	0.29	0.16	0.17	-0.07	0.21	0.16	-0.07	0.08	-0.2	0.09	-0.02	-0.01	0.03	0.12	-0.04	-0.19
GENE3099X	YCL049C	||  || 12708	1	0.49	0.07	-0.45	-0.43	0.1	0.09	-0.03	0.19	0.16	-0.05	0.24	0.28	-0.12	0.06	0.19	0.27	0.62	0.28	0.3	0.02	0.21	0.17	-0.15	0.05	0.33	0.38	0.48	0.05	0.36	0.15	0.32	-0.14	-0.68	-0.44	0.06	0.01	0.21	0.11	-0.07	-0.21
GENE3100X	YOL038W	|| PRE6 || 11649	1	0.11	0.19	-0.28	-0.32	0.19	-0.13	-0.14	0.1	0.04	-0.04	0.23	0.16	-0.09	-0.21	0.04	-0.07	0.08	0.13	-0.27		-0.08	0.33	-0.15	-0.1	0.51	0.29	0.2	-0.07	0.06	-0.06	0.05	0.14	-0.21	-0.36	0.23	0.06	-0.18	0.24	0.13	0.02
GENE3044X	YCL030C	|| HIS4 || 13638	1	0.05	0.25	-0.34	-0.64	-0.2	-0.09	-0.06	-0.26	-0.12	-0.12	0.87	0.75	0.04	0.05	0.55	0.17	0.54	-0.26	-0.1	-0.85	0.14	0.75	0.17	0.41	0.71	0.56	0.5	-0.38	0.17	-0.38	-0.01		-0.75	-0.14	0.09			0.09	-0.25	0.19
GENE3102X	YDL007W	|| RPT2 || 16041	1			0.02	-0.28	0.29	0.42			0.01	-0.02	0.05		0.08		0.52	0.45			-0.04	-0.03	-0.29		0.08		0.48	0.45			0.46	-0.15	-0.26		-0.39	-0.12	0.31	0.11			0.1	0.27
GENE3103X	YGL048C	|| RPT6 || 14407	1	-0.03	0.21	-0.04	-0.23	0.07	0.29	-0.03	0.03	-0.11	-0.26	-0.13	0.23	0.21	-0.02	0.01	0.27	0.79	0.1	0.06	-0.11	-0.26	0.29	0.11	-0.03	0.63	0.34	0.39	-0.36	0.18	-0.01	-0.14	-0.15	-0.1	-0.14	0.2	0.05	0.15	0.1	-0.2	0.07
GENE3105X	YLR429W	|| CRN1 || 12453	1	0.04	0.01	-0.27	-0.45	-0.06	0.21	-0.08	-0.17	-0.19	-0.3	0.08	0.23	-0.17	-0.05	-0.09	0.27	0.52	-0.03	0.11	-0.27	-0.27	0.18	-0.09	-0.04	0.5	0.16	0.24	-0.34	0.08	-0.07	-0.11	-0.04	-0.33	-0.16	0.19	-0.02	0.1	-0.07	-0.22	-0.05
GENE3335X	YNL104C-3UTR	|| LEU4 || 17033	1	-0.13	0.14	-0.36	-0.43	-0.27	0.08		-0.08	0.06	-0.15	0.08		-0.07			0.26		0.04	0.83	-0.07	-0.41		-0.09		0.14	0.45	0.45	-0.63	0.02	-0.18	-0.33		-0.31	0.01		0.02	0.58	0.04	0.24	0.29
GENE3098X	YBR068C	|| BAP2 || 11547	1	0.11	0.01	-0.43	-0.48	-0.01	0.48	0.35	0.33	0.34	0.2	0.37	-0.2	-0.21	-0.07	0.83	0.96	1.29	0.58	0.73	0.03	-0.18	-0.22	-0.61	-0.1	0.39	0.66	0.79		0.69	0.81	-0.07	0.01	-0.35	0.15	-0.02	0.01	0.21	0.4	0.16	0.19
GENE2382X	YKR102W-3UTR	|| FLO10 || 17046	1	-0.05	-0.34	0.43		0.1		0.22	0.17	0.22	-0.12	0.12		-0.04		0.35	0.34	0.08	-0.17			0.09	0.12			0.28	0.12	0.34		0.38		-0.16		-0.22					0.17	0.01	0.06
GENE2863X	YOR353C	|| SOG2 || 13043	1	-0.43	0.2	0.45	0.34		0.4	0.1	0.08	-0.07	0.04	-0.18	0.03	0.13	0.19	0.54	0.77	0.12	0.26	-0.27	-0.26	0.05	-0.24	0.28	0.34	0.32	0.26	0.06	0.1	0.79	0.12	-0.34	0.41	0.22	0.31	0.01	-0.18	-0.13	-0.17	0.01	-0.04
GENE2913X	YBR200W	|| BEM1 || 10836	1	-0.08	-0.21	-0.17	-0.09	-0.15	-0.09	-0.1	0.06	0.1	0.09	0.05	-0.06	-0.05	0.1	-0.05	-0.03	0.43	0.09	0.1	0.03	-0.07	-0.22	0.04	-0.01	-0.23	-0.21	-0.02	-0.03		0.1	-0.11	-0.23	0.09	-0.03	-0.14	-0.06	0.27	0.12	0.02	0.02
GENE3071X	YNL240C	|| NAR1 || 12367	1	0.11	0.05	-0.26	-0.44	-0.26	-0.1	-0.16	-0.22	0.19	-0.03		0.56	-0.18	-0.13	-0.21	-0.15	0.41	-0.18	0.75	0.3	-0.12	-0.15	-0.08	0.11	0.21		0.01	-0.34	-0.1	0.21	-0.23	0.05		-0.06	0.15	0.43	0.28	-0.11	0.01	-0.25
GENE3186X	YLR015W	|| BRE2 || 16890	1	0.03	-0.12	0.02		-0.19	-0.34	-0.07	-0.07	-0.03	0.07	-0.05	0.22	-0.12	0.32	0.26	-0.13	0.06	-0.02	-0.15	0.22	-0.05	-0.34	-0.01	-0.08	-0.26	0.06	0.02	-0.06	0.02	0.31	0.1	0.17	0.15	0.1	0.14	0.15	0.16	-0.01	0.08	-0.23
GENE3185X	YIL139C	|| REV7 || 13138	1	0.23	-0.23		-0.03	0.01	-0.55		-0.08		0.09	0.06	0.15	0.1	0.06	0.18	-0.11	0.12	-0.09	-0.01		-0.07	-0.15	0.2	0.33	0.18	0.14	0.14	-0.05	0.02	0.07	0.13	0.16	0.17	0.07		0.2	0.24	0.22	0.05	-0.11
GENE3538X	YOL044W	|| PEX15 || 16769	1	-0.01	-0.09	-0.13		0.23	0.12	0.42	0.13	0.03	-0.09		0.1	-0.06	-0.01	0.59	0.37	0.24	0.04	-0.03	0.12	-0.09	-0.47	-0.03	-0.09	-0.01	0.08	0.15	0.02	-0.16	-0.05	-0.12	0.19	0.31	0.22	0.33	0.41	0.39	-0.15	-0.03	-0.07
GENE3134X	YKL012W	|| PRP40 || 15319	1	0.4	0.22	0.05	0.09	0.08	-0.09	0.16	0.23	-0.01	0.14	0.23	-0.32	-0.04	0.04	-0.01	0.12	0.5	0.17	-0.23		0.28	-0.32	-0.04		0.14	0.2	-0.04	0.71	-0.19	0.05	0.5		0.05	0.03	0.08	0.16	0.12	-0.05	0.09	-0.29
GENE2370X	YHL027W	||  || 14433	1	0.24	0.38	0.07	-0.06	0.11	0.22	0.05	0.19	-0.04	-0.06	-0.07	0.13	-0.02	0.12	0.03	0.01	0.15	0.05	0.07	-0.13	0.24	0.18	-0.03	0.23	0.11	0.1	-0.06	0.31	-0.2	-0.16	0.36		-0.1	0.13	0.07	0.11	-0.05	-0.12	0.02	-0.13
GENE2864X	YGL141W	|| HUL5 || 11163	1	-0.32	0.4	0.44	0.56	0.36	0.44	0.11	-0.18	-0.43	-0.28	-0.21	0.45	-0.29	0.49	-0.03	0.31	-0.39	-0.48	0.21	-0.27	-0.26	0.42	0.82	0.28	0.4	-0.06	-0.11	0.73	0.1	0.11	-0.24		0.35	0.12	-0.16	0.12	0.43	0.01	-0.18	-0.2
GENE2352X	YPL020C	|| ULP1 || 15067	1	-0.01	-0.03	0.37	0.83	0.61	-0.24		-0.04	-0.12	-0.28	0.04	-0.21	0.43	0.65	0.2	0.02	-0.38	-0.58	-0.32	-0.11	-0.1	-0.33	0.37	0.26	-0.02	-0.07	0.01	0.11	0.09	0.19	0.13	-0.15	0.22	0.33	-0.01	0.07	-0.13	0.46	-0.1	0.07
GENE2578X	YNL036W	|| NCE103 || 14207	1	0.68	0.26	-0.04	0.08	-0.18	-0.4	0.06	-0.59	-0.32	-0.29	0.15	0.41	0.2	0.14	-0.34	-0.1	-0.41	-0.75	0.49	-0.55	0.25	0.05	0.27	0.3	-0.85	-0.27	-0.21	1.06	-0.11	-0.38	0.67	0.8	0.45	0.39	0.83	0.22		-0.27	0.43	-0.51
GENE3219X	YKL223W-3UTR	||  || 17377	1	0.16	-0.05			-0.41				-0.25	-0.22	-0.01		0.35		0.09		-0.53	-0.18			0.56				0.05	0.48					-0.21								0.08	-0.07
GENE3239X	YKL129C-3UTR	|| MYO3 || 17030	1	0.19	0.41			0.09	0.09	-0.2	-0.22	-0.22	-0.09	0.34		0.09		0.04	0.14	-0.28	-0.34			0.19			0.17	0.03	0.32	-0.58	-0.25	-0.38	-0.22	-0.03		-0.25			-0.17	0.09	-0.09	-0.05	-0.05
GENE3238X	YPR014C	||  || 15452	1	0.22	-0.09	0.07	-0.12	-0.26	-0.24	-0.13	-0.13	-0.08	0.36	0.3	0.12		0.05	-0.12	0.08	-0.4	-0.11			0.38	0.22	0.16	0.31	-0.14	-0.06	-0.44	-0.53	-0.16	-0.26	0.58		-0.12	0.17	-0.27	0.12	-0.19	0.06	0.27	0.18
GENE3283X	YHL037C	||  || 14843	1	-0.03							0.05	0.13	0.11	0.01	-0.08	-0.07		-0.31	-0.05	-0.45	0.28		-0.16	0.15				0.02	-0.11			0.03	-0.11	0.24						0.07	0.15	0.43	0.21
GENE3393X	YBR302C	|| COS2 || 16307	1	0.16	0.29	0.25	-0.1	0.13	0.16	0.1	-0.05	0.2	0.14	0.33	0.6	0.02	0.01	0.23	0.16	0.3	0.15	0.88	-0.21	0.12	0.55	0.18	0.01	0.09	0.03	0.05	-0.65	0.15	-0.24	0.2	0.34	-0.23	-0.09	-0.11	-0.26	-0.19	-0.18	-0.07	0.36
GENE3394X	YOR375C-3UTR	|| GDH1 || 17255	1	-0.5	0.48	-0.09	0.25	-0.16	0.48	0.5	0.26	0.56	0.56	0.13	0.45	0.34	0.02	0.19	0.39	0.67	0.03	0.37	0.25	-0.39	0.61	0.26	0.1	-0.02	-0.34	-0.46	-1.43	-0.6	-0.15	-0.44	0.62	-0.03	0.57	-0.01	0.28	0.52	0.63	0.41	1.47
GENE1889X	YLR258W	|| GSY2 || 13276	1	0.08	0.76	0.37	0.49	0.54	0.33	0.64	0.63	0.77	0.25	0.58	0.73	0.36	0.53	0.13	0.14	0.44	0.1	0.38	-0.74	0.12	0.58	0.24	0.2	-0.3	-0.74	-0.49	-0.49	-0.9	-1.23			-0.12	0.23	0.03	0.06	0.23	0.26	0.33	-0.29
GENE3437X	YLR258W-3UTR	|| GSY2 || 17156	1	-0.26	0.46	-0.38	0.01	-0.58	1.22	0.2	0.32	0.57	-0.18	0.44	0.19	-0.11	0.1	0.28	0.04	-0.7	-0.41	-0.21	-1.23	0.06	0.53	-0.14	-0.3	-0.88	-0.72	-1.03	0.08	-1.34	-1.46	-0.06	1.01	-0.74	-0.18	-0.19	0.2	0.13		0.21	-0.48
GENE2367X	YBR016W	||  || 15742	1	0.22	0.28	-0.07	-0.01	0.25	0.25	-0.2	0.06		0.02	0.2	0.11	-0.02	-0.13	-0.08	-0.19	-0.34	-0.09	-0.4	-0.18	0.09	0.6	-0.09	-0.29	-0.19	-0.18	-0.66	-0.36	-0.65	-0.54	0.3	0.41	0.14	-0.08	0.09	0.12	-0.06	0.24	0.21	0.12
GENE3326X	YGL015C	||  || 11244	1	0.38	-0.13			-0.35			-0.14	0.08	-0.13	0.13		0.02		-0.03	-0.03	-0.38	-0.01		-0.27	0.08					0.01	0.17		-0.19	-0.27	0.3		0.33				0.02	-0.17	0.42	0.25
GENE3325X	YDR276C	|| PMP3 || 16591	1	0.24	-0.06	0.27	-0.14	0.05	0.01	-0.44	-0.34	-0.16	-0.25	0.26	0.24	0.15	-0.2	-0.21	-0.58	-0.68	-0.38		-0.23	0.43	0.55	0.02	-0.15	0.05	0.03	-0.09	0.41	-0.01	-0.38	0.37	0.36	0.29	-0.09	0.19	0.05	-0.01	-0.01	0.19	-0.02
GENE3263X	YDR304C-3UTR	|| CPR5 || 17327	1	-0.05	0.27	0.08	0.29	-0.25	0.28	-0.13	-0.23	-0.1	-0.04	-0.1	0.23	0.24	0.24	0.24	-0.11	-0.35	0.05	-0.27	-0.13	0.09		-0.15		-0.35	0.14	-0.31			-0.47	0.14		-0.09	-0.21		0.07	-0.17	-0.14		0.05
GENE3284X	YMR306W-3UTR	|| FKS3 || 16992	1	-0.03	0.65	-0.1	0.46			0.05	-0.17	0.02		0.13		0.1				-0.29	-0.05		-0.13	0.14				-0.29	0.03	0.17		-0.51	-0.12	0.25		0.03	-0.17		0.23			0.24	-0.02
GENE3297X	YIR028W-3UTR	|| DAL4 || 17052	1	0.13							0.16			0.42									-0.25	0.53								-0.13	-0.42	0.43								0.59	-0.03
GENE3296X	YIR031C-3UTR	|| DAL7 || 17199	1	0.01	0.25		-0.32	-0.2			0.01	-0.16	-0.19	0.1		0.05				-0.47	-0.44	-0.22	-0.16	0.22					0.14	0.16		-0.16	-0.44	0.28		-0.01			0.63	-0.14		0.37	0.14
GENE3304X	YPR012W	||  || 15414	1	-0.12	-0.05	0.03	-0.13	-0.26	0.25	0.3	-0.03	-0.14	0.1	0.14	0.12	0.28	0.02	0.2	0.32	-0.44	-0.06	-0.02	-0.2	0.47	-0.15	-0.23		-0.19	0.31	-0.15		-0.12	-0.2	0.27		-0.02	-0.1		0.27	-0.07	0.13	0.14	0.28
GENE3305X	YAL064W	||  || 13241	1	-0.01	-0.04	0.15		-0.29		0.06	0.04	0.1	-0.03	0.02		0.31		-0.01	0.18	-0.46	0.21	0.03	-0.03	0.18				-0.15	-0.05	-0.16		-0.27	-0.07	0.13						0.02	0.33	0.17	0.32
GENE3281X	YIL012W	||  || 12493	1	-0.01	0.43	-0.01		-0.2			0.05	0.25	0.37	0.09	0.14	0.2		-0.22	-0.17	-0.06	0.05		-0.12	0.14				-0.03	0.31	-0.41	-0.14	0.05	-0.28	0.09						-0.37	0.44	0.28	0.47
GENE3298X	YLR377C	|| FBP1 || 13787	1	0.18	0.51	0.16	-0.2	0.28	-0.56	0.09	-0.13	-0.1	0.35	0.2	0.63	0.25	0.03	-0.07	-0.01	-0.05	-0.12		0.01	0.2	0.81	-0.19		0.08	-0.08	-0.27	-0.13	-0.33	-0.28	0.23		0.44			0.63	0.32	-0.1	0.17	
GENE3301X	YHR215W-3UTR	|| PHO12 || 17122	1	-0.08	0.22	0.03	-0.13	-0.16	-0.11	0.25	-0.18	0.29	0.15	-0.04	0.52	0.2	0.3	-0.18	-0.09	-0.14	-0.12	0.42	-0.06	0.07	0.45	0.21	-0.01	0.17	0.1	-0.31	-0.25	-0.03	-0.19	-0.06	0.27	0.17	-0.2	0.23	0.3	0.2	0.03	0.09	0.17
GENE3300X	YJL028W	||  || 11197	1		0.42	0.06		-0.12		-0.06	-0.07	0.1	0.1	-0.21	0.73	-0.02		0.38	0.21	-0.05	0.12	0.48	-0.07	-0.03	0.76			-0.23	0.59	-0.3	0.02	-0.14	-0.31	-0.19		0.22			0.58		0.31	0.18	0.58
GENE3299X	YDL196W	||  || 16839	1	-0.19	0.71	-0.09		0.06	0.02	0.04	-0.2	0.02	0.52	-0.16	0.48	0.28	0.08	0.33	0.08	-0.21	0.08	0.37	0.11	-0.08		0.07		-0.2	0.3	-0.18	-0.08	-0.05	-0.24	-0.12		0.08			0.34	0.29		-0.15	0.43
GENE3303X	YBR085W-3UTR	|| AAC3 || 17086	1	0.02		-0.05	-0.05				-0.49			-0.05									-0.28	0.16					0.59			-0.16	-0.1	0.23		0.28			0.45	0.21	0.05	0.41	0.17
GENE3302X	YLR366W	||  || 11890	1	-0.16	0.03	0.18			-0.17		0.03	0.04	0.05	-0.03	0.26	0.1		0.34	0.12	0.12	-0.11	0.05	-0.09	0.08	0.41			-0.32	0.31	-0.03	-0.17	-0.34	-0.16	-0.08		-0.16			0.22			0.15	0.14
GENE3311X	YGR039W	||  || 11916	1	-0.19		0.02	0.49	-0.2		-0.25	-0.16	-0.05	-0.13	0.03	0.17	0.11	0.01	0.01	-0.05	-0.21	-0.09	-0.2	-0.12	0.25	0.63	-0.16	-0.08	0.07	0.63		-0.11	-0.01		0.06		0.07		0.18	0.23	0.38	0.11	0.23	0.32
GENE3291X	YEL010W	||  || 12134	1						-0.39		0.26			0.39		0.32					0.03		-0.13	0.29				-0.28	0.31			-0.11	0.28	-0.05		0.23			-0.13	-0.01		0.33	0.23
GENE3293X	YGL118C	||  || 12472	1	0.08			0.17		-0.06		-0.02	-0.11		0.41		0.15					-0.08		-0.2	0.58					-0.07			-0.13	-0.27	0.02					-0.02	0.12		0.12	-0.13
GENE3292X	YHL045W-3UTR	||  || 17238	1	-0.02							-0.01			0.15		0.3				-0.62	0.14			0.3								-0.32	-0.17	0.07		0.38						0.32	
GENE3294X	YMR326C-3UTR	||  || 17436	1	0.02		0.41	0.54	-0.13	0.14		-0.1	-0.06		0.04		0.27			-0.26	-0.39	-0.18		-0.16	0.39				-0.01	0.15	-0.28		-0.28	-0.2	0.02		0.1		-0.72	-0.05	0.3	-0.12	0.05	-0.05
GENE3295X	YNL019C-3UTR	||  || 17074	1	0.55	0.19						-0.06	-0.22	-0.02	0.34				-0.2	-0.13	-0.73	-0.57			0.69			-0.07	0.04	0.55	-0.3				0.38								-0.03	-0.17
GENE3287X	YFL058W-3UTR	|| THI5 || 17005	1	0.14										-0.05										0.5										0.27								0.22	
GENE3288X	YPR064W	||  || 16136	1	0.24	0.4	0.25	-0.03	-0.12	-0.1		0.1	0.28	0.17	0.25	0.72	-0.12		-0.24		-0.68	0.09	0.31		0.53	0.89	-0.2		-0.21	-0.36	-0.58	0.19	-0.24	-0.15	0.39		0.1			-0.38	-0.11	-0.04	0.19	0.06
GENE3290X	YPL062W	||  || 11192	1	-0.05	0.42						-0.34			0.18	0.33						-0.04			0.38										0.14								0.27	
GENE3289X	YOR024W	||  || 11245	1	0.06		0.01		-0.14	0.11		0.15	0.23	0.38	0.13						-0.49	0.05	0.03	0.04	0.38				-0.1				-0.16	-0.02	0.38		0.11			-0.02	-0.02	-0.02	0.43	-0.1
GENE3282X	YDL182W-3UTR	|| LYS20 || 17217	1	-0.05						0.36		0.28		-0.18					-0.05	-0.54				-0.03	1.38					-0.12		0.03		0.07								0.3	
GENE2235X	YGL033W	|| HOP2 || 14144	1	0.04		0.32	0.14					0.14	0.26	-0.05		-0.1					-0.11	0.11	0.01	0.2							0.09	-0.01	-0.02	0.12		0.07						0.43	
GENE3286X	YAR061W	||  || 10739	1	-0.29	0.02	0.07	0.18	-0.19	0.23	-0.04		0.13	0.15	-0.02		0.02	0.1	0.27	-0.22	-0.39	-0.06	0.21	0.08	0.36		-0.34	-0.09	-0.1	0.15	-0.42		-0.12	-0.14	0.19		0.01	-0.14	-0.55	-0.18	-0.36	0.05	0.23	-0.13
GENE3285X	YHL018W	||  || 15125	1	0.03	0.23	0.04	0.02	-0.11	0.21	-0.05	0.1	0.16	0.16	-0.15		-0.1	0.02	-0.27	-0.16	-0.36	0.1	0.17	0.19	0.25		-0.21		-0.3	-0.01	-0.43	0.37	-0.18	-0.17	0.07		-0.33	-0.04	-0.35	-0.12	-0.07	0.25	0.26	0.05
GENE3280X	YLR112W	||  || 14540	1	-0.12	0.08	-0.27	0.05	-0.42	-0.1	-0.27	-0.24	0.04	0.36	0.07	0.22	0.03	-0.1	-0.14		-0.37	0.03	0.22	-0.12	0.13	0.27	-0.08	-0.09	-0.17	0.21	-0.35	0.15	-0.02	-0.33	-0.02	0.61	-0.14	-0.24	-0.33	0.03	-0.06	0.02	0.17	0.12
GENE3317X	YLL042C	|| ATG10 || 11046	1	0.22	0.18	-0.31	-0.18	0.07	0.26	-0.13	-0.13	-0.03	0.27	0.13	-0.07	0.08	-0.38	-0.09	-0.17	-0.32	0.1	0.17	0.18	0.27	0.27	-0.33	0.22	-0.18	0.13	-0.28	0.28	-0.15	-0.01	0.35	0.57	-0.19	0.07	-0.2	0.04	-0.05	0.12	0.15	0.37
GENE3273X	YKR073C	||  || 14259	1	0.61	0.33	-0.05	0.19	-0.18	-0.2	0.03	-0.25	0.02	0.03	-0.04	0.07	0.14	-0.21	-0.01	-0.04	-0.4	-0.12	-0.18	-0.18	-0.1	0.51	-0.32		-0.11	-0.17	-0.34	0.21	-0.23	-0.25	0.39	0.32	0.02		0.05	0.01	0.07	-0.12	0.02	0.38
GENE3275X	YAL037W	||  || 11456	1	-0.14	0.38	-0.22		-0.08		0.35	-0.25	-0.1	0.4	-0.1	-0.08	-0.19	0.01	0.38	0.01	-0.34	-0.04		0.01	-0.05			-0.04	-0.52	-0.14	-0.38		-0.17	-0.34	0.01		-0.22	-0.22	-0.14	0.34	-0.17	0.01	0.01	0.46
GENE3274X	YBR292C	||  || 14368	1	-0.33	0.2		-0.12	-0.16	0.33	0.39	0.07	-0.06		-0.34	0.09	0.02	-0.14	0.16	0.03	-0.33	0.11	-0.09	0.06	-0.23		-0.12		-0.45	0.11	-0.37		-0.16	-0.13	0.13		-0.1	-0.19	-0.12	0.07	0.07	0.18	0.24	0.24
GENE3277X	YIL025C	||  || 11133	1	-0.17	0.31	0.04	0.07	-0.42			0.09	0.32		-0.1	0.19	0.22		0.28		-0.16	0.19		0.1	0.01			0.44	-0.37	0.01	-0.34	-0.49	-0.12	-0.05	-0.07	0.25	0.14			0.02	-0.15	0.19		0.32
GENE3278X	YOR183W	|| FYV12 || 15382	1	-0.17	-0.1		0.1	-0.47	-0.17		-0.09	0.05	0.25	-0.28	0.04	0.12		0.31	-0.04	-0.44	0.05		-0.03			-0.44		-0.12	0.12			-0.28	-0.1	-0.09		0.22			0.05	-0.01	-0.14	0.08	0.37
GENE3279X	YGR051C	||  || 13004	1	-0.12	0.03	-0.08		-0.3	-0.1	-0.34	0.07	0.15	-0.05	-0.05	0.38	-0.15	-0.26	-0.27	0.19	-0.18	0.07		-0.07	0.01	0.23	-0.43			0.45		-0.29	-0.04	-0.13	-0.07		0.02				0.13	0.2	0.26	0.39
GENE3225X	YPL258C-3UTR	|| THI21 || 17251	1	-0.24	-0.16						-0.15			-0.11		0.07								-0.1					0.36		-0.6			-0.26								-0.12	
GENE3242X	YJL219W-3UTR	|| HXT9 || 17434	1										0.25				-0.22							0.34				0.03						0.09								0.28	
GENE2224X	YIL037C	|| PRM2 || 14374	1	0.25	-0.38	0.53	0.34	-0.22	-0.07	0.37	0.1	0.32	0.25	0.32	0.07	0.05	0.14	0.16	-0.06	0.18	0.04	0.69		0.6				0.37	0.06	-0.09	0.15	0.11		0.31		0.28			-0.06	0.05	-0.22	0.26	0.06
GENE2339X	YJL221C-3UTR	|| FSP2 || 17375	1	0.06		0.15		-0.11	-0.03		0.05			0.32							0.07		0.18	0.61					0.56			-0.12	-0.1	0.11		0.3					0.16	0.19	0.1
GENE2240X	YNL018C-3UTR	||  || 17150	1	0.51	0.06	0.67	0.87	-0.03	0.04	0.16	-0.14	-0.06	-0.24	0.29		0.33	0.83	0.27	0.05	-0.37	-0.09	-0.15	-0.09	0.6		0.06		-0.09	0.5	0.03		-0.08	0.05	0.4		0.26	0.2		0.17	0.13	-0.14	0.13	
GENE2241X	YLR402W	||  || 15235	1	0.13	0.46	0.41	0.28	-0.33	0.12	0.41	-0.18	0.05	0.25	0.38	0.68	0.23	0.54	0.33	0.09	-0.06	0.11	-0.02	0.14	0.5	0.23	0.27	0.47	0.06	0.26	-0.26	0.98	-0.17	0.01	0.31	0.13	0.04		-0.87	0.12	-0.2	-0.16	0.18	0.11
GENE2243X	YLR255C	||  || 15330	1	0.29	0.59	0.52	0.3	0.06	0.22		-0.09	0.05		0.29		0.48		0.5		-0.17	-0.18		0.09	0.5		0.03			0.5	-0.21	0.85	-0.1	-0.21	0.44		0.2			0.01	0.09	0.08	0.15	0.12
GENE2242X	YHR093W	|| AHT1 || 16082	1	0.18	0.47	0.38	0.56	-0.03	0.23		-0.02	0.1	0.18	0.19	0.15	0.27	0.4		-0.58	-0.49	-0.13	0.22	0.17	0.65		-0.01		0.02	0.41	-0.2	0.59	0.03	-0.13	0.36		0.11	0.01		0.08	0.05	-0.12	0.18	0.06
GENE2244X	YGL034C	||  || 16759	1	0.44	0.57	0.44	0.2	0.12	0.37	-0.01	0.29	0.04	0.04	0.62		0.19				-0.41	0.01	0.58	0.01	0.76		-0.19			0.22	0.04	0.25	-0.05	0.01	0.47		0.1	-0.22	-0.43	-0.04	-0.1		0.47	-0.04
GENE2265X	MISC_RNA716117	||  || 16007	1	0.49	0.06	0.61	-0.23	0.25	0.13	0.06	0.24	-0.04		0.3		0.2		0.04	0.42	-0.38	-0.06	-0.11	-0.3	0.77		-0.32		-0.13	0.05	0.39	0.5	0.26	-0.25	0.83		0.13	-0.46		0.09	0.06	0.09	0.25	-0.24
GENE2577X	YAR020C	|| PAU7 || 15672	1	0.24			-0.01				-0.07			0.06									-0.47	0.38									-0.22	0.24								0.19	-0.3
GENE2246X	YER135C	||  || 12720	1	0.4										0.11										0.73			0.59			-0.13				0.46								0.57	
GENE2247X	YMR122C	||  || 12638	1	0.18	0.46			-0.03	0.01	0.02	-0.07	0.04	0.09	0.23	0.58	0.23	0.3	-0.01	0.04	-0.47	-0.04	0.12	-0.1	0.55	0.44	-0.1		0.14	0.2		-0.1	-0.46	0.02	0.24		0.35			-0.21	-0.01	0.13	0.39	0.04
GENE2323X	YLR122C	||  || 13762	1	0.1		0.33	0.11	0.09	0.2	0.14	0.16	0.18	0.18	0.14	0.23	0.07	0.03	0.04	0.27	-0.41	-0.02		0.16	0.47	0.32			0.03	0.01	-0.17			-0.17	0.48		0.14	-0.24	-0.39	-0.16	0.15	-0.21	0.03	0.06
GENE2340X	YPL278C-3UTR	||  || 17373	1	0.22	-0.13	0.22	0.24	-0.04	-0.35	0.06	0.06	0.02	-0.11	0.46	0.08	0.14		0.14	-0.11	-0.65	-0.38	0.18	-0.01	0.38	-0.06	0.02		-0.11	0.29	-0.23	0.19	-0.3	-0.3	0.26		0.18			0.31	-0.08	0.01	0.1	0.25
GENE2317X	YOR314W	||  || 16476	1	0.02	0.31	0.1	0.13	-0.3	-0.29	-0.35	0.03	0.05	0.08	-0.05	0.67	0.01	0.16	0.12	0.42	-0.24	-0.1	0.03	-0.19	0.11	0.41	0.1	0.1	0.03	0.16	-0.3	0.58	-0.29	-0.36	0.03	0.79	0.19	-0.26	0.23	0.15	0.09	-0.07	0.2	0.44
GENE3318X	YPR075C	|| OPY2 || 14057	1	0.1	0.51	-0.01	0.03	-0.08		-0.23	-0.1	-0.08	0.05		0.41	-0.1	-0.04	-0.11	-0.15	-0.17	-0.02	0.07	0.06	-0.02	0.4	-0.19	0.02	-0.19	0.02	-0.05	0.32	-0.21	-0.09	0.13	0.57	0.02	0.04	0.05	0.13	0.04	0.03	-0.08	-0.17
GENE2319X	YFR026C	||  || 14852	1	0.4	0.15	0.03	0.11	-0.12	-0.1	-0.17	-0.1	-0.08	-0.02	0.34	0.08	0.04	-0.14	-0.18	-0.22	-0.53	0.12	-0.09	-0.01	0.38	0.28	0.15	0.02	-0.34	-0.07	-0.27	0.69			0.38	0.46	0.33	-0.05	-0.17	-0.23	-0.32	-0.22	0.04	0.01
GENE2320X	YPL162C	||  || 11294	1	0.03	0.14		0.19	0.06	0.1	-0.24	0.05	0.03	0.11	0.17	-0.11	-0.19	0.16	-0.01	0.04	-0.23	0.38	0.39	0.21	0.32	0.11	0.03	-0.07	-0.2	-0.15	-0.09	0.94	-0.15	0.02	0.21	0.16	0.05	0.15	-0.22	-0.16	-0.11	-0.29	0.16	0.03
GENE2310X	YER018C	|| SPC25 || 12246	1	-0.01	0.28	-0.23	-0.16	-0.04	0.02	0.01	0.02	0.35	0.36	0.03	0.54	-0.04	0.01	0.04	-0.22	-0.23	-0.12	0.52	0.38	0.09	0.48		-0.07	0.06	0.06	-0.24	0.21	-0.06	0.11	-0.06	0.11	-0.05	0.13	-0.21	0.06	0.1	0.18	0.27	0.22
GENE2311X	YDR036C	|| EHD3 || 14178	1	0.05	0.38	-0.16	0.25	-0.15	-0.33	0.25	0.23	0.35	0.26	0.15	0.57	0.3	-0.05	0.05	-0.04	-0.43	0.36	0.45	0.24	0.03	0.28	-0.27	-0.16	0.23	0.06	-0.39		-0.04	0.26	-0.09		0.24		0.28	0.02	0.06	-0.01	0.28	0.45
GENE2248X	YKR019C	|| IRS4 || 16172	1	0.32	-0.01	0.37	0.68	-0.23	-0.16	-0.02	-0.04	0.19	0.19	0.5	0.54	0.21	-0.09	0.01	-0.26	-0.12	-0.06	0.2	0.1	0.69	0.5	0.07	-0.11	0.12	0.46	0.1	-0.11	0.04	0.43	0.35	-0.03	0.44	-0.05	-0.42	0.01	0.18	0.48	0.24	0.34
GENE2296X	YBL044W	||  || 11202	1	-0.05	0.23	0.28			0.09		0.17	0.34		0.14	0.28	0.19				-0.25	0.03			0.35	0.34			0.05	0.05		-0.01	-0.37		-0.12							0.67	0.34	0.2
GENE3192X	YCR025C	||  || 15989	1	-0.14	0.13	0.23	0.34	0.02	-0.11	-0.07	-0.2	0.09	-0.06	0.08	0.48	-0.13		0.02	0.06		0.17		-0.09	0.2	0.04			0.02	0.3	0.03	0.34	-0.08	0.32	-0.23		0.06			0.18	0.22	0.42	0.28	0.39
GENE3756X	YDR201W	|| SPC19 || 12835	1	0.11	-0.17	0.24	0.12	0.01	0.03	-0.51	-0.04	-0.07	0.09	0.12	-0.23	0.02	-0.47	-0.37	-0.31	-0.36	-0.05	-0.48	-0.12	0.29	0.47	-0.04	-0.28	0.01	0.33	0.04	0.09	0.04	0.06	0.12	0.44	0.42	-0.11	-0.08	0.35		0.43	0.3	0.24
GENE17X	YEL017W	|| GTT3 || 14320	1	-0.07	0.1	-0.02	0.25	-0.32	-0.06	-0.14	-0.26	0.01	0.04	0.16	0.24	0.18	0.21	-0.22	-0.24	-0.33	-0.07	0.37	0.04	0.2	0.46	0.3	0.2	0.06	0.07	-0.09	0.41	-0.02	0.13	0.14	0.11	0.06	0.09	-0.2	-0.12	-0.07	0.1	0.19	0.14
GENE2322X	YKL219W	|| COS9 || 15895	1	0.08	0.05		-0.05	-0.02	-0.15	-0.18	0.09	0.28	0.21	0.51	-0.19	0.03	0.15	-0.34	-0.05	-0.46	-0.09	0.74	0.22	0.46	0.17	0.03	0.09	-0.03	0.23	0.29	0.37	0.03	0.03	0.11	-0.11	-0.1	-0.1	-0.3	-0.11	-0.18	0.03	0.14	0.31
GENE3314X	YDL133W	||  || 10751	1		0.05	-0.08	0.37	-0.26	0.01	-0.28	0.01	-0.1	-0.18	0.07	-0.1	0.17	-0.12	0.35	0.12	0.12	0.05	0.33	-0.01	0.1	0.34	0.2	-0.22	-0.03	0.26	0.12	0.02	-0.22	-0.11	0.1	0.07	-0.32	-0.35	-0.49	-0.08	-0.05	0.18	0.1	0.19
GENE92X	YJL059W	|| YHC3 || 12381	1	-0.02	-0.04	0.15	0.02	-0.34	-0.35	-0.02	0.14	0.14	0.03	0.03	-0.07	0.12	0.02	-0.32	-0.13	0.33	0.17	0.79	-0.17	0.16	-0.07	0.24	0.17	0.11	-0.11		-0.02	0.08	0.14	0.02	0.06	-0.03	0.05	-0.12	-0.13	0.02	0.24	-0.03	-0.13
GENE96X	YHR110W	|| ERP5 || 15430	1	-0.05	-0.07	0.05	-0.17	0.13	0.06	-0.02	0.07	0.16	0.09	-0.01	0.22	0.11	-0.16	-0.02	-0.01	0.24	0.3	-0.2	0.23		0.28	0.1	-0.13	0.28	0.16	0.16	0.2	0.11	0.04	-0.05	-0.17	0.13	0.08	0.29	0.14	0.21	0.16	-0.09	-0.15
GENE97X	YPL127C	|| HHO1 || 12272	1	-0.06	0.33	0.05	0.13	0.1	0.05	-0.2	-0.09	0.02	0.1	0.07	0.43	0.11	0.05	-0.31	-0.42	-0.48	-0.11	0.18	0.27	0.06	0.68	0.13	0.06	-0.13	-0.19	-0.35	-0.01	-0.36	-0.1		0.44	0.22	0.19	0.13	0.07	0.01	-0.13	-0.01	-0.32
GENE3306X	YBR012C	||  || 14825	1	0.11	0.37	-0.08	-0.41	-0.11			0.17	0.07	0.14	0.13		-0.3	-0.37	0.27			0.06		-0.18	0.08					0.04			-0.08	-0.05	0.18		-0.42			-0.14	0.06	0.01	0.23	0.37
GENE3307X	YBR117C-3UTR	|| TKL2 || 17409	1	0.34										-0.21										-0.06										0.12								0.51	
GENE3308X	YNL202W	|| SPS19 || 11482	1	0.15	0.29	-0.22	-0.25	-0.28	-0.3	0.19	0.22	0.06	-0.16	-0.31	0.05	-0.43		-0.12	-0.11	0.25	0.17		-0.08	0.05		-0.08		-0.02	-0.23	0.07	-0.18	-0.19	-0.09	0.09		-0.21	-0.07	0.46	0.09	0.29	0.58	0.46	0.4
GENE3244X	YPL040C	|| ISM1 || 16389	1	-0.34	0.6	-0.47	0.15	-0.2	-0.35	-0.17	-0.07	0.07	-0.17	-0.44	-0.05	-0.05	0.09	-0.15	0.14	-0.04	0.01	0.02	0.15	-0.14	0.19	-0.43	0.31	-0.05	-0.04	-0.08		-0.13		-0.34	0.49	-0.51	0.08	-0.29	-0.03	-0.05	0.58	0.22	0.05
GENE3310X	YIL141W	||  || 11409	1	-0.31	0.23	-0.41	-0.22	-0.26	0.09	0.1	-0.03	0.24	0.16	-0.19	0.19	-0.4	-0.11	0.3	0.59	0.52	0.38	0.35	0.4	-0.11	0.73	-0.56	0.01	-0.26	0.16	-0.05	-0.49	-0.17	-0.18	-0.05	0.24	-0.48	-0.45	0.16	0.05	-0.07	-0.07	0.18	0.11
GENE4048X	YPR021C	|| AGC1 || 11737	1	-0.35			-0.59							-0.34										-0.41										-0.71			-0.74					0.35	
GENE2386X	YJR150C-3UTR	|| DAN1 || 17433	1	-0.22				-0.24	-0.02		0.64		0.33	-0.09		0.34		0.21		0.43				-0.4		-0.63		0.13	0.47		-0.22	-0.08		-0.32		0.24	-0.73					0.24	0.16
GENE3773X	YJL147C	||  || 12853	1	0.02	0.25	-0.17	-0.1	0.08	-0.15	0.5	0.5	0.37	0.24	-0.46	-0.63	-0.14	-0.28	-0.38	-0.08	-0.05	-0.31			-0.41	-0.69		-0.38	-0.43	0.02	0.02	0.35	-0.18	-0.05	-0.12		0.19	-0.22		0.39	0.65	0.46	0.61	0.1
GENE302X	YBR231C	|| SWC5 || 12868	1	-0.03										0.04										-0.13		0.22								-0.13			0.24					1.13	
GENE317X	YMR245W	||  || 15968	1	0.73	0.23	0.05	0.07	0.27	0.42	0.16	0.02	0.2	0.44	-0.1	-0.22	-0.03	-0.17	-0.13	-0.1	-0.31	0.02	-0.19	0.31	0.12	-0.24	-0.21	-0.16	0.06	0.34	0.29	0.51	0.32	0.26	0.34	0.23	0.03	-0.47	-0.27	0.13	0.11	0.31	0.69	0.62
GENE323X	YDR139C	|| RUB1 || 14949	1	0.25	-0.05	0.06	-0.16	0.37	0.59	0.3	0.36	0.27	0.17	-0.11		-0.19	-0.17		0.01	-0.21	-0.1	-0.53	-0.01	0.21		-0.1	-0.26	0.01	0.32	0.14	0.22	-0.08	-0.07	0.08		-0.04	-0.25	0.04	0.17	0.24	0.29	0.49	0.31
GENE316X	YJL024C	|| APS3 || 14294	1	0.05	-0.07	0.12	-0.02	0.21	0.38	0.13	0.29	0.16	0.27		-0.32	-0.02	-0.15	-0.04		-0.22	0.14	-0.42	0.01	0.08	-0.41	-0.01	-0.13		0.08	0.44	-0.15	0.19	0.25	0.18	0.08	0.19	0.02	0.32	0.32	0.13		0.5	0.43
GENE319X	YDL076C	|| RXT3 || 14544	1	0.34	-0.07	0.2		0.39	0.5	0.28	0.37	0.23	0.27	0.13	-0.5	-0.06	0.02	0.14	0.05	-0.26	0.21	-0.09	-0.12	0.52	-0.26	0.05	-0.11	-0.03	0.02	-0.03	0.09	0.15	0.01	0.56	0.21	0.22	-0.05	0.06	0.41	0.01		0.34	0.2
GENE297X	YHR055C	|| CUP1-2 || 11864	1	2.27	1.34	1.48	1	1.75	1.92	1.62	1.12	1.88	1.96	0.62	-0.04	-0.28	-0.73	-0.22	-0.83	-1.11	-0.7	-1.43	-0.44	0.46	0.05	-0.71	-1.29	-0.96	-0.68	-1.1	-0.92	-1	-0.92	2	1.27	0.89	0.14	0.94	0.99	1.13	1.1	1.79	1.83
GENE298X	MISC_RNA365161	||  || 12994	1	1.93	1.38	1.13	1.04	1.2	1.88	1.81	1.14	1.79	1.57	0.53	0.08	-0.24	-0.8	-0.32	-0.84	-1.14	-0.77	-1.44	-0.33	0.36		-0.65	-1	-1	-0.62	-1.06	0.83	-0.85	-0.86	1.7	1.47	0.87	0.15	0.9	1.09	1.16	0.96	1.68	1.2
GENE299X	YHR053C	|| CUP1-1 || 12435	1	1.78	1.33	1.3	0.85	1.5	1.95	1.46	1.68	1.65	1.61	0.43	-0.08	-0.38	-0.9	-0.31	-0.82	-1.1	-0.83	-1.49	-0.32	0.29		-0.81	-1.28	-1.08	-0.78	-1.03	0.91	-0.96	-1.02	1.67	1.28	0.72	0.01	0.75	0.83	0.86	1.52	1.57	1.42
GENE2257X	YLR098C	|| CHA4 || 14855	1	0.03	1.32	0.04	0.3	0.19	0.41	0.32	0.29	0.34	0.25		0.07	0.05	0.17	0.02	0.18	-0.09	-0.02	-0.04	-0.1	0.21	0.4	0.04	0.1	-0.24	0.09	-0.11	-0.26	-0.08	-0.14	0.09	0.34	0.04	-0.01	0.13	0.36	0.34	0.35	0.29	0.25
GENE309X	YMR320W	||  || 13453	1	0.09				-0.15	-0.25		0.15	0.14	0.19	0.24		0.25			-0.22	-0.29	0.13			0.64	0.14			0.1	0.16	-0.4		-0.05	-0.16	0.27		0.16			1.51		0.49	0.25	0.15
GENE303X	YNL145W	|| MFA2 || 16213	1	-0.26	-0.16	-0.68	-0.33	-0.39	-0.33	-0.27	-0.18	-0.01	0.43	-0.65	0.24	-0.35	-0.37	-0.3	-0.45	-0.58	-0.1	-0.34	-0.36	-0.54	0.01	-0.73	-0.34	-0.5	-0.21	-0.71	0.04	-0.31	-0.23	0.57	0.46	1.02	0.45	0.63	1.6	1	1.13	0.95	1.6
GENE301X	YIR018W	|| YAP5 || 11328	1	-0.09	0.31	-0.04	-0.12	-0.01	-0.28	0.47	0.64	0.51		-0.22	0.06	0.1		0.09	0.22	0.34	-0.09	-0.05	-0.29	-0.01	0.09	0.37	0.38	0.16	-0.14	-0.03	-0.37	-0.28	-0.41	0.25	0.4	0.14	0.22		0.49	0.31	0.34	0.32	0.14
GENE3094X	YLR319C	|| BUD6 || 13755	1	-0.73	1.77	-0.06	-0.22	0.11	0.26	0.97	0.76	0.49	-0.14	-0.71	2.18	-0.29	-0.49	1.04	1.02	1.16	0.37	-0.32	-0.02	-0.77	1.78	-0.32	-0.19	0.82	0.62	0.42	-0.27	0.22	0.07	-0.9			-0.07	0.98	0.64	0.35	0.29	-0.59	-0.33
GENE2937X	YAR073W	|| IMD1 || 13412	1	0.21	1.2	-0.04	0.12	-0.22	-0.3	0.35	0.24	-0.47	-0.33	0.32	1.41	0.21	0.8	0.05	-0.02	1.04	0.31	0.11	-0.2	0.34	1.63	0.61	1.02	0.74	0.05	0.44	0.01	-0.24	-0.08	0.17	1.14	-0.3	0.19	0.66	0.36	0.51	0.31	-0.59	-0.36
GENE2936X	YHR216W	|| IMD2 || 14943	1	0.17	0.43	-0.19	-0.12	-0.54	-0.15	0.11	-0.34	-0.49	-0.4	0.32	0.76	0.1	0.12	0.33	0.15	0.78	-0.04	0.18	-0.45	0.34	1.19	0.47	0.43	0.48	0.13	0.2	-0.93	-0.22	-0.18	0.2	0.6	-0.36	-0.07	-0.03	-0.2	-0.15	-0.23	-0.83	-0.01
GENE2935X	YML032C	|| RAD52 || 13449	1		0.52	0.17	-0.09	-0.06	0.17	-0.12	-0.1	-0.26	-0.17	0.2	0.37	0.22	0.28	0.28	0.09	0.83		0.09	-0.22	0.05	0.82	0.23	0.1		-0.08	0.04	-0.82	0.04	-0.06	0.05		0.19	0.14		-0.14	0.05	-0.1	-0.37	-0.09
GENE4789X	YLR221C	|| RSA3 || 13988	1																																					-0.65			
GENE287X	YNL117W-3UTR	|| MLS1 || 17166	1	0.43							-0.15			0.45				0.43		0.04	0.35								0.28	0.16				0.48								1.12	1.57
GENE2574X	YBR013C	||  || 13648	1	0.04	0.09	-0.77					-0.06			0.19									-0.36	0.12								-0.24	-0.06	0.22							-0.15	0.55	
GENE289X	YIR042C	||  || 11617	1		0.29	0.11	0.15	0.21	0.56	0.28	0.03	0.02	-0.05	0.06	0.2	0.14	0.26	0.63	0.45	-0.4	-0.07	-0.15	-0.2	0.09	0.16	0.05	0.15	-0.17	0.19	-0.03	0.27	-0.38	-0.31	0.17	0.38	0.01	-0.07	0.27	0.34	0.14		0.02	-0.12
GENE2536X	YOR225W	||  || 16495	1	0.31		0.19	-0.04	-0.14	0.22	0.22	-0.2	-0.17	0.05	-0.17		0.17	0.04	0.68	0.14	-0.41	-0.32	-0.1	-0.28	0.1		-0.17	0.41		0.41	0.22		-0.09	-0.38	0.28	0.87	-0.06	-0.26		0.37	-0.09	-0.17	-0.09	0.09
GENE2555X	YDL033C	|| SLM3 || 11214	1	0.22	0.09	-0.28	-0.4	-0.16	0.29	-0.46	-0.22	-0.21	0.31	-0.05	0.34	-0.1	0.06	1.19	0.15		0.02	-0.07	-0.05	0.2	0.28	0.17		0.01	0.32	0.31	-0.5	-0.11	-0.04	0.48	0.54	-0.2	-0.34	-0.03	0.16	0.09	-0.15	0.06	0.06
GENE288X	YBL008W	|| HIR1 || 12777	1	-0.25	0.29	-0.08	0.04	0.16	0.67	-0.43	0.04	-0.14	0.06	0.2	0.06	-0.19	0.66	1.47	0.06	-0.36	-0.01		0.3	0.13	0.07	0.42	0.62	-0.01	0.1	0.1	-0.38	-0.14	-0.05	-0.13	0.49	-0.08	-0.11	-0.05	0.09	0.11	-0.08	0.28	-0.03
GENE473X	YGL065C	|| ALG2 || 13026	1	0.04	0.34	-0.14	0.08	-0.05	0.41	-0.41	0.05	0.16	0.34	0.14	-0.17	-0.09	0.12	0.83	0.04	-0.37	0.22	0.19	0.23	0.19	0.19	0.47	0.68	-0.19	0.51	0.19	-0.34		0.01	0.31	0.9	0.19	0.04	-0.22	0.29	0.12	-0.08	-0.01	-0.06
GENE469X	YCR106W	|| RDS1 || 16193	1	0.06	0.45	-0.01	0.19	0.16	0.18	-0.2	0.17	0.13	0.2	0.17	-0.15	0.21	0.57	0.82	0.1	-0.22	0.14	0.27	0.12	0.26	0.09	-0.05	0.49	-0.27	-0.08	0.15	-0.31	-0.02	0.07	0.11	0.42	0.41	0.22	-0.22	-0.02	-0.02		0.2	0.12
GENE3198X	YGR216C	|| GPI1 || 11849	1	-0.06		-0.44	-0.18	-0.04	0.23	-0.41	-0.18	0.21	0.19	-0.18	-0.04	-0.51	-0.08	0.95	-0.01	0.27	-0.04		-0.03	-0.09		0.23	0.64	0.11	0.21	0.53	-0.04	-0.13	-0.1	0.02		-0.41	0.08	0.3	-0.13	-0.39	-0.08	0.06	0.24
GENE2562X	YGL044C	|| RNA15 || 15967	1	0.11	-0.23	-0.17	-0.28	0.47		-0.22	0.05	-0.16	0.29	0.31	-0.1	-0.04	0.02	0.42	-0.01	-0.01	0.12	-0.34	0.1	0.02	-0.18	0.17	0.27	0.59	0.12	0.65	-0.69	0.07	0.14	0.02	0.17	-0.05	-0.08	0.24	-0.03	-0.3	-0.04	0.21	0.21
GENE2557X	YOL102C	|| TPT1 || 11500	1	0.09	-0.06	-0.11	-0.2	0.29	0.71	-0.2	0.08	0.15	0.14	-0.12	0.02	-0.04	-0.09	0.4	0.09	-0.1	-0.04	-0.13	0.13	-0.11	0.04	-0.04	-0.2	0.08	0.28	0.4	-0.48	0.14	-0.04	0.16	0.27	-0.11	-0.25	0.43	-0.05	-0.41	0.01	0.21	-0.1
GENE2558X	YFR025C	|| HIS2 || 15519	1		0.17	-0.29	-0.25	0.03	0.94	-0.43	-0.03	0.1	0.14	-0.13	0.03	-0.35	-0.04	0.45	0.17	-0.06	-0.01	-0.17	-0.07	-0.06		-0.05	0.01	0.39	0.37	0.4	0.18	0.09	0.15	0.18		-0.05	-0.06	0.19	0.15	-0.28		0.31	0.26
GENE3196X	YCR104W-3UTR	|| PAU3 || 17296	1	-0.15	0.07		0.05				-0.15			0.04									-0.02	-0.01					0.68			0.14	0.04	-0.04		-0.24	0.16		-0.19	-0.51	-0.07	-0.19	0.08
GENE2416X	YCR028C	|| FEN2 || 12265	1	-0.1		0.26	-0.17	-0.07		0.01	0.02		0.1	0.26		-0.01	0.05	0.2	0.22	0.11	-0.09	0.4	-0.04	0.12			0.1	0.38	0.21	0.17	-0.49	-0.08	-0.11	-0.03		-0.13			0.03	-0.38		0.05	0.25
GENE2269X	YLR263W	|| RED1 || 13505	1	0.04	-0.21	0.15	0.22	0.2	-0.38	0.07	0.06	0.07	0.01	0.03	-0.13	-0.01	0.49	-0.12	0.03	0.28	0.03		-0.01	0.08	-0.12	0.2	0.47	0.37	0.22	0.15	-0.81	0.12	-0.03	0.23	0.04	-0.08	0.04	0.42	-0.04	-0.29	0.17	-0.06	0.07
GENE3197X	YDR034C	|| LYS14 || 12518	1	-0.23	-0.25	-0.12	0.02	-0.34	-0.41	0.06	-0.05	-0.05	0.07	0.1		-0.04	0.13	0.79	0.38	0.06	-0.09		-0.27	0.03	-0.25	0.38	0.29		0.12	0.02	-0.7	0.2	0.2	-0.07	-0.07	-0.27	0.02	0.55	-0.45	-0.59	-0.01	0.07	0.08
GENE2415X	YBR297W	|| MAL33 || 16662	1	-0.18	-0.37	-0.26	-0.56	0.2	-0.03	-0.06	0.34	0.16	0.21	-0.24	-0.03	-0.05	-0.03	0.18	-0.01	0.02	0.28	0.44	0.11	-0.23	0.28	0.24	0.37	0.58	0.53	0.49	-0.41	0.52	0.13	-0.06	-0.13	-0.56	-0.73	0.15	-0.11	-0.35	0.13	0.15	0.27
GENE2408X	YCR037C	|| PHO87 || 11720	1	-0.38	-0.21	0.05	0.09	0.16		-0.06	-0.06	-0.14	-0.24	0.1	-0.03	0.23	0.3	-0.15	-0.36	-0.41	-0.27	0.27	-0.1	-0.12	0.35	0.42	0.54	0.4	0.39	0.26	-0.62	0.07	0.25	-0.05	0.01	0.16	0.42	0.07	-0.24	-0.38	-0.04	0.3	0.08
GENE3201X	YMR075W	||  || 14782	1	0.15	-0.43	0.22	0.07	0.37	-0.61	0.03	0.33	0.14	-0.12	0.22	-0.58	-0.16	0.1	-0.28	0.3	0.13	0.37	-0.2	0.1	0.02		0.26	0.18	0.23	0.05	0.27	-0.82	0.02	-0.05	0.25		0.09	0.05	0.06	-0.23	-0.54	-0.14	-0.01	-0.14
GENE6194X	YNR075W	|| COS10 || 15954	1	0.46	0.09	0.12		0.17	0.14	0.23	-0.16	-0.38	-0.12	0.88	0.23	0.09	0.05	0.43	-0.12	-0.51	-0.17		-0.12	0.68	0.71	0.19	0.26	0.25	0.12	-0.25	-0.99		-0.23	0.54	0.26	0.05	-0.28	0.19	-0.47	-0.75	-0.22	0.16	-0.16
GENE6195X	YMR234W	|| RNH1 || 13374	1	0.28	-0.12	0.09		-0.05	-0.25	-0.17	-0.06	-0.05	-0.16	0.34	0.04	-0.05	-0.2	0.43	-0.17	-0.38		-0.2	-0.1	0.47	0.62	0.2	0.19	0.37	0.14	-0.08	-0.75	0.12	0.01	0.35	0.28	-0.06	-0.22	0.26	-0.16	-0.62	-0.06		-0.09
GENE2566X	YGL153W	|| PEX14 || 12262	1	0.02	0.13	-0.29	-0.31	-0.23	0.2	-0.13	-0.17		0.01	-0.05	0.13	-0.13	-0.1	0.37	0.08	0.36	-0.02	-0.11	-0.24	-0.05	0.64	0.31	0.37	0.53	0.01	0.1	-0.7	-0.07	-0.11	0.1	0.41	-0.1	0.15	0.25	-0.19	-0.23	0.18	0.04	0.15
GENE2388X	YDR490C	|| PKH1 || 11750	1	-0.07	0.03	-0.3	0.08	-0.24	0.17	-0.42		-0.08		0.3	0.1	0.21	0.2	0.37	0.03	-0.04	0.06	-0.74	-0.18	0.08	0.6	0.03	0.5	0.28	0.23	0.07	-0.77	-0.12	-0.23	0.32		-0.13	0.14	0.09	0.15	-0.39	0.08	0.2	-0.03
GENE2389X	YGR186W	|| TFG1 || 15813	1	-0.18	0.3	-0.15	0.03	0.15	0.04	-0.31	-0.11	0.04	0.09	0.02		-0.13	0.36	0.44	0.24	-0.02	0.19	-0.43	-0.13	-0.21	0.51	0.23	0.37	0.24	0.11	0.25	-0.78	-0.15	-0.07	-0.07	0.6	-0.15	0.12	-0.22	0.13	0.06	-0.12	-0.1	-0.1
GENE2390X	YMR302C	|| PRP12 || 11196	1	-0.35	0.28	-0.16	0.12	-0.08	0.07	-0.09	-0.08	0.09	-0.05	-0.45	0.02	0.09	0.54	0.21	0.22	-0.08	0.23	-0.23	-0.15	-0.37	0.09	0.3	0.62	0.13	0.09	0.33	-0.25	-0.12	-0.2	0.04	0.64	-0.07	0.4	-0.01	-0.14	-0.09		-0.27	-0.02
GENE2391X	YJL164C-3UTR	|| TPK1 || 17121	1	-0.57	0.31	-0.07	0.07	-0.11	0.04	-0.06	-0.16	0.11	0.01	-0.01		0.14		0.57	0.31	0.24	-0.12		-0.18	-0.28		0.58	0.67	0.13	0.26	0.22		0.15	0.01	-0.59	0.38	-0.09	0.39		0.12	-0.18	0.05	0.32	0.21
GENE2393X	YOR387C-3UTR	||  || 17277	1	-0.5								0.58		0.19		0.15		0.33	0.15					0.12					0.11					-0.63								0.09	
GENE2356X	YDR350C	|| TCM10 || 14048	1	0.05	-0.15	-0.02	0.13	-0.16		0.04	-0.01	0.15	-0.21	0.21	-0.21	0.08	0.38	0.23	0.42	0.22	-0.19	0.62	0.28	-0.01	-0.35	0.21	0.28	0.47	0.34	0.37	0.27	0.33	0.18	-0.14	-0.16	-0.29	0.12	-0.1	0.34	0.05	0.11	-0.01	0.22
GENE280X	YLR010C	|| TEN1 || 13467	1		-0.15	0.4		-0.64		0.01	0.05	-0.19	0.26	-0.07	-0.42	0.17	-0.31	-0.09	0.12	-0.23	0.25		-0.25	0.32		1.48	-0.32	0.25	0.83	0.66	0.6	0.51	0.1	-0.08		0.43			0.52	0.34	0.3	0.32	0.9
GENE281X	YML084W	||  || 12310	1	-0.14			2.71				0.07			-0.01									0.13	0.01		2.02			0.21	0.61		0.65	-0.03	-0.14		0.58						0.23	
GENE283X	YNL148C	|| ALF1 || 13452	1	-0.01									0.05	0.03					0.41					0.23		0.36		0.38					0.01	0.09		0.17	0.11					0.2	0.14
GENE2316X	YML089C	||  || 15102	1		-0.07	-0.01	-0.31	-0.08	-0.16	-0.05	0.02	0.03	0.05	-0.09	-0.09		0.04	0.12	0.16	-0.22	0.32	-0.07	0.23	-0.13	0.16	0.03	0.54	-0.06	-0.2	-0.44	0.61	-0.37	-0.2	-0.05	0.27	0.12	-0.05	-0.11	0.19	0.24	0.33	0.41	0.41
GENE2315X	YML090W	||  || 14840	1	-0.63	0.05	-0.18	0.11	-0.04	0.02	0.32	0.14	0.26	0.14	0.09	0.04	0.26	0.52	0.12		-0.21	0.59	-0.24	0.16	-0.4	0.36	0.43	0.71	-0.27	-0.23	-0.33	1.38	-0.2	-0.56	-0.56	0.59	0.29	0.69	0.17	0.4	0.04	0.42	0.26	0.43
GENE2314X	YOL078W	|| AVO1 || 13118	1	-0.17	0.05	0.1	0.1	0.16	-0.13	-0.05	0.14	0.05	0.12	-0.06	0.05	0.07	0.09	0.01	0.04	-0.01	0.29	-0.1	0.07	-0.04	0.27	0.05	0.19	-0.11	-0.13	0.05	0.74	-0.02	0.14	-0.07	0.19	0.24	0.04	-0.21	0.2	0.18	0.03	0.28	0.26
GENE2318X	YOR180C	|| DCI1 || 12969	1	-0.24	0.37	0.59	0.42	0.08	-0.16		-0.16	-0.2	0.04	-0.07	0.11	0.15	0.33	-0.18	-0.21	-0.7	-0.07	0.16	-0.06	-0.1	0.16	0.36	-0.12	-0.05	-0.35	-0.33	0.72	-0.27	-0.17	0.15	0.48	0.73	0.46	-0.22	0.15	0.05	0.11	0.17	0.37
GENE87X	YBR233W	|| PBP2 || 15460	1	0.06	0.14	0.08	0.16	0.18	-0.6	-0.01		-0.06	0.17	0.16	0.12	0.34	0.38	-0.19	-0.1	0.38	0.34	-0.29	0.27	0.11	-0.04	0.37	0.35	0.06	-0.28	-0.17	0.32	-0.18	0.07	-0.04	0.44	0.53	0.43	0.21	-0.02	0.06	0.02	-0.08	-0.05
GENE2348X	YNL267W	|| PIK1 || 16489	1	-0.01	-0.02	-0.01	0.45	0.11	-0.37	-0.16	0.07	0.1	-0.27	0.34	0.07	0.2	0.09	0.14	-0.04	-0.05	0.11	-0.29	0.5	-0.07	0.14	0.3	0.61	0.1	-0.12	-0.02	0.62	-0.04	0.11	-0.14	0.14	0.3	0.33	-0.23		-0.07	0.1	0.1	0.16
GENE290X	YFR016C	||  || 12939	1	-0.02	0.22	0.12	0.43	-0.13	-0.06	0.32	0.31	0.33	0.09	0.33	0.38	0.17	-0.19	0.04	0.16	-0.02	0.19	-0.08	0.15	0.08	0.45	-0.02	0.45	0.11	-0.1	-0.29	0.28	0.07	-0.06	-0.04	0.29	-0.06	0.06	-0.3	0.1		0.12	0.08	0.04
GENE2303X	YGR288W-3UTR	|| MAL13 || 17201	1	0.1	0.24	0.16	0.29		-0.05		0.41	0.53	-0.04	0.23	0.4	-0.14	0.38	-0.08	0.2	0.15	0.25		-0.04	0.17	0.05	-0.32	0.33	0.1	0.27	-0.08		0.12	0.29	0.12		0.01	0.27		0.25	0.02	0.02	0.03	-0.18
GENE455X	YER167W	|| BCK2 || 12266	1	-0.05	-0.11	0.05	0.28	0.59	0.43	0.55	0.39	0.35	-0.19	0.05	-0.02	-0.06	0.7	0.42	0.21	0.47	0.17	-0.17	-0.01	-0.15	-0.5	-0.09	0.28	-0.02	0.15	0.01	-0.11	0.05	0.19	-0.17	-0.13	-0.01	0.29	0.27	0.27	0.38	0.04	-0.06	-0.14
GENE456X	YDL119C	||  || 11614	1	-0.02	-0.19	0.3	0.72	0.96	0.36	0.53	0.41	0.12	-0.23	-0.37	-0.18	0.34	1.09	1.37	1.45	1.02	0.22	-0.17	-0.51	-0.2	-0.24	-0.31	-0.31	-0.13	-0.02	0.33	-0.48	-0.14	-0.57	0.32	0.15	0.1	-0.24	0.7	0.73	0.41	0.46	0.08	0.07
GENE3354X	YKR077W	||  || 14013	1	-0.25	-1.27	-0.07	0.44	0.43	0.54	0.46	0.12	-0.07	-0.13	-0.46	-1.19	0.34	0.36	0.91	0.68	0.75	0.31	0.04	0.05	-0.53	-0.38	0.09	0.47	0.48	0.57	0.79	-0.67	0.05	-0.44	0.12	-0.18	0.29	0.5	0.78	0.63	0.75	-0.14	0.02	0.19
GENE2520X	YDR004W	|| RAD57 || 13614	1	-0.01	-0.05	0.35	0.03	0.04	-0.42	-0.14	0.21	-0.14	-0.03	-0.05	0.3	0.36	0.17	0.22	0.43	0.35	0.27	0.04	0.11	0.2	-0.76		0.33	0.07	0.17	0.46	-0.39	0.19	0.03	0.15		0.35	0.05	0.33	0.07	-0.17	0.16	0.02	0.07
GENE2519X	YOL091W	|| SPO21 || 14440	1	0.17	-0.68	0.56	0.34	-0.14			0.25			-0.4		0.16		0.28	0.55	0.75	0.28			0.35		-0.04		0.14	0.23		-0.77	0.23		0.12		1	0.37					-0.25	0.32
GENE274X	YER140W	||  || 14244	1	-0.07	-0.28	0.75	0.31	-0.13	0.42	0.33	0.05	0.08	0.03	-0.09		0.46	0.17	-0.31	0.22	0.62	-0.04		-0.15	-0.03	-0.5	0.19	-0.13	0.34	0.1	0.5	-0.36	0.41	-0.02	-0.4	0.17	0.65	0.2		0.02	0.04	0.37	-0.17	-0.13
GENE3343X	YNL162W-3UTR	|| RPL42A || 17426	1	0.15				-0.6			-0.04	-0.25	0.02	-0.2		-0.27						0.07		-0.1				0.39	-0.08		-0.27	0.26		-0.07		0.64						-0.08	0.35
GENE3342X	YJL150W	||  || 14715	1	-0.08										-0.46							0.27			-0.17								0.43										-0.07	0.39
GENE2366X	YGR111W	||  || 13188	1	0.32	0.08	0.4	0.18	0.16	0.34	-0.1	0.32	0.2	0.12	0.36	-0.09	0.13	-0.14	-0.2	-0.15	-0.24	0.01	-0.35	-0.02	0.52	-0.09	0.31	0.01	0.31	-0.11	0.07	0.12	0.21	0.03	0.49	0.63	0.11	-0.1	-0.24	-0.18	-0.41	-0.04	0.26	0.2
GENE3737X	YKR017C	||  || 12219	1	0.03	-0.03	0.18	0.19	-0.01	0.37			-0.02	0.12	-0.01	-0.19	0.07		0.24	-0.14	-0.6	0.15	0.25	0.01	0.3	0.02	0.35	0.19	0.24	0.21	0.05		0.13	-0.01	0.25	0.65	0.13	-0.1	0.05	0.08	-0.21	-0.02	0.16	0.34
GENE2360X	YNL063W	|| MTQ1 || 12892	1	0.68	-0.19	-0.13	-0.12	0.08		0.15	0.18	0.39	0.29	0.1	-0.04	-0.23	0.17	0.06	0.01	0.01	0.06	0.33	0.53	0.32	-0.19	-0.12	-0.1	0.06	0.15	0.04	0.04	0.12	0.28	0.46	-0.31	-0.06	-0.08		0.05	0.23	0.13	0.14	-0.07
GENE2361X	YGL085W	||  || 15376	1	0.3	-0.3	-0.08	-0.19	0.01	-0.21	0.11	0.05	0.02	0.02	0.01	-0.15	-0.11	-0.12	-0.06	-0.07	0.26	0.1	0.23	0.09	0.27	0.03	-0.07	-0.12	0.29	0.07	0.29	-0.01	0.23	0.22	0.4	-0.08	0.1	-0.01	0.26	0.15	0.33	0.27	0.2	0.05
GENE88X	YKL149C	|| DBR1 || 14358	1	0.21	-0.18	-0.04	-0.04	-0.05	-0.13	0.06	0.12		0.31	0.08	0.14	0.1	-0.03	0.03	0.12	0.47	0.34	0.06	0.64	0.23	-0.19	-0.13	-0.05	0.04	-0.02	0.23	0.02	0.04	0.31	-0.03	-0.11	0.09	-0.02	-0.01	-0.2	0.28	0.39	0.25	0.09
GENE2359X	YOR174W	|| MED4 || 10899	1	0.27	-0.11	0.07	0.05	0.15	-0.54	0.05	0.2	0.14	0.25	-0.01	0.07	0.15	0.29	-0.11	-0.19	0.26	0.21	0.01	0.19	0.1	-0.07	-0.08	-0.16	-0.13	-0.32	0.01	0.06	0.23	0.37	0.2		0.2	-0.1	0.23	-0.02	0.23	0.14	0.13	-0.09
GENE254X	YJL081C	|| ARP4 || 14600	1	0.25	0.02	0.1	0.06	0.03	-0.45	0.13	0.31	0.21	0.14	0.11	0.2	0.06	-0.03	0.08	0.12	0.58	0.33	0.66	0.3	0.12	0.06	0.3	0.02	-0.08	-0.24	0.26	0.01	0.25	0.3	0.11	0.64	-0.21	0.02	0.02		-0.14	0.23	0.07	-0.14
GENE89X	YGR134W	|| CAF130 || 16405	1	0.25	-0.03	0.24	0.01	-0.06	-0.29	0.16	0.21	0.02	0.25	0.06	0.15	0.24	0.02	-0.03	0.16	0.51	0.22	0.42	0.35	0.21	-0.03	0.15	-0.14	-0.27	0.09	-0.01	-0.31	0.17	0.36	0.27	0.17	0.03	0.23	-0.37	-0.19	0.08	0.28	0.13	-0.1
GENE90X	YOR128C	|| ADE2 || 15440	1	0.42	0.46	0.31	0.25	-0.14	-0.46		0.39	0.02	0.4	0.39		0.09		0.45	0.16	0.46	0.13		0.32	0.5	-0.24	-0.21			-0.23	0.22	-0.45	-0.19	0.15	0.56		-0.16			-0.2	-0.06	-0.05	0.16	-0.17
GENE2229X	YDL211C	||  || 11084	1	0.4	-0.05	0.26	0.11	0.22	-0.07	0.26	0.21	0.13	0.33	0.38	0.23	0.12	-0.01	0.14	0.3	0.46	0.27	0.5	0.48	0.51	-0.23	0.33	0.08	-0.31	-0.37	-0.03	-0.24	0.08	0.11	0.32	0.15	0.51	0.04	0.01	-0.03	0.05	-0.1	0.46	0.09
GENE508X	YDL013W	|| HEX3 || 11618	1	0.65	0.33	0.13	0.11	-0.15	0.4	0.32	0.1	0.25	-0.01	0.31	0.14	-0.04	0.02	-0.1	0.13	0.34	-0.02	0.13	0.09	0.45	-0.28	0.07		0.05	0.03	0.07	-0.5	-0.1	0.16	0.41	0.43	0.46	0.47	0.05	0.05	0.32	0.21	0.06	-0.01
GENE407X	YOL015W	||  || 15439	1	0.24	0.16	0.67	0.13	-0.29			0.2	0.32	0.34	0.35		0.37		-0.21		0.54	0.13		-0.05	0.2				0.84	0.03		-0.58	0.14		0.28		0.36			-0.04	0.07	0.05	0.01	-0.04
GENE3838X	YLR453C	|| RIF2 || 16040	1		-0.33	0.44	0.02			0.33	-0.05	0.04	0.05	0.08		0.14			0.44	-0.26	-0.03		-0.19	0.27		0.17	0.24	0.69	0.58	0.03	-0.28	0.37	0.27	0.51		0.25	-0.1		0.3	-0.22	0.12	0.17	-0.11
GENE2254X	YGR117C	||  || 16494	1	0.04	-0.55	0.07	-0.03	0.02		0.36	0.35		0.41	0.02	-0.1	0.05	0.1	0.17	0.42	-0.08	0.45		0.27	0.3	-0.22	0.38	0.26	0.2	0.41	0.06	-0.33	0.73	0.63	0.13	-0.36	0.27	-0.01	0.37	-0.11	-0.46	0.22	0.32	0.09
GENE2230X	YAR003W	|| SWD1 || 14573	1	0.14	-0.1	0.04	0.09	0.17	0.19	0.22	0.12	0.16	0.1	0.31	0.26	0.14	0.25	0.35	0.4	0.4	0.34	0.55	0.19	0.35	0.26	0.17	-0.05	0.22	0.22	0.04	-0.12	0.22	0.19	0.03	-0.28	0.1	-0.04	0.03	-0.09	-0.23	-0.04	-0.01	-0.16
GENE3086X	YNL164C	|| IBD2 || 15583	1	-0.16	-0.17	0.25	-0.26	0.47		0.14	0.25	-0.16	0.17	-0.05	0.37	0.14	0.05	-0.35	0.14	0.03	0.2	0.25	0.34	0.19	0.44	0.05	0.01	0.49	0.65	0.67	-0.46	0.6	0.31	-0.17	-0.14	0.35	-0.31	0.34		-0.28	0.16	0.35	0.19
GENE246X	YHL040C	|| ARN1 || 11424	1	-0.19	-0.06	0.38	0.02		0.03	0.3	0.08	0.16	0.3	-0.01	0.17	0.1	0.08	0.35	0.23	0.39	0.19	0.55	0.24	0.24	0.3	0.02	0.08	0.04	0.23	0.25	-0.02	0.19	0.22	-0.06	0.14	0.41	0.02	0.04	0.05	-0.03	0.28	0.23	0.2
GENE2300X	YLL054C	||  || 16672	1	-0.03	-0.13	0.51	0.79	-0.35	-0.19	-0.14	-0.17	-0.16	0.37	0.44	-0.28	0.32	0.21	0.21	0.52	0.14	0.31	0.67	0.23	0.51	0.63	-0.08	0.27	-0.37	0.62	-0.02	0.19	0.19	-0.08	0.02	0.18	0.28		-0.02	0.28	0.5	0.01	0.24	0.65
GENE388X	YDR150W	|| NUM1 || 15985	1	-0.2	-0.13	0.11	0.51	0.26	0.06	0.02	0.4	0.34	0.03	0.24	0.17	0.53	0.53	0.14	0.09	-0.1	0.19	0.1	0.29	-0.21	0.15	0.57	0.69	-0.23	-0.25	-0.33	0.29	-0.14	0.02	-0.15	0.02	0.42	0.41	0.09	0.19	0.13	0.23	0.34	0.45
GENE409X	YCL008C	|| STP22 || 16226	1	-0.02	0.36	0.04	0.01	0.05	0.16	0.22	0.1	0.18	-0.07	-0.02	0.53	0.02	0.08	0.14	0.16	0.16	-0.11	0.29	0.08	-0.04	0.14	0.19	0.23	0.34	-0.24	-0.09	-0.18	0.07	0.08	-0.25	0.29		0.24	0.3	0.38	0.28	0.02	0.1	-0.17
GENE2522X	YDR029W	||  || 12380	1	-0.06	0.32	-0.22	0.14	0.28	0.47	0.3	0.1	0.27	0.05	0.38	0.1	0.09	0.55	0.33	0.25	0.28	-0.05	-0.28	0.05	0.08	0.2	0.44	0.49	-0.02		-0.09	0.27	-0.29	-0.31	0.13	-0.17	-0.12	0.54	-0.13	0.15	0.11	0.05	0.21	-0.2
GENE2210X	YIL169C-3UTR	||  || 17107	1	0.57	-0.11	-0.07	0.11	0.12	1.04	0.38	0.67	1.38	0.82	0.62	-0.07	0.14	0.19	0.45	0.73	0.85	0.27	0.49	0.14	0.2	-0.04	-0.06	0.21	0.6	-0.01	0.12	-0.63	-0.13	0.06	0.57	-0.38	-0.14	0.02	-0.47	-0.07	-0.08	0.13	0.31	-0.23
GENE2211X	YOL155C	||  || 16849	1	0.41	-0.04	-0.02	0.26	0.29	0.38		0.6	1.1	0.62	0.74	-0.04	0.14	0.36	0.48	0.42	0.41	0.62	0.64	0.48	0.39	0.2	0.06	0.22	0.26	-0.07	0.04	0.98	0.15	0.18	0.7	0.15	-0.06	0.03	-0.34	-0.17	-0.14	0.06	0.62	0.23
GENE2212X	YIL169C	||  || 16026	1	0.59	0.04	-0.01	0.31	0.33	0.87	0.62	0.54	1.15	0.97	0.63	0.12	0.13	0.56	0.68	0.67	0.48	0.7	0.68	0.65	0.43	0.28	0.08	0.52	0.28	0.5	0.09	1.48	0.1	0.2	0.69	0.39	-0.27	0.11	-0.19	-0.11	0.01	0.24	0.67	0.22
GENE2213X	YCR092C	|| MSH3 || 12223	1	0.08	0.01	0.38	0.46	0.1	0.34	0.31	0.4	0.47	0.34	0.74	-0.17	0.19	0.34	0.19	-0.14	0.14	0.38	0.38	0.26	0.49	0.08	0.37	0.4	0.09	0.14	-0.04	0.76	0.19	0.19	0.06		0.31	0.22	-0.61	-0.25	-0.01	0.12	0.41	0.19
GENE1793X	YMR063W	|| RIM9 || 11894	1	0.11	0.03	0.33	0.36	-0.03	0.16	0.1	0.26	0.17	0.28	0.03		0.01	0.29	0.34	0.09	-0.01	0.03	0.19	0.19	0.16		-0.05		0.28	0.28	0.13	0.17	-0.04	-0.05	0.28				-0.18	0.17	-0.06	0.16	0.41	0.2
GENE1845X	YER097W	||  || 16015	1	-0.03	0.37	-0.1	0.29	-0.14	0.48	0.18	-0.08	0.26	0.22	0.37	-0.16	0.35	0.34	0.39	0.41	-0.18	-0.14	0.07	0.05	0.38		0.38	0.51	0.17	0.23	0.01	0.21	-0.22	-0.16	0.08		-0.27	0.14	-0.02	0.03	-0.04	0.06	0.17	0.05
GENE2259X	YNL258C	|| DSL1 || 14426	1	-0.42	0.3	0.02	0.44	-0.09	0.69	0.06	0.2	-0.02	-0.03	-0.12	0.1	0.41	0.56	0.4	0.31	-0.07	0.18	0.15	0.04	-0.13	0.06	0.39	0.64	0.1	0.04	0.12	0.3	0.12	0.1	-0.13	0.59	-0.03	0.39	-0.1	-0.05	-0.22		0.03	-0.07
GENE410X	YER080W	||  || 15109	1	-0.31	0.29	0.38	0.64	0.26	0.67	0.34	0.31	0.32	0.17	0.03	0.19	0.41	0.56	-0.37	0.25	-0.09	0.49	-0.1	0.17	-0.12	0.17	0.55	0.01	-0.01	-0.31	0.14	0.34	0.14		-0.14	1.88	0.17	0.56	0.05	0.25	0.05	0.25	0.01	-0.16
GENE2236X	YBR085W	|| AAC3 || 12753	1	0.09	0.04	0.28	0.01	0.09		0.05	0.04	0.04	0.23	0.12	0.41	0.17		0.14	-0.12	0.05	0.05	0.62	0.22	0.16	-0.52	-0.23		-0.03	0.25	0.05	0.69	0.19	0.22	0.43		0.28	0.22	0.28	0.19	0.35	0.09	0.47	0.16
GENE2237X	YML066C	|| SMA2 || 12216	1	-0.07	-0.03	0.24	0.32	0.11	0.21	0.29	0.05	0.16	0.1	-0.15	0.42	0.26	0.41	0.13	-0.05	-0.06	0.12	0.2	0.1	0.09	0.03	0.02	0.02	0.05	0.14	-0.05	0.08	-0.05	-0.04	0.09	-0.05	0.52	0.03	0.08	0.04	0.15	0.1	0.09	0.08
GENE2337X	YEL008W	||  || 14987	1	-0.01	-0.01	0.35	0.24	0.14	0.11	0.21	0.07	0.17	-0.02	0.08	0.26	0.4	0.2	0.07	-0.28	-0.29	-0.03	0.03	-0.02	0.33	0.58	0.03		-0.32	0.26	0.12	0.56	0.08	0.03	0.35		0.45	0.02	-0.18	0.01	0.31		0.42	0.22
GENE2336X	YDR415C	||  || 11483	1	-0.08	0.22	0.57	0.33	0.07	-0.54	0.38	0.25	0.09	0.01	0.29	-0.02	0.26	-0.07	-0.07	0.14	-0.07	0.13	0.01	0.03	0.47	0.3	0.32	0.37	0.14	0.27	0.13	0.56	0.15	0.17	0.11	-0.04	0.39	0.35	0.22	0.22	0.3	0.18	0.34	0.52
GENE2335X	YGR004W	|| PEX31 || 16634	1	0.05	-0.17	0.64	0.56	0.05	-0.52	0.37	0.23	0.04	0.05	0.18	-0.17	0.18	0.36	0.01	0.18	-0.33	0.06	0.25	0.14	0.46	-0.2	0.42	0.27	0.11	0.2	-0.16	0.52	-0.03	0.2	0.09	0.05	0.34	0.25	-0.08	-0.2	0.49	-0.11	0.3	0.36
GENE482X	YMR147W	||  || 16525	1	0.13	0.15	0.31	0.29	0.31	-0.18	0.25	0.32	0.17	0.31	0.22	-0.01	0.1		-0.08	0.18	0.38	0.36	0.36	0.3	0.18	0.03	-0.19	0.4	0.19	-0.05	-0.13	0.22	0.09	0.27	-0.11		-0.05	0.36	-0.39	-0.09	0.25	0.25	0.44	0.27
GENE483X	YDL207W	|| GLE1 || 14202	1	0.09	0.16	0.26	0.2	0.41	-0.15	0.2	0.45	0.36	0.33	0.12	-0.03	0.2	0.28	0.13	0.09	0.39	0.34	0.45	0.1	0.07	-0.11	0.03	0.03	0.05	-0.25	-0.05	0.44	-0.03	0.29	0.06	0.33	-0.06	0.18		-0.08	0.02	0.12	0.16	-0.04
GENE480X	YNR033W	|| ABZ1 || 15022	1	0.49	0.89	0.22	0.02	0.05	-0.08	0.25	0.22	0.27	0.29	0.43	0.48	0.17	0.25	0.23	0.48	0.89	0.61	0.89	0.64	0.2	0.23	0.08	0.22	0.08	-0.04	0.09	-0.05	0.08	0.36	0.57	0.61	-0.26	0.18	-0.15	-0.1	0.42	0.22	0.04	0.15
GENE481X	YLR418C	|| CDC73 || 14567	1	0.16	0.14	0.21	0.2	0.06	0.02	0.03	0.32	0.1	0.12	0.08	0.22	0.14	0.19	0.07	0.43	0.88	0.31	0.45	0.21	0.14	-0.01	0.15	0.06	0.1	0.07	0.43	0.05	0.44	0.15	0.3	0.17	0.34	0.17	0.27	-0.05	0.41	0.42	0.15	-0.02
GENE2226X	YEL019C	|| MMS21 || 14711	1	0.28	-0.17	0.62	0.85	-0.08	0.09	0.01	0.22	0.25	0.12	0.12	0.22	0.38	0.47	0.29	0.1	0.32	0.16		0.35	0.37	-0.23	-0.17	-0.34	0.2	0.17	0.19	-0.29	-0.05	0.47	0.47		0.71	0.32		0.26	0.56	-0.19	0.22	0.05
GENE2227X	YLR014C	|| PPR1 || 16457	1	0.39	-0.39	1.37	0.6	0.05		0.87	0.49	0.24	0.34	0.29	-0.16	0.08	0.03	0.16	0.24	0.51	0.26		0.25	0.46	-0.73	-0.22	-0.21		0.23	0.15	-0.61	0.38	0.62	0.07	-0.62	0.65	-0.02		0.14	0.25	0.1	0.33	0.2
GENE2228X	YLR436C	|| ECM30 || 15852	1	0.36	-0.27	0.51	0.37	0.39	-0.01	0.1	0.09	0.09	0.29	0.22	-0.01	0.31		0.23	0.16	0.59	0.14	0.51	0.1	0.27	-0.45	0.14	0.03	-0.2	0.13		-0.24	0.08	0.08	0.05	-0.17	0.42	0.12	0.11	0.05	0.34	0.08	0.11	-0.19
GENE395X	YDR049W	||  || 13183	1	0.44		0.5	0.37	0.14	0.05	0.37	0.04	0.26	-0.06	0.16	0.06	0.12	0.16	0.03	-0.06	0.31	-0.13	0.36	0.24	0.2	-0.35	0.22	0.23	0.29	0.24	0.22	-0.4	0.13	0.01	-0.03	-0.01	0.15	0.38	0.15	0.15	0.4	-0.1	-0.06	-0.02
GENE248X	YLL033W	||  || 14894	1	-0.09	-0.07	0.25	0.03	0.35		0.25	0.15	0.09	0.36	-0.01	0.2	0.09	0.15	0.26	0.33	0.06	0.14		0.04	0.05	-0.18	0.25	0.65	0.39	0.09	0.29	-0.11	0.37	-0.27	-0.08	0.15	0.29	0.22	0.36	0.03	0.06		0.14	0.35
GENE171X	YJR076C	|| CDC11 || 12095	1	0.17	0.22		-0.05		0.32	0.24	-0.11		-0.16	-0.02	0.25	0.25	0.39	0.08	0.26	0.4	-0.1	0.14	0.13	-0.02	-0.05	0.09	0.27	0.43	-0.04	0.12	-0.2	0.11	0.27	-0.09	0.12	0.29	0.4	0.61	0.27	0.26	0.29	0.12	0.21
GENE172X	YER129W	|| SAK1 || 11130	1	-0.35	-0.71	-0.03	-0.02	-0.52	-0.06	0.59	-0.12	0.19	0.16	0.56	0.97	0.97	1.18	0.75	1.23	1.3	0.98	0.81	0.86	-0.48	-0.86	0.07	0.23	-0.08	-0.35	-0.11	-0.77	0.01	0.46	-0.02	0.58	1.1	1.09	0.75	0.83	0.8	0.82	0.46	0.6
GENE1795X	YGL170C	|| SPO74 || 13639	1	0.16		0.65	0.23	0.37	-0.54	0.46		0.28	0.1	-0.23	0.17	0.19		0.16		0.32	-0.03	0.55	0.08	0.06	-0.19	0.34			0.2	0.25	-0.14		0.34	0.03	0.25	0.88		0.62	0.64	0.35	0.32	0.12	0.1
GENE2225X	YGL251C	|| HFM1 || 15831	1	0.28	0.01	0.17	0.54	-0.33	0.01	0.1	-0.12	0.46	0.01	0.3	0.08	0.15	0.11	-0.04	0.02	0.48	-0.04	0.64	0.27	0.47	-0.31	0.12	0.27	0.4	-0.01	0.33			0.38	0.15	-0.28	0.19	0.39	-0.04	0.16	0.14	-0.2	-0.01	-0.21
GENE647X	YOR030W	|| DFG16 || 13896	1	0.04	0.19	0.9	0.65	-0.02	-0.37	0.25	0.08	0.52	-0.16	0.51	0.04		0.34	-0.07	0.18	0.52		0.67	0.15	0.3	-0.63	0.38	0.83	0.21	-0.17	0.26	-0.41	0.24	0.36	-0.09	-0.15	0.69	0.82	-0.12	0.43	0.07	-0.21	0.03	-0.31
GENE648X	YPR164W	|| MMS1 || 11123	1	-0.05	-0.28	0.54	0.26	0.01	-0.21	0.06	-0.09	0.56	-0.09	0.14	-0.09	0.12	0.18	-0.03	0.05	0.37	0.17	0.6	0.46	0.26	-0.46	0.23	0.67	0.06	-0.02	0.2	-0.34	0.18	0.36	-0.33	-0.33	0.4	0.47	-0.16	0.23	0.21	-0.22	0.23	-0.26
GENE230X	YIR023W	|| DAL81 || 13847	1	-0.19	-0.3	0.72	0.36	-0.08	-0.5	0.11	0.07	0.5	0.12	-0.14	-0.03	0.17		0.17	0.15	0.56	0.29	0.45	0.1	0.15	-0.31	0.23	0.11	0.27	0.07	0.17	-0.25	0.43	0.19	-0.45	-0.12	0.32	0.55	0.01	-0.16	0.33	-0.18	-0.05	-0.17
GENE418X	YDR520C	||  || 14846	1	-0.19	0.07	0.21	0.26	0.22	-0.29	0.06	0.08	0.02	0.16	-0.04	0.38	0.16	0.42	0.11	-0.08	0.14	0.09	0.58	0.15	0.13	-0.11	0.36	0.38	0.24	0.11	0.1	-0.11	0.32	0.32	-0.1	0.14	0.37	0.33	0.14	-0.34	-0.29	0.05	0.09	0.22
GENE417X	YDR301W	|| CFT1 || 11817	1	-0.27	-0.02	0.03	0.14	0.36	-0.43	0.03	0.22	0.05	0.09	0.19	0.1	0.21	0.48	-0.02	0.14	0.39	0.32	0.13	0.21	0.04	-0.35	0.37	0.52	0.13	-0.05	-0.14	-0.2	0.25	0.27	-0.24	0.24	0.38	0.42	0.05	-0.28	-0.15	0.03	0.25	0.21
GENE245X	YJL209W	|| CBP1 || 16182	1	0.1	-0.21	0.53	0.06	0.03	-0.29	0.29	0.31	0.12	0.18	-0.05	-0.1	0.21	0.26	0.26	0.04	0.71	0.17	0.41	0.33	0.11	-0.25	0.43	0.49	0.3	-0.21		0.12	0.21	0.53	-0.06		0.06	0.2	0.39	0.03	-0.01	0.33	0.08	0.01
GENE237X	YJR006W	|| HYS2 || 16909	1	0.09	0.01	0.11	0.24	0.26	-0.08	0.23	0.22	0.2	0.05	0.11	0.08	0.11	0.27	0.21	0.33	0.6	0.35	0.2	0.22	-0.03	-0.29	0.27	0.37	0.19	-0.04	0.24	0.02	0.2	0.18	-0.02	-0.11	0.19	0.49	0.28	0.09	0.15		-0.04	-0.28
GENE1714X	YDR334W	|| SWR1 || 11101	1	-0.08	0.13	0.16	0.13	0.15	-0.38	0.09	0.1	0.13	-0.06	0.27	0.39	0.53	0.29	0.06	0.16	0.31	0.46	0.52	0.48	0.13	-0.04	0.5	0.51	-0.07	0.36	0.15	0.38	0.29	0.51	-0.24	0.26	0.24	0.62	0.02	0.04	0.1	-0.13	-0.08	0.03
GENE238X	YLR039C	|| RIC1 || 15732	1	-0.25	0.04	0.25	0.22	0.16	-0.47	0.36	0.37	0.15	0.1	-0.03	0.26	0.33	0.54	0.19	0.19	0.6	0.3	0.24	0.36	-0.09	-0.39	0.6	0.56	-0.22	-0.61	0.19	0.2	0.2	0.32	-0.2	-0.1	0.43	0.88	0.28	-0.09	0.38	0.13		0.01
GENE80X	YJR089W	|| BIR1 || 15569	1	-0.13	-0.19	0.32	0.31	-0.03	-0.05	0.12	0.05	0.36	-0.08	0.13	0.1	-0.01	0.46	0.07	0.11	0.26	-0.06	0.15	0.3	0.19	-0.54	0.48	0.65		-0.14	0.31	0.06	0.36	0.41	-0.34	-0.21	0.48	0.85	0.05	0.19	0.14	-0.27	0.05	0.25
GENE225X	YGR278W	|| CWC22 || 16669	1	-0.11		0.32		0.43		0.48		0.17		-0.06					0.54	0.78		-0.06	0.24	0.05						0.17		0.03	0.4	-0.17		0.33				0.28	-0.03	0.22	0.22
GENE244X	YNR068C	||  || 11025	1	0.32	0.09	0.24	0.34	0.25	-0.18	0.12	0.46	0.32	0.17	0.17	-0.1	-0.02	0.25	0.5	0.07	0.68	0.14		-0.02	0.28	-0.36	0.18	0.67	0.41	0.01	0.42	0.21	0.32	0.27	0.13		0.17	0.48	0.28	-0.12	0.45	0.2	0.2	-0.28
GENE236X	YOL018C	|| TLG2 || 16578	1	0.02	-0.15	0.34	0.24	0.27	-0.49		0.17	0.1	0.63	0.06	0.06	0.33		0.01	0.36	0.73	0.19	-0.05	0.08	0.08	-0.3	0.57	0.45	0.42	0.29	0.28	0.51	0.13		0.05		0.37	0.39		0.25	0.38	0.01	0.27	-0.37
GENE235X	YLR033W	|| RSC58 || 12323	1	-0.01	-0.1	0.24	0.3	0.19	-0.28	0.17	0.06		0.2	0.1	-0.15	0.25	0.35	-0.13	-0.03	0.23	0.03	-0.25	0.15	-0.02		0.32	-0.08	0.19	0.11	0.27	0.65	0.05	0.25	-0.11		0.23	0.34	0.16	0.13	0.03	-0.02	0.15	-0.28
GENE266X	YMR162C	|| DNF3 || 13605	1	-0.5	-0.33	0.04	0.24	0.03	-0.52	0.16	0.53	0.24	0.07	-0.31	-0.36	0.24	0.55	0.02	0.38	0.55	0.4	0.41	0.3	-0.12	-0.43		0.56	0.33	0.16	0.12	0.52	0.19	0.35	-0.67	-0.46	0.19	0.41	-0.17	-0.11	0.33	-0.06	0.23	0.14
GENE258X	YMR066W	|| SOV1 || 15387	1	-0.1	-0.4	0.26	0.12	-0.13	0.21	0.03	-0.06	0.34	-0.1	-0.07	-0.18	0.13	0.15	0.23	0.21	0.36	0.03	0.43	0.43	0.04	-0.58	0.49	0.26	0.45		0.38	0.21	0.42	0.25	-0.3	-0.41	0.06	0.24	0.17	0.06	0.25	-0.08	0.05	0.01
GENE382X	YGR277C	||  || 11968	1	-0.26	0.05	0.2	0.26	0.24	0.26	0.29	1.21	0.17	0.08	-0.36	0.29	0.12	-0.07	0.15	0.23	0.16	0.36	0.26	0.17	-0.56		-0.05	0.07	0.23	0.13	0.39	0.1	0.36	0.23	-0.6	-0.22	0.06	0.35	0.44	0.45	0.43	0.18	-0.03	0.09
GENE381X	YHR137W	|| ARO9 || 10771	1	-0.32	-0.11	-0.09	0.01	0.37	0.15	0.2	0.46	0.45	0.61	-0.34	-0.04	0.14	0.27	0.45	0.4	0.48	0.62	0.77	0.73	-0.32	0.01	0.01	0.21	0.39	0.51	0.71	0.69	0.69	0.71	-0.22	-0.14	0.02	-0.01	0.15	0.24	0.38	0.43	0.4	0.58
GENE380X	YMR228W	|| MTF1 || 14636	1	-0.13	-0.55	0.04	-0.13	0.16	-0.17	0.22	0.56	0.3	0.33	-0.51	-0.21	0.01	-0.26	0.27	0.32	0.67	0.59	0.34	0.72	-0.19	0.02		-0.11	0.12	0.11	0.82	0.34	0.75	0.61	0.02	-0.21	0.1	-0.25	0.38	0.25	0.43	0.47	0.36	0.4
GENE379X	YJR122W	|| CAF17 || 11129	1	-0.2	-0.61	0.11	0.15	0.08	-0.58	0.31	0.53	0.39	0.27	-0.39	-0.18	-0.01	0.24	0.48	0.57	0.7	0.79	0.47	0.64	-0.26	-0.12	0.2	0.5	0.67	0.4	0.98	0.57	0.68	0.65	0.08		0.14	0.05	0.79	0.53	0.76	0.85	0.67	0.87
GENE378X	YKL070W	||  || 16763	1	0.05	-0.25	0.1	-0.01	0.18	-0.26	0.26	0.27	0.29	0.32	0.18	-0.08	0.17	-0.06	-0.19	-0.05	0.37	0.27	0.49	0.27	0.27	0.11	0.22	-0.06	0.01	-0.11	0.43	0.78	0.16	0.39	0.42	-0.34	0.38	0.44	0.2	0.27	0.53	0.49	0.54	0.2
GENE3563X	YJL116C	|| NCA3 || 11570	1	0.23	-0.14	-0.14	-0.4	-0.56	-0.63	0.27	0.7	0.8	1.02	-0.09	0.14	-0.41	-0.17	-0.76	-0.26	0.28	1.12	2.33	1.97	0.01	-0.14	-0.15	0.11	0.51	0.73	1.31	1.32	1.92	2.2	0.1	-0.52	-0.15	-0.26	-0.23	-0.15	-0.15	0.51	0.58	1.1
GENE368X	YOL088C	|| MPD2 || 15094	1	-0.09	-0.21	0.08	-0.05	0.01	0.22	0.32	0.56	0.56	0.64	0.09	-0.01	0.29	0.05	-0.13	0.02	0.36	0.38	0.37	0.69	0.14	-0.05	0.4	0.08	0.27	0.09	0.31	0.34	0.69	0.77	-0.19	-0.48	0.09	-0.02	-0.04	-0.02	0.28	0.84	0.61	0.79
GENE3846X	YGL243W	|| TAD1 || 10862	1	0.19	-0.73	-0.03	-0.04	0.03	-0.12	0.5	0.26	0.31	0.36	0.08	-0.35	-0.12	0.11	-0.06	0.01	-0.06	-0.08	0.16	0.57	0.35	-0.78	0.01	-0.24	0.14	-0.14	0.39	0.28	0.67	0.49	0.18	-0.58		-0.16	0.08	0.16	0.09	0.34	0.27	0.62
GENE373X	YKR036C	|| CAF4 || 13302	1	0.22	0.17	-0.2	-0.28	0.18		0.13	0.28	0.19	0.78	0.21	0.1	-0.42	0.12	0.75	0.13	-0.13	0.35	0.16	0.42	0.46	-0.72	-0.18	0.17	0.06	0.4	0.11	0.91	0.18	0.34	0.33		0.13	-0.09	0.15	0.09	0.39		0.68	0.6
GENE375X	YIL104C	|| SHQ1 || 14504	1	0.08	-0.16	0.19	0.08	0.19	0.31	0.38	0.27	0.29	0.46	0.14	-0.04	-0.05	-0.2	0.04	0.21	0.05	0.2	0.31	0.36	0.28	-0.42	0.11	-0.12	0.16	0.08	0.33	-0.16	0.34	0.5	0.11	-0.15	0.29	-0.12	0.08	0.29	0.26	0.23	0.42	0.61
GENE338X	YPL254W	|| HFI1 || 16139	1	-0.15	0.12	0.48	0.44	0.34	-0.12	0.64	0.37	0.22	0.31	-0.05	0.28	0.15	0.39	0.24	0.25	0.09	0.23	0.22	0.24	0.8	-0.1	0.46	0.42	0.21	0.49	0.25	0.45	0.36	0.41	-0.13	0.23	0.21	0.31	0.11	0.33	0.24	0.05	0.25	0.66
GENE240X	YML015C	|| TAF11 || 13554	1	0.35	-0.17	0.22	0.02	0.25	-0.11	0.5	0.37	0.09	0.09	0.03	-0.09	-0.06	-0.2	-0.02	0.21	0.57	0.25	0.27	0.31	0.2	-0.51	0.09	-0.14	-0.03	-0.03	0.24	-0.06	0.09	0.7	0.49	0.06	0.04	0.22	0.33	0.28	0.11	0.28	0.04	0.11
GENE239X	YDR162C	|| NBP2 || 12005	1	-0.04	-0.28	0.34	0.01	0.58	-0.25	0.43	0.46	0.12	0.08	-0.29	-0.26		0.19	0.25	0.28	0.65	0.44	-0.19	0.08	-0.17	-0.65	0.22	0.06	0.55	0.05	0.31	0.31	0.17	0.12			0.4	0.25	0.58	0.22	0.16	0.28	0.04	0.01
GENE233X	YOR238W	||  || 15849	1	0.04	-0.48	0.02	-0.21	0.38	-0.22	0.5	0.58	0.6	0.47	-0.13	-0.56	-0.17	-0.17	0.35	0.4	0.8	0.61	0.38	0.56	-0.23	-0.69	-0.25	-0.41	0.05	-0.03	0.55	0.55	0.49	0.23	-0.06	-0.41	-0.13	-0.15	0.41	0.62	0.51	0.36	0.2	-0.02
GENE234X	YMR299C	|| DYN3 || 13071	1	0.06	-0.41	0.39	0.37	0.31	-0.1	0.39	0.42	0.28	0.41	-0.21	-0.58	0.08	-0.25	-0.09	0.09	0.5	0.3	-0.29	0.3	0.06		-0.1	-0.07	0.17	-0.13	0.28	0.7	0.4	0.21	0.14	-0.2	0.34	-0.01	0.09	0.33	0.55	0.33	0.17	-0.1
GENE2197X	YDR315C	|| IPK1 || 13331	1	0.05	-0.64	0.31		0.65	0.12	0.69	0.55	0.52	0.41	-0.25	-0.12	0.19	-0.26	0.09	0.5	0.68	0.38	0.12	0.22	-0.01	-0.17	0.34	0.14	0.17	0.81	0.93	-0.12	0.63	0.03	-0.09	-0.4	0.28	0.03	0.69	0.2	0.19	0.44	0.51	0.22
GENE2308X	YNL198C	||  || 11081	1	0.06		0.41	0.42				0.34			0.32		-0.1				0.28			0.17	0.32				-0.29	0.71	0.63		0.3	0.3	0.06			-0.11		0.2	-0.04	0.3	0.17	0.08
GENE2238X	YOR186W	||  || 11280	1	0.39	0.59			-0.03	-0.06	0.41	0.22	0.11	0.11	0.23		0.15		0.39	0.2	0.3	0.01			0.59	-0.1			0.15	0.18	0.18	-0.05	0.29		0.05							0.49	0.36	0.69
GENE2239X	YLR037C	|| DAN2 || 13944	1	0.75	0.21	0.44		-0.17	0.14	0.33	0.15	0.12		0.41		0.18		0.51	0.35	0.13	0.27		-0.31	0.83		-0.49		0.39	0.56	0.14	0.22	0.22	-0.02	0.42		0.28			0.35		0.49	0.27	0.35
GENE2567X	YDL162C	||  || 14853	1	0.24							0.63			0.3										0.47					0.45					0.6								0.38	
GENE1692X	YIL100W	||  || 11438	1								0.53			0.37										0.61					0.61					0.5					0.94		0.63	0.37	
GENE443X	YGR107W	||  || 15582	1	0.22	0.68	-0.11	0.14		0.1		0.16			0.45		0.49				-0.15	-0.04		0.25	0.56					0.39	0.2		-0.03	0.03	0.64		-0.02				0.94		0.57	0.94
GENE442X	YGL007W	||  || 12048	1	0.24	0.81	-0.33	-0.09		0.46	0.62	-0.01			0.21		0.33				0.25	0.11		0.25	0.35					0.53			-0.04	0.14	0.22		0.11			0.88	0.79		0.57	0.84
GENE441X	YAL001C	|| TFC3 || 15029	1	0.3				0.22				0.69		0.28				0.38		0.44	0.1	-0.68		0.49	0.03			0.7	0.41	0.35				0.2								0.36	0.75
GENE1691X	YIR040C-3UTR	||  || 17099	1	0.42							0.55			0.51									0.25	0.8					1.08		-0.13			0.51		0.71			0.43	0.27		0.33	
GENE1701X	YOR214C	||  || 13734	1	0.58																	0.7			0.68					1.22			0.48	0.81	0.81								0.54	0.73
GENE1700X	YPL090C-3UTR	|| RPS6A || 17259	1										-1.24	0.4								-0.14			0.23									0.2						0.57			
GENE1699X	YMR018W	||  || 11843	1	0.38						0.94				0.28				0.76	0.47		0.54			0.56				0.75	0.9					0.29								0.38	0.58
GENE1702X	YLR296W	||  || 13488	1	0.14		0.35	0.24	0.42	0.63		0.57		-0.39	-0.06		0.66				0.01	0.36			0.43				0.49	1.08			0.68	0.28	0.1		0.43						0.6	0.58
GENE445X	YJR052W	|| RAD7 || 12727	1	0.13	0.04	0.36	0.43	0.13	0.26	0.45	0.14	0.46	0.03	0.04	-0.17	0.05	0.32	0.23	0.39	0.13	-0.15	0.2		0.13	-0.32	0.26	0.33	0.24	0.53	0.58	0.27	0.36	0.12	-0.07	0.05	0.14	0.85	0.18	0.61	0.12	0.06	0.26	0.17
GENE2384X	YJR160C-3UTR	|| MPH3 || 17362	1	-0.03	-0.1	0.64		0.42	-0.32	0.64	0.53	0.19	0.1	-0.23		0.1		0.45	0.43	0.07	0.04			0.14				0.36	0.53	0.05	0.46		-0.06	-0.06		-0.03			0.51	0.45	0.26	0.31	0.57
GENE617X	YIL049W	|| DFG10 || 16766	1	0.1	-0.3	0.29	0.31	0.45	-0.14	0.23	0.12	-0.08	0.03	0.15	-0.27	0.19	0.01	0.39	0.31	-0.09	0.03	-0.02	-0.1	0.11	-0.06	0.09	0.22	0.39	0.62	0.38	0.68	0.18	-0.03	0.15	0.22	0.24	-0.02	0.49	0.51	0.56	0.13	0.22	0.4
GENE282X	YAL066W	||  || 11724	1	0.16							0.37	0.16		0.07										0.12				0.94		0.85				0.16							0.18	0.28	
GENE241X	YOR274W	|| MOD5 || 12690	1	0.47	-0.41	0.16	-0.12	-0.12	-0.06	0.38		0.05	0.13	-0.05	-0.11	0.18	-0.05	-0.21	0.15	0.93	0.39		0.33	0.39	-0.17	0.13		0.36	0.4	0.69	-0.02	0.5	0.34	0.31	-0.19	0.39	0.05	0.47	0.21	0.43	0.34	0.17	0.3
GENE242X	YHL020C	|| OPI1 || 10913	1	0.61	-0.22	0.06	-0.29	0.36	0.14	0.32	0.14	0.12	0.31	0.45	-0.07	-0.01	-0.14	0.08	0.09	0.54	0.27	0.26	0.4	0.46	-0.12	0.06	-0.16	0.2	0.26	0.29	-0.1	0.13	0.36	0.53	-0.02	0.05	0.08	0.41	0.29	0.52	0.37	0.26	0.15
GENE243X	YGR007W	|| MUQ1 || 11904	1	0.22	-0.08		-0.02	0.25	0.14	-0.01	0.02	0.07	0.09	0.15	0.1	0.28	0.18	0.26	0.25	0.6	0.18	-0.26	0.14	0.08	-0.02	0.05	0.09	0.36	0.28	0.34	-0.1	0.3	0.11	0.22	-0.02	0.12	0.02	0.27	0.27	0.28	0.2	0.08	0.15
GENE514X	YHR134W	|| WSS1 || 13342	1	0.57	-0.13	0.13	-0.01	0.28	-0.1	0.16	0.19	0.09	0.12	0.4	0.21	-0.01	-0.03	0.1	0.38	0.45	0.05	-0.22	0.06	0.48	0.17	-0.03	-0.04	0.13	0.3	0.39	-0.25	0.3	-0.03	0.79	0.22	0.19	-0.01	0.35	0.19	0.17	0.32	0.29	0.26
GENE315X	YLR193C	||  || 14837	1	0.55	0.32	0.08		0.06	0.05	-0.19	0.3	0.37	0.66	0.07	-0.14	-0.04	-0.38	-0.15	-0.28	-0.47	0.19	-0.23	0.41	0.51	0.42	0.22	0.04	0.43	0.29	0.56	0.32	0.54	0.77	0.6	0.71	0.17	0.13	0.35	0.84	0.28		0.89	0.73
GENE3735X	YMR222C	|| FSH2 || 15842	1	0.49	0.17	-0.15	-0.21	0.12	-0.07	0.07	0.06	0.11	0.15	0.07	0.1	-0.05	-0.35	-0.15	-0.17	0.08	0.08	-0.26	0.13	0.31	0.31	-0.25	0.02	0.33	1.09	0.19	0.85	0.2	0.26	0.45	0.33		-0.2	0.35	0.27	0.21	0.17	0.35	0.11
GENE430X	YPL077C	||  || 12218	1	0.56	0.25			-0.09		0.43	0.19	0.25		0.1				0.09	0.38	0.31	0.14			0.48				0.39	0.82	0.39	0.46	0.04	0.08	0.47							0.07	0.38	0.58
GENE318X	YGL018C	|| JAC1 || 11621	1	0.43	-0.01		-0.06	0.06	0.46	0.01	0.07	-0.39	0.38	-0.01	-0.36	-0.05	-0.23	0.19	0.27	-0.24	0.12	0.19	0.28	0.3	0.06	0.02	-0.12	0.16	0.36	0.16	0.55	0.12	0.32	0.46		-0.1	-0.2	0.06	0.22			0.43	0.12
GENE2219X	YDR059C	|| UBC5 || 16827	1	0.48										0.42					0.7					0.66								0.85		0.73								0.84	
GENE1778X	YPR199C	|| ARR1 || 14722	1	0.39	-0.05	-0.09	-0.1	0.37	0.3	0.08	0.15	0.11	0.27	0.43	-0.15	-0.04	-0.05	0.52	0.18	-0.28	0.1	-0.07	0.05	0.6	0.04	0.04	-0.15	0.3	0.21	0.31	0.54	0.07	-0.02	0.41	0.28	0.03	-0.19	0.29	0.34	0.25		0.41	0.03
GENE594X	YOR177C	|| MPC54 || 11660	1	1.1	0.36			0.78	0.15		0.43	0.06		0.61		0.61		1.31	0.96	0.24	0.04			0.87	0.18		-0.2	0.17	0.37	0.55		0.12		1.05						0.94	0.88	0.75	0.49
GENE590X	YGL204C	||  || 12399	1	1.41	0.05	0.08	-0.09	0.4	0.55	0.04	0.25	0.14	0.58	0.25		0.16			0.32	-0.14	0.12		0.06	0.44		0.34		0.31	0.41	0.37	0.65	0.25	0.22	1.13		0.38	0.28	0.34	0.52	0.63		0.7	0.51
GENE360X	YAR015W	|| ADE1 || 16222	1	0.39	0.22	0.09	-0.19	-0.01	-0.54	0.01	-0.15	-0.14	0.25	0.34	0.35	0.23	0.01	-0.04	0.06	0.47	0.39	0.12	0.37	0.44	0.58	0.42	0.1	0.39	0.12	0.42	0.9	0.3	0.48	0.65	0.45	0.27	0.2	0.11	-0.05	0.12	0.19	0.15	-0.02
GENE361X	YMR026C	|| PEX12 || 16337	1	0.32	-0.08	0.18	0.24	-0.11	-0.25	0.01	0.02	0.02	0.14	0.31	-0.15	-0.12	0.07	0.02	-0.02	0.18	0.26	0.16	0.2	0.33	0.13	0.06	0.11	0.09	0.23	0.29	1.1	0.32	0.24	0.38	0.15	0.08	-0.08	-0.13	0.12	0.11	0.19	0.21	-0.02
GENE3110X	YCL047C	||  || 14104	1	0.66	-0.28	-0.01	-0.23	0.02	-0.26	-0.11	-0.06	-0.04	0.05	0.47	-0.15	0.06	-0.09	-0.04	0.05	0.15	0.16	-0.26	0.07	0.73	0.14	-0.18	-0.16	0.42	0.16	0.39	0.61	0.27	0.21	0.72	0.24	0.2	-0.08	0.24	0.18	0.26	0.3	0.28	0.06
GENE3111X	YOR255W	|| OSW1 || 15270	1	0.61							0.04	-0.03		0.41				0.06			0.17	0.23		0.86				0.36						0.95							0.3	0.23	0.25
GENE565X	YPL076W	|| GPI2 || 12509	1	1.23	0.08	0.54	0.62	0.15	-0.08	0.23	0.05	0.16	0.01	0.66		0.25	0.21	0.06	-0.03	0.06	0.11		0.3	1.2	0.03	-0.18	0.06		0.21	0.4	0.9	0.25	0.24	1		0.58		-0.1	0.09	0.17	-0.13	0.02	
GENE364X	YDR478W	|| SNM1 || 13282	1	0.5	-0.25	0.22	-0.09	0.3	0.23	0.17	0.24	0.13	0.41	0.2	-0.27	0.16	-0.14	-0.06	-0.01	0.07	0.18	0.08	0.41	0.52	0.04	-0.12	-0.25	0.21	0.2	0.19	0.6	0.36	0.35	0.5	-0.17	0.3	-0.14	0.14	0.14	0.27	0.26	0.38	0.06
GENE365X	YMR127C	|| SAS2 || 15779	1	0.9	-0.29	0.12	-0.05	0.44	-0.04	0.5	0.32	0.19	0.4	0.37	-0.2	0.04	-0.34	0.44	0.41	0.08	0.22	0.38	0.35	0.7		-0.14	-0.52	0.12	0.62	0.31	0.56	0.44	0.44	0.65	-0.25	0.12	-0.31	0.22	0.25	0.17	-0.14	0.47	0.63
GENE366X	YOR044W	||  || 14520	1	0.81	-0.5	0.37	-0.01	0.17	-0.49	0.14	0.36	0.24	0.39	1.14	-0.3	-0.22	-0.18	0.18	0.18	-0.01		-0.35	0.52	1.32		-0.07	0.18	0.52	0.42	0.88	0.81	0.79	0.57	0.77		-0.04	-0.54	-0.05	0.21	0.42		0.27	0.45
GENE367X	YLR036C	||  || 15113	1	0.15	-0.37	0.22	-0.05	0.13	-0.58	0.09	0.19	0.09	0.3	0.26	-0.21	0.04	-0.21	-0.19	-0.06	-0.09	0.11	0.04	0.31	0.4	0.01	0.23	-0.18	0.03	0.26	0.17	0.77	0.31	0.33	0.27	0.1	0.42	0.07	0.23	0.1	0.41	0.09	0.29	0.16
GENE2202X	YLR404W	||  || 12029	1	0.25	-0.12	0.19		0.19	-0.61	0.19	0.26	0.08	0.49	0.26	0.17	0.09	-0.14	-0.17	0.16	0.35	0.34	0.26	0.44	0.2	-0.08	0.19	-0.12	0.22	-0.14	0.26	0.34	0.22	0.25	0.06	0.28	0.31	0.23	0.6	0.25	0.41	0.22	-0.09	
GENE2201X	YHR192W	||  || 15289	1	0.2		0.26	0.06	0.35	-0.12	0.22	0.24	0.18	0.02	0.14		0.02	-0.03	0.14	0.15	0.25	0.27	0.29	0.19	0.24		0.01	-0.11	0.4	0.03	0.21	0.3	0.38	0.29	0.36		0.12	0.19	0.56	0.3	0.17	0.29	0.25	-0.16
GENE327X	YPL213W	|| LEA1 || 12693	1	0.03		0.21		0.37	0.42	-0.04	0.11	0.01	0.15	-0.23	0.04	0.14	0.14	0.01	-0.01	-0.39	-0.02		0.01	-0.32	-1.06	-0.18	-0.02	0.3	0.34	0.24	1.3	-0.11	-0.03	0.14		0.35	-0.2	0.62	0.69	0.45	0.21	0.16	0.11
GENE328X	YNL213C	||  || 13307	1	-0.04	-0.18	0.16	0.04	0.34	-0.15	0.16	0.11	-0.04	0.01	-0.41	-0.26	0.03	-0.01	0.25	0.07	-0.21	-0.19	-0.32	0.07	-0.39	-0.28	-0.01	-0.14	0.29	0.51	0.31	0.44	-0.09	0.05	-0.09	-0.31	0.16	0.06	0.5	0.56	0.08	0.48	0.13	0.24
GENE503X	YLR145W	|| RMP1 || 12200	1	-0.12	-0.45	0.5	0.54	0.85	0.45	0.33	0.54	0.17	0.15	-0.35	-0.5	0.09	0.32	0.43	0.16	-0.03	0.08	-0.47	0.17	-0.01	-0.29	0.06	-0.03	0.1	0.28	0.37	0.68	0.27	0.27	-0.08	-0.25	0.37	0.1	0.66	0.53	0.46	0.62	0.26	0.49
GENE330X	YJL049W	||  || 13152	1	-0.48	-0.38	0.38	0.37	0.49	-0.19	0.72	0.54	0.25	0.07	-0.13	-0.33	0.18	0.13	0.23	0.27	-0.12	-0.1	-0.43		0.05	-0.27	0.31	0.19	0.01	0.19	0.3	0.66	0.13	0.22	-0.29	-0.59	0.38	-0.11	0.28	0.41	0.47	0.44	0.24	0.37
GENE329X	YER112W	|| LSM4 || 12668	1	0.21	-0.74	0.27	0.24	0.54	-0.06	0.34	0.4	0.15	0.09	-0.08	-0.46	0.05	-0.45	0.11	0.23	-0.15	0.08	-0.67	0.06	0.09	-0.23	0.01		0.25	0.11	0.38	0.95	0.2		0.09	-0.46	0.46	-0.01	0.54	0.5	0.21	0.4	0.32	0.23
GENE326X	YEL003W	|| GIM4 || 10921	1	-0.06	-0.31	0.12		0.04	0.63	0.05	0.19	0.07	-0.04	-0.1	-0.65	-0.03	-0.03	0.16	0.24	-0.13	0.35	-0.55	0.33	-0.04	-0.08	-0.3	-0.26	-0.04	0.38	0.37	0.91	0.21	0.1	0.06		0.09	-0.35	0.68	0.6	0.3	0.32	0.12	0.4
GENE335X	YBR257W	|| POP4 || 14803	1	-0.22	-0.09	0.38	0.08	0.35	0.66	0.47	0.11	0.11	-0.37	-0.52	0.02	0.14	0.04	0.38	0.35	-0.09	0.27	-0.62	0.16	-0.24	-0.13	-0.07	0.04	0.22	0.62	0.51		0.37	0.13	-0.32		0.3	-0.15	0.61	0.51	0.28	0.3	0.16	0.4
GENE336X	YCR051W	||  || 14321	1	-0.21	0.1	-0.02	0.09	0.19	0.55	0.33	0.09	0.03	0.12	-0.33	0.12		0.06	0.3	0.35	-0.31	0.15	-0.35	-0.02	-0.11	-0.18	-0.06	-0.03	0.06	0.42	0.34		0.2	0.07	-0.13		-0.02	-0.13	0.3	0.39	0.18	0.18	0.21	0.53
GENE337X	YPR046W	|| MCM16 || 16647	1	-0.15	0.04			0.29		0.33	0.27	0.18	0.37	-0.32		0.08	-0.45	0.16	0.37	0.02	0.38		0.04	-0.09				-0.03	0.78	0.35		0.33	0.2	-0.37		0.31			0.44	0.54		0.21	0.75
GENE5859X	YJL179W	|| PFD1 || 15870	1	-0.07	-0.35	-0.12	-0.42	0.47	-0.16	0.22	0.28	0.12	0.3	-0.19	-0.48	-0.4	-0.17	0.53	0.14	-0.18	-0.07	-0.45	0.08	-0.07		-0.07	-0.22	0.01	0.33	0.33	0.45	0.3	0.11	0.11		-0.14	-0.07	0.29	0.37	0.32		0.31	0.28
GENE2051X	YER030W	||  || 13927	1	-0.22	-0.2	0.05	-0.19	0.45	0.36	0.45	0.51	0.59	0.42	-0.36	-0.34	-0.25	-0.31	0.38	0.16	-0.17	0.34	-0.59	0.3	-0.14	0.29	-0.23	-0.48	0.17	0.38	0.57	0.78	0.4	0.08	-0.09	0.29	0.03	-0.35	0.41	0.32	0.48		0.65	0.51
GENE320X	YGL231C	||  || 13531	1	0.22	-0.43	0.07	-0.24	0.52	0.83	0.45	0.61	0.41	0.42	-0.15	-0.72	-0.39	-0.59	0.25	0.32	0.47	0.55	-0.21	0.34	0.09	-0.51	-0.22	-0.39	0.24	0.26	0.39	0.59	0.53	0.18	0.3	0.02	-0.04	-0.36	0.39	0.33	0.21	0.39	0.59	0.33
GENE3573X	YIL124W	|| AYR1 || 14897	1	-0.19	-0.19	-0.09	-0.17	0.32	-0.25	0.09	0.38	0.46	0.41			-0.14	-0.41	-0.29	-0.14	0.12	0.22	0.47	0.08	-0.04	0.29	-0.19	-0.38	0.25	0.08	0.51	0.54	0.41	0.05	-0.26	-0.22	-0.28	-0.31	0.19	0.06	0.23	0.34	0.28	0.12
GENE3584X	YIL157C	||  || 12114	1	-0.18	-0.02	-0.14	-0.05	0.02	0.21	-0.35	-0.02	0.05	0.21	-0.16	-0.26	-0.27	-0.38	-0.36	-0.17	-0.09	0.18	0.09	0.23	-0.17	0.33	-0.33	-0.39	0.19	0.34	0.29	0.36	0.51	0.55	-0.16	-0.05	-0.28	-0.4	0.08	0.15	0.1	0.54	0.36	0.77
GENE3662X	YGR132C	|| PHB1 || 16202	1	-0.18	-0.14	-0.05	0.01	0.25	-0.31	-0.19	0.2	0.19	0.33	-0.27	-0.3	-0.12	-0.14	-0.16	-0.05	-0.37	-0.03	0.33	0.44	-0.21	-0.01	-0.02	-0.04	0.13	0.7	0.55	0.94	0.6	0.57	-0.26	-0.4	-0.28	-0.12	0.01	0.09	-0.13	0.71	0.38	0.57
GENE1927X	YOR125C	|| CAT5 || 16618	1	0.16	0.16	0.04	0.06	0.12	-0.32	0.56	0.39	0.28	0.4	0.14	0.03	-0.23	-0.33	-0.12	0.03	-0.18	0.24	0.06	0.41	0.27	0.08	-0.22	-0.31	0.24	0.4	0.21	0.98	0.48	0.42	0.01	-0.51	-0.19	-0.28	0.16	0.19	0.36	0.26	0.39	0.79
GENE1926X	YMR035W	|| IMP2 || 14466	1	0.19	-0.32	-0.14	-0.38	0.06	-0.03	0.05	0.25	0.28	0.34	-0.05	-0.09	-0.43	-0.38	-0.1	0.12	-0.17	0.09	0.56	0.47	0.22	0.22	-0.34	-0.64	0.14	0.47	0.44	0.88	0.75	0.44	0.23	0.05	-0.09	-0.14	0.22	0.26	0.1	0.43	0.56	0.74
GENE2052X	YOL146W	|| PSF3 || 11989	1	-0.1	0.11	0.05	0.13	0.33	0.65	0.33	0.17	0.21	0.34	-0.46	0.17	0.1	-0.05	0.36	0.32	-0.01	0.39	-0.27	0.43	-0.3	0.29	-0.14	-0.12	-0.08	0.3	0.4		0.3	0.07	0.01		0.23	-0.47	0.69	0.62	0.24	0.21	0.09	0.56
GENE2047X	YCL026C-B	||  || 10999	1	-0.77	0.02	0.16	0.09	0.34	0.13	0.37	0.38	0.35	0.33	-0.84	-0.05	0.21	-0.11	0.42	0.46	0.67	0.66	0.44	0.41	-0.65	0.16	0.24	0.43	0.88	0.77	0.61	0.82	0.42	0.01	-0.62	0.76	0.72	0.71	1.22	1.09	0.98	0.96	-0.08	0.38
GENE2046X	YGR199W	|| PMT6 || 11496	1	-1.01		0.34	0.25		1.34	0.74	0.32			-0.73		0.39	0.16	1.23	1.1	1.28		0.86	0.74	-0.94	1.33	0.2	0.29	1.22	0.73	0.4		0.43	0.51	-1.12		0.43	0.53		1.34	0.82	0.43	-0.69	1.84
GENE1678X	YPR006C	|| ICL2 || 13637	1	0.11	0.1	0.21	-0.13	0.13	0.02	0.3	0.35	0.27	0.56	-0.12	0.39	0.14	-0.11	0.46	0.07	0.27	0.48	1.12	0.82	0.02	0.8	0.13	-0.02	0.39	0.19	0.16	-0.33	0.65	0.48	-0.04	0.51	0.21	0.09	0.7	0.44	0.42		1.26	1.64
GENE372X	YIL134W	|| FLX1 || 10991	1	0.18	-0.18	0.08	-0.03	0.12	0.04	0.15	0.2	0.15	0.2	0.01	-0.01	-0.13	-0.05	0.09	0.2	0.56	0.14	0.32	0.12	0.26	0.18	0.04	-0.12	0.41	0.42	0.36	-0.03	0.4	0.23	0.01	-0.27	0.08	-0.26	0.23	0.12	0.46	0.32	0.3	0.21
GENE371X	YJL052W-3UTR	|| TDH1 || 17043	1	0.99	0.79	-0.12	-1.3	0.48	0.57	0.69	0.22	0.79	0.77	0.05		0.16	-1.59	0.64	0.38	1.33	0.46		0.29	0.33		-0.56	-0.96	1.37	1.06	1.2	0.72	0.76	0.86	0.41		-0.22	-0.55		0.68	0.72	0.88	1.22	1.29
GENE370X	YIR032C	|| DAL3 || 15619	1	0.05	0.12	0.01	-0.23	0.28	0.16	0.33	0.33	0.36	0.51	0.1	0.11	-0.27	-0.36	0.2	0.24	-0.09	0.3	0.24	0.26	0.39	0.57	-0.19	-0.41	0.55	0.41	0.38	0.33	0.41	0.18	0.16	0.42	0.12	-0.3	0.21	0.39	0.28		0.4	0.58
GENE2198X	YBL018C	|| POP8 || 11594	1	-0.04	-0.17	0.2	0.43	0.13	0.17	0.05	0.22	0.09	0.27	0.17	-0.01	0.19	0.26	0.27	0.36	0.3	0.38	0.07	0.34	0.2	0.1	0.01	-0.12	-0.1	0.4	0.2	-0.03	0.35	0.41	0.11		0.33	0.15	0.27	0.35	0.46		0.29	0.47
GENE2199X	YGR239C	|| PEX21 || 14580	1	0.15	-0.23	-0.26	-0.63	0.11	-0.09		0.45	0.41	0.66	0.33	0.32	0.05	-0.28	-0.02	0.21	0.75	0.66	0.6	0.52	0.31	-0.01	-0.19	-0.05	0.24	0.38	0.45	0.03	0.55	0.29	-0.04	0.09	0.29	0.1	0.86	0.74	1.14	1.05	0.45	0.66
GENE369X	YLR348C	|| DIC1 || 11341	1	-0.12	-0.03	-0.08	-0.19	0.03	0.06	-0.07	0.09	0.11	0.51	-0.05		0.09	-0.11		0.11	0.33	0.51	0.44	0.34	0.18	0.26	-0.18	-0.18	0.15	0.49	0.4	0.31	0.38	0.28	-0.09	-0.1	0.01	-0.41	0.27		0.55	0.71	0.43	1.14
GENE376X	YMR073C	||  || 16941	1	-0.04	-0.1	0.13	0.23	0.11	-0.3	-0.32	-0.04	-0.06	0.09	0.15	-0.08	0.22	0.11	-0.12	-0.12	0.31	-0.17	0.01	0.17	0.36	0.11	0.07	-0.04	0.17	0.33	0.43	0.33	0.28	0.32	0.18	-0.05	0.21	-0.17	0.49	0.55	0.24	0.68	0.31	0.62
GENE505X	YLR262C	|| YPT6 || 16455	1	0.34	0.14	0.62	0.22	0.86	0.31	0.14	0.22	0.06	0.31	0.17	0.05	0.12	0.12	0.68	0.1	-0.38	0.04	-0.81	0.09	0.47		0.5	0.05	0.28	0.58	0.46	-0.17	0.25	0.04	0.44	0.34	0.61	0.09	0.75	0.65	0.52	0.35		0.28
GENE504X	YDR071C	|| PAA1 || 12620	1	0.43	-0.08	0.52	0.31	0.58	0.53	0.19	0.54	0.23	0.3	0.08	-0.13	0.14	-0.16	0.13	0.12	0.08	0.41	-0.69	0.26	0.22	0.19	0.19	-0.14	0.3	0.48	0.54	0.74	0.55	0.38	0.36	-0.51	0.41	-0.14	0.32	0.43	0.26	0.78	0.29	0.52
GENE634X	YKR035W-A	|| DID2 || 14739	1	0.29	0.3	0.28	0.1	0.56	0.66	0.14	0.34	-0.04	-0.01	0.04	0.33	0.3	0.19	0.49	0.16	0.09	0.12	-0.8	0.12	0.23	0.47	0.41	0.06	0.68	0.5	0.5	0.55	0.32	-0.05	0.24		0.34	0.01	0.5	0.37	0.15	0.26	0.1	
GENE626X	YJR086W	|| STE18 || 14422	1	0.16	-0.19	0.41	0.3	0.24	0.16	0.04	0.27	0.29	-0.15	0.19	-0.18	0.1	-0.02	0.17	0.14	-0.06	0.22	-0.61	-0.1	0.45	0.48	0.28	0.05	0.42	0.78	0.34	0.51	0.18	-0.05	0.01	0.08	0.43	0.19	0.27	0.29	0.44	0.41	0.13	0.22
GENE625X	YDR305C	|| HNT2 || 12765	1	0.22	0.1	0.51	0.33	0.61	0.12	0.11	0.01	-0.09	-0.06	0.25	0.02	1.2	0.35	0.17	0.01	-0.4	-0.28	-0.41	0.16	0.47	0.34	0.6	0.16	0.75	1.07	0.68	0.91	0.47	0.44	0.01	-0.21	1.12	0.3	0.72	0.66	0.31	0.56	0.22	0.36
GENE624X	YNL051W	|| COG5 || 11822	1	0.22	-0.06	0.39	0.4	0.58	-0.33	0.1	0.16	0.06	0.01	0.32	-0.09	0.25	0.17	0.27	0.19	0.04	-0.34	0.05	0.17	0.64	-0.24	0.67	0.42	0.57	0.4	0.69	0.46	0.59	0.37	0.41	-0.13	0.52	0.43	0.52	0.59	0.34	1.04	0.12	0.77
GENE632X	YCR002C	|| CDC10 || 16463	1	-0.07	0.11	0.33	0.43	0.31	0.17	-0.02	0.02	-0.12	-0.16	-0.02		0.27	0.25	0.21	0.19	0.03	0.02	-0.32	-0.16	-0.01	0.22	0.38	0.11	0.33	0.45	0.31	0.6	0.25	0.03	0.05	0.1	0.25	0.23	0.38	0.37	0.22	0.36	0.09	0.08
GENE631X	YLR250W	|| SSP120 || 12492	1	0.17	0.26	0.28	0.19	0.68	-0.06	0.32	0.28		-0.23	-0.19	0.31	0.34	0.23	0.25	0.22	0.52	0.19	-0.31	-0.25	-0.28	0.25	0.19	0.03	0.44	0.43	0.47	0.44	0.25	-0.12	0.09	0.32	0.28	0.04	0.77	0.55	0.55	0.31	-0.04	-0.26
GENE630X	YNL084C	|| END3 || 13879	1	0.23	0.1	0.45	0.17	0.3	-0.19	0.18	0.24	-0.05	-0.1	0.13	0.11	0.32	0.18	0.13	0.22	0.6	0.15	-0.44	-0.17	0.17	-0.03	0.36	0.01	0.29	0.03	0.51	0.2	0.33	0.02	0.39	0.1	0.28	0.24	0.49	0.17	0.23	0.33		-0.31
GENE599X	YOL009C	|| MDM12 || 15332	1	0.24	0.43	0.37	0.32	0.27	-0.04	0.22	0.12	0.18	0.07	0.18	0.1	0.07	0.11	0.09	-0.04	-0.06	-0.21	0.01	0.29	0.38	0.15	0.49	0.11	0.47	0.25	0.49	0.16	0.38	0.19	0.12	0.3	0.37	0.16	0.5	0.71	0.46	-0.1	0.06	0.06
GENE728X	YIR005W	|| IST3 || 16586	1	0.13	-0.23	0.39	0.71	0.67	0.38	0.36	0.3	0.27	0.02	-0.01	-0.09	0.3	0.5	0.92	0.57	-0.23	0.11		-0.07	0.52		0.3	0.06	0.1	0.23	0.74	0.8	0.51	-0.43	0.36		0.3	0.27	0.72	0.56	0.47		0.34	0.25
GENE1779X	YMR056C	|| AAC1 || 14497	1	0.27	0.44	0.06	-0.06	0.07	0.27		0.41	0.47	0.55	0.4	0.41	-0.22	-0.23	-0.12	-0.15	-0.11	0.29	0.62	0.56	0.37	0.67	-0.3	-0.35	0.07	0.14	0.08	1.05	0.22	0.35	0.29	0.75	0.2	-0.23	0.01	0.24	0.32	0.43	0.58	0.73
GENE1777X	YIR016W	||  || 14818	1	0.55	0.71	-0.43	-0.3	0.27	0.16	0.17	0.19	0.25	0.58	0.68	0.09	-0.21	0.08	0.76	0.61	-0.17	0.38	0.28	0.27	0.57	0.57	-0.21	0.24	0.7	0.47	0.2	1.53	0.12	0.26	0.59	0.44	-0.35	-0.07	0.25	0.48	0.37		0.78	0.7
GENE1929X	YGL002W	|| ERP6 || 11823	1	-0.08	-0.12	0.13	-0.07	0.18	0.29	-0.01	0.13	0.06	0.09	-0.1	-0.08	0.06	-0.17	0.11	-0.01	0.04	0.26	0.23	0.12	0.13	0.19	0.1	-0.23	0.37	0.27	0.31	0.73	0.22	0.3	0.1	0.01	0.09	-0.1	0.21	0.29	0.13	0.21	0.2	-0.14
GENE1921X	YBR194W	||  || 14107	1	-0.15	-0.05	0.14	0.41	0.35	0.58	0.11	0.41	0.34	-0.04	-0.09	-0.03	0.23	-0.43	0.11	-0.12	-0.33	0.21	-0.38	0.05	0.08	0.46	-0.17	0.26	0.33	0.29	0.44	1.53	-0.35	0.24	-0.12		0.17	0.31	0.35	0.47	0.5	0.54	0.31	-0.14
GENE2206X	YIL051C	|| MMF1 || 15549	1	-0.2	-0.43	-0.16	-0.16	0.2	0.4	-0.06	0.03	0.08	0.23	0.04	0.28	0.54	0.18	0.33	0.26	-0.08	0.09	-0.13	0.01	-0.04	0.28	0.22	0.04	0.16	0.51	0.26	0.86	0.32	0.13	-0.22	0.01		-0.2	0.33	0.46	0.3	0.34	0.36	0.32
GENE333X	YER092W	|| IES5 || 15786	1	-0.6	-0.16	0.41	0.16	0.37	0.88	0.46	0.41		0.01	-0.69		0.23	0.46	0.89	0.58	-0.12	0.01	-0.61	-0.28	-0.43		0.31	0.5	0.29	0.62	0.41	1.55	-0.01	-0.17	-0.4		0.23	0.28	0.77	0.67	0.5		0.23	-0.05
GENE1613X	YBR258C	|| SHG1 || 10783	1	-0.41	-0.03	0.32	0.14	0.65	0.06	0.49	0.19	0.15	0.19	-0.47	-0.18	0.1	0.27	1.19	0.84	0.13	0.34	-0.65	-0.1	-0.14	0.15	0.11	-0.01	0.46	0.77	0.79	0.84	0.07	-0.06	-0.26	0.29	0.23	-0.07	0.79	0.69	0.71		0.23	0.27
GENE1615X	YOR339C	|| UBC11 || 16752	1	0.01	0.1	0.58	-0.08	0.32	0.65		0.04	0.25	0.51	-0.17	0.13	0.19		0.79	0.41	0.2	0.33	0.35	0.32	0.4		0.11		-0.02		0.49		-0.06	0.19	0.06		0.18	-0.02	0.35	0.48	0.71	0.46	0.5	0.56
GENE2062X	YBR278W	|| DPB3 || 14149	1	0.21	0.02	0.25	0.1	0.22	0.49	0.44	0.34	0.22	0.3	-0.01	0.04	0.21	0.15	0.71	0.35	0.07	0.38	-0.13	0.37	0.3	0.34	-0.09	0.1		0.4	0.29		0.13	0.01	0.16		0.05	-0.22	0.12	0.34	0.28		0.26	
GENE2063X	YDR066C	||  || 16937	1	-0.06	0.06	0.02	0.14	0.05	0.38	0.18	0.1	0.24	0.18	-0.25	-0.24	0.24	-0.07	0.34	0.03	-0.07	0.27	-0.24	0.26	0.19		-0.07	0.05	0.08	0.32	0.53		0.2	0.26	0.11		0.11	-0.03	0.17	0.04	0.18	0.37	0.25	0.14
GENE2179X	YKL002W	|| DID4 || 14823	1	-0.03	0.14	0.4	0.05	0.47	-0.01	0.34	0.28	0.11	0.12	-0.21	0.32	0.13	0.03	0.19	0.15	-0.1	0.2	-0.37	0.15	0.04	0.54	0.33	-0.01	0.53	0.51	0.46	0.71	0.32	0.14	-0.33	0.05	0.11	0.14	0.48	0.46	0.16	0.43	0.2	0.28
GENE2060X	YEL059C-A	|| SOM1 || 14757	1	-0.13	0.2	0.21	0.04	0.46	0.62	0.6	0.74	0.44	-0.32	-0.43	0.2	0.25	-0.15	0.37	0.42	0.1	0.34	-0.3	-0.09	-0.18		-0.3	-0.45	0.56		0.23	1.73	0.01	-0.26	0.06		0.35	-0.03	0.71	0.68	0.7	0.69	0.44	0.34
GENE2061X	YCR086W	|| CSM1 || 10736	1	-0.05	-0.09	0.25	0.16	0.12	0.54	0.38	0.47	0.31	0.55	-0.01	-0.14	0.09	-0.12	-0.16	-0.22	-0.54	0.05	-0.31	0.28		0.22	0.16	-0.05	0.04	0.06	0.05	1.55	0.26	0.25	0.01	0.22	0.43	0.12	0.37	0.67	0.71	0.77	0.7	0.54
GENE2058X	YJL215C	||  || 16317	1	0.05	0.22		-0.05	0.47	0.17	0.1	0.2	0.34	0.4			0.06			0.38	-0.26		0.05	0.82	0.47		-0.14		0.16	0.58	0.51	0.87	0.32	0.01	0.08		0.17	0.05	0.37	0.56	0.62		0.55	0.34
GENE1765X	YER121W	||  || 16891	1	-0.09	1.01	0.6	0.33	0.16	0.78	0.55	0.41	0.31	0.18	0.01	0.86	0.26	0.27	0.99	0.58	-0.27	-0.03	-0.19		0.09	1.27		0.22	-0.14	0.51	0.3	1.41	0.05	0.01	0.15	1.06	0.27	0.04	0.32	0.17	0.6		0.02	0.49
GENE837X	YLR416C	||  || 16765	1	0.08	0.37	0.3	0.42	0.16	0.3	0.36	0.15	0.12	0.19	0.18	0.63	0.19	0.51	0.26	0.17	0.05	0.26	0.22	0.14	0.25	0.72	0.11	0.26	0.14	0.25	0.11	1.28	0.05	0.11	0.11	0.95	0.16	0.05	-0.14	0.21	0.41	0.05	0.39	0.04
GENE1830X	YLR393W	|| ATP10 || 15219	1	0.14	0.47	0.02	0.47	-0.03	0.01	-0.13	-0.16	0.22	0.24		0.28	0.4	0.4	0.03	0.05	-0.23	0.12	0.38	0.4	-0.01	0.31		0.62	0.23	0.4	0.2	1.27	0.09	0.41	0.07	0.47	0.15	0.45	0.02	0.37	0.09	0.07	0.21	-0.04
GENE1712X	YOR350C	|| MNE1 || 12565	1	-0.06	0.01	0.28	0.47	0.06	-0.22	0.26	0.13	0.24	0.15	0.23	-0.11	0.26	0.28	-0.09	0.16	0.51	0.35	0.49	0.28		-0.15	0.32	0.33	0.31	0.1	0.35	1.16	0.16	0.44	0.12	0.31	0.45	0.71	-0.23	0.05	0.14	0.09	0.25	0.03
GENE1633X	YLR046C	||  || 15388	1	0.03	0.02	0.63	0.51	-0.06	0.06	0.27	0.1	0.18	0.24	0.31	0.32	0.43	0.64	0.15	0.23	0.13	0.35	0.54	0.33	0.32	0.14	0.49	0.69	0.14	0.48	0.23	1.8	0.31	0.29	-0.07		0.55	0.45	-0.24	-0.08	0.11	0.33	0.12	0.12
GENE1631X	YKL095W	|| YJU2 || 16756	1	-0.12		0.33	0.45	0.25	0.15	0.23	0.22	0.1	0.09	-0.05	0.2	0.07	0.28	0.39	0.25	-0.01	0.32	0.05	0.2	-0.02	0.44	0.38	0.42	0.24	-0.04	-0.02	0.82	-0.04	0.26	0.02		0.54	0.4	0.09	0.3	0.12	0.24	0.2	0.25
GENE1630X	YOR022C	||  || 11200	1	-0.31	0.29	0.31	0.72	0.18	0.19	0.39	0.08	0.26	0.19	-0.11	0.25	0.26	0.59	0.16	0.28	0.08	0.47	0.09	0.23	-0.12	0.21	0.57	0.99	0.22	0.05	0.16	1.42	0.25	0.29	-0.07		0.45	0.89	-0.03	0.36	0.14	0.19	0.01	0.38
GENE1629X	YDR131C	||  || 16264	1	-0.17	0.21	0.33	0.37	0.2	0.1		0.12	0.47	0.16	-0.12	-0.11	0.07	0.37	0.22	0.09	0.18	0.18	0.26	0.14	0.02	0.2	0.17	0.5	0.12	0.25	0.16	0.99	0.13	0.08			0.45	0.35	0.62	0.41	0.09	0.27	0.2	0.23
GENE1749X	YOL072W	|| THP1 || 14476	1	0.1	0.08	0.23	0.32	0.09	0.18	0.08	0.15	0.03	0.26	-0.14	-0.11	0.19	0.08	0.14	0.06	-0.3	0.37	0.13	0.12	0.22	0.08	0.25	0.27	0.18	0.3	0.16	1	0.18	0.33	0.22	0.46	0.5	0.07	0.02	0.2	0.04	0.33	0.23	0.39
GENE748X	YNR049C	|| MSO1 || 15309	1	0.22	0.35	0.5	0.09	0.36	0.15	0.15	0.23	0.03	0.21	-0.03	0.06	0.14	-0.11	0.07	0.12	0.37	0.19		0.19	0.3	0.48	0.26	-0.01	0.54	0.33	0.37	0.65	0.26	0.27	0.28	0.54	0.3	0.17	0.55	0.28	0.18	0.32	-0.03	-0.01
GENE841X	YOR059C	||  || 13339	1	-0.11	0.37	0.43	0.63	0.44	0.46	0.12	0.16	0.16	-0.74	0.3	0.3	0.63	0.75	0.7	0.34	0.22	0.55	-0.01	0.28	0.27	0.4	0.87	0.77	0.58	0.84	0.63	1.47	0.36	0.41	0.09	0.6	0.31	0.6	0.15	0.27	0.4	0.33	-0.01	-0.09
GENE842X	YGL254W	|| FZF1 || 13517	1	0.11	0.5	0.41	0.41	0.19	0.42	0.23	0.03	0.1	-0.49	0.08	0.5	0.33	0.18	0.34	0.22	0.13	0.29	0.14	0.26	0.25	0.7	0.27	0.28	0.25	0.52	0.26	1.19	0.06	0.16	0.23	0.73	-0.1	0.11	0.15	0.26	0.4	0.11		0.05
GENE1752X	YEL073C	||  || 16169	1	0.87	0.13	-0.03	0.19	0.13	0.22	0.14	0.13	0.21	0.29	0.42	0.13		-0.04	0.33	0.25	0.07	0.43	0.16	0.12	0.94	0.48	-0.06	0.19	0.29	0.46	0.13	1.5	0.19	0.12	1.22	0.6	0.15	0.12	0.48	0.48	0.41	0.4	0.21	0.13
GENE858X	YIL164C	|| NIT1 || 14346	1	0.95	0.43	0.37	0.31	0.52	0.37	0.2	0.34	0.08	-0.05	0.77	0.47	0.25	0.05	0.62	0.4	-0.06	0.17	0.06	-0.16	0.85	0.85	0.5	0.69	1.08	0.73	0.61	1.21	0.38	0.1	1.14	0.62	0.5	0.1	0.7	0.73	0.79	0.34	0.09	0.09
GENE859X	YGL119W	|| ABC1 || 13780	1	0.4	0.32	0.28	0.29	0.1	0.03	0.19	-0.03	-0.01	-0.03	0.52	0.09	0.24	0.4	0.17	0.07	0.3	0.25	0.18	0.28	0.37	0.39	0.19	0.3	0.21	0.25	0.38	1.06	0.27	0.29	0.89	0.64	0.38	0.57	0.13	0.51	0.41	0.29	0.28	0.07
GENE860X	YOL105C	|| WSC3 || 13513	1	0.24	0.42	0.42	0.66	0.04	0.39	0.42	0.1	0.21	0.12	0.43	0.02	0.35	0.46	0.24	0.09	0.01	0.43	0.42	0.29	0.5	0.27	0.46	0.6	0.18	0.43	0.2	1.52	0.37	0.4	0.58	0.53	0.4	0.4	-0.05	0.31	0.21	0.25	0.32	0.45
GENE1149X	YBR223C	|| TDP1 || 11177	1	0.12	0.48	0.26	0.63	0.68	1.3	0.75	0.49	0.37	0.62	-0.11	0.3	0.36	0.58	0.66	0.7	0.18	0.53	0.46	0.3	0.15	0.12	0.15	0.87	0.22	0.83	0.7		0.37	0.04	0.05		0.03	0.32	0.46	0.72	0.37	0.58	0.25	0.4
GENE835X	YKL115C	||  || 14231	1	0.09	0.39	0.3	0.53	0.29	0.62	0.55	0.03	0.02	0.43	0.18	0.5	0.32	0.75	0.69	0.58	-0.12	0.15	0.35	0.2	0.4	0.37		0.5	0.13	0.32	0.36	1.84	0.02	-0.08	0.18		-0.09	0.2	0.15	0.44	0.17	0.24	0.39	0.18
GENE1750X	YBR177C	|| EHT1 || 11104	1	0.21	0.51	0.05	0.15	0.06	0.54	0.12	0.22	0.07	0.17	0.22	0.13	-0.01	0.09	0.38	0.06	-0.43	0.29	0.67	0.19	0.18	0.43	0.17	0.11	0.01	0.3	0.28	1.52	0.14	0.3	0.52	1.15	0.19	0.32	0.24	0.66	0.47		0.43	0.25
GENE1744X	YDR206W	|| EBS1 || 10995	1	0.02	-0.11	0.3	0.16	0.12	0.49	0.18	0.15	0.02	0.32	-0.03	0.09	0.12	0.19	0.02	-0.16	-0.31	0.15	0.26	0.15	0.17	0.14		0.07	-0.03	0.3	0.22	2.07	0.19	0.15	0.16		0.17	-0.09	0.12	0.24	0.03	0.31	0.09	0.47
GENE1748X	YDR177W	|| UBC1 || 13107	1	0.04	0.07	0.06	0.24	0.17	0.38	0.31		0.07	0.2	0.11	-0.18	0.14	0.53	0.21	0.15	-0.28	0.37	-0.05	0.3	0.17	0.03	0.2	0.56	0.01	0.58	0.22	1.9	0.16	0.5	-0.04	0.35	0.02	0.06	0.2	0.22	0.13	0.22	0.33	0.55
GENE1747X	YKL090W	|| CUE2 || 12085	1	0.24	0.04	0.27	0.17	0.17	0.53	0.26	0.14	0.05	0.24	0.28	0.04	0.07	0.01	0.26	0.25	-0.09	0.38	0.15	0.25	0.73	0.48	0.2	0.25	0.18	0.58	0.34	1.83	0.21	0.24	0.63		0.1	-0.23	-0.02	0.02	-0.06	0.3	0.3	0.06
GENE1746X	YDR313C	|| PIB1 || 12584	1	0.53	0.38	0.2	0.24	0.09	0.44	-0.18	-0.06	0.16	0.27	0.28	-0.25	-0.07	0.18	-0.02	-0.07	-0.37	0.04	0.28	0.23	0.46	0.15	0.11	0.19	-0.02	0.36	0.11	1.73	0.14	0.11	0.55		-0.11	0.18	0.16	0.18	0.04	0.33	0.36	0.11
GENE1745X	YJR068W	|| RFC2 || 12820	1	0.28	0.07	0.13	0.25	0.19	0.35	0.01	-0.05	-0.07	0.1	0.17	-0.15	0.03	0.15	0.05	-0.03	-0.2	0.17	0.02	0.2	0.59	0.08	0.33	0.06	0.08	0.34	0.25	1.82	0.23	0.24	0.45	0.31	0.22	0.22	0.06	0.16	0.22	0.18	0.09	-0.11
GENE857X	YPL236C	||  || 12017	1	0.42	0.27	0.4	0.3	0.31	0.91	0.47	-0.11	0.12	0.41	0.34	0.14	0.08	0.18	0.4	0.34	-0.21	0.38	0.25	0.23	0.57		0.12	0.35	0.32	0.61	0.32		0.1		0.77	0.83	0.04	0.11	0.38	0.59	0.28	0.14	0.24	0.37
GENE967X	YDL115C	|| IWR1 || 15015	1	0.24	0.49	0.62	0.54	0.24	0.53		0.09	0.07		0.34	0.29	0.44	0.37	0.24	0.18	-0.15	0.24	-0.11	0.19	0.7		0.47	0.46	0.22	0.48	0.32		0.26	0.17	0.49		0.36	0.28	0.23	0.22	-0.05	0.25	0.19	-0.02
GENE1101X	YOL165C	|| AAD15 || 13747	1	0.23	0.66	0.67	0.62	0.44	1	0.34	0.24	0.15	0.09	0.55	0.76	0.51	0.67	0.58	0.36	-0.44	0.16	0.3	0.2	0.75	0.7	0.15	0.6	0.37	0.47	0.06	2.11	0.15	-0.05	0.47		0.43	0.2	0.42	0.44	0.24	0.25	0.22	0.09
GENE1115X	YLR011W	|| LOT6 || 11508	1	0.21	0.72	0.72	0.65	0.38	0.56	0.05	0.06	-0.19	0.05	0.03	0.61	0.62		0.34	0.29	-0.14	0.08	-0.13	-0.07	0.15	0.57	0.45	0.34	0.29	0.62	0.32	1.48	0.14	0.03	0.36	0.78	0.45	0.31	0.6	0.62	0.53	0.35	-0.1	-0.08
GENE1753X	YJR088C	||  || 14472	1	0.15	0.19	0.42	0.38	0.37	0.14		0.1	-0.03	-0.1	0.13	0.25	0.41	0.33	0.05	0.02	-0.1	0.16	-0.05	0.17	0.17	0.43	0.42	0.12	0.36	0.31	0.16	1.16	0.27	0.08	0.32	0.67	0.43	0.24	0.31	0.32	0.15	0.12	0.25	-0.14
GENE2158X	YNR010W	|| CSE2 || 12251	1	0.51	-0.15	0.39	0.39	0.42	0.67	0.42	0.18	0.03	0.21	0.05	-0.22	0.17	0.29	0.4	0.14	-0.14	0.21	-0.4		0.28	0.12	0.28	-0.07	0.13	0.4	0.16	1.91	-0.05	0.12	0.73	0.29	0.53	0.36	0.42	0.45	0.46	0.41	0.25	0.05
GENE1770X	YBR193C	|| MED8 || 12448	1	0.04	0.4	0.16	0.2	0.12	0.52	0.4	0.1	0.1	0.22	-0.1	0.16	0.01	0.02	0.16	-0.02	-0.28	0.04	-0.17		0.2	0.18	0.2	0.03	-0.09	0.44	0.23	1.35	-0.01	-0.04	0.24		0.06	0.06	0.31	0.36	0.23	0.19	0.15	0.01
GENE2157X	YIL009C-A	|| EST3 || 11389	1	-0.12	-0.09	0.32	0.04	0.23	0.32	0.09	0.1	-0.01	0.19	-0.05	0.04	0.2	-0.14	0.01	0.2	-0.37	0.05	-0.22	0.09	0.34	0.41	0.09	-0.03	-0.05	0.41	0.19	1.82	0.23	0.06	0.28		0.31	0.05	0.17	0.29	0.17	0.38	0.25	0.19
GENE2171X	YHR191C	|| CTF8 || 13659	1	0.03	0.03	0.28	0.14	0.36	0.61	0.25	0.08	0.06	0.08	-0.1	0.27	0.1	0.07	0.23	0.25	-0.07	0.24	-0.23	0.01	0.25	0.59	-0.03	-0.05	0.16	0.59	0.29		0.06	-0.05	0.18		0.17	0.02	0.46	0.43	0.15	0.43	0.15	0.04
GENE2175X	YPL002C	|| SNF8 || 11102	1	-0.16	-0.22	0.11	0.14	0.15	0.4	0.17	0.18	0.08	0.21	-0.15	-0.13	0.11	0.08	0.39	0.19	-0.1	0.25	0.09	0.17	-0.14	0.33	0.14	0.08	0.2	0.69	0.41	1.4	0.27	0.09	-0.2	0.15	0.09	0.03	0.24	0.34	0.35	0.39	0.21	0.07
GENE2148X	YER048W-A	|| ISD11 || 12762	1	-0.25	0.1	0.37	0.27	0.66		0.56	0.55	0.28	0.47	-0.31	0.34	0.42	0.07	0.54	0.49	0.24	0.61	-0.31	0.57	-0.06	1.1	0.26	0.36		0.87	0.72		0.52	0.34	-0.23	1.03	0.38	0.02				0.53	0.05	0.37
GENE2147X	YGL226W	||  || 15482	1	-0.16	-0.01	0.33	0.19	0.46	0.61	0.36	0.29	0.21	0.41	-0.36	0.2	0.33	0.16	0.36	0.38	0.06	0.52	-0.54	0.44	0.02		0.03			0.71	0.71	2.39	0.5	0.16	-0.15		0.36	-0.04		0.6	0.34	0.38	0.11	0.3
GENE2056X	YDR304C	|| CPR5 || 12163	1	-0.16	0.41	0.17	0.27	0.31	0.5	0.16	0.24	0.18	0.06	-0.36	0.41	0.27	0.22		0.14	0.08	0.42	0.15	0.14	-0.22	0.75	0.29	0.14	0.28	0.27	0.36	1.38	0.54	0.13	-0.09	0.51	0.08	0.22	0.47	0.5	0.49	0.4	-0.08	0.1
GENE2162X	YGL108C	||  || 11591	1	0.1	-0.03	0.38	0.3	0.39	0.68	0.18	0.33	0.15	0.14	-0.05	-0.16	0.16	-0.03	0.07	0.16	-0.2	0.37	-0.67	0.07	0.39	0.86		0.11	0.18	0.35	0.46	1.5	0.2	0.25	0.33	0.33	0.39	0.11	0.51	0.55	0.48	0.55	0.25	0.52
GENE2161X	YDR068W	|| DOS2 || 14780	1	-0.07	-0.08	0.31	0.34	0.34	0.57	0.11	0.05	-0.01	-0.05	-0.32	-0.2	0.14	0.23	0.29	0.05	-0.18	0.05	-0.73	0.12	-0.05	0.95	0.33	0.34	0.1	0.57	0.42	1.94	0.17	0.14	0.12		0.39	0.16	0.46	0.47	0.28	0.37	-0.01	0.1
GENE2160X	YKL159C	|| RCN1 || 13939	1	-0.02	-0.07	0.35	0.14	0.17	0.56	0.06	0.06	-0.02	0.02	-0.38	0.04	0.13	0.22	0.01	0.14	-0.27	0.05	-0.57	0.06	-0.04	0.26	0.22	0.22	0.1	0.62	0.42	1.82	0.24	0.11	0.06		0.22	0.02	0.47	0.51	0.25	0.32	0.14	0.22
GENE2168X	YDR320C-A	|| DAD4 || 14150	1	0.01	0.15	0.36	-0.07	0.29	0.79	0.42	0.37	0.26	0.13	0.3	0.15	0.01	-0.06	0.23	-0.07	-0.4	-0.03	-0.72	0.04	0.25	0.61	0.1	0.05	0.12	0.44	0.3	2.4	0.19	-0.12	0.16		0.41	-0.01	0.68	0.41	0.31	0.5	0.27	0.18
GENE2165X	YNL147W	|| LSM7 || 16862	1	0.13	-0.18	0.42	0.09	0.69	0.78	0.45	0.44	0.19	0.15	-0.12	-0.16	0.07	-0.1	0.4	0.18	-0.16	0.18	-1.01	0.13	0.18	0.07	0.07	-0.13	0.18	0.68	0.48	1.97	0.33	-0.01	0.21	0.3	0.5	0.03	0.78	0.63	0.34	0.55	0.33	0.21
GENE2164X	YCR082W	||  || 13000	1	-0.01	0.11	0.59	0.2	0.49	0.7	0.38	0.42	0.05	0.26	0.1	0.29	0.36	0.16	0.53	0.35	-0.01	0.32	-0.42	0.32	0.27		0.3	0.28	0.59	1.05	0.71	2.79	0.56	0.15	0.17		0.44	0.11	0.66	0.59	0.27	0.53	0.25	0.26
GENE2163X	YJR099W	|| YUH1 || 15499	1	0.24	0.06	0.44	0.18	0.45	0.48	0.11	0.05	-0.07	-0.01	0.06	0.03	0.11	0.12	0.16	0.02	-0.17	0.14	-0.41	-0.03	0.19	0.32	0.24	-0.02	0.29	0.4	0.38	1.35	0.36	0.12	0.21	0.35	0.33	0.08	0.4	0.35	0.11	0.23	0.12	0.01
GENE2169X	YCL032W	|| STE50 || 15652	1	0.08	0.53	0.48	0.36	0.2	0.57	0.31	0.11	-0.03	0.05	-0.12	0.26	0.11	0.11	0.3	0.21	-0.24	0.19	-0.33	-0.07	0.23	0.5	0.32	0.11	0.41	0.58	0.42	2.06	0.02	0.07	0.32		0.1	0.1	0.42	0.39	0.09	0.36	0.08	0.15
GENE2170X	YPR109W	||  || 15694	1	0.27	0.19	0.28	0.17	0.31	0.68	0.3	0.1	0.21		-0.01	0.06	0.01	-0.01	0.25	0.22	-0.19	0.18	0.04	-0.03	0.38	0.44	0.21		0.25	0.58	0.36	1.79	0.3	0.17	0.5	0.43	0.07	-0.06	0.26	0.27	0.15	0.24	0.13	0.1
GENE2173X	YOR357C	|| SNX3 || 11251	1	-0.1	0.24	0.15	0.09	0.24	0.48	0.37	0.26	0.2	0.1	0.09	0.18	0.26	-0.08	0.14	0.07	-0.43	0.19	-0.51	-0.16	0.13	0.42	0.1	0.08	0.28	0.31	0.3	1.84	0.48	-0.09	0.28		0.04	-0.22	0.39	0.39	-0.11	0.25	0.14	0.24
GENE2172X	YJR058C	|| APS2 || 11297	1	-0.13	0.14	0.1	-0.09	0.52	0.55	0.37	0.3	0.14	0.14	0.03	0.21	0.08	-0.34	0.21	-0.02	-0.4	0.26	-0.43	0.03	0.11	0.48	-0.05	-0.21	0.31	0.36	0.37	1.71	0.54	0.15	0.13	0.56	0.15	-0.26	0.63	0.57	0.25	0.46	0.11	0.39
GENE2178X	YIL065C	|| FIS1 || 14703	1	-0.43	0.57	0.69	0.41	0.99	1.35	0.64	0.48	0.32	0.14	-0.22	0.6	0.57	0.58	0.73	0.49	0.06	0.28	-0.41	-0.21	-0.12		0.57	0.33	0.47	0.69	0.25	2.37	0.01	-0.37	-0.27	0.65	0.34	0.22	0.82	0.75	0.39	0.46	0.01	0.01
GENE2177X	YLR170C	|| APS1 || 12714	1	-0.5	0.24	0.5	0.45	0.55	0.66	0.34	0.28	0.19	0.08	-0.2	0.15	0.31	0.42	0.37	0.23	-0.1	0.22	-0.53	-0.02	-0.23	0.35	0.37	0.36	0.16	0.18	0.4	1.61	0.12	-0.1	-0.42	0.49	0.45	0.32	0.6	0.64	0.43	0.34	0.07	0.2
GENE2180X	YGL041C	||  || 16100	1	0.12	-0.03	0.28	0.25	0.63	0.55	0.46	0.31	0.26	0.14	-0.08	-0.16	0.13	-0.05	0.38	0.21	-0.06	0.35	-0.42	0.21	0.07	0.3	0.3	0.06	0.17	0.37	0.38	0.75	0.39	0.24	0.1	0.03	0.33	0.17	0.43	0.53	0.28	0.4	0.34	0.35
GENE623X	YOL008W	|| COQ10 || 16262	1	0.21	-0.01	0.27	0.07	0.32	0.24	0.33	0.22	0.1	0.04	0.11	-0.13	-0.03	-0.13	0.17	0.26	0.12	0.35	0.1	0.13	0.32	0.3	0.19	-0.01	0.29	0.24	0.38	0.95	0.22	0.2	0.41	0.3	0.21	-0.04	0.53	0.46	0.32	0.35	0.08	0.21
GENE1612X	YDR308C	|| SRB7 || 14421	1	0.15	0.07	0.35	0.08	0.8	-0.14	0.77	0.35	0.32	0.61	-0.26	-0.29	0.02	0.27	0.9	0.63		0.42	-0.64	0.12	0.02	0.34	0.43	0.01	0.46	0.63	0.84	1.34	0.28	0.18	0.1	0.17	0.22	-0.11	0.75	0.62	0.76		0.39	0.33
GENE1418X	YAL027W	||  || 11362	1	0.19	-0.16	0.31	0.18	0.61	0.04	0.49	0.49	0.55	0.46	-0.03	-0.31	0.02	0.19	0.35	0.28	0.35	0.39	0.18	0.3	0.08	0.07	0.15	0.21	0.44	0.72	0.45	1.28	0.41	0.41	0.31	0.13	0.44	0.16	0.56	0.72	0.69	0.36	0.31	0.2
GENE1413X	YKR004C	|| ECM9 || 16241	1	-0.08	-0.14	0.21	0.37	0.83	0.89	0.64	0.33	0.53	0.81	0.03	-0.19	0.26	0.61	0.79		-0.38	0.22	-0.06	0.25	0.17	0.13	0.34	0.3	0.32	0.6	0.62	1.35	0.5	0.19	0.15	0.16	0.37	0.1	0.77	0.62	0.7		0.47	0.74
GENE1421X	YMR151W	|| YIM2 || 14218	1	0.21	0.54	0.54	0.23	0.87	0.42	0.63	0.41	0.34	0.36	0.21	0.17	0.31			0.77	0.09	0.49		0.38	0.58		0.3		0.64	1.15	0.84	1.13	0.44	0.15	0.31		0.28	0.1	0.81	0.89	1.04		0.58	0.64
GENE1121X	YLR306W	|| UBC12 || 12549	1	0.41	0.22	0.52	0.08	0.51	0.22	0.46	0.14	0.12	0.19	0.38	-0.04	0.2	0.17	0.37	0.5	-0.05	0.12	0.09	-0.03	0.75	0.46	0.09	-0.05	0.28	0.8	0.65	1.09	0.34	-0.12	0.51	0.64	0.51	-0.03	0.41	0.54	0.44	0.28	0.57	0.19
GENE1120X	YPR107C	|| YTH1 || 16140	1	0.33	0.29	0.43	0.09	0.45	0.52	0.34	0.3	0.09	0.24	0.21	0.28	0.26	-0.04	0.33	0.22	-0.05	0.23	-0.03	0.23	0.45	0.39	0.18	-0.02	0.32	0.41	0.52	1.02	0.37	0.21	0.34	0.3	0.37	-0.08	0.51	0.51	0.37	0.34	0.19	0.33
GENE1119X	YOL108C	|| INO4 || 15012	1	1.08	0.4	0.44	0.26	0.53	0.61	0.4	0.44	0.36	0.48	0.45	0.25	0.25	0.13		0.59	-0.01	0.3	-0.49	0.24	0.68		0.1	0.25	0.51	0.63	0.73	1.4	0.45	-0.03	1.41		0.32	-0.12	1.03	1.01	0.61	0.51	0.33	0.64
GENE1118X	YOR257W	|| CDC31 || 14482	1	0.81	0.28	0.38	0.37	0.47	-0.05	0.38	0.46	0.05	0.19	0.31	-0.29	0.22	0.35	0.5	0.43	-0.19	0.14	-0.5	0.09	0.57	0.22	0.26	0.26	0.28	0.5	0.49	1.18	0.19	0.1	0.95		0.57	0.28	0.62	0.67	0.37		0.52	0.32
GENE1584X	YMR077C	|| VPS20 || 16813	1	0.32	-0.15	0.39	0.32	0.58	0.26	0.25	0.22	0.05	0.28	-0.06	-0.33	0.16	0.21	0.34	0.08	0.05	0.18	-0.68	0.22	0.28	0.06	0.38	0.08	0.46	0.55	0.73	0.99	0.17	0.27	0.36	0.1	0.66	0.25	0.55	0.64	0.54	0.35	0.02	0.21
GENE1585X	YHR090C	|| YNG2 || 13678	1	0.25	-0.16	0.05	0.06	0.42	0.09	-0.04	0.15	0.05	0.25	-0.02		0.16	0.07	0.26	-0.06	-0.12	-0.04	-0.26	0.21	0.28	0.16	0.11	0.04	0.33	0.43	0.48	0.74	0.02	0.14	0.38	0.4	0.4	0.01	0.58	0.53	0.4	0.27	0.34	0.26
GENE2176X	YBR044C	|| TCM62 || 16406	1	-0.26	0.09	0.13	0.36	0.22	0.33	0.06		-0.04	0.05	-0.18	-0.11	0.11	0.48	0.25	0.21	0.01	0.32	-0.05	0.04	-0.02	0.19	0.5	0.68	0.54	0.68	0.67	1.85	0.56	0.57	-0.09	0.38	0.23	0.31	0.33	0.34	0.63	0.55	0.24	0.32
GENE1098X	YOL118C	||  || 14403	1	0.23	0.09	0.31	-0.17	0.38	0.47	0.31	0.14	0.01	0.08	0.31	0.75	0.56	0.19	0.28	0.19	-0.14	0.25		0.19	0.62		0.57	0.37	0.88	0.96	0.88	2.07	0.88	0.51	0.38	0.46	0.41	-0.12	0.56	0.5	0.19	0.29	0.01	0.25
GENE1099X	YCR020C	|| PET18 || 14766	1	0.12	-0.08	0.34	0.17	0.25	0.44	0.28	0.22	0.14	0.25	0.41	0.86	0.83	0.61	0.79	0.5	0.26	0.58	-0.01	0.38	0.94	1.5	1.03	0.77	0.9	1	0.75	1.46	0.62	0.31	0.28	0.47	0.5	0.05	0.31	0.32	0.28	-0.12		-0.05
GENE1100X	YER076C	||  || 14417	1	0.46	0.49	0.45	0.41	0.1	0.08	0.28	0.12	0.05	0.08	0.31	0.54	0.31	0.31	0.46	0.34	0.08	0.23	0.09	0.03	0.5	0.63	0.31	0.24	0.47	0.62	0.18	1.19	0.11	-0.03	0.31		0.35	0.19	0.53	0.46	0.36	0.02		-0.22
GENE843X	YMR052W	|| FAR3 || 12929	1	0.08	0.03	0.28	0.4	-0.55	0.69	0.25	0.32	0.38	0.43	-0.03	0.22	0.32	0.35	0.71	0.53	0.26	0.41	-0.01	0.45	0.17	0.22	0.47	0.7	0.51	0.72	0.57	1.46	0.26	0.32	0.36		0.61	0.36	0.73	0.52	0.36	0.51	0.27	0.31
GENE836X	YNR061C	||  || 13903	1	-0.11	0.45	0.08	0.24	0.3	0.31	0.31	-0.07	0.01	0.09	0.33	0.45	0.2	0.44	0.92	0.41	-0.25	0.39	0.23	0.07	0.35	0.77	0.32	0.5	0.42	0.29	0.4	1.59	0.23	-0.11	0.14	0.58	0.19	0.14	0.41	0.4	0.3		0.32	
GENE1754X	YPL170W	|| DAP1 || 15135	1	1.06	0.62	0.57	0.09	0.3		0.19	0.22	0.04	-0.17	0.4	0.5	0.33	0.15	0.5	0.39	-0.1	0.01	-0.64	-0.09	0.38	0.75	0.57	0.16	0.24	0.71	0.37	1.98	-0.01	-0.27	0.64	1.04	0.36	-0.02	0.56	0.38	0.27		0.18	-0.16
GENE1768X	YDR063W	||  || 14901	1	0.26	0.3	0.51	0.44	0.45	0.78		0.1	0.09	-0.05	0.4	0.53	0.37		-0.04	0.01	-0.54	0.07	-0.8	-0.23	0.44	0.88	0.19	0.27	0.31	0.38	0.33	1.21	0.18	-0.22	0.51	0.45	0.37	0.15	0.6	0.5	0.17	0.2	-0.01	0.38
GENE1769X	YBR269C	||  || 11531	1	-0.17	0.33	0.26	0.1	0.41	0.62		-0.11	-0.15	-0.03	-0.06	0.4	0.33	0.01	0.06	-0.32	-0.78	-0.2	-0.6	-0.09	-0.04	0.78	0.32	0.08	0.61	0.54	0.28	1.6	0.25	0.25	0.09	0.63	0.43	0.15	0.69	0.77	0.19	0.39	0.26	0.56
GENE2149X	YJL151C	|| SNA3 || 11122	1	-0.04	0.26	0.1	-0.13	0.3	0.56	-0.03	0.15	0.11	0.19	0.23	0.57	0.32	-0.16	0.2	0.12	-0.19	0.36	0.2	0.11	0.29	0.76	0.1	0.01	0.54	0.55	0.33	1.42	0.37	-0.01	0.05	0.65	-0.02	-0.12	0.38	0.43	0.22	0.3	0.36	0.29
GENE1767X	YKR049C	|| FMP46 || 15237	1	0.44	1.02	0.44	0.16	0.44	0.38	0.2	0.56	0.44	0.37	0.37	1.18	0.37	-0.55	0.06	-0.17	-0.44	0.22	0.09	-0.05	0.41	1.54	-0.08	0.01	0.44	0.19	-0.03	1.4	0.09	-0.08	0.29	1.14	0.38	0.16	0.62	0.68	0.32	0.57	0.31	0.5
GENE1775X	YPL046C	|| ELC1 || 15046	1	0.04	0.27	0.39	0.25	0.24	0.32	0.21	-0.03	-0.01	-0.17	-0.02	0.13	0.42	0.06	0.2	0.12	-0.24	0.13	-0.84	0.04	0.04	0.25	0.14	0.05	0.32	0.35	0.38	1.52	0.35	0.02	0.27		0.54	-0.32	0.39	0.53	0.2	0.22	0.37	0.2
GENE1740X	YLR246W	|| ERF2 || 15036	1	-0.13	0.31	0.18	0.13	0.43	0.7	0.79	0.57	0.16	0.4	0.02	0.04	-0.06	0.14	1.22	0.5	-0.35	0.07	-0.07	-0.01	0.24	0.48	-0.16	0.38	0.25	0.23	0.18	1.69	-0.11	-0.16	0.24	0.87	-0.03	0.1	0.58		0.54		0.07	0.19
GENE1771X	YHL031C	|| GOS1 || 14620	1	0.12	0.37	0.19	0.14	0.38	0.38	0.38	0.22	0.19	0.23	0.06	0.14	0.04		-0.06	-0.05		0.14	-0.12	0.09	0.05	0.38	0.08	0.16	0.28	0.1	-0.14	1.16	0.03	0.05	0.04	0.61	0.2	0.31	0.44	0.5	0.25	0.31	0.35	0.05
GENE1772X	YOR132W	|| VPS17 || 16484	1	0.01	0.21	-0.02	0.02	0.26	0.27	0.2	0.14	0.09	0.06	-0.07	0.09	-0.05	-0.14	-0.13	-0.12		0.06	-0.14	0.09	-0.01	0.32	-0.01	-0.16	0.21	0.01	-0.26	0.94	0.1	-0.07	0.04	0.32	0.08	-0.07	0.37	0.42	0.22	0.29	0.22	-0.03
GENE2069X	YDR183W	|| PLP1 || 12067	1	-0.18	-0.53	0.28	0.08	0.14	0.53	0.3	0.12	0.32	0.47	-0.13	-0.16	-0.18	-0.05	0.25	0.52	0.1	0.5	-0.3	0.45	0.15	-0.36	0.11	-0.1	-0.01	0.51	0.46	1.76	0.28	0.26	0.23		0.48	0.16	0.14	0.29	0.18	0.41	0.09	0.3
GENE2204X	YIR024C	||  || 10959	1	0.18	-0.26	-0.03	0.25	0.29	0.31	-0.21	0.14		0.1	-0.23	-0.45	-0.12	0.1	0.2	0.15	-0.12	0.21	-0.6	0.27	-0.01	-0.25	0.03	0.08	0.22	0.52	0.53	1.21	0.35	0.25	0.41	0.18	0.24	-0.14	0.11	0.11	0.32	0.2	0.24	0.21
GENE3664X	YLR239C	|| LIP2 || 15973	1	0.06	-0.21	-0.06	-0.14	-0.02	0.34	0.19	0.17	0.02	0.42	-0.29	-0.4	-0.37	-0.13		0.18	0.02	0.35	-0.01	0.35	0.11	-0.41	-0.01	-0.13	0.26	0.54	0.51	1.15	0.51	0.42	0.18		-0.04	-0.13	-0.01	0.16	0.25	0.26	0.41	0.32
GENE1947X	YFR007W	||  || 15455	1	-0.08	-0.4	0.05	-0.19	0.01	-0.05	0.14	0.29	0.38	0.25	-0.25	-0.51	-0.05	0.06	0.12	0.2	0.5	0.46	0.1	0.44	-0.04	-0.12	0.05	0.04	0.64	0.19	0.49	1	0.5	0.47	0.09		0.03	-0.06	0.19	0.38	0.5	0.49	0.47	0.08
GENE2078X	YER182W	||  || 15021	1	0.21	0.13	0.16	0.08	0.32	0.52	0.23	0.44	0.41	0.38		-0.34	-0.14	-0.07	0.31	0.23	0.43	0.52	0.03	0.53	0.25	0.08	-0.16	-0.06	0.41	0.61	0.73	1.21	0.71	0.56	0.32	0.6	-0.05	-0.13	0.12	0.3	0.37	0.45	0.54	0.27
GENE2073X	YDR236C	|| FMN1 || 12928	1	-0.2	-0.25	0.06	0.01	0.19	0.18	0.06	0.25	0.18	0.29	-0.32	-0.2	-0.01	-0.13	-0.16	0.04	-0.23	0.4	0.13	0.19		0.16	0.27	-0.01	0.28	0.23	0.48	1.6	0.57	0.32	-0.08	0.13	0.22	-0.01	0.23	0.2	0.33	0.26	0.27	0.22
GENE2076X	YBR210W	|| ERV15 || 11722	1	-0.24	-0.4	-0.02	-0.04	0.49	0.53	0.4	0.38	0.38	0.36	-0.1	-0.35	-0.07	-0.02	0.12	0.15		0.35	-0.18	0.23	0.14	-0.01		-0.24	-0.14	0.41	0.34	1.31	0.34	-0.1	-0.1		0.14	-0.28	0.2	0.34	0.37	0.48	0.39	0.26
GENE2167X	YPL225W	||  || 15956	1	0.3	-0.11	0.26	-0.07	0.45	0.73	0.41	0.35	0.37	0.33	0.15	-0.12	0.08	-0.24	0.28	0.14	-0.23	0.19	-0.91	0.3	0.55		-0.03	-0.23	0.07	0.47	0.56	2.21	0.52	0.16	0.31		0.15	-0.27	0.29	0.28	0.34		0.37	0.18
GENE2138X	YPR073C	|| LTP1 || 16474	1	-0.08	-0.09	0.13	0.05	0.36	0.61	0.29	0.29	0.29	0.33	-0.3	-0.12	-0.01	-0.16	0.15	0.13	-0.21	0.16	-0.65	0.22	0.01	0.23	0.04	-0.26	0.08	0.49	0.48	2.35	0.55	0.16		0.41	0.05	-0.27	0.31	0.32	0.29	0.46	0.38	0.34
GENE2159X	YDL177C	||  || 13166	1	-0.07	0.14	0.58	0.35	0.66	0.85	0.56	0.5	0.31	0.51	-0.26	0.2	0.3	0.21	0.34	0.47	-0.11	0.31	-0.28	0.34	0.14	0.21	0.33	-0.02	0.16	0.86	0.58	2.04	0.34	0.33	0.07	0.52	0.8	0.17	0.65	0.61	0.52	0.66	0.36	0.5
GENE2092X	YER163C	||  || 11990	1	0.09	0.09	0.14	-0.16	0.19	0.12	0.24	0.24	0.16	0.29	-0.19	-0.04	-0.01	0.16	0.05	0.07	0.13	0.37	-0.17	0.12	0.02	0.27	0.05	-0.16	0.34	0.34	0.36	0.97	0.29	0.15	-0.06	0.29	0.07	0.1	0.32	0.42	0.42	0.37	0.38	0.13
GENE2137X	YCL033C	||  || 13870	1	-0.13	0.36	-0.04	-0.26	0.39	0.65	0.45	0.44	0.55	0.42	-0.37	0.33	-0.07	-0.29	0.31	0.2	-0.05	0.49	0.43	0.25	0.07	0.77	-0.37	-0.38	0.44	0.71	0.52	2.13	0.61	0.31	-0.12		0.02	-0.2	0.31	0.48	0.49	0.65	0.6	0.59
GENE2144X	YJR085C	||  || 15061	1	0.03	0.01	0.16	-0.27	0.46	0.84	0.31	0.21	0.28	0.5	0.08	0.45	0.08	-0.26	0.44	0.04	-0.23	0.27	-0.28	0.53	0.46	0.49	-0.18	-0.23	0.45	0.72	0.42	2.05	0.75	0.26	0.22	0.26	0.05	-0.28	0.61	0.58	0.56		0.9	0.72
GENE2143X	YDR424C	|| DYN2 || 15395	1	-0.12	-0.15	0.2	-0.15	0.51	0.41	0.31	0.53	0.44	0.38	0.06	0.24	0.09	-0.25	0.14	0.15	-0.01	0.37	-0.45	0.38	0.1	0.54	-0.03	-0.56	0.34	0.59	0.53	1.28	0.62	0.3	0.1	0.35	0.23	-0.3	0.45	0.47	0.5	0.51	0.44	0.46
GENE2142X	YBR253W	|| SRB6 || 11993	1	-0.18	-0.1	0.09	-0.04	0.46	0.44	0.22	0.41	0.29	0.1	-0.03	0.3	0.2	-0.05	0.26	0.25	-0.11	0.31	-0.49	0.18	0.08	0.65	0.24	-0.29	0.36	0.42	0.41	1.22	0.39	0.19	0.14	0.24	0.34	-0.08	0.3	0.48	0.41	0.35	0.26	0.14
GENE2140X	YDR363W-A	|| SEM1 || 10992	1	-0.35		0.33	0.22	0.57	0.77	0.57	0.54	0.18	0.11	-0.3		0.18	-0.16	0.44	0.36	0.09	0.32	-0.8	0.31	-0.08		0.05	-0.47	0.51	0.76	0.78	1.91	0.6	0.24	-0.05		0.36	0.01	0.48	0.45	0.33	0.48	0.37	0.13
GENE2166X	YIL027C	|| KRE27 || 11973	1		-0.36	0.11	-0.09	0.69	0.73	0.36	0.43	0.31	0.44	0.03	-0.01	-0.02	-0.37	0.28	0.12	-0.02	0.25	-0.75	0.23	0.25	0.46	-0.02	-0.28	0.35	0.46	0.52	1.54	0.51	0.13	0.15	0.24	0.24	-0.28	0.59	0.57	0.33	0.48	0.38	0.39
GENE2145X	YGL087C	|| MMS2 || 11613	1	-0.03	0.06	0.21	-0.05	0.4	0.75	0.14	0.35	0.18	0.32	-0.02	0.15	0.18	-0.03		-0.08	-0.44	0.19	-0.4	0.17	0.11	0.51	0.13	0.02	0.42	0.43	0.42	1.81	0.44	0.29	0.12	0.23	0.26	-0.03	0.59	0.73	0.48	0.57	0.28	0.55
GENE2141X	YBR062C	||  || 14119	1	-0.33	0.13	0.38	0.26	0.65	0.79	0.73	0.09	0.28	0.42	-0.03	0.14	0.34	0.22	0.29	0.24	-0.14	0.46	-0.39	0.2	-0.15	0.4	0.37	0.22	0.52	0.46	0.6	1.92	0.61	0.35	0.11	0.19	0.38	0.07	0.5	0.68	0.24	0.52	0.13	0.61
GENE2146X	YLR038C	|| COX12 || 10903	1	-0.24	-0.22	0.37	0.03	0.69	0.9	0.56	0.54	0.45	0.59	-0.66	0.11	0.4	0.15	0.75	0.49	0.17	0.58	-0.29	0.54	-0.34	0.51	0.45	0.13	0.6	1.09	0.97	2.67	0.85	0.32	-0.46		0.28	-0.05	0.82	0.77	0.51	0.85	0.69	0.54
GENE1420X	YDR379C-A	||  || 15637	1	-0.55	0.06	0.54	0.31	0.74	1	0.84	0.92	0.69		-0.18	0.36	0.39	0.21	0.51	0.21	0.07	0.56	-0.12	0.4	0.36	0.28	0.57	0.12	0.54	1.09	0.85		0.47	0.02	-0.07		0.45	0.18	1.02	1.04	0.81	0.87	0.62	0.92
GENE1419X	YPL223C	|| GRE1 || 12655	1	-0.28	0.35	0.87	0.39	0.81	0.87	1.21	1.33	1.05	0.76	-0.32		0.32		0.69	0.61	0.79	1.3		0.84					0.98	1.05	1.07		1.03	0.65	-0.33		0.51			1.09	0.55	1.44	0.96	1.32
GENE1417X	YKR007W	|| MEH1 || 12531	1	-0.03	0.04	0.19	0.03	0.57	0.44	0.49	0.61	0.38	0.46	-0.42	-0.2	0.09	0.05	0.39	0.27	0.43	0.58	-0.18	0.29	-0.07	0.08	0.1	-0.09	0.8	0.6	0.63	0.93	0.47	0.38	-0.01	-0.09	0.1	0.16	0.84	0.59	0.63	0.66	0.4	0.28
GENE1416X	YDL200C	|| MGT1 || 12980	1	-0.24	-0.25	0.44	0.37	0.77	0.32	0.34	0.58	0.34	0.38	-0.4	-0.05	0.19	0.39	0.48	0.49	0.45	0.57	-0.29	0.36	-0.19	0.24	0.27	-0.04	0.48	0.35	0.81	1.04	0.88	0.47	-0.11	0.19	0.29	0.2	0.64	0.53	0.62	0.6	0.32	0.34
GENE1415X	YER074W-A	|| YOS1 || 14787	1	-0.02	-0.08	0.52	0.15	0.92	0.35	0.59	0.74	0.55	0.39	-0.13	0.08	0.1	-0.04	0.31	0.34	0.46	0.45	-0.42	0.28	0.19	0.54	0.14	-0.16	0.41	0.35	0.78	1.08	0.76	0.37	0.15	0.21	0.52	0.26	0.68	0.58	0.76	0.69	0.28	0.26
GENE2094X	YOR278W	|| HEM4 || 13181	1	0.22	-0.22	0.14	0.18	0.4	0.44	0.34	0.49	0.5	0.56		-0.11	-0.07	-0.02	0.17	0.16	0.2	0.51	0.19	0.48	0.43	0.11	0.18	-0.04	0.26	0.4	0.46	1.5	0.38	0.44	0.36	-0.1	0.22	-0.01	0.47	0.42	0.71	0.59	0.42	0.41
GENE2093X	YNL100W	||  || 16046	1	0.4	0.08	0.2	0.25	0.54	0.81	0.33	0.43	0.48	0.49	0.17	-0.31	0.02	0.13	0.47	0.28	0.03	0.33	0.06	0.47	0.52	0.11	0.36	0.25	0.51	0.91	0.76	2.35	0.57	0.41	0.46		0.12		0.64	0.68	0.63	0.78	0.91	0.51
GENE2174X	YFR045W	||  || 15256	1	-0.21	0.14	0.24	0.24	0.15	0.64	0.33	0.25	0.31	-0.2	-0.06	0.05	0.17	0.06	0.07	0.18	-0.17	0.39	0.2	0.16	-0.07	0.13	0.3	0.13	0.14	0.49	0.26	2.13	0.4	0.22	-0.06	0.66	0.24	0.1	0.27	0.4	0.24	0.53	0.2	0.54
GENE2139X	YPL099C	||  || 13604	1	-0.17	-0.14	0.27	0.2	0.27	0.68	0.39	0.33	0.27	0.31	-0.07	-0.12	0.09	0.06	0.48	0.37	-0.02	0.63	0.15	0.5	0.26	0.13	0.12	-0.05	0.15	0.66	0.56	2.41	0.46	0.26	0.06		0.04	0.1	0.5	0.54	0.26	0.51	0.36	0.26
GENE2150X	YBR300C	||  || 11366	1	-0.22	-0.06	0.18	0.07	0.37	0.97	0.39	0.14	0.26	0.11	-0.11	-0.02	0.17	-0.06	0.3	0.21	-0.11	0.4	-0.28	0.02	0.03	0.31	0.08	-0.09	0.26	0.42	0.47	2	0.41	-0.14	-0.12	0.3	0.07	-0.27	0.54	0.57	0.28	0.27	0.31	0.41
GENE2152X	YHR132W-A	||  || 11998	1	0.04	0.22	0.35	0.02	0.73	0.29	0.39	0.36	0.12	0.21	0.15	0.21	0.05	0.04	0.81	0.36	0.12	0.29	-0.55	0.19	0.36		-0.04	-0.17	0.44	0.41	0.54	1.79	0.38	-0.17	0.24	0.35	0.24	-0.04	0.82	0.64	0.45		0.64	0.37
GENE2096X	YHR038W	|| RRF1 || 12038	1	-0.05	-0.54	-0.22	-0.1		1.05	0.65	0.21	0.45	0.24	-0.48	-0.59	-0.02	0.01	0.1	0.25	0.05	0.49	-0.31	0.2	-0.16	-0.11	0.1	0.15	0.48	0.63	0.59	2.09	0.24	0.23	0.05	0.09	-0.15	-0.04	0.77	0.45	0.4	0.51	0.5	0.64
GENE2113X	YMR158W	|| MRPS8 || 15110	1	0.26	-0.47	0.26	0.08	0.5	0.65	0.74	0.7	0.6	0.47	-0.34	-0.75	-0.01	-0.14	0.58	0.49	0.26	0.65	-0.37	0.4	0.09		0.05	-0.07	0.73	0.88	1.09	2.35	0.91	0.7	0.15	-0.46	0.2	-0.17	0.83	0.69	0.86	0.72	0.62	0.55
GENE2136X	YLR459W	|| GAB1 || 16097	1	-0.14	-0.31	-0.06	-0.12	0.33	0.29	0.21	0.45	0.33	0.54	-0.38	-0.49	-0.34	-0.42	-0.01	-0.01	0.08	0.49	0.25	0.66	-0.1	-0.01	-0.2	-0.4	0.33	0.46	0.71	1.9	0.88	0.8	-0.13	-0.12	-0.18	-0.35	0.12	0.27	0.37	0.67	0.49	0.45
GENE2135X	YHR147C	|| MRPL6 || 14193	1	-0.07	-0.32	-0.03	-0.16	0.23	0.35	0.16	0.41	0.37	0.49	-0.46	-0.57	-0.37	-0.37	-0.12	0.02	0.07	0.44	0.26	0.58	-0.25	0.07	-0.13	-0.41	0.32	0.41	0.63	1.87	0.87	0.76	-0.33	-0.24	-0.2	-0.27	0.13	0.34	0.31	0.62	0.51	0.4
GENE2118X	YEL020W-A	|| TIM9 || 16328	1	-0.69	-0.59	-0.02	-0.08	0.58	0.77	0.7	0.85	0.65	0.65	-0.9	-0.57	-0.02	-0.28	0.66	0.76	0.55	0.93	-0.08	0.77	-0.72	0.18	-0.22	-0.51	0.68	0.95	1.24	2.64	1.47	1.11	-0.67		0.07	-0.44	0.6	0.73	0.75	0.89	0.67	0.67
GENE2132X	YOL077W-A	|| ATP19 || 11579	1	-0.62	-0.83	-0.05	-0.13	0.69	1.01	0.82	0.81	0.65	0.65	-0.96	-0.86	-0.24	-0.09	0.53	0.47	0.17	0.58	-0.69		-0.65	-0.25	-0.21	-0.51	0.51	0.91	0.67	2.62	0.81	0.61	-0.43	-0.45	-0.12	-0.22	0.77	0.76	0.81	0.95	0.79	0.62
GENE2133X	YCR071C	|| IMG2 || 16688	1	-0.25	-0.3	-0.27	-0.14	0.57		0.48	0.47	0.28	0.3	-0.67	-0.43	-0.16	0.03	0.65	0.43	-0.1	0.24	-0.52	0.53	-0.26	-0.19	-0.27	-0.26	0.19	0.71	0.48	2.12	0.43	0.39	-0.05	0.1	-0.23	-0.52	0.49	0.55	0.53		0.74	0.44
GENE2126X	YLL009C	|| COX17 || 10975	1	-0.41	-0.77	-0.06	-0.36	0.32	0.74	0.56	0.67	0.62	0.54	-0.63	-0.71	-0.28	-0.31	0.43	0.36	0.36	0.86	-0.23	0.87	-0.2	-0.23	-0.26	-0.31	0.6	1.01	0.96	2.69	1.14	0.98	-0.37	-0.26	-0.32	-0.63	0.47	0.44	0.67	0.89	0.56	0.8
GENE2121X	YBR282W	|| MRPL27 || 15606	1	-0.44	-0.41	-0.2	-0.34	0.39	0.71	0.41	0.41	0.33	0.03	-0.62	-0.56	-0.08	-0.07	0.25	0.31	0.01	0.48	-0.47	0.3	-0.37	-0.15	-0.07	-0.02	0.29	0.73	0.68	2.86	0.58	0.59	-0.21	-0.08	-0.16	-0.37	0.36	0.5	0.54	0.71	0.41	0.49
GENE2122X	YGR215W	|| RSM27 || 10917	1	-0.34	-0.27	-0.23	-0.25	0.27	0.54	0.38	0.43	0.31	0.4	-0.64	-0.51	-0.31	-0.2	0.55	0.23	-0.02	0.38	-0.59	0.6	-0.44	0.08	-0.3	-0.09	0.46	0.85	0.85	2.98	0.62	0.56	-0.17		-0.1	-0.38	0.54	0.68	0.46	0.7	0.68	0.56
GENE2131X	YBR255CA	||  || 15879	1	-0.33	-0.19	-0.13	-0.22	0.32	0.65	0.47	0.39	0.29	0.57	-0.33	-0.11	0.04	-0.2	0.34	0.19	-0.25	0.12	-0.14	0.44	-0.24	-0.12	-0.15	0.04	0.32	0.65	0.54	2.21	0.41	0.17	-0.37		-0.25	-0.41	0.48	0.4	0.21	0.56	0.52	0.47
GENE2130X	YML108W	||  || 16159	1	-0.28	-0.22	-0.08	-0.13	0.37	0.66	0.51	0.36	0.34	0.48	-0.35	-0.2	0.05	-0.08	0.31	0.09	-0.21	0.16	-0.07	0.36	-0.11	0.14	-0.11	0.22	0.55	0.61	0.6	2.1	0.41	0.33	-0.15		-0.2	-0.47	0.4	0.34	0.36	0.65	0.48	0.46
GENE2129X	YLR395C	|| COX8 || 11386	1	-0.06	-0.31		-0.23	0.44	0.88	0.58	0.5	0.36	0.43	-0.44	-0.25	-0.25	-0.23	0.42	0.28		0.37	-0.53	0.4	0.12		-0.18	-0.13	0.51	0.98	0.77	2.8	0.77	0.45	0.03	0.17	-0.19	-0.4	0.66	0.66	0.64	0.75	0.34	0.66
GENE2128X	YML129C	|| COX14 || 13308	1	-0.32	-0.33	0.19	-0.14	0.36	0.92	0.42	0.41	0.24	0.38	-0.52	-0.5	0.05		0.47	0.39	-0.01	0.55	-0.45	0.31	-0.23	-0.21	0.18	0.18	0.56	0.9	0.82	2.94	0.74	0.54	0.01	-0.01		-0.12	0.76	0.66	0.63	0.71	0.31	0.61
GENE2120X	YCR003W	|| MRPL32 || 11056	1	-0.38	-0.38	0.13	-0.01	0.48	0.79	0.48	0.41	0.29	0.34	-0.54	-0.44	-0.1	0.04	0.57	0.51	0.19	0.6	-0.33	0.59	-0.21	-0.26	-0.01	-0.03	0.51	0.89	1.04	2.5	0.82	0.6	-0.27		-0.12	-0.34	0.57	0.5	0.49	0.66	0.47	0.54
GENE2125X	YNL122C	||  || 14928	1	-0.08	-0.51	0.05	-0.2	0.47	0.73	0.56	0.69	0.57	0.67	-0.55	-0.66	-0.22	-0.31	0.42	0.35	0.16	0.59	-0.33	0.68	0.02	0.58	-0.07	-0.27	0.44	0.87	0.88	2.88	1.03	0.73	0.01	-0.08	-0.1	-0.43	0.51	0.59	0.51	0.92	0.59	0.84
GENE2124X	YBR262C	||  || 11567	1	-0.17	-0.22	-0.03	-0.29	0.38	0.68	0.25	0.6	0.5	0.55	-0.76	-0.44	-0.38	-0.4	0.17	0.12	-0.06	0.54	-0.43	0.49	-0.31	0.26	-0.29	-0.22	0.46	0.83	0.67	2.59	1.02	0.67	-0.09	0.28	-0.22	-0.44	0.51	0.62	0.62	0.94	0.89	0.79
GENE2127X	YDR079W	|| PET10 || 15991	1	0.04	-0.27	0.13	-0.05	0.3	0.57	0.22	0.46		0.41	-0.06	-0.37	-0.07	-0.15	0.25	0.25	-0.03	0.51	-0.59	0.5		0.05	-0.17	-0.14	0.28		0.66	2.5	0.72	0.57	-0.05	0.11	0.07	-0.38	0.41	0.47	0.48	0.68	0.54	0.64
GENE2123X	YGR076C	|| MRPL25 || 11384	1	0.05	-0.42	-0.15	-0.2	0.23	0.54	0.14	0.42	0.41	0.72	-0.45	-0.7	-0.3	-0.29	0.23	0.11	-0.07	0.6	-0.34	0.81	0.14	-0.04	-0.2	-0.19	0.17	0.68	0.67	2.87	0.88	0.91	0.29	0.23	-0.03	-0.4	0.09	0.44	0.47	0.74	0.85	0.74
GENE2119X	YBR120C	|| CBP6 || 13193	1	-0.13	-0.44	-0.06	-0.02	0.58	0.94	0.47	0.59	0.46	0.59	-0.42	-0.57	0.02	0.04	0.56	0.5	0.22	0.63	-0.5	0.62	-0.23	-0.04	0.16	0.21	0.65	0.84	1.04	2.35	0.84	0.75	-0.09	-0.13	0.06	-0.18	0.7	0.72	0.59	0.95	0.52	0.89
GENE2134X	YDL045W-A	|| MRP10 || 13756	1	-0.38	-0.45	-0.32	-0.34	0.34	0.57	0.09	0.31	0.28	0.37	-0.27	-0.41	-0.11	-0.13	0.25	0.21	-0.15	0.45	-0.35	0.46	-0.2	-0.04	-0.3	-0.16	0.51	0.65	0.51	1.51	0.64	0.55	-0.27	0.12	-0.13	-0.35	0.42	0.5	0.51	0.69	0.67	0.74
GENE2117X	YBL090W	|| MRP21 || 13914	1	-0.11	-0.22	0.07	-0.2	0.44	0.3	0.25	0.54	0.44	0.55	-0.3	-0.19	-0.16	-0.22	0.21	0.3	0.09	0.47	-0.28	0.57	-0.12	0.3	-0.07	-0.28	0.53	0.81	0.69	1.57	1	0.82	-0.18	0.3	-0.06	-0.23	0.39	0.52	0.53	0.62	0.61	0.75
GENE2115X	YKL137W	||  || 12358	1	0.23	-0.26	0.1	-0.29	0.65	0.48	0.46	0.71	0.57	0.86	-0.29	-0.44	-0.48	-0.35	0.64	0.31	0.07	0.57	-0.28	0.9	0.23	-0.02	-0.23	-0.13	0.38	1.01	0.98	1.89	1.25	1.05	0.36	0.01	-0.12	-0.63	0.3	0.43	0.85	0.88	0.93	1.13
GENE2116X	YPR166C	|| MRP2 || 11428	1	0.11	-0.35		-0.21	0.52	-0.12	0.63	0.6	0.5	0.58	-0.04	-0.38	-0.11	-0.33	0.58	0.46	0.18	0.66	-0.29	0.87	0.15	-0.04	-0.15	-0.2	0.44	0.95	1.09	1.94	1.63	0.82	0.19	-0.08		-0.37	0.49	0.63	0.56		0.8	0.68
GENE2114X	YDR286C	||  || 14968	1	0.13	-0.39	-0.11	-0.31	0.33	0.34	0.27	0.58	0.42	0.66	-0.27	-0.26	-0.44	-0.54	0.88	0.2	0.08	0.48	-0.43	0.72	0.15		-0.32	0.26	0.35	0.86	0.89	1.6	0.96	0.72	0.17	0.03	-0.18	-0.76	0.22	0.36	0.59	0.15	0.83	1.02
GENE2097X	YML030W	||  || 10877	1	-0.22	-0.17	-0.08	-0.15	0.44	0.79	0.05	0.43	0.52	0.56	-0.32	-0.21	-0.23	-0.41	0.01	0.12	-0.22	0.53	-0.42	0.4	-0.12	0.03	-0.19	-0.21	0.44	0.39	0.63	1.83	0.72	0.44	-0.2	0.06	-0.26	-0.55	0.28	0.41	0.33	0.55	0.6	0.74
GENE3603X	YIR037W	|| HYR1 || 12726	1	-0.5	-0.13	-0.17	-0.29	0.11	0.79	0.28	0.34	0.4	0.57	-0.38	-0.01	-0.11	-0.3	0.18	-0.01	-0.32	0.25	0.26	0.39	-0.32	0.26	-0.26	-0.33	0.13	0.41	0.27	2.19	0.36	0.28	-0.27	0.4	-0.26	-0.27	0.33	0.33	0.3	0.48	0.58	0.57
GENE2099X	YKL141W	|| SDH3 || 14084	1	-0.5	-0.04	0.06	0.19	0.28	0.65	0.16	0.34	0.23	0.2	-0.39	0.04	0.12	0.16	0.11	0.18	-0.08	0.51	0.58	0.3	-0.21	0.42	0.19	0.03	0.11	0.41	0.23	2.36	0.63	0.18	-0.4	0.4	0.16	0.15	0.58	0.6	0.85	0.61	0.65	0.39
GENE2100X	YFR049W	|| YMR31 || 15878	1	-0.69	-0.25	-0.05	-0.09	0.37	0.73	0.28	0.35	0.28	0.32	-0.61	-0.09	0.05	-0.12	0.31	0.31	-0.04	0.5	0.03	0.26	-0.44	0.57	-0.01	-0.09	0.4	0.75	0.54	2.79	0.47	0.14	-0.55	0.22	-0.09	-0.17	0.58	0.65	0.56	0.56	0.62	0.22
GENE2101X	YDL181W	|| INH1 || 10784	1	-0.86	-0.31	-0.06	-0.46	0.37	0.74	0.44	0.44	0.31	0.5	-0.93	-0.05		-0.35	0.47	0.17	-0.16	0.41	0.29	0.31	-0.85	0.44		-0.4	0.17	0.37	0.22	1.99	0.41	0.2	-0.74	0.19	-0.17	-0.43	0.57	0.63	0.55		0.83	0.6
GENE2102X	YKL016C	|| ATP7 || 13714	1	-0.67	-0.27	-0.02	-0.09	0.41	0.78	0.43	0.52	0.4	0.53	-0.86	-0.38	-0.05	-0.07	0.19	0.35	0.1	0.54	-0.2	0.46	-0.78	0.06	0.1	-0.17	0.55	0.66	0.47	2.23	0.53	0.28	-0.58	-0.09	-0.18	-0.22	0.62	0.73	0.67	0.62	0.79	0.49
GENE2103X	YDR322C-A	|| TIM11 || 14494	1	-0.9	-0.32	0.01	-0.03	0.37	0.55	0.15	0.45	0.44	0.48	-0.85	-0.22	-0.01	-0.12	0.19	0.14	-0.14	0.52	-0.44	0.46	-0.67	0.31		-0.01	0.47	0.57	0.51	1.56	0.69	0.44	-0.78	0.14	-0.06	-0.2	0.58	0.72	0.55	0.61	0.7	0.6
GENE1949X	YDR494W	|| RSM28 || 13710	1	-0.21	-0.16	-0.2	0.04	0.2	0.24	0.02	0.13	0.16	0.36	-0.31	-0.22	-0.13	0.05	0.14	0.31	0.31	0.42	-0.12	0.48	-0.24	0.26	-0.06	0.09	0.53	0.7	0.49	0.56	0.7	0.68	-0.18	-0.11	-0.26	-0.16	0.06	0.32	0.38	0.84	0.57	0.45
GENE2105X	YJL096W	|| MRPL49 || 13654	1	-0.23	-0.69	-0.08	-0.08	0.54		0.24	0.49	0.45	0.57	-0.5	-0.73	-0.24	-0.1	0.31	0.39	0.42	0.53	-0.04	0.84	-0.32	-0.38	-0.06	-0.17	0.77	0.92	1.07	1.35	1.08	0.91	-0.42	-0.83	-0.14	-0.44	0.47	0.46	0.4	1.21	0.84	1.21
GENE2104X	YDR493W	||  || 15171	1	-0.48	-0.54	-0.39	-0.44	0.34	0.48	0.3	0.37	0.27	0.51	-0.75	-0.53	-0.28	-0.27	0.35	0.31	0.28	0.45	-0.07	0.5	-0.52	-0.26	-0.19	-0.16	0.65	0.72	0.9	1.27	0.83	0.75	-0.35	-0.51	-0.2	-0.39	0.5	0.66	0.55	0.74	0.52	0.83
GENE2098X	YKL170W	|| MRPL38 || 15909	1	-0.06		-0.19	-0.1	0.43	0.53	0.14	0.23	0.17	0.3	-0.37		0.02		0.4	0.38	0.03	0.5	-0.47	0.44	-0.15		0.01		0.58	0.64	0.64	1.07	0.73	0.54	-0.05		0.01	-0.44	0.46	0.69	0.41	0.67	0.53	0.42
GENE2112X	YBR251W	|| MRPS5 || 12136	1	-0.21	-0.23	0.01	-0.03	0.38	0.68	0.34	0.69	0.57	0.61	-0.37	-0.47	-0.03	-0.03	0.35	0.5	0.21	0.66	0.36	0.6	-0.03	-0.37	-0.03	-0.02	0.43	0.53	0.63	0.96	0.86	0.76	-0.07	-0.02	-0.12	-0.26	0.42	0.3	0.28	0.73	0.8	0.69
GENE2111X	YJR034W	|| PET191 || 12884	1	-0.58	-0.14	0.17	-0.08	0.43	0.7	0.39	0.79	0.71	0.48	-0.27	0.13	-0.01	-0.09	0.34	0.33	0.61	0.65	0.03	0.74		0.52	0.08	-0.13	0.72	0.81	0.93	0.76	1.13	0.85	-0.29	-0.06	-0.25	-0.37	0.38	0.65	0.48	0.99	0.5	0.95
GENE2110X	YBL001C	|| ECM15 || 14960	1	-0.24	-0.27	0.17	0.06	0.41	0.74	0.37	0.57	0.49	0.7	-0.21	-0.11	0.03	-0.32	0.09	0.33	0.17	0.67	-0.2	0.64	0.26	0.52		-0.25	0.41	1.05	1.04	1.07	1.21	0.76	-0.45	0.01	0.03	-0.14	0.6	0.82	0.7	0.64	0.76	1.13
GENE2082X	YIL098C	|| FMC1 || 10790	1	0.13	-0.23	0.34	0.31	0.66	0.51	0.3	0.45	0.31	0.22	-0.32	-0.52	-0.05	-0.14	0.3	0.51	0.4	0.61	-0.12	0.43	-0.05	0.16	0.18	0.06	0.82	1.07	1	0.73	0.92	0.65	-0.11		0.08	-0.4	0.52	0.63	0.59	0.8	0.56	0.95
GENE2109X	YER058W	|| PET117 || 13947	1		-0.28	-0.12	-0.09	0.46	0.35	0.28	0.44	0.47	0.54	-0.41	-0.25		0.08	0.96	0.46	0.23	0.57	-0.41	0.99	-0.2		0.12	0.25	0.83	1.25	1.03	1.38	1.03	0.93	-0.14		0.05	-0.23	0.55	0.81	0.81	0.98	1.12	1.02
GENE2107X	YFR011C	||  || 14726	1	-0.58	-0.59	0.05	0.15	0.63	0.21	0.54	0.88	0.64	0.81	-0.8	-0.47	0.06	0.02	0.53	0.51	0.36	0.7	-0.2	0.81	-0.61	-0.32	0.19	0.07	0.85	0.98	0.91	1.61	0.86	0.9	-0.53	-0.33	0.12	-0.02	0.87	0.87	0.99	0.92	0.9	0.97
GENE2108X	YPR020W	|| ATP20 || 11354	1	-0.62	-0.58	0.1	-0.17	0.73	0.94	0.69	0.65	0.63	0.83	-1.09	-0.5	-0.17	-0.25	0.71	0.38	0.26	0.6	-0.47	0.73	-0.69		-0.01	-0.03	0.64	1.08	1	1.47	1	0.61	-0.4	-0.1	0.16	-0.22	1.03	1.12	0.99	1.23	1.27	0.81
GENE2106X	YPL271W	|| ATP15 || 14008	1	-0.38	-0.31	0.19	-0.06	0.73	-0.26	0.54	0.69	0.65	0.97	-0.64	-0.51	0.06	-0.07	0.63	0.34	0.09	0.51	-0.37	0.63	-0.38	0.08	0.07	0.03	0.58	0.89	0.73	0.86	0.85	0.62	-0.17	0.03	0.19	-0.01	0.91	0.84	0.62		1.05	0.94
GENE2081X	YER050C	|| RSM18 || 14371	1	0.08	-0.34	0.32	-0.01	0.94	0.83	0.68	0.84	0.7	0.55	-0.38	-0.49	0.04	-0.04	0.73	0.68	0.51	0.76	-0.67	0.51	0.02	-0.09	0.15	-0.04		0.82	1.2	0.63	0.78	0.6	0.16	0.02	0.36	-0.07	1	0.77	0.67		0.88	0.7
GENE2091X	YDR462W	|| MRPL28 || 12180	1	-0.09	-0.16	-0.08	-0.1	0.42	0.57	0.51	0.6	0.46	0.43	-0.41	-0.17	0.09	0.01	0.6	0.58	0.27	0.65	-0.23	0.45	-0.11	0.02	-0.23	-0.03	0.62	0.85	0.74	1.35	0.55	0.56	0.07	-0.31	0.01	-0.12	0.69	0.72	0.66		0.8	0.82
GENE2095X	YER093C-A	||  || 15935	1	-0.08	0.01	-0.09	0.07	0.41	0.57	0.25	0.44	0.35	0.52	-0.18	-0.3	-0.03	-0.14	0.23	0.19	0.01	0.51	0.2	0.34	0.06	0.23	-0.26	-0.2	0.14	0.54	0.47	0.96	0.53	0.43	0.05	0.37	-0.06	-0.06	0.4	0.51	0.53	0.81	0.39	0.75
GENE2090X	YMR286W	|| MRPL33 || 11215	1	0.02	-0.35	-0.09	-0.15	0.43	0.78	0.42	0.41	0.18	0.33	-0.59	0.02	-0.23	-0.37	0.5	0.31	-0.13	0.28	-0.47	0.23	-0.15	0.06	-0.21	-0.07	0.49	0.76	0.59		0.74	0.35	-0.04		-0.11	-0.3	0.58	0.67	0.46	0.59	0.48	0.61
GENE2088X	YKL160W	|| ELF1 || 13025	1	0.1	-0.12	0.07	-0.14	0.4	0.71	0.17	0.21	0.27	0.37	-0.38	-0.07	-0.07	-0.36	-0.09	-0.03	-0.27	0.24	-0.75	0.28	-0.21		-0.18	-0.38	0.24	0.39	0.37	1.1	0.54	0.38	0.15	0.37	0.17	-0.21	0.46	0.62	0.35	0.56	0.61	0.57
GENE2089X	YFL012W	||  || 10874	1	-0.06	-0.09	0.11	-0.11	0.55	0.71	0.15	0.35	0.28	0.51	-0.46	-0.15	-0.05	-0.4	0.01	-0.01	-0.28	0.33	-0.72	0.18	-0.2	0.29	-0.1	-0.13	0.26	0.49	0.43	1.12	0.57	0.35	0.03	0.48	0.19	-0.14	0.51	0.59	0.43	0.61	0.35	0.59
GENE2087X	YHR060W	|| VMA22 || 11246	1	0.18	-0.22	0.27	-0.01	0.27	0.43	0.31	0.41	0.21	0.34	-0.26	-0.32	-0.04	-0.12	0.11	0.16	0.08	0.26	-0.35	0.33	0.03	0.1	0.07	-0.1	0.16	0.35	0.41	0.9	0.34	0.24	0.23		0.3	-0.05	0.59	0.4	0.26	0.48	0.34	0.28
GENE2086X	YGR207C	||  || 13523	1	-0.08	-0.43	0.04	0.01	0.37	0.51	0.11	0.28	0.16	0.23	-0.37	-0.38	-0.1	-0.19	0.23	0.17	0.21	0.23	-0.54	0.47	-0.24	-0.11	0.01	-0.09	0.63	0.52	0.74	0.9	0.75	0.36	0.06		0.06	-0.18	0.48	0.44	0.33	0.48	0.43	0.48
GENE2074X	YHR075C	|| PPE1 || 15424	1	-0.44	0.01	0.03	0.04	0.22	0.65	0.42	0.38	0.3	0.45	-0.19	0.17	0.32	0.18	0.32	0.43	-0.02	0.56	0.09	0.32	-0.13	0.19	0.1	0.16	0.33	0.61	0.67	0.92	0.58	0.16	-0.13	0.41	0.09	-0.19	0.31	0.57	0.38	0.33	0.22	0.83
GENE2065X	YER026C	|| CHO1 || 14232	1	0.16	0.07	-0.14	-0.31	0.03	0.4		0.25	0.09	0.49	0.18	-0.25	-0.17	-0.21	-0.01	0.18	-0.09	0.75	1.08	0.83	0.13	0.04	-0.24	-0.13	0.19	0.35	0.68	2.2	0.9	0.93	0.46	0.56	-0.08	-0.12	0.28	0.59	0.43	0.57	0.75	0.85
GENE3616X	YHR116W	|| COX23 || 14264	1	-0.19	-0.27	-0.3	-0.32	0.23	0.45	0.02	0.2	0.02	0.29	-0.17	-0.2	-0.18	-0.26	0.11	0.03	-0.19	0.41	0.3	0.42	-0.03	0.09	-0.24	-0.37	0.38	0.4	0.4	1.35	0.55	0.73	0.01	-0.07	-0.2	-0.27	0.22	0.49	0.36		0.51	0.66
GENE2181X	YDL165W	|| CDC36 || 16526	1	0.04	0.1	0.11	-0.1	0.32	0.53	0.26	0.33	0.32	0.23	-0.08	-0.04	-0.07	-0.3		0.05	-0.31	0.18	-0.21	0.23	0.18	0.35	-0.08	-0.26	0.07	0.34	0.32	1.26	0.41	0.37	0.11	0.25	0.01	-0.14	0.27	0.3	0.27		0.46	0.23
GENE2182X	YFL017C	|| GNA1 || 12659	1	0.08	-0.02	0.05	-0.07	0.2	0.55	0.38	0.46	0.4	0.32	0.05	0.06	0.07	-0.11	0.05	-0.05	-0.29	0.03	-0.49	0.15	0.24	0.32	-0.04		0.13	0.36	0.09	1.24	0.32	0.09	0.12			-0.25	0.26	0.36	0.35		0.56	0.37
GENE1607X	YKL214C	|| YRA2 || 13162	1	0.24	-0.17	0.03	-0.19	0.27	0.04	0.42	0.37	0.5	0.52	0.17	0.02	-0.08	-0.33	0.07	-0.01	-0.12	0.2	-0.03	0.42	0.18	-0.06	-0.03	-0.31	0.3	0.53	0.42	0.83	0.58	0.37	0.2	-0.07	0.03	0.01	0.46	0.46	0.4	0.46	0.56	0.86
GENE1608X	YPL064C	|| CWC27 || 13971	1	0.32	-0.49	0.17	0.06	0.19	-0.08	0.17	0.26	0.34	0.24	0.15	-0.22	0.13	0.08	0.03	0.14	-0.35	-0.03	-0.18	0.49	0.44	-0.31	-0.04		0.2	0.62	0.52	0.4	0.44	0.39	0.24	0.1	0.11	-0.11	0.45	0.46	0.33	0.58	0.51	0.66
GENE2071X	YPR082C	|| DIB1 || 16322	1	0.17	-0.29	0.04	-0.18	0.47	0.37	0.3	0.26	0.26	0.49	0.05	-0.34	-0.04	-0.03	0.89	0.22	-0.26	0.17	-0.23	0.29	0.2	-0.09	0.08	0.01	0.25	0.74	0.38	0.74	0.28	0.24	0.17	0.04	0.13	-0.15	0.57	0.59	0.58	0.64	0.62	0.64
GENE2075X	YHR057C	|| CPR2 || 16554	1	0.15	0.16	-0.05	-0.19	0.41	0.55	-0.1	0.15		0.38	-0.01	0.16	0.05	-0.03	0.52	0.1	-0.18	0.19	-0.08	0.15	0.03	0.22	0.06	-0.08	0.44	0.45	0.38	1.2	0.35	0.36	0.2	0.58	-0.15	-0.12	0.36	0.44	0.23		0.53	0.49
GENE2151X	YKL065C	||  || 10871	1	-0.12		0.23	0.03	0.38	0.5	0.43	0.13	0.27	0.17	-0.01	0.11	0.22	-0.1	0.32	0.31	0.25	0.2	-0.12	0.01	0.07	0.23	0.08	-0.24	0.18	0.49	0.49	0.91	0.45		-0.03	0.02	0.15	-0.08	0.49	0.4	0.47	0.25	0.4	0.21
GENE1981X	YFR033C	|| QCR6 || 14225	1	-0.67	0.31	0.01	0.39	0.3	0.43	0.35	-0.3	0.11	0.06	-0.51	0.27	0.44	0.46	0.4	0.36	0.17	-0.15	-0.36	-0.16	-0.51	0.73	0.3	0.57	-0.01	0.42	0.41	1.69	0.18	-0.1	-0.77	0.49	0.46	0.42	0.51	0.72	0.26	0.16	0.63	0.27
GENE2155X	YHR001W-A	|| QCR10 || 15180	1	-0.65	-0.26	0.47	0.25	0.6	0.66	0.2	0.24	0.26	0.36	-0.55	-0.17	0.44	0.22	0.33	0.27	-0.25	0.28	-0.34	0.32	-0.28	0.06	0.41	0.33	0.56	0.66	0.44	2.28	0.33	0.19	-0.5	0.23	0.74	0.18	0.77	1	0.62	0.6	0.72	0.41
GENE2156X	YGR183C	|| QCR9 || 11348	1	-0.36	-0.21	0.23	-0.27	0.23	0.51	0.18	0.13	0.12	0.19	-0.27	0.12	0.18	-0.15	0.21	-0.03	-0.36	0.11	-0.24	0.06		0.59	0.16	-0.24	0.06	0.4	0.06	2.16	0.26	-0.21	-0.32	0.4	0.23	-0.22	0.54	0.51	0.19	0.41	0.38	0.14
GENE1976X	YGL187C	|| COX4 || 16858	1	-1	-0.22	0.05	-0.05	0.31	0.45	0.08	0.13	0.04	0.19	-1.01	-0.11	0.11	-0.03	0.16	0.05	-0.12	0.2	0.35	0.15	-0.98	0.28	0.18	-0.13	0.27	0.23	0.25	1.84	0.33	0.06	-1.01	0.12	-0.04	-0.17	0.43	0.47	0.41	0.42	0.44	0.5
GENE1977X	YJR048W	|| CYC1 || 13552	1	-1.06	-0.19	0.05	-0.09	0.35	0.36	0.24	0.07	0.05	0.26	-0.99	0.13	0.5	0.25	0.72	0.58	0.32	0.54	0.21	0.35	-1.07	0.21	0.44	0.3	0.75	0.96	0.74	1.58	0.61	0.44	-1.27	0.01	0.15	0.23	0.96	0.94	0.69	0.45	0.57	0.36
GENE1978X	YLR295C	|| ATP14 || 13073	1	-0.6	-0.2	0.17	0.22	0.52	0.46	0.43	0.08	0.44	0.5	-0.75	0.04	0.19	0.05	0.31	0.22	0.1	0.05	-0.05	0.38	-0.8	0.25	0.23	0.06	0.12	0.46	0.32	0.69	0.54	0.28	-0.65	-0.1	0.12	0.06	0.69	0.76	0.67	0.56	0.67	0.41
GENE1979X	YLR294C	||  || 14402	1	-0.58	-0.38	0.02	0.08	0.48	0.59	0.3	0.21	0.23	0.3	-0.88	-0.29	0.05	-0.06	0.31	0.17	-0.13	0.22	-0.11	0.19	-0.91	0.13	0.07	-0.11	0.39	0.42	0.25	0.79	0.22	0.03	-0.66	-0.07	0.1	-0.14	0.58	0.75	0.51	0.51	0.54	0.51
GENE2072X	YOR189W	|| IES4 || 11492	1	-0.32	-0.12	0.2	0.07	0.44	0.77	0.47	0.39	0.04	0.13	-0.37	-0.04	0.11	-0.06	0.32	0.15	-0.02	0.16	-0.84	0.01	-0.36	0.16	0.19	-0.19	0.28	0.27	0.24	1.29	0.06	-0.03	-0.19	0.06	0.26	-0.06	0.53	0.47	0.46	0.6	0.18	0.08
GENE2195X	YLR147C	|| SMD3 || 13752	1	-0.23	-0.23	0.14	-0.06	0.28	0.46	0.4	0.26	0.05	0.09	-0.5	-0.44	-0.08	-0.41	0.09	0.25	-0.16	0.17	-0.75	0.04	-0.35	0.05	-0.05	-0.14	0.22	0.38	0.49	1.71	0.17	0.2	-0.17		0.09	-0.2	0.5	0.54	0.34	0.47		0.12
GENE2196X	YBL026W	|| LSM2 || 13873	1	-0.26	-0.49	-0.01	-0.36	0.42	0.48	0.08	0.5	0.12	0.17	-0.3	-0.48	-0.2	-0.34	0.19	0.23	-0.01	0.29	-0.57	0.04	-0.34	-0.19		-0.29	0.06	0.35	0.5	1.14	0.37	-0.1	-0.01		0.13	-0.24	0.32	0.52	0.3	0.26	0.11	0.26
GENE2068X	YKL061W	||  || 14055	1	-0.15	-0.18	-0.12	-0.21	0.52	0.6	0.31	0.11	0.09	0.31	-0.17	-0.19	-0.12	0.15	0.78	0.18	-0.35	0.06	-0.4	0.04	0.2	0.42	0.1	0.01	0.24	0.47	0.53	1.09	0.06	-0.06	0.1	0.27	0.07	-0.22	0.5	0.42	0.42		0.31	0.27
GENE2059X	YBR014C	||  || 12646	1	-0.56	-0.22	0.1	-0.03	0.14	0.5	0.31	0.41	0.05	0.22	-0.46		0.06	-0.12	0.22	0.19	0.26	0.26	-0.22	0.28	-0.2	0.12	0.04		0.43	0.38	0.6	0.56	0.55	0.28	-0.22		0.12	-0.09	0.54	0.4	0.34	0.47	0.38	0.44
GENE2083X	YMR188C	|| MRPS17 || 13463	1	0.22	-0.52	0.05	-0.16	0.44	0.4	0.1	0.46	0.19	0.19	-0.19	-0.56	0.03	0.04	0.57	0.38	0.19	0.31	-0.34	0.49		-0.32	0.03	-0.04	0.65	0.49	0.88	0.47	0.68	0.05	0.44	0.06	0.12	-0.35	0.49	0.52	0.25		0.62	0.29
GENE2080X	YPR067W	|| ISA2 || 16124	1	0.1	-0.21	0.01	0.02	0.37	0.56	0.17	0.41	0.26	0.33	-0.05	-0.38	0.07	0.11	0.38	0.2	0.14	0.43	-0.13	0.13	0.14	-0.22	0.14	0.17	0.59	0.37	0.48	0.41	0.5	0.26	0.4	0.05	0.24	0.2	0.4	0.28	0.23	0.56	0.55	0.31
GENE2079X	YMR193W	|| MRPL24 || 11675	1	0.33	-0.39	0.16	0.08	0.32	0.09	0.25	0.29	0.26	0.05	-0.02	-0.38	0.13	0.17	0.32	0.34	0.23	0.16	-0.4	0.31	0.17	-0.43	0.29	0.33	0.74	0.56	0.82	0.54	0.62	0.54	0.21	-0.28	0.21	0.11	0.49	0.52	0.59	0.4	0.57	0.23
GENE622X	YNL003C	|| PET8 || 14445	1	0.07			0.03	0.36	0.39	0.27	0.26	0.24	0.28	0.19	0.16	0.08	0.23	0.66	0.52	0.21	0.25	0.59	0.27	0.3	0.36	0.2	0.2	0.48	0.6	0.65	0.67	0.5	0.49	0.2	-0.04	0.03	-0.08	0.49	0.47	0.25	0.51	0.41	0.44
GENE621X	YBR256C	|| RIB5 || 14016	1	0.25	-0.15	0.18	-0.11	0.43	0.1	0.39	0.49	0.33	0.18	0.42	0.47	0.29	-0.03	0.24	0.32	0.42	0.32	-0.27	-0.01	0.44	0.6	0.09	-0.16	0.71	0.75	0.91	0.83	0.94	0.36	0.16	-0.18	0.02	-0.17	0.5	0.42	0.63	0.58	0.33	0.33
GENE2070X	YDR079C-A	|| TFB5 || 12290	1	-0.01	-0.15	0.26	-0.02	0.27	0.4	0.53	0.51	0.37	-0.06	0.05	0.19	0.13		0.23	0.28	-0.03	0.43	-0.41	0.32	0.47		-0.2		0.25	0.76	0.58		0.81	0.34	0.12		0.07	-0.41	0.23	0.35	0.39	0.61	0.31	0.36
GENE1620X	YGR206W	||  || 15701	1	0.53	-0.19	0.26	-0.03	0.63	0.5	0.45	0.6	0.52	0.26	0.11		0.02	-0.4	0.83	0.45	0.09	0.37	-0.34	0.13	0.39	0.27	0.09	-0.12	0.4	0.7	0.46	0.38	0.47	-0.01	0.39		0.28	-0.29	0.58	0.51	0.42	0.51	0.73	0.46
GENE620X	YLR093C	|| NYV1 || 12115	1	0.03	-0.16	0.08	-0.05	0.28	-0.07	0.42	0.85	0.53	0.42	0.16	-0.05	0.07	-0.08	0.3	0.26	0.5	0.45	-0.18	0.15	0.1	0.45	0.16	0.07	0.38	0.35	0.54	0.19	0.5	0.26	0.17	-0.03	-0.01	-0.13	0.57	0.24	0.07		0.55	0.15
GENE1600X	YOR258W	|| HNT3 || 15418	1	0.21	-0.04	0.25	0.03	0.28	0.08	0.17	0.18	0.27	0.31	0.11		0.07	-0.12	0.39	0.15	0.18	0.25	-0.12	0.25	0.29	0.28	0.38	-0.03	0.34	0.31	0.64	0.14	0.48	0.28	0.41	0.21	0.41	-0.01	0.3	0.26	0.19	0.22	0.1	0.38
GENE1596X	YGR028W	|| MSP1 || 15767	1	0.67	0.06	0.06	0.04	0.25	0.09	0.01	-0.01	0.14	0.13	0.68	0.28	0.46	-0.04	0.33	0.25	0.68	0.37	-0.14	0.39	0.56	0.34	0.48	0.37	0.69	0.65	0.71	0.3	0.6	0.41	0.53	0.19	0.03	0.1	0.17	0.41	0.27	0.37	0.28	0.12
GENE1599X	YJL205C	|| NCE101 || 15495	1	0.5	0.34	0.4	-0.17	0.23	0.22	0.14	0.12	0.43	0.44	0.44	0.2	0.14	-0.22	-0.03	0.05		0.47	-0.43	0.54	0.9	0.54	0.09	-0.01	0.43	0.65	0.6	0.81	0.88	0.62	0.34		0.26			0.28		0.22	0.67	0.63
GENE1598X	YBR111C	|| YSA1 || 16671	1	0.29	0.23	0.28	-0.04	0.41	0.54	0.06	0.32	0.42	0.56	0.3	0.51	0.43	-0.18	0.08	0.11	-0.05	0.42	-0.19	0.42	0.41	0.98	0.09	-0.16	0.44	0.71	0.38	0.71	0.73	0.59	0.15	0.53	0.17	-0.17	0.15	0.45	0.24	0.59	0.5	0.68
GENE1597X	YDR016C	|| DAD1 || 10794	1	0.08	0.2	0.43	0.48	0.22	0.42	0.09	0.24	0.11	0.24	0.33	0.35	0.36	-0.07	0.33	0.29	0.02	0.32	-0.34	0.19	0.43	0.8		0.14	0.47	0.63	0.32	0.31	0.39	0.19	0.34	0.58	0.53	0.16	0.29	0.32	0.41	0.32	0.03	0.18
GENE1586X	YOR064C	|| YNG1 || 13803	1	0.13	0.05	0.01	-0.12	0.14	-0.25	0.08	0.24	0.2	0.27	0.01	0.29	0.22	0.08	0.2	0.08	0.34	0.33	-0.18	0.48	0.2	0.43	0.24	-0.02	0.23	0.26	0.61	0.29	0.44	0.42	0.08	0.34	0.28	0.14	0.65	0.36	0.47	0.39	0.22	0.09
GENE2067X	YNL269W	|| BSC4 || 12131	1	-0.38	0.14	-0.12	0.19	-0.08	0.01	0.03	0.28	0.35	0.64	-0.19	0.62	0.25	0.28	0.28	0.23	0.14	0.62	0.75	0.75	-0.28	0.47		0.31	0.55	0.34	0.31	1.52	0.56	0.69	-0.19	0.25	0.14	-0.12	0.03	0.06	0.43	0.44	0.75	0.83
GENE2066X	YPL148C	|| PPT2 || 11203	1	-0.27	0.07	0.26	0.17	-0.02	0.27	-0.07	0.11	0.14	0.64	-0.14	0.15	0.15	0.04	-0.03	0.4	-0.23	0.7	0.62	0.51	-0.15	0.49		-0.04	0.18	0.49	0.55	1.47	0.87	0.34	-0.15		0.08	-0.39	0.32	0.67	0.15	0.4	0.36	0.8
GENE2064X	YHR034C	|| PIH1 || 15227	1	-0.18	0.09	-0.16	-0.06	-0.12	-0.06	0.15		0.12	0.23	-0.43	0.06	0.04	0.1	0.11	0.28	0.23	0.47	0.6	0.61	-0.16	0.14	-0.04	0.09	0.32	0.57	0.38	1.51	0.6	0.68	-0.11	0.36	0.09	-0.01	0.17	0.17	0.2	0.27	0.29	0.16
GENE2205X	YAL015C	|| NTG1 || 13058	1	0.28	0.31	0.04	-0.04	0.14	0.38	0.03	0.1	0.08	0.11	-0.13	-0.2	-0.29	-0.19	-0.04	-0.05	-0.06	0.37	-0.01	0.09	0.13	0.29	-0.11	-0.25	0.18	0.3	0.39	1.04	0.29	0.17	0.35	0.32	0.01	-0.09	-0.02	0.27	0.36	0.28	0.09	-0.05
GENE3714X	YBR264C	|| YPT10 || 15326	1	0.23	0.06	0.17	-0.14	0.14	0.29	-0.05	0.19	0.19	0.23	0.03		-0.12	-0.23	0.06	-0.01	-0.09	0.09	-0.34	0.12	0.23	0.35	-0.01	-0.22	0.12	0.22	0.14	0.93	0.08	0.05	0.47	0.32		-0.17	0.16	0.25	0.12	0.2	0.16	-0.03
GENE1780X	YCR027C	|| RHB1 || 15285	1	0.12	0.3	0.14	-0.07	0.37		0.45	0.16	0.2	0.24	0.1	0.48	0.06	0.12	-0.07	0.09	0.01	0.27	0.26		0.04		-0.26	-0.23	0.05	0.09	0.09	1.52	0.15	-0.07	0.08		0.37	-0.34	0.64	0.36	0.32	0.33	0.48	0.42
GENE1601X	YIL089W	||  || 11443	1	0.26	-0.11	0.43	0.09	0.21	0.11	0.31	0.38	0.2	0.44	0.14	-0.01	0.17	-0.19	0.03	0.01	0.23	0.34	-0.09	0.36	0.35				0.43	0.24	0.35	0.76	0.49	0.1	0.25	0.17	0.18	0.06	0.4	0.45	0.53	0.33	0.39	0.25
GENE618X	YKL023W	||  || 14619	1	0.36	0.14	0.23	0.1	0.34	0.13		0.26	0.21	-0.02	0.24	-0.06	0.24	-0.18	0.3	0.09	0.2	0.25	-0.17	0.17	0.1	0.05	0.07	0.09	0.41	0.35	0.36	1.09	0.04	0.3	0.37		0.37	-0.34	0.29	0.53	0.26	0.36	0.31	0.01
GENE358X	YJR056C	||  || 13074	1	0.89	-0.02	0.24	0.13	0.13	0.63	0.36	0.21	0.2	0.31	0.01	-0.18	0.05	-0.02	0.38	0.52	-0.08	0.25		0.53	0.24	-0.14	0.1	0.05	0.2	0.58	0.38	0.87	0.3	0.36	0.4	0.46	0.11	-0.01	-0.06	0.25	0.09	0.33	0.26	0.12
GENE357X	YJR073C	|| OPI3 || 16959	1	0.61	0.02	0.26	0.16	0.16	0.66	0.22	0.19	0.18	0.31	0.1	-0.16	0.13	0.15	0.37	0.82	0.02	0.26	0.09	0.46	0.22	-0.07	0.15	0.05	0.11	0.53	0.43	0.67	0.23	0.47	0.32	0.4	0.32	-0.01	0.02	0.18	0.12	0.26	0.39	0.26
GENE1593X	YDL043C	|| PRP11 || 14801	1	-0.05	-0.04	0.2		0.23	0.28	0.22	0.06	0.08	0.38	-0.08		0.06	0.41	0.22	0.4	-0.05	0.22	0.05	0.5	0.09	0.22	0.23	0.14	-0.1	0.4	0.44	0.64	0.28	0.25	0.19		0.43	0.22	0.25	0.31	0.19	0.28	0.25	0.38
GENE1614X	YML121W	|| GTR1 || 14066	1	-0.19	-0.12	0.25	0.2	0.22	0.69	0.38	0.22	0.09	0.44	-0.05	-0.04	0.23	0.12	0.28	0.34	0.04	0.51	0.25	0.56	-0.09	0.31	0.28	0.41	0.35	0.77	0.49		0.52	0.44	0.03	0.41	0.05	-0.09	0.26	0.43	0.2	0.43	0.5	0.64
GENE585X	YDR448W	|| ADA2 || 11982	1	0.01	-0.15		0.12	0.14	0.21	0.15	0.02	0.21	0.41	-0.02	0.04	0.06	0.18	0.01	0.21	0.34	0.22	0.14	0.49	0.02		0.12	0.03	0.02	0.18	0.38	1.02	0.29	0.4		0.16	0.32	0.11	0.08	0.25	0.36	0.38	0.21	0.39
GENE332X	YHR167W	|| THP2 || 10797	1	-0.23	-0.29	0.39	0.31	0.47	0.53	0.2	0.24	0.05	0.29	-0.42	-0.13	0.13	0.18	0.07	0.15	-0.29	0.21	-0.07	0.18	-0.27	-0.01		-0.17	0.15	0.32	0.54	1.28	0.32	0.13	-0.31	0.26	0.47	-0.09	0.5	0.51	0.59	0.15	0.13	0.22
GENE2200X	YPR131C	|| NAT3 || 13057	1	0.24	-0.17	0.24	-0.23	0.46	-0.28	0.54	0.56	0.31	0.31	-0.24	-0.06		-0.32	0.24	0.33	0.57	0.35	-0.03	0.27	-0.01	-0.02	-0.2	-0.33	0.38	0.19	0.6	0.63	0.43	0.53	-0.04	0.12	0.28	0.06	0.46	0.49	0.75	0.43	0.37	0.19
GENE3663X	YNL252C	|| MRPL17 || 14792	1	-0.03	-0.48	-0.1	-0.11	0.23	-0.08	0.11	0.42	0.11	0.24	-0.47	-0.6	-0.12	-0.04	-0.05	0.07	0.26	0.37	-0.15	0.24	-0.29	-0.5	0.14	-0.17	0.5	0.27	0.54	0.96	0.59	0.4	-0.11	-0.34	-0.1	-0.15	0.27	0.28	0.43	0.58	0.6	0.16
GENE344X	YGL154C	|| LYS5 || 11357	1	-0.23	-0.48	-0.08	-0.01	0.02	0.12	0.22	0.26	0.07	0.15	-0.11	-0.05	0.04	-0.01	0.04	-0.05	-0.01	0.28	0.06	0.07	-0.07	-0.04	0.1	0.14	0.27	0.43	0.46	1.24	0.46	0.14	-0.23	-0.11	-0.01	-0.13	0.07	0.25	0.21	0.36	0.09	0.13
GENE347X	YNL129W	|| NRK1 || 14131	1	0.23	-0.36	0.07	-0.44	0.17	0.44	0.19	0.31	0.18	0.49	-0.17	-0.8	-0.28	-0.43	0.18	0.12	0.02	0.18	-0.31	0.33	-0.09	-0.63	-0.31	-0.18	0.26	0.75	0.81	1.56	0.65	0.26	0.31		-0.03	-0.37	0.26	0.32	0.39	0.59	0.32	0.41
GENE346X	YBL107C	||  || 11872	1	-0.03	-0.62	-0.04	-0.17	0.32	-0.13	0.06	0.32	0.09	0.36	-0.7	-0.46	0.09	-0.32	0.14	0.11	-0.01	0.36	-0.7	0.52	-0.52	-0.06	0.08	-0.08	0.57	0.42	0.64	1.17	0.69	0.67	-0.13	-0.25		-0.37	0.36	0.31	0.28	0.55	0.49	0.64
GENE349X	YER183C	|| FAU1 || 12798	1		-0.25	-0.16	-0.09	0.28		0.26	0.12	0.01	0.12	-0.22	-0.14	-0.22	-0.19	-0.05	0.04	-0.28	-0.03	-0.09	0.22	0.09	-0.09	-0.14	-0.03	0.26	0.52	0.47	0.68	0.51	0.32	-0.08	-0.28		-0.08	0.35	0.25	0.19	0.34	0.22	0.47
GENE348X	YFL028C	|| CAF16 || 14329	1	0.36	-0.29	-0.14	-0.2	0.32	0.03	0.22	0.41	0.1	0.16		-0.37	-0.34	-0.37	-0.07	-0.03	-0.15	0.09	-0.21	-0.01	0.2	-0.13	-0.23	-0.32	0.22	0.51	0.56	0.91	0.42	0.19	0.23		-0.04	-0.42	0.35	0.29	0.42	0.33	0.21	0.04
GENE345X	YHR018C	|| ARG4 || 11892	1	0.25	-0.42	-0.95	-0.64	0.34	-0.23	0.82	0.85	0.67	0.41	0.31		-0.57	-0.24	0.21	0.47	0.22	0.36	0.27	-0.15	0.29	-0.38	-0.3	0.34	0.97	1.2	1.16	1.69	0.93	0.66	0.47	0.43	-0.54	-0.1	0.86	0.72	1.34	0.71	0.83	0.63
GENE342X	YKL120W	|| OAC1 || 16915	1	0.04	-0.37	0.32	0.29	0.41	0.14	0.24	0.69	0.32	0.69	0.06	0.01	0.39	0.06	0.04	0.36	0.26	0.35	0.6	0.85	0.08	0.16	0.16	0.32	0.68	0.96	1.67	1.37	1.3	1.36	-0.02	-0.18	0.2	0.06	0.44	0.59	0.7	1.06	0.65	0.91
GENE341X	YBR236C	|| ABD1 || 12161	1	-0.29	-0.47	0.25	0.35	0.48	-0.12	-0.01	0.26	0.09	-0.02	-0.2	-0.19	0.5	0.27	0.19	0.29	-0.04	-0.1	0.68	0.83	0.04	-0.24	0.63	0.54	0.4	0.98	0.75	0.79	0.75	0.91	-0.25	-0.35	0.39	0.48	0.42	0.4	0.46	1.11	0.41	0.95
GENE340X	YDR515W	|| SLF1 || 15971	1	-0.77	-0.47	0.12	0.34	0.4	-0.32	-0.01	0.09	0.15	-0.14	-0.79	-0.14	0.52	0.28	0.14	0.37	0.05	-0.23	0.52	0.7	-0.65	-0.38	0.73	0.01	0.39	0.86	0.93	1.17	0.93	0.82	-1.24	-0.75	0.08	0.27	0.57	0.54	0.4	1.06	0.45	1.03
GENE2043X	YMR096W-3UTR	|| SNZ1 || 17374	1	-0.47	-0.16	0.1	0.27	0.46	0.56	0.22	0.3	0.11	0.28	-0.68	-0.24	0.36	0.48	0.58	0.49	0.31	0.6	0.51	0.29	-0.5	0.11	0.29	0.24	0.23	0.26	0.11	0.81	-0.01	0.07	-0.34	0.21	-0.02	0.45	0.08	0.46	0.41	0.22	0.2	-0.09
GENE2049X	YLR089C	||  || 10888	1	-1.03	0.08	-0.22	-0.14	0.41	0.59	0.7	0.83	0.93	0.72	-0.51	0.48	0.16	0.37	0.83	0.74	0.38	0.47	0.81	0.3	-0.55	0.77	0.5	0.61	0.79	0.45	0.25	-0.13	0.48	0.46	-1.08	0.38	-0.21	0.21	0.53	0.26	0.05	0.62	0.65	0.49
GENE2045X	YGL062W-3UTR	|| PYC1 || 17202	1	-1.24	0.17	-0.01	0.36	0.14	-0.63	0.1	0.34	0.6	0.79	-0.64	0.46	0.36	0.72	0.11	0.08	0.04	0.47	1.13	1.3	-1.05	0.49	0.43	0.7	0.07	0.18	0.02	0.58	0.33	0.89	-1.23	0.42	0.2	0.88	0.15	0.29	0.05	0.59	0.35	0.82
GENE1982X	YMR191W	|| SPG5 || 11932	1	-0.87	0.24	-0.25	0.45	0.22	0.53	0.01	0.08		0.05	-0.57	0.05	0.21	0.45	0.17	0.28		0.56	0.52	0.12	-0.7	0.46	0.21	0.32	0.09	0.28	0.22	0.48	0.21	0.17	-0.6	0.33	0.12	0.48	0.22	0.51	0.38	0.58	0.18	0.42
GENE2044X	YPR002W	|| PDH1 || 16664	1	-2.3	0.54	0.61	0.4	0.21	-0.12	0.35	0.84	0.68	0.56	-1.44	0.91	1.32	1.06	0.79	0.87	1.38	1.33	1.41	1.56	-1.96	0.57	0.62	0.73	0.54	0.29	0.75	0.92	1.19	1.27	-2.27	1.63	1.24	1.78	1.37	1.32	1.41	1.64	1.6	1.8
GENE1991X	YGL062W	|| PYC1 || 11714	1	-1.3	0.28	0.33	0.29		0.68	0.55	0.36	0.77	0.79	-0.8	0.63	0.51	0.52	0.46	0.52	1.15	0.8	1.32	0.86	-1.43	0.67	0.48	0.52	0.43	0.03	0.21	-0.55	0.38	0.82	-1.46	0.59	0.55	1.24	0.74	0.7	0.91	0.75	0.1	1.11
GENE1990X	YDR009W	|| GAL3 || 12948	1	-1.61	0.31	0.38	0.62	0.44	0.82	0.44	0.23	0.38	0.29	-1.49	0.38	0.67	1.12	1.17	1.1	1.45	0.63	0.85	0.51	-1.33	0.56	0.49	0.68	1	0.32	0.54	-0.47	0.47	0.49	-1.58	0.79	0.54	1.08	0.88	0.56	0.44	0.47	0.25	0.51
GENE1989X	YGR086C	|| PIL1 || 11542	1	-1.03	-0.01	0.01	0.33	0.16	0.12	0.12	0.15	0.25	0.19	-0.49	0.19	0.4	0.54	0.39	0.35	0.64	0.53	0.57	0.52	-0.67	-0.03	0.6	0.62	0.42	0.48	0.38		0.36	0.46	-1.1	-0.37	-0.04	0.41	0.13	0.21	0.23	0.34	0.18	0.26
GENE1988X	YLL001W	|| DNM1 || 14385	1	-1.05	-0.15	-0.04	0.23	0.05	0.81	0.74	0.24	0.33	0.13	-0.61	0.03	0.3	0.6	0.32	0.55	0.71	0.52	0.45	0.47	-1	-0.29		0.46	0.74	0.16	0.52	-0.01	0.27	0.38	-1.38	-0.37	0.09	0.59	0.45	0.27	0.39	0.45	0.26	-0.06
GENE1986X	YHR067W	|| HTD2 || 15392	1	-0.01	-0.12	0.13	0.34	0.77	0.45	0.48	0.35	0.48	0.51	-0.3	-0.01	0.14	0.69	0.68	0.57	0.46	0.27	0.24	0.38		-0.13	-0.05	0.06	0.04	0.23	0.44	0.13	0.49	0.35	0.1	-0.09	-0.02	-0.02	0.45	0.32	0.43	0.43	0.25	0.45
GENE1985X	YHR011W	|| DIA4 || 13031	1	-0.31	-0.18	0.12	0.47	0.75	1	0.55	0.57	0.48	0.32	-0.44	-0.28	0.13	0.74	1.17	1.18	1.38	0.41	-0.15	0.46	-0.04	-0.03	0.27	0.35	0.67	0.5	0.58	-0.34	0.49	0.53	-0.25	0.07	-0.14	0.06	0.31	0.41	0.55	0.79	0.48	0.49
GENE1984X	YGR062C	|| COX18 || 15579	1	-0.04	-0.08	-0.21	0.04	0.42	0.1	0.51	0.48	0.28	0.41	-0.18	-0.2	-0.18	0.12	0.34	0.33	0.44	0.37		0.32	0.01		-0.05	0.12	0.58	0.24	0.35	0.11	0.28	0.29	-0.14		-0.49	-0.18	0.19	0.22	0.31	0.53	0.37	0.3
GENE1993X	YML004C	|| GLO1 || 12273	1	-0.36	0.26	0.08	0.1	0.25	0.79	0.47	0.36	0.43	0.29	-0.22	0.35	0.06	-0.03	0.31	0.27	0.99	0.39	0.51	0.08	-0.14	0.78	0.29	0.18	0.58	0.44	0.67	-0.24	0.65	0.25	-0.44	-0.02	-0.11	0.21	0.57	0.3	0.33	0.58	0.31	0.19
GENE2034X	YNL168C	||  || 14052	1	-0.03	0.21	0.06	-0.05	0.26	-0.07	0.27	0.4	0.47	0.38	-0.29	0.31	0.12	0.01	-0.01	0.21	0.63	0.46	0.52	0.4	-0.19	0.27		-0.17	0.11	0.05	0.29	0.24	0.37	0.38	-0.07	0.16	0.06	0.18	0.41	0.2	0.43	0.52	0.3	0.24
GENE1044X	YOR042W	|| CUE5 || 12513	1	0.12	0.31	-0.3		0.41	0.44	0.43	0.3	0.46	0.28	0.28	0.57	0.26	0.44	0.4	0.27	0.54	0.42	0.24	0.41	-0.24	0.06	0.13	0.16	0.53	0.37	0.25	0.33	0.29	0.49	-0.34	0.39	-0.19	0.33	0.45	0.48	0.54	0.36	0.22	0.13
GENE1994X	YGR019W	|| UGA1 || 14262	1	0.42	0.41	0.2	0.4	0.46	-0.09	0.25	0.39	0.46	0.27	0.36	0.44	0.21	0.38	0.2	0.12	0.27	0.37	0.63	0.27	0.41	0.36	0.28	0.24	0.35	-0.05	0.17	0.32	0.27	0.17	0.43	0.42	0.07	0.47	0.4	0.2	0.44	0.33	0.32	-0.05
GENE1995X	YGL037C	|| PNC1 || 12874	1	0.45	0.33	0.26	0.33	0.04	0.1	0.58	-0.13	0.21	0.17	0.33	0.79	0.4	0.19	0.04	0.39	0.61	0.04	0.53	0.12	0.3		0.37	0.31	0.08	0.31	0.64	1	0.49	0.49	0.14	0.38	0.26	0.39	0.16	0.27	0.33	-0.04	0.23	-0.18
GENE2035X	YHR198C	||  || 13568	1		-0.22	0.09	0.06	0.26	-0.44		0.46	0.52	0.55	0.19	-0.16	-0.03	0.12	0.03	0.2	0.62	0.41	0.43	0.58	0.12	-0.09	0.12		0.31	0.47	0.55	0.68	0.67	0.62	-0.03	-0.08	-0.01	-0.17	0.41	0.47	0.5	0.51	0.49	0.17
GENE2033X	YFR047C	|| BNA6 || 15530	1	-0.08	0.18	-0.1	-0.09	0.11	0.02	0.13	0.36	0.27	0.35	0.06	0.54	0.17	0.05	0.1	0.09	0.34	0.43	0.75	0.5	0.05	0.45	0.04	-0.07	0.4	0.24	0.33	0.43	0.27	0.16	0.04		-0.15		0.27	0.23	0.29	0.37	0.33	0.18
GENE1403X	YNL333W	|| SNZ2 || 15148	1	0.15	0.52	0.16	0.12	0.6	0.18	0.42	0.47	0.37	0.41	0.23	0.87	0.37	0.25	0.58	0.44	0.58	0.78	0.87	0.7	0.52	0.69	0.48	0.18	0.85	0.62	0.61	0.11	0.46	0.49	0.01		-0.03	-0.08	0.53	0.3	0.39	0.46	0.41	0.16
GENE1402X	YFL059W	|| SNZ3 || 16529	1	0.13	0.56	0.33	0.27	0.55	0.34	0.45	0.4	0.56	0.48	0.35	0.83	0.43	0.3	0.63	0.55	0.49	0.63	0.95	0.78	0.68	0.97	0.5	0.38	1.01	0.6	0.46	0.65	0.66	0.78	-0.26	0.63	0.21	0.09	0.54	0.75	0.65	0.3	0.39	0.38
GENE1602X	YML087C	||  || 16681	1	0.02	0.17	0.1	-0.03	0.51	0.94	0.32	0.5	0.54	0.68	-0.1		0.15	-0.23	0.94	0.59	0.11	0.84	0.86	0.93	0.25	0.35	0.26	0.19	0.51	1.01	0.67	1.15	0.69	0.84	0.06	0.43	0.07	0.02	0.88	0.88	0.84		1.11	0.83
GENE2006X	YDL174C	|| DLD1 || 11020	1	-1.03	0.16	-0.51	0.03	0.18	-0.24	0.39	0.28	0.58	0.62	-0.79	0.22	0.45	0.67	0.62	0.66	0.41	0.13	1.39	0.68	-0.42	0.08	0.55	0.92	0.22	0.85	0.52	1.12	0.65	1	-1.14	0.25	-0.07	0.82	0.73	0.75	0.87	0.13	0.92	0.72
GENE2003X	YGR244C	|| LSC2 || 13520	1	-0.5	0.1	-0.3	-0.16	-0.02	0.17	0.18	-0.05	0.15	0.27	-0.16	0.48	0.12	0.17	0.14	0.14	0.32	0.12	0.6	0.4	-0.37	0.12	0.18	0.14	0.19	0.06	0.42	0.33	0.51	0.54	-0.62	0.15	-0.11	0.25	0.26	0.22	0.45	0.33	0.46	0.32
GENE2004X	YDR148C	|| KGD2 || 16114	1	-0.72	0.09	-0.18	0.12	0.28	0.14	0.27	0.4	0.64	0.61	-0.52	0.05	0.15	0.38	0.13	0.23	0.66	0.54	0.92	0.62	-0.83	0.16	0.14	0.41	0.49	0.55	0.46	0.36	0.51	0.45	-0.78		-0.29	0.33	0.24	0.38	0.51	0.66	0.71	0.27
GENE2005X	YDL220C	|| CDC13 || 12411	1	-0.78	0.11	-0.06	0.11	0.28	0.2	0.32	0.41	0.64	0.62	-0.61	0.05	0.18	0.36	0.16	0.33	0.7	0.43	0.94	0.45	-0.77	0.02	0.24	0.42	0.35	0.52	0.43	0.35	0.49	0.54	-0.83	0.01	-0.24	0.28	0.26	0.35	0.58	0.54	0.28	0.32
GENE3413X	YCR073W-A	|| SOL2 || 15106	1	-0.41	0.15	-0.32	-0.15	0.03	-0.05	0.06	0.14	0.14	0.08	-0.12	0.46	0.13	0.17	-0.03	0.01	0.08	0.1	0.41	0.41	-0.34	0.14	-0.06	0.15	0.34	0.11	0.1	0.16	0.18	0.33	-0.56	0.33	-0.23	0.11	0.12	0.26	0.29	0.16	0.31	0.11
GENE2032X	YDL078C	|| MDH3 || 12590	1	-0.26	0.26	-0.05	0.03	0.55	0.3	0.42	0.51	0.55	0.43	-0.23	0.43	0.07	0.24	0.19	0.32	0.42	0.52	0.87	0.36	-0.14	0.58	0.1	-0.03	0.5	0.27	0.37	0.06	0.35	0.11	-0.22	0.34	-0.21	-0.09	0.41	0.09	0.27	0.37	0.28	0.13
GENE1996X	YHR104W	|| GRE3 || 13195	1	-0.13	0.68	0.28	0.61	0.41	0.11	0.46	0.35	0.45	0.22	-0.11	0.53	0.24	0.31		0.27	0.06	0.23	0.43	0.37	-0.17	0.57	0.4	0.49	0.39	0.38	0.12	0.43	0.36	0.29	-0.49	0.37	-0.07	0.3	-0.12	0.04	0.17	-0.1	0.2	0.36
GENE1997X	YLR178C	|| TFS1 || 13371	1	0.13	0.09	0.36	0.31	0.47	0.46	0.35	0.3	0.42	0.27	0.29	0.82	0.6	0.21	0.28	0.27	0.67	0.42	0.65	0.1	0.21	0.67	0.58	0.62	0.73	0.63	0.58	0.29	0.55	0.3	-0.15	0.38	0.17	0.54	0.63	0.59	0.65	0.58	0.46	0.38
GENE1998X	YNL274C	||  || 11399	1	-0.56	0.56	0.41	0.57	0.59	0.2	0.46	0.59	0.69	0.36	-0.58	0.36	0.15	0.17	-0.01	0.13	0.58	0.51	0.97	0.39	-0.55	0.16	0.26	0.18	0.35	0.12	0.48	0.31	0.35	0.12	-0.46	0.34	0.25	0.7	0.66	0.48	0.82	0.65	0.39	0.35
GENE2030X	YDR511W	|| ACN9 || 15058	1	-0.26	-0.09	-0.03	0.09	0.65	0.64	0.41	0.59	0.47	0.47	-0.41	-0.12	-0.09	-0.09	0.39	0.27	0.25	0.4	-0.25	0.47	-0.04	0.11	-0.23	-0.26	0.37	0.55	0.51	0.68	0.54	0.45	-0.26	-0.14	-0.02	-0.35	0.45	0.46	0.45	0.79	0.76	0.75
GENE2031X	YNL015W	|| PBI2 || 14944	1	-0.58	-0.36	0.33	0.23	1.15	1.49	1.22	1.28	1.45	1.34	-0.55	-0.08	0.24	0.25	1.24	1.01	1.03	1.15	0.42	0.91	-0.35	0.24	0.12	-0.12	0.64	0.78	0.71	1.02	0.54	0.28	-0.5	-0.72	-0.05	-0.14	0.82	0.66	0.68	1.01	0.53	0.96
GENE2007X	YLL041C	|| SDH2 || 10960	1	-0.67	0.06	0.28	0.26	0.3	0.47	-0.16	0.17	0.26	0.33	-0.16	0.04	0.41	0.45	0.28	0.29	0.46	0.61	0.66	0.49	-0.51	0.91	0.57	0.61	0.52	1.04	0.33	0.24	0.28	0.42	-0.81	0.19	0.21	0.31	0.52	0.8	0.58	0.67	0.71	0.86
GENE2014X	YLR356W	||  || 11208	1	-0.4	0.32	0.37	0.51	0.59	0.54	0.15	0.31	0.29	0.31	-0.02	0.48	0.33	0.29	0.25	0.2	0.26	0.25	0.58	0.13	-0.08	0.74	0.22	0.3	0.47	0.38	0.34	0.16	0.17	0.07	-0.4	0.45	-0.38	0.22	0.69	0.68	0.59	0.82	0.55	0.46
GENE2009X	YHR113W	||  || 13844	1	-0.21	0.34	0.01	0.23	0.33	0.12	0.16	0.34	0.3	0.17	0.04	0.57	0.33	0.56	0.27	0.3	0.27	0.41	0.8	0.22	-0.16	0.46	0.28	0.5	0.4	0.09	0.27	0.38	0.13	0.15	-0.24	0.23	0.04	0.45	0.27	0.2	0.33	0.23	0.19	0.08
GENE2010X	YBR053C	||  || 11711	1	-0.25	0.37	0.1	0.34	0.35	0.53	0.5	0.5	0.44	0.15	0.02	0.65	0.44	0.58	0.5	0.71	0.91	0.75	0.72	0.25	-0.1	0.56	0.49	0.39	0.59	0.45	0.51	0.41	0.42	0.11	-0.34	0.21	0.02	0.43	0.39	0.37	0.39	0.44	0.2	0.36
GENE2011X	YPR026W	|| ATH1 || 13978	1	-0.22	0.63	0.54	0.81	0.46	-0.06		0.84	0.86	0.45	0.36	0.55	0.48	1.2	0.6	0.75	1.24	0.78	0.43	0.6	0.02	0.71	0.62	1.22	0.43	0.59	0.49	0.48	0.56	0.43	-0.36		0.37	0.99	0.24	0.67	0.71	0.63	0.42	0.37
GENE2012X	YDL223C	|| HBT1 || 16195	1	-0.25	0.59	0.67	0.86	0.62	0.36	0.91	0.9	0.8	0.42	-0.34	0.59	0.21	1.08	0.75	0.82	1.41	0.97	1.09	0.93	-0.79	0.13	0.51	0.86	0.57	0.17	0.37	0.31	0.51	0.55	-0.51	0.08	0.15	0.67	0.43	0.61	0.48	0.5	0.28	0.76
GENE2013X	YLR174W	|| IDP2 || 14185	1	-1.34	0.75	0.55	0.6	0.6	0.04	0.49	0.59	0.7	0.88	-0.73	0.98	0.8	1.08	0.8	0.73	1.4	1.45	1.26	1.26	-0.73	1.07	0.97	1.27	1.1	1.12	1.48	0.77	1.09	1	-1.51		0.47	1.29	1.84	1.64	1.59	1.4	0.79	1.47
GENE2015X	YDR529C	|| QCR7 || 16014	1	-0.2	0.02	0.31	0.23	0.51	0.58	0.18	0.22	0.25	0.33	-0.35	0.26	0.51	0.25	0.37	0.23	0.05	0.23	-0.54	0.27	-0.14	0.67	0.49	0.19	0.44	0.65	0.29	0.6	0.36	0.17	-0.33	0.16	0.39	0.16	0.74	0.74	0.58	0.6	0.56	0.36
GENE2016X	YOR215C	||  || 11544	1	0.08			0.71	0.93				0.8	0.74	-0.11		0.5		0.75	0.41			-0.47	0.36	-0.1		0.56		0.83	0.93			0.66	0.36	-0.02		0.6	0.29		0.92			0.41	0.57
GENE2017X	YMR174C	|| PAI3 || 14080	1	-0.05		0.76	0.61			1.05		1.18	1.08	-0.17		0.69		1.42	0.8	0.35		-0.05	0.55	0.3		0.5		1.12	1.11			0.84	0.46	-0.55		0.71	0.45		1.22			0.72	0.88
GENE2018X	YFL014W	|| HSP12 || 14488	1	0.4	1.6	1.26	1.49	1.47	1.91	1.73	1.48	1.5	1.47	-0.12	1.46	1.14	0.37	1.55	1.62	1.53	1.25		1.21	-0.09	1.12	0.5	0.55	1.58	1.79	1.71		1.8	1.12	0.41		1.45	0.94	1.35	2.12	2.05	1.59	1	1.78
GENE2019X	YBL064C	|| PRX1 || 11651	1	-0.4	0.41	0.28	0.34	0.61	0.52	0.79	0.5	0.81	0.73	0.06	0.88	0.56	0.43	0.54	0.71	0.76	0.56	0.7	0.57		0.68	0.41	0.37	0.69	0.81	0.77	0.69	0.89	0.62	-0.57	0.25	0.23	0.43	0.75	0.75	0.88	0.51	0.62	0.81
GENE2023X	YJL066C	|| MPM1 || 12307	1	-0.14	0.22	-0.05	0.05	0.57	0.74	0.22	0.43	0.65	0.56	0.01	0.28	0.29	0.32	0.5	0.51	0.38	0.75	0.2	0.49	-0.1	0.25	0.7	0.37	0.93	0.51	0.75	0.26	0.56	0.51	0.05	0.5	0.01	0.16	0.38	0.56	0.31	0.6	0.8	0.7
GENE2024X	YOL071W	|| EMI5 || 14493	1	0.01	0.03	0.15	0.07	0.71	1.04	0.52	0.7	0.88	0.86	-0.46	-0.18	-0.03	-0.04	0.65	0.63	0.63	0.89	-0.22	0.79	-0.25	0.31	0.41	0.19	1.07	1	1.12	0.42	1.11	0.75	0.17	0.3	0.05	-0.02	0.64	0.7	0.57	1.06	0.63	1.14
GENE2025X	YFR001W	|| LOC1 || 11829	1	-0.28	0.19	-0.09	0.07	0.49	0.87	0.28	0.47	0.47	0.63	-0.1	0.24	0.17	0.12	0.35	0.35	0.25	0.68	-0.15	0.66	-0.12	0.74	0.28	0.43	0.73	0.95	0.76	1.08	0.97	0.74	-0.11	0.63	-0.11	-0.12	0.43	0.55	0.46	0.7	0.44	0.74
GENE2026X	YGR174C	|| CBP4 || 15340	1	0.11	0.16	-0.05	0.21	0.65	0.14	0.36	0.54	0.51	0.64	0.02	0.43	0.27	0.26	0.42	0.41	0.34	0.73	-0.23	0.79	0.07	0.86	0.31	0.18	0.82	0.99	0.81	0.81	0.93	0.71	0.07	0.57	0.08	0.03	0.64	0.74	0.63	0.43	0.59	0.83
GENE2020X	YDL064W	|| UBC9 || 15808	1	-0.89	0.89	0.26	0.33	0.69	1.14	0.57	0.66	0.76	0.73	-0.86	0.45	0.31	0.74	0.84	0.83	0.39	0.96	1.11	0.74		0.48	0.27	0.75	0.89	0.6	0.58	1.63	0.23	0.31	-0.88	0.79	0.16	0.59	1.25	1.07	0.92	1.17		1.08
GENE2021X	YFL030W	|| AGX1 || 16780	1	-0.89	0.9	0.4	0.76	1.01		0.62	0.79	0.83	0.81	-0.88	0.56	0.58	0.79	0.88	0.79	0.58	1.05	1.3	0.82	-0.7	0.55	0.34	0.68	0.96	0.76	0.62		0.44	0.41	-0.86	0.81	0.25	0.74	1.3	1.33	1.03	1.25	1.05	1.08
GENE2022X	YJL067W	||  || 11771	1	-0.35	0.06	-0.04	0.01	0.36	0.45	0.34	0.43	0.37	0.36	-0.38	0.16	0.1	0.15	0.37	0.28	0.15	0.56	0.31	0.27	-0.32	0.19	0.26	0.22	0.39	0.38	0.43	1.5	0.44	0.42	-0.26	0.23	-0.07	0.1	0.41	0.43	0.39	0.57	0.43	0.58
GENE2008X	YBR046C	|| ZTA1 || 15883	1	-0.03	-0.81	0.72	0.7	0.62	0.25	0.53	0.7	0.69	0.7	0.2	0.58	0.91	1.03	0.76	0.63	1.21	0.93	1.09	0.76	0.17	0.41	0.99	0.97	0.68	0.37	0.97	0.85	0.85	0.8	0.13	-0.48	0.87	1.11	0.97	0.69	1.09	1.12	0.46	0.76
GENE2028X	YBL049W	|| MOH1 || 11114	1	-0.28	0.71	0.49	0.95	0.49	0.78	0.35	0.78	0.8	0.53	0.3	0.75	0.36	0.45	0.4	0.5	0.77	0.99	1.4	0.61	0.58	1.59	0.57	0.42	0.67	1.09	0.95	0.48	0.89		-0.01		-0.85	0.29	0.82	1.08	0.98	0.73	0.46	1.44
GENE2027X	YKL167C	|| MRP49 || 14029	1	-0.31	-0.11	-0.02	0.15	0.56	0.73	0.22	0.37	0.28	0.45	0.12	-0.08	0.2	0.04	0.29	0.43	0.4	0.44	0.01	0.42	0.04	0.61	0.24	0.11	0.64	1.03	0.87	0.46	0.64	0.42	-0.27	0.33	-0.5	0.09	0.61	0.84	0.95	0.66	0.48	0.96
GENE2029X	YDR512C	|| EMI1 || 15824	1	-0.57	-0.02	0.29	0.15	0.54	0.46	0.31	0.33	0.36	0.36	-0.27	0.23	0.12	-0.13	0.16	0.22	0.29	0.33	-0.23	0.39	-0.01	0.51	0.12	-0.11	0.45	0.63	0.61	0.44	0.71	0.25	-0.69	0.02	0.21	-0.02	0.43	0.58	0.42	0.67	0.4	0.63
GENE2002X	YOR285W	||  || 15323	1	-0.64	0.15	0.08	-0.01	0.36	0.38	0.38	0.06	0.47	0.41	-0.34	0.54	0.15	-0.05	0.27	0.4	0.26	0.2	0.3	0.49	-0.18	0.76	0.01	-0.11	0.45	0.87	0.36	1.37	0.79	0.62	-0.64	0.51	0.09	0.03	0.56	0.66	0.71	0.43	0.78	0.43
GENE2001X	YKL067W	|| YNK1 || 12211	1	-0.18	0.28	0.33	0.22	0.35	0.48	0.32	0.27	0.52	0.61	-0.04	0.47	0.27	-0.01	-0.07	0.01	-0.04	0.19	0.39	0.41	0.18	0.81	0.38	0.03	0.17	0.25	0.32	1.01	0.58	0.36	-0.09	0.48	0.32	0.14	0.37	0.38	0.36	0.4	0.37	0.41
GENE2000X	YDR178W	|| SDH4 || 16323	1	-0.5	0.02	0.03	0.06	0.2	0.29	-0.1	0.24	0.4	0.4	-0.41	0.24	0.08	0.09	0.07	0.01	-0.14	0.25	0.9	0.22	-0.33	0.65	0.08	0.05	0.43	0.33	0.32	0.89	0.3	0.17	-0.4	0.34	-0.01	0.11	0.4	0.52	0.5	0.35	0.59	0.22
GENE1999X	YAL008W	|| FUN14 || 15806	1	-0.17	-0.14	0.19	0.12	0.34	0.16	0.28	0.29	0.26	0.37	-0.08	0.01	0.23	-0.19	-0.09	0.01	-0.09	0.14	0.32	0.16	0.05	0.23	0.22		0.34	0.19	0.43	0.79	0.43	0.14	-0.12	0.22	0.16	-0.05	0.38	0.41	0.31	0.31	0.49	0.41
GENE2154X	YCL035C	|| GRX1 || 14933	1	0.19	0.24	0.39	0.27	0.32	0.64	0.45	0.05	0.38	0.33	0.16	0.37	0.43	-0.05	0.22	0.15	-0.07	0.03	-0.89	0.1	0.43	0.85	0.34	0.04	0.35	0.64	0.55	1.12	0.42	0.07	0.14	0.44	0.36	0.06	0.53	0.61	0.38	0.47	0.41	0.22
GENE2153X	YGR209C	|| TRX2 || 12567	1	0.1	0.17	0.31	0.09	0.66	0.7	0.35	0.48	0.28	0.35	-0.17	0.22	0.28	-0.19	0.22	0.13	-0.2	0.16	-0.57	-0.05	0.17	0.33	-0.13	-0.34	0.44	0.37	0.29	1.62	0.42	-0.14	0.04	0.32	0.24	0.03	0.26	0.6	0.34	0.38	0.34	0.3
GENE2036X	YIL155C	|| GUT2 || 15850	1	-0.31		0.73		0.8						0.5		1.2			1.04					-0.04					0.81			0.82	1.08	-0.48		0.8			1.11			0.46	1.76
GENE1992X	YDR368W	|| YPR1 || 14611	1	-0.17	-0.12		-0.08	0.03	0.32	0.07	0.24	0.25	0.31	-0.13	-0.02	0.16	0.03	0.12	0.15	0.14	0.34	0.34	0.28	-0.12	0.11	0.17	-0.03	0.27	-0.04	0.14	0.35	0.34	0.28	-0.08	0.14	0.17	0.08	0.13	0.08	0.03	0.28	0.39	0.51
GENE2039X	YIR036C	||  || 12336	1	-0.35	0.49	-0.1	-0.06	0.38	0.62	0.4	0.53	0.53	0.41	-0.39	0.65	0.07	0.09	0.24	0.41	0.37	0.58	0.88	0.39	-0.32	0.61	-0.05	-0.1	0.49	0.47	0.29	-0.13	0.34	0.07	-0.39	0.45	-0.04	0.12	0.53	0.46	0.45	0.76	0.43	0.77
GENE2040X	YEL070W	|| DSF1 || 16773	1	-0.21	0.97	0.1	0.18	0.54	1.19	1.43	1.14	1.26	1.07	-0.18	1.14	0.14	0.25	1.22	1.43	2.15	1.47	1.58	0.77	-0.25	0.65	-0.24	-0.2	0.56	0.53	0.49	-0.4	0.26	0.54	-0.4	0.07	-0.35	0.09	0.65	0.45	0.58	0.74	0.04	0.51
GENE2041X	YNR073C	||  || 12658	1	0.04	0.99	0.55	0.94	0.68	1.24	1.14	1.38	1.56	0.95	-0.04	1.07	0.44	0.63	0.7	1.39	1.29	1.4		0.81	-0.19	0.37	-0.18	-0.01	0.62	0.46	0.64	-0.34	0.49	0.8	-0.32	0.62	0.38	0.58	0.25	0.83	1.01	0.79	0.14	0.35
GENE2037X	YBR149W	|| ARA1 || 14127	1	-0.16	0.33	-0.24	0.07	0.15	0.05	0.26	-0.18	0.38	0.22	0.07	0.54	0.45	0.35	0.69	0.58	0.53	-0.03	0.57		-0.1	1.15	0.46	0.24	0.48	0.48	0.39	-0.07	0.45	0.25	-0.22	0.26	0.04	0.18	0.42	0.14	-0.1	-0.15	0.19	0.23
GENE1524X	YGL156W	|| AMS1 || 15494	1	-0.08	0.94	0.22	0.8	0.72	0.51	0.1	0.56	0.71	0.55	0.46	0.34	0.63	0.94	0.76	0.58	0.71	0.93	0.24	0.59	-0.15		1.18	1.34	0.81	0.35	0.59	-0.32	0.18	0.31	-0.16		0.45	0.88	0.54	0.49	0.13	0.17	0.3	0.11
GENE1987X	YKR016W	||  || 16236	1	-0.57	0.28	0.33	0.74	0.19	0.98	0.71	0.44	0.45	0.07	-0.36	0.18	0.47	0.73	0.29	0.45	0.8	0.39	0.42	0.13		-0.26	0.83	0.7	0.72	0.12	0.29	-0.27	0.33	0.48		0.03	0.22	0.84	0.53	0.35	0.52	0.53		-0.04
GENE4829X	YNL302C-3UTR	|| RPS19B || 17034	1											-0.19																				-0.03								0.22	
GENE2057X	YGR263C	||  || 13557	1	-0.12	0.27	0.06	0.3	0.02	0.15	0.12	0.01	0.12	0.01	-0.16	-0.03	0.07	0.21	0.22	0.25	-0.15	0.38	0.48	0.35	-0.05	0.59	0.08	0.21	0.13	0.26	0.4	0.91	0.34	0.29	-0.01	0.67	0.12	0.19	0.07	0.33	0.21	-0.02	0.24	0.18
GENE2038X	YLR281C	||  || 12894	1	-0.48	0.38	0.02	0.31	0.18	0.21	0.06	0.26	0.39	0.33	-0.3	0.67	0.11	0.43	0.25	0.3	-0.08	0.54	0.62	0.22	-0.29	0.7	0.22	0.31	0.26	0.24	0.12	0.85	0.17	-0.03	-0.4	0.62	0.06	0.13	0.34	0.4	0.22	0.27	0.16	0.34
GENE2055X	YBL048W	||  || 13399	1	-0.65	0.92	0.22	0.52	0.3	0.56	0.32	0.28	0.15	0.5	-0.51	0.55	0.14	0.19	0.03	0.09	-0.27	0.35	0.83	0.35	-0.18	1.29	-0.02	0.45	0.01	0.12	0.09	0.65	0.61	0.3	-0.29		0.06	0.38	0.48	0.47	0.19	0.53	-0.15	0.53
GENE1973X	YOR185C	|| GSP2 || 13333	1	-0.88	0.31	0.17	0.41	0.14	0.47	0.09	0.31	-0.22	-0.17	-0.47	0.43	0.12	0.25	0.47	0.25	0.06	0.22	-0.09	-0.06	-0.34	0.77	0.17	0.35	0.34	0.7	0.38	0.01	0.2	0.19	-0.58	-0.19	0.19	0.31	0.7	0.68	0.51		-0.05	0.28
GENE1970X	YNL055C	|| POR1 || 16122	1	0.17	-0.03	-0.18	0.23	0.13	0.15	0.31	-0.15	0.12	0.26	0.13	0.16	0.13	0.16	0.36	0.04	0.33	0.09	0.45	0.09	0.09	0.17	-0.07	0.27	0.17	0.19	0.65	0.26	0.59	0.34	0.39	0.1	0.07	0.19	0.25	0.25	0.59	0.26	0.31	0.51
GENE1932X	YGL191W	|| COX13 || 12961	1	0.04	0.04	-0.09	0.09	0.63	0.97	0.27	-0.38	0.48	0.6	-0.06	0.18	0.21	0.25	0.83	0.37	0.05	-0.04	-0.51	-0.06	0.16	0.53	0.38	0.24	0.49	0.89	0.53	0.35	0.26	-0.03	0.27	0.46	0.16	0.05	0.54	0.47	0.43	-0.02	0.94	0.31
GENE1920X	YKL086W	|| SRX1 || 15770	1	-0.59	0.33	0.14	0.37	0.11	0.22	0.3	0.23	0.24	0.11	-0.13	0.58	0.04	0.22	0.64	0.53	0.38	0.16	0.5	-0.07	-0.13	0.63	-0.19	-0.09	0.44	0.54	0.25	0.32	0.12	-0.15	-0.34	-0.2	-0.21	-0.01	0.28	0.52	0.55	0.62	0.16	0.61
GENE1925X	YEL068C	||  || 12585	1	-0.05	0.06	0.18	0.23	0.14	0.22	0.05	0.2	0.28	0.37	-0.14	0.05	0.03	0.16	0.24	-0.05	-0.18	0.09	-0.1	0.19	-0.01	0.23	0.15	0.23	0.15	0.26	0.08	-0.04	0.22	0.12	-0.08	0.1	0.22	0.07	0.44	0.35	0.15	0.36	0.02	0.56
GENE1938X	YPL003W	|| ULA1 || 11396	1	-0.37	-0.46	0.11	-0.19		0.85	0.61	0.52	0.73	0.36	0.12	0.23	0.24	0.22	0.36	0.63	0.66	0.3	0.75	0.1	-0.09	-0.03	0.3	0.32	0.86	0.3	0.49	-0.15	0.62	0.19	-0.49	-0.7	0.01	0.01	0.02	0.22	0.48	0.61	0.26	0.48
GENE1939X	YDL104C	|| QRI7 || 12045	1	-0.29	-0.12	0.45	0.08	0.21	0.45	0.46	0.26	0.33	0.27	-0.07		0.19	0.15	0.44	0.63	0.87	0.56	0.42	0.3	0.05	-0.02	0.2	0.22	0.71	0.34	0.59	-0.27	0.45	0.39	-0.37	-0.36	0.4	0.3	0.62	0.42	0.61	0.52	0.02	0.62
GENE1940X	YCR024C	|| SLM5 || 16870	1	-0.33	-0.34	0.15	0.16	0.01	0.45	0.35	0.27	0.07	0.2	-0.32		0.07	0.35	0.68	0.81	1.37	0.58	0.68	0.1	-0.26	-0.12	0.34	0.26	0.37	0.57	0.58	-0.17	0.79	0.65	-0.43		0.09	0.17	0.28	0.13	0.23	0.63	0.42	0.14
GENE1942X	YHR033W	||  || 13417	1	-0.75	0.09	0.09	-0.37	-0.28	0.06	0.54	0.5	0.73	0.52	-0.88	0.75	0.69	0.65	0.75	0.81	1.13	1.12	1.77	1.37	-1.05	0.67	0.38	0.75	1.25	1.07	1.32	0.77	1.59	1.33	-1.01	0.12	-0.08	0.28	0.28	0.58	0.88	0.89	1	1.3
GENE1943X	YOL152W	|| FRE7 || 15079	1	-0.86	0.02	0.05	0.13	0.28	0.45	0.6	0.81	0.69	0.8	-0.85	-0.24	0.08	0.45	1.08	1.27	1.35	1.3	1.22	1.25	-0.87	0.49	0.58	0.95	1.15	1.08	1.27	0.6	1.4	1.26	-1.01	-0.1	-0.47	0.06	0.08	0.35	0.25	0.36	0.53	0.38
GENE1941X	YPR140W	|| TAZ1 || 16243	1	-0.37	0.16	-0.14	-0.03	0.08	-0.33	0.05	0.24	0.23	0.38	-0.3	0.1	0.01	0.07	0.07	0.25	0.64	0.44	0.54	0.54	-0.36	-0.19	-0.09	0.09	0.2	-0.04	0.45	0.4	0.42	0.46	-0.34	-0.1	-0.2	0.22	0.3	0.14	0.46	0.34	0.31	0.12
GENE1946X	YNR040W	||  || 10821	1	0.01		-0.06	0.03	0.03	-0.13	0.16	0.27	0.44	0.59	-0.32			-0.05			0.57	0.4	0.42	0.72	-0.14		-0.13	0.23	-0.05		0.44	0.48	0.72	0.88	-0.35		-0.14	-0.11	-0.06		0.27	0.62	0.63	0.5
GENE1944X	YLR314C	|| CDC3 || 12176	1	-0.4	-0.42	-0.09	0.12	-0.09	-0.58	0.11	0.17	0.36	0.37	0.08	-0.01	0.16	0.59	0.49	0.7	0.52	0.69	1.36	0.85	-0.09	0.03	0.27	0.05	0.51	0.87	0.93	0.89	1.17	1.13	-0.48		-0.39	-0.18	-0.3	0.08	0.09	0.8	0.34	0.84
GENE1945X	YBL098W	|| BNA4 || 15563	1	-0.75	-0.51	-0.38	-0.17	-0.22	0.08	0.14	0.1	0.31	0.4	-0.55	-0.05	0.22	0.5	0.44	0.74	0.85	0.88	0.85	0.83	-0.55	-0.19	0.16	0.31	0.41	0.61	0.7	1.2	1.05	0.96	-0.75	-0.95	-0.43	-0.28	-0.22		0.28	0.57	0.41	0.65
GENE1936X	YKL194C	|| MST1 || 16111	1	-0.29	-0.23	0.07	0.44	0.23	0.44	0.06	0.31	0.13	0.28	-0.27	-0.34	0.13	0.3	0.32	0.43	0.35	0.48	0.35	0.41	-0.32	-0.54	-0.02	0.32	0.5	0.59	0.68	1.09	0.73	0.62	-0.43		-0.14	-0.11	-0.06	0.25	0.09	0.44	0.39	0.19
GENE1983X	YGL134W	|| PCL10 || 10858	1	-0.88	-0.46	-0.02	0.43	0.39	0.04	0.47	0.4	0.56	0.42	-0.93	-0.4	0.22	0.73	0.59	0.61	0.86	0.86	0.45	0.72	-0.86	-0.52	0.29	0.48	0.71	0.74	0.75	1.42	0.78	0.73	-0.63	-0.25	0.03	0.34	0.43	0.36	0.37	0.39	0.42	0.14
GENE1948X	YKL195W	|| MIA40 || 13929	1	-0.28	-0.05	-0.21	-0.08	0.15	-0.33	0.1	0.29	0.26	0.26	-0.23	-0.05	0.03	0.17	0.15	0.15	0.59	0.4	0.1	0.44	-0.42	-0.05	0.21	0.29	0.54	0.32	0.51	0.7	0.7	0.73	-0.34	-0.17	-0.32		0.2	0.13	0.33	0.6	0.45	0.04
GENE1937X	YMR060C	|| SAM37 || 15170	1	-0.5	-0.46	0.19	-0.22	0.23	0.06	0.29	0.35	0.41	0.32	-0.38	-0.21	-0.01	0.09	0.24	0.2	0.6	0.26	-0.02	0.51	-0.42	-0.28		0.07	0.39	0.33	0.45	0.17	0.5	0.36	-0.66	-0.14	-0.05	-0.27	0.33	0.26	0.49	0.35	0.05	0.04
GENE1950X	YFL018C	|| LPD1 || 12547	1	-0.32	0.16	-0.42	-0.21	-0.01	0.53	0.26	0.25	0.3	0.22	-0.42	0.01	0.05	0.31	0.19	0.57	1.07	0.61	0.66	0.35	-0.4	0.09	0.03	0.5	0.73	0.51	0.52	-0.04	0.54	0.5	-0.47	-0.26	-0.46	0.14	0.3	0.35	0.48	0.49	0.34	0.5
GENE1951X	YNL239W	|| LAP3 || 16643	1	-0.74	-0.06	-0.14	-0.13	-0.02	0.52	0.37	0.15	0.58	0.5	-0.32	0.17	0.12	0.07	0.25	0.54	1	0.65	0.94	0.6	-0.68	-0.17	-0.05	0.09	0.64	0.25	0.45	-0.06	0.56	0.81	-0.81	-0.52	-0.46	0.09	0.2	0.2	0.51	0.55	0.37	0.91
GENE1952X	YJR080C	||  || 14355	1	-0.4		0.4	-0.26	0.06	0.82	0.62	0.56	0.85	0.31	-0.81		-0.2	-0.22	0.52	0.56	0.67	0.37	0.09	0.28	-0.89	0.1	-0.44	-0.22	0.55	0.46	0.51	-0.2	0.5	0.4	-0.55	-0.31	-0.05	-0.12	0.17	0.41	0.65	0.67	0.38	0.9
GENE1953X	YDR322W	|| MRPL35 || 14941	1	-0.22	-0.33	-0.01	-0.1	0.18	0.85	0.5	0.51	0.51	0.34	-0.67	-0.46	-0.16	-0.08	0.24	0.48	1.02	0.51	0.33	0.34	-0.32	-0.05	-0.11	0.1	0.73	0.6	0.83	-0.13	0.62	0.7	-0.34	-0.69	-0.14	0.02	0.68	0.51	0.74	0.8	0.36	0.83
GENE1954X	YNL177C	|| MRPL22 || 12515	1	-0.32	-0.43	-0.28	-0.3	-0.09	0.31	0.23	0.23	0.27	0.14	-0.45	-0.63	-0.15	-0.12	0.26	0.48	1.15	0.44	-0.04	0.27	-0.41	-0.31	-0.01	-0.08	0.63	0.43	0.52	-0.33	0.61	0.44	-0.34	-0.57	-0.21	-0.02	0.17	0.12	0.47	0.51	0.19	0.47
GENE1955X	YDR175C	|| RSM24 || 11117	1	-0.37	-0.48	-0.13	-0.3	0.06	0.4	0.18	0.13	0.24	0.22	-0.4	-0.47	-0.11	-0.11	0.41	0.39	0.99	0.29	0.08	0.12	-0.44	-0.29	-0.16	-0.19	0.43	0.37	0.53	-0.35	0.45	0.31	-0.42	-0.46	-0.32	-0.29	0.4	0.29	0.4	0.56	0.21	0.5
GENE1956X	YGR165W	|| MRPS35 || 13229	1	-0.29	-0.42	-0.06	-0.27		0.46	0.32	0.29	0.56	0.32	-0.45	-0.46	-0.19	-0.13	0.3	0.45	0.82	0.34	0.43	0.12	-0.28	-0.36	-0.3	-0.2	0.72	0.35	0.65	-0.25	0.9	0.44	-0.46	-0.6	-0.24	-0.21	0.2	0.42	0.55	0.49	0.31	0.76
GENE1957X	YNL284C	|| MRPL10 || 14056	1	-0.6	-0.43	-0.54	-0.39	0.17	0.41	0.15	0.28	0.36	0.34	-0.7	-0.46	-0.32	-0.17	0.17	0.42	0.61	0.51	0.59	0.46	-0.59	-0.11	-0.31	-0.24	0.29	0.39	0.57		0.72	0.64	-0.74		-0.29	-0.3	0.38	0.21	0.37	0.71	0.47	0.71
GENE1958X	YIL093C	|| RSM25 || 13865	1	-0.29	-0.29	-0.26	-0.28	0.23	0.24	0.34	0.46	0.3	0.55	-0.54	-0.3	-0.3	-0.06	0.23	0.48	0.58	0.66	0.37	0.55	-0.31	-0.13	-0.16	-0.09	0.53	0.39	0.71	0.62	0.85	0.84	-0.34	-0.39	-0.35	-0.3	0.35	0.14	0.32	0.79	0.63	0.57
GENE1962X	YLR312W-A	|| MRPL15 || 11188	1	-0.38	-0.58	-0.09	-0.15	0.46	0.17	0.35	0.48	0.35	0.42	-0.67	-0.44	-0.07	0.01	0.26	0.32	0.77	0.47	-0.06	0.74	-0.45	-0.4	-0.02	-0.04	0.68	0.78	0.79	0.56	1.02	0.89	-0.43	-0.66	0.03	-0.06	0.5	0.47	0.53	0.76	0.51	0.42
GENE1959X	YHR109W	|| CTM1 || 11426	1	-0.31	-0.49		-0.08	-0.07	0.03		0.35	0.42	0.54	-0.33	-0.16	0.01	0.13	0.12	0.15	0.79	0.53	0.95	0.81	-0.26	-0.41	0.13	0.12	0.27	0.33	0.55	0.25	0.66	0.96	-0.32	-0.48	0.42	0.23	0.1	0.22	0.26	0.53	0.38	0.3
GENE1960X	YMR265C	||  || 15523	1	-0.06	-0.34	0.14	-0.28	-0.1	0.25	0.28	0.22	0.19	0.34	-0.17	-0.14	-0.05	-0.09	-0.03	0.31	1.08	0.56	0.69	0.52	-0.06	-0.28		0.17	0.51	0.28	0.51		0.5	0.7	-0.12	-0.71	0.19	0.04	0.22	0.12	0.64	0.47	0.28	0.58
GENE1961X	YOL003C	||  || 16087	1	-0.14	-0.42		-0.28	-0.08	0.14	0.24	0.12	0.26	0.29	-0.15	-0.61	-0.03	-0.16	0.02	0.33	1.01	0.47	0.58	0.39	-0.01	-0.32	-0.07	0.12	0.38	0.38	0.67	0.02	0.53	0.64	-0.31	-0.53	0.24	-0.1	0.17	0.15	0.71	0.35	0.21	0.62
GENE1963X	YOL023W	|| IFM1 || 13431	1	-0.1	-0.4	-0.01	0.22	0.06	0.47	0.38	0.47	0.36	0.26	-0.47	-0.6	-0.14	0.2	0.34	0.51	0.69	0.46	0.07	0.24	-0.11	-0.59	0.24	0.42	0.51	0.39	0.52	0.13	0.34	0.43	-0.09	-0.56		0.21	-0.08	0.15	0.41	0.39	0.36	0.5
GENE1964X	YOR266W	|| PNT1 || 14179	1	-0.04	-0.5	-0.04	-0.02	-0.01		0.08	0.43	0.25	0.31	-0.29	-0.41	-0.09	0.15	0.22	0.57	0.42	0.52	0.18	0.34	-0.08	-0.41	0.13	0.12	0.3	0.22	0.37	0.06	0.51	0.55	-0.15	-0.42	-0.08	0.02	0.12	-0.05	-0.01	0.51	0.19	0.36
GENE1967X	YML025C	|| YML6 || 13591	1	-0.41	-0.53	-0.35	-0.43	0.09	0.09	0.29	0.41	0.32	0.35	-0.7	-0.54	-0.42	-0.23	0.18	0.46	0.87	0.55	0.49	0.49	-0.62	-0.82	-0.28	-0.23	0.16	0.22	0.93	0.23	0.56	0.54	-0.51	-0.85	-0.42	-0.25	0.33	0.15	0.6	0.69	0.48	0.32
GENE1966X	YJL180C	|| ATP12 || 11157	1	-0.59	-0.7	-0.23	-0.24	0.08	-0.23	0.15	0.43	0.26	0.49	-0.92	-0.73	-0.37	-0.29	0.01	0.03	0.73	0.43	0.1	0.64	-0.72	-0.82	-0.37	-0.32	0.19	0.05	0.58	0.56	0.78	0.64	-0.89	-0.64	-0.28	-0.19	0.29	0.28	0.66	0.68	0.6	0.28
GENE1965X	YGR084C	|| MRP13 || 11236	1	-0.54	-0.34	-0.25	-0.1	0.18	-0.55	0.14	0.29	0.26	0.29	-0.68	-0.49	-0.26	0.23	0.09	0.21	0.7	0.4	-0.1	0.54	-0.59	-0.51	-0.08	0.24	0.34	0.11	0.66	0.6	0.38	0.56	-0.58	-0.16	-0.3	0.01	0.36	0.21	0.42	0.51	0.31	0.04
GENE1968X	YLR168C	||  || 13413	1	-1.59	-1.25	-0.81	-0.54	0.18	0.39	0.29	0.57	0.75	1.02	-1.54	-0.95	-0.29	-0.11	0.16	0.4	0.38	1.09	0.53	1.11	-1.47	-0.43	0.25	0.61	0.68	0.89	0.94	1.81	1.32	1.11	-1.79		-0.38	-0.1	0.84	0.93	1.04	1.16	1.08	1.01
GENE1969X	YBL038W	|| MRPL16 || 14011	1	-0.31	-0.58	-0.05	-0.09	0.5	0.7	0.33	0.46	0.48	0.61	-0.28	-0.66	-0.23	0.04	0.5	0.31	0.02	0.41	-0.18	0.31	-0.23	-0.42	-0.04	-0.17	0.29	0.37	0.58	0.09	0.44	0.41	-0.11	-0.39	-0.12	-0.29	0.4	0.71	0.31	0.54	0.67	0.68
GENE3661X	YOR158W	|| PET123 || 14070	1	-0.36	-0.67	-0.15		0.06	-0.28	-0.19		0.11	0.24	-0.37	-0.88	-0.12	0.22	-0.06	0.05	0.6	0.26	0.04	0.58	-0.17	-0.5	0.16	0.15	0.34	0.56	0.69	0.56	0.82	0.76	-0.25	-0.8	-0.13	-0.15	0.08	0.27	0.39	0.68	0.55	1.18
GENE3660X	YDL069C	|| CBS1 || 16374	1	-0.2	-0.51	0.16	-0.06	0.32	-0.03	0.69	0.43	0.42	0.23	-0.14	-0.51	-0.21	-0.14	0.04	0.22	-0.12	-0.12	0.13	0.34	-0.03	-0.31	0.03	-0.25	0.11	0.35	0.41	0.42	0.48	0.21	-0.07	-0.33	0.05	-0.12	0.31	0.49	0.25	0.41	0.35	0.61
GENE1931X	YGR129W	|| SYF2 || 13243	1	-0.15	-0.4	-0.07	0.1	0.14	0.23	0.4	0.41	0.23	0.44	-0.24	-0.08	-0.18	-0.43	0.26	0.25	0.18	0.26	-0.06	0.64	0.16	0.06	-0.06	-0.2	0.28	0.47	0.47	0.46	0.47	0.73	-0.15		0.17	-0.31	0.13	0.53	0.54	0.75	0.49	0.63
GENE1928X	YBR037C	|| SCO1 || 11108	1	-0.15	-0.05	-0.36	-0.16	0.08	-0.02	0.2	0.18	0.5	0.44		-0.07	-0.33	0.07	-0.08	-0.02	-0.01	0.23	0.7	0.74	0.05	-0.11	-0.2	-0.04	0.58	0.24	0.43	0.46	0.61	0.68	-0.4	-0.28	-0.35	-0.26	-0.06	0.11	0.23	0.08	0.31	0.33
GENE1935X	YGL161C	|| YIP5 || 13092	1		-0.36	-0.03	-0.1	-0.01	0.16	0.05	0.29	0.32	0.48		-0.66	-0.25	-0.04	0.03	0.19	0.23	0.65	0.59	0.74		-0.3	-0.15	-0.08	0.24	0.37	0.5	1.53	0.81	0.93		-0.24	-0.12	-0.15	-0.2	-0.01	0.37	0.5		0.43
GENE5240X	YMR057C	||  || 16569	1											-0.22																				-0.34								-0.41	
GENE3410X	YBR299W	|| MAL32 || 15147	1	-0.64	0.02	-0.22	0.34	0.35	0.59	0.22	0.33	0.38	-0.02	-0.58	-0.11	-0.12	0.45	0.55	0.58	0.51	0.89	0.87	0.68	-0.44	-0.19	-0.06	0.33	0.49	0.74	0.72	1.65	0.73	0.81	-0.5	0.08	-0.3	0.23	0.14	0.3	0.62	0.45	0.01	0.09
GENE3411X	YGR292W	|| MAL12 || 11054	1	-0.91	0.02	-0.15	0.33	0.38	0.58	0.14	0.22	0.3	0.34	-0.68	-0.2	-0.14	0.34	0.57	0.59	0.42	0.83	0.99	0.53	-0.63	-0.18	-0.13	0.08	0.42	0.59	0.68	1.59	0.68	0.75	-0.72	-0.11	-0.38	0.21	0.01	0.41	0.44	0.35	0.05	
GENE1980X	YHR051W	|| COX6 || 12876	1	-0.64	-0.14	-0.13	0.05	0.54	0.93	0.31	-0.39	-0.01	0.17	-0.53	0.07	0.07	0.24	0.72	0.31		-0.08	0.23	-0.08	-0.4	0.35	0.28	0.09	0.04	0.36	0.56	0.58	0.28	0.05	-0.66	0.1	0.09	-0.01	0.12	0.31	0.37		0.89	0.38
GENE2050X	YBR035C	|| PDX3 || 11708	1	-0.14	0.26	-0.09	-0.16	0.29	0.58	0.16	0.31	0.18	0.28	-0.01	0.38	-0.02		0.15	0.05	0.05	0.22	-0.06	0.04	0.06	0.66	-0.07	-0.24	0.42	0.22	0.41	0.54	0.33	0.09	-0.08		-0.2	-0.06	0.29	0.18	0.01	0.21	0.23	
GENE1930X	YLR218C	||  || 11963	1	-0.11	-0.2	0.04	-0.17	-0.08	0.13	0.07	0.13	0.22	0.01	-0.34	0.06	0.12	-0.25	0.15	0.22	0.01	0.35	-0.1	0.07	-0.02		-0.03	0.16	0.47	0.9	0.49	0.37	0.58	0.15	-0.17		0.18	-0.4	0.4	0.61	0.11	0.63	0.56	0.86
GENE2217X	YJR102C	|| VPS25 || 12347	1	0.08	0.01	0.15	-0.04	0.16	-0.46	0.17	0.33	0.28	0.36	0.07	-0.07	0.13	-0.07	0.03	0.08	-0.03	0.16		0.25	0.15	0.03	0.11	-0.2	0.07	0.2	0.18	0.55	0.24	0.41	-0.01	0.21	0.3	0.11	0.17	0.26	0.42	0.22	0.22	0.55
GENE2042X	YDL206W	||  || 13200	1	-0.31	0.08	0.26	0.8	0.37	-0.04	0.23	0.53	0.6	0.16	-0.02		0.33		0.39	0.42	0.3	0.35	0.43	0.14	-0.07	0.19	-0.49	0.61	0.31	0.39	0.28	0.79	0.42	0.22	-0.32	0.07	0.23	0.35	-0.3	0.13	0.18	0.23	0.28	0.25
GENE2313X	YOL089C	|| HAL9 || 13087	1	-0.41	0.2	0.1	0.1	0.12	-0.01	0.27	0.28	0.23	0.05	0.07	-0.08	0.05	0.18	0.08	0.27	0.04	0.33	0.48	0.11	-0.15	0.26	-0.14	0.25	0.01	-0.06	0.08	0.84	0.23	0.02	-0.2		0.13	0.07	-0.16	0.35	0.2	0.16	0.29	0.22
GENE2054X	YMR148W	||  || 14980	1	-0.63	0.11	0.07	0.3	0.45	0.89	0.4	0.3	0.32	0.37	-0.47	-0.01	-0.01	0.3	0.54	0.45	-0.06	0.39	0.38	0.15	-0.39	0.62	0.04	0.12	-0.14	0.12	-0.11	1.63	-0.04	0.03	-0.48	0.31	-0.17	0.04	0.12	0.14	0.08	0.34	0.21	0.38
GENE2053X	YPR083W	|| MDM36 || 14524	1	-0.42	0.1	0.12	0.52	0.15	0.42	0.16	0.13	0.01	0.08	-0.23	-0.21	0.08	0.4	0.3	0.26	-0.35	0.27	0.15	0.34	-0.2	0.21		0.27	-0.06	0.05	-0.22	1.13	-0.11	-0.07	-0.16		0.11	0.12	0.38	0.48	0.09	0.36	0.14	0.87
GENE2203X	YGR042W	||  || 10753	1	0.2	-0.13	0.18	0.06	0.25	0.1	0.46	0.48	0.29	0.33	0.08	0.2	0.16	-0.08	0.18	0.17	0.12	0.32	-0.12	0.22	0.35	0.2	-0.02	-0.16	0.07	0.21	0.18	0.51	0.23	0.07	0.31	-0.17	0.22	-0.17	0.27	0.19	0.37	0.33	0.19	0.19
GENE1924X	YAL029C-3UTR	|| MYO4 || 17007	1	-0.24	-0.15	-0.06	-0.31	0.13	0.39	-0.02	0.51	0.22	0.16	-0.1	-0.08	-0.03	-0.21	0.27	0.09	-0.24	0.17	-0.46	0.1	-0.26	0.2	-0.07	-0.03	0.52	0.3	0.19	0.1	0.29	-0.11	-0.14	0.49	0.1	-0.23	0.43	0.32	0.19		0.58	0.39
GENE1923X	YAL030W	|| SNC1 || 12236	1	-0.58	-0.11	-0.07	-0.27	0.33	0.1	0.24	0.24	0.28	0.47	-0.17	-0.17	-0.12	-0.07	0.42	0.01	-0.29	0.09	-0.45	-0.03	-0.19	0.34	0.01	-0.22	0.41	0.37	0.33	0.55	0.17	0.08	-0.2	0.31	0.1	-0.09	0.53	0.48	0.37		0.55	0.25
GENE1922X	YGR232W	|| NAS6 || 14234	1	-0.54	-0.23	-0.14	-0.16	0.28	0.05	0.03	0.19	0.05	-0.01	-0.51	0.01		-0.31	-0.09	-0.05	-0.26	0.06		-0.01	-0.44	0.05	-0.08	-0.22	0.31	0.4	0.28	0.54	0.31	0.17	-0.5	0.22	-0.05	-0.08	0.38	0.37	0.37	0.16	0.16	0.16
GENE3588X	YMR226C	||  || 11545	1	-0.4	0.03	-0.27	-0.27	0.09	-0.03	0.17	0.18	0.19	0.27	-0.69	0.22	-0.09	-0.24	-0.12	-0.02	-0.04	0.2	-0.01	0.31	-0.64	0.18	-0.23	-0.37	0.26	0.29	0.07	0.54	0.5	0.33	-0.57	0.27	-0.21	-0.24	0.29	0.35	0.35	0.18	0.28	0.22
GENE5892X	YDR500C-3UTR	|| RPL37B || 16995	1	0.14										-0.22										-0.08										-0.03									
GENE506X	YPL244C	|| HUT1 || 11403	1		0.26	0.57	0.62	0.37	-0.3	-0.06	0.04	0.04	-0.07		0.08	0.18	0.42	0.29	0.1	-0.37	-0.07	0.16	0.19	-0.14	0.45	0.37	-0.05	0.27	0.43	0.31	0.31	0.22	0.39		0.42	0.31	0.71	0.34	0.45	0.25	0.45		0.39
GENE339X	YMR240C	|| CUS1 || 12906	1	-0.13	0.2	0.44	0.54		-0.42	-0.14	0.03		0.05	-0.13	0.17	0.13	0.31	-0.06	0.41	-0.03	0.23	1.13	0.36	-0.01	0.27	0.45	-0.14		0.75	0.6	0.73	0.69	0.16	-0.48	0.04	0.42	0.68	0.38		0.16		-0.04	0.44
GENE343X	YKL155C	|| RSM22 || 11826	1	-0.52	-0.09	0.19	0.44	0.39	-0.04	0.29	0.25	-0.04	-0.05	-0.62	-0.16	0.24	0.28	0.22	0.42	0.02	0.3	-0.09	0.28	-0.58	0.34	0.37	0.52	0.53	0.46	0.65	0.59	0.54	0.55	-0.13	0.56	0.54	0.44	0.27	0.38	0.25	0.42	0.04	0.29
GENE334X	YCL055W	|| KAR4 || 13016	1	-0.52	0.09	0.35	0.23	0.32	0.36	0.04	-0.13	-0.22	-0.14	-0.56		0.19	0.26	0.45	0.34	-0.08	-0.04	-0.32	0.04	-0.57	0.05	0.31	0.06	0.27	0.39	0.5	0.42	0.3	0.25	-0.55	0.05	0.32	0.3	0.32	0.37	0.13	0.26	-0.09	0.1
GENE2977X	YDR458C	||  || 10930	1	-0.27	0.14	0.11	0.21	-0.13	0.33	0.28	0.03	-0.14	-0.14	-0.22	-0.35	0.24	0.04	0.09	0.38	0.77	0.03	0.14	-0.1	-0.29	-0.05	0.44	0.27	0.48	0.17	0.43	-0.59	-0.01	0.14	-0.29	-0.19	0.49	0.53	0.26	0.11	0.45	0.27	-0.47	0.2
GENE545X	YDL132W	|| CDC53 || 13813	1	-0.61	0.2	0.32	0.3	-0.13	0.56	0.34	0.04	0.27	-0.12	0.16	0.51	0.39	0.2	0.55	0.72	1.02	0.18		-0.13	-0.33	0.26	0.43	0.43	0.71	0.1	0.31	-0.87	0.09	0.05	-0.64	-0.07	-0.1	0.48		-0.01	0.1	0.03	-0.36	-0.38
GENE2989X	YGL228W	|| SHE10 || 12191	1	0.05	0.31	-0.01	0.15	-0.12	0.42	0.24	-0.03	0.04	-0.25	0.18	0.26	0.38	0.37	0.71	0.11	0.53	0.23	0.26	0.06	-0.08	-0.41	0.26	0.21	0.39	0.04	0.29	-0.11	0.08	0.33	-0.22	-0.05	0.11	0.51	0.34	0.05	0.39	0.11	-0.16	-0.28
GENE2979X	YLR443W	|| ECM7 || 16211	1	0.19	0.05	0.16	0.24	0.26	0.62	0.34	0.09	0.07	-0.36	0.2	0.19	0.13	0.13	0.46	0.49	0.69	0.24	0.37	0.01	0.18	-0.42	0.36	0.04	0.54	0.2	0.37	-0.04	0.18	0.09	-0.17	-0.28	0.31	0.39	0.2	0.15	0.76	-0.13	-0.22	-0.7
GENE2980X	YMR124W	||  || 14459	1	-0.12	0.2	0.23	0.7	0.34	0.81	0.41	0.03	0.05	-0.64	-0.21	0.05	0.09	0.51	0.77	0.74	0.56	-0.15	-0.33	-0.19	-0.52	-0.56	0.3	0.81	0.61	0.2	0.32	-0.36	-0.02	-0.11	-0.35	-0.13	0.35	0.91	0.65	0.62	0.72	-0.01	-0.65	-0.86
GENE2978X	YFL049W	||  || 11151	1	-0.06	0.1	0.36	0.31	-0.05	0.51	0.5	0.15	0.12	-0.09	-0.05	-0.1	0.14	-0.01	0.07	0.35	0.56	-0.12	-0.49	-0.33	-0.23	-0.5	0.1	0.33	0.44	0.19	0.09	-0.49	-0.08	0.15	-0.23		0.2	0.34		0.39	0.37	0.04	-0.24	-0.39
GENE2208X	YPR003C	||  || 11351	1	-0.29	0.12	0.28	0.31	0.04	0.42	0.45	0.04	0.09	0.1	0.01	-0.01	0.11	0.43	0.33	0.48	0.57	-0.29		-0.24	-0.25	-0.13	0.28	0.49	0.72	-0.13	0.81	-0.39	0.38	-0.14	-0.33	-0.16	0.13	0.67		0.78	0.75	0.19	0.11	
GENE2207X	YKL094W	|| YJU3 || 12707	1	-0.07	0.14	0.68	0.12	0.25	0.64	0.49	0.24	0.48	0.06	-0.19	0.36	0.38	0.09	0.58	0.6	0.48	0.11	-0.02	-0.08	-0.36	-0.04	0.17	-0.1	0.76	0.28	0.14	-0.56	0.22	-0.03	-0.39	-0.39	0.16	0.35	0.38	0.33	0.33	0.29	-0.15	-0.15
GENE1851X	YJR032W	|| CPR7 || 13658	1	-0.26	0.43	0.46	0.54	0.49	1.07	0.52	0.16	0.17	-0.53	0.17	0.74	0.58	0.71	0.71	0.79	0.64	-0.15	-0.03	-0.82	-0.15	0.36		1.08	1	0.21	-0.05	-0.73	-0.54	-0.83	-0.38	0.4	0.32	0.46	0.86	0.32	0.28	-0.11	-0.61	-0.9
GENE1852X	YGL125W	|| MET13 || 10856	1	0.04	0.5	0.38	0.59	0.66	0.32	0.41	0.2	0.12	-0.34	0.21	0.64	0.59	0.84	0.84	0.84	0.57	-0.07	0.04	-0.74	-0.03	0.48	0.4	1.2	0.84	0.52	0.07	-0.19	-0.49	-0.71	-0.22	0.38	0.35	0.61	0.77	0.27	-0.04	-0.17	-0.4	-0.84
GENE1854X	YLR092W	|| SUL2 || 15578	1	-0.4	0.91	0.74	1.15	0.7	0.83	0.3	0.15	-0.48	-0.43	-0.48	0.13	0.7	1.46	1.29	1.05	0.71	0.15		-0.31	-0.28	0.34	1.06	2.29	1.37	0.7	0.09	-0.41	-0.41	-0.52	-0.6		0.74	1.44	0.98	0.43	-0.03	-0.42	-0.41	-0.82
GENE1858X	YNL191W	||  || 15197	1	-0.4		0.85	1.02	0.8	0.68	0.52	0.19	-0.27	-0.35	-0.52		0.71	1.14	1.41	1.09	0.87	-0.03		-0.97	-0.3	0.21	1.1	1.56	0.86	0.57	-0.06	-1.24	-0.4	-0.9	-0.48	-0.08	0.68	1.17	0.83	0.27	-0.21		-0.57	-0.77
GENE1857X	YNL277W	|| MET2 || 15093	1	-0.81		1.05	1.51					0.2	0.02	-0.6		1.47		1.61	1.41			0.1	-0.65	-0.32		1.79	2.4	1.12	0.63			-0.37		-0.94		1.2	2.01	1.06	0.31			-0.3	-0.44
GENE1856X	YIR017C	|| MET28 || 11219	1	-0.84	0.67	0.7	0.89	1.04	0.98	0.86	0.23	-0.07	-0.14	-0.68	0.48	0.85	1.32	1.29	0.77	0.58	0.2	-0.35	-0.51	-0.6	0.7	1.34	1.66	1.61	0.87	0.48	0.16	-0.24	-0.64	-0.69	0.49	0.8	1.43	1.47	0.92	0.5	0.23	-0.52	-0.1
GENE1855X	YKR069W	|| MET1 || 14838	1	-0.89	0.54	0.44	1.15	1.05	0.76	0.46	0.05	-0.16	-0.57	-0.99	-0.08	0.68	1.71	1.67	1.36	0.73	0.04	-0.09	-0.66	-0.87	0.1	0.96	2.39	1.84	1.28	0.48	0.21	-0.45	-0.71	-0.98	0.15	0.63	1.69	1.43	0.91	0.44	-0.13	-0.55	-0.64
GENE1859X	YGL184C	|| STR3 || 16781	1	-1.26	0.14	0.8	1.04	1.34	1.16	0.8	0.42	-0.01	-0.68	-1.56	-0.27	1.18	2.06	2.2	1.88	1.27	0.04	-0.25	-1.46	-1.22	0.23	1.91	2.76	2.51	1.54	0.63	-0.92	-0.87	-1.49	-1.58	-0.25	0.95	1.85	1.67	1	0.39	-0.12	-0.76	-1.15
GENE1860X	YPL054W	|| LEE1 || 10892	1	-0.96	0.22	0.34	0.9	0.73	0.79	0.34	0.31	0.25	-0.03	-0.55	0.4	0.84	1.44	1.38	1.24	1.06	0.6	0.49	-0.19	-0.96	0.23	0.95	1.5	1.21	0.7	0.07	-0.2	-0.39	-0.47	-0.95	0.2	0.64	1.07	0.86	0.58	0.26	0.23	-0.14	-0.14
GENE1853X	YDL059C	|| RAD59 || 11182	1	-0.16	0.67	1.09	1.18	1.22	0.08	0.31	0.16	0.14	-0.11	-0.39		1.03	1.6	1.53	0.98	0.73	0.4		-0.31	0.24	0.5	1.26	1.94	0.12	0.92	0.67	-0.45	-0.44	-0.49	0.05	0.71	1.32	1.27	1.32	0.75	0.15		-0.18	-0.25
GENE611X	YDR253C	|| MET32 || 15994	1	-0.65	-0.47	0.75	0.86	0.71	0.81	0.55	0.12	-0.27	-0.3	-0.49	-0.42	0.9	1.17	1.27	0.89	0.19	-0.02	-0.38	-0.39	-0.43	0.21	1.02	1.68	0.77	0.81	0.59	0.33	-0.37	-0.47	-0.15		1.03	0.91	1.21	1.01	0.57	0.2	0.25	0.12
GENE612X	YFL055W	|| AGP3 || 14081	1	-0.19	0.94	0.95	1.22	0.81	0.56	0.58	0.14	-0.03	-0.17	-0.22	0.44	0.94	1.5	1.25	1.02	0.43	0.46	-0.32	-0.14	0.09	0.64	0.85	1.72	0.81	0.62	0.75	0.68	-0.14	-0.25	0.05		1.24	1.7	1.53	1.47	0.67	0.54	0.17	-0.04
GENE613X	YPR167C	|| MET16 || 11171	1	-0.24	0.28	0.82	0.91	1.33	1.02	0.78	0.38	0.08	-0.01	-0.49	0.12	0.8	1.28	1.53	1.24	0.95	0.26	-0.3	-0.2	-0.35	0.05	1.2	1.73	1.56	1.34	0.99	0.52	0.15	-0.2	-0.2	0.18	0.78	1.21	1.69	1.24	0.88	0.36	-0.12	-0.26
GENE614X	YLR316C	|| TAD3 || 14135	1	-0.6	0.61	0.74	1.11	1.05	1.07	0.5	0.44		0.46	-0.86	0.58	0.95	1.28	1.59	1.39	0.89	0.73	0.41	0.21	-0.63		1.13	1.67	1.43	0.97	0.45	0.85	0.06	-0.06	-0.5	0.92	0.71	0.95	0.81	0.89	0.69	0.74	-0.63	0.09
GENE2048X	YDR062W	|| LCB2 || 11543	1	-0.76	-0.13	0.2	0.55	0.84	1.35	0.93	0.74	0.66	-0.36	-1.08	-0.65	0.4	0.87	1.56	1.86	1.99	1.56	1.38	0.26	-0.92	-0.35	0.79	2.05	2.24	1.83	1.75	0.66	0.64	0.29	-0.99		0.33	1.07	1.3	1.41	1.25	0.5	0.04	-0.25
GENE798X	YBR294W	|| SUL1 || 11619	1		0.06	0.26	0.58	1.21	0.14	0.54	0.13	0.4		0.37		0.65	1.28		2.29		1	0.95	0.15	0.22		0.87	1.92	2.14	1.67	0.94	-0.16	0.4	-0.02	0.04		0.25	0.79	1.46	1.32	0.55	0.22	0.22	0.34
GENE799X	YGL112C	|| TAF6 || 13802	1	0.24	-0.03	0.05	0.42	0.71		0.34	0.22	0.14	-0.17			0.19	0.87		2.05	1.42	0.96		0.04	0.26		0.97	2.01		1.99	0.11	-0.16	0.22	0.02	0.24		0.12	0.74	1.46	0.9	0.3	0.34	0.2	0.03
GENE1850X	YIL046W	|| MET30 || 13494	1	-0.25	0.11	0.22	0.22	0.32	0.68	0.34	0.14	0.11	-0.03	-0.31	0.15	0.35	0.47	0.79	0.41	1.03	0.19	0.09	-0.09	-0.43	0.18	0.37	0.71	0.92	0.39	0.13	-0.88	-0.03	-0.04	-0.55	-0.47	0.16	0.51	0.49	0.21	0.24	0.14	-0.24	0.12
GENE1847X	YEL072W	|| RMD6 || 16472	1	-0.26	0.25	0.59	0.52	0.25	0.52	0.1	-0.02	-0.12	-0.09	-0.23	0.22	0.51	0.61	0.56	0.36	-0.11	0.04	-0.18	-0.25	0.04	-0.42	0.82	1.28	0.44	0.62	0.18		-0.1	-0.24	0.07		0.41	0.23	0.63	0.44	0.06	0.02	-0.09	-0.01
GENE1849X	YDR351W	|| SBE2 || 16800	1	-0.42	0.27	0.31	0.59	0.36	0.81	0.32	-0.03	-0.04	-0.2	-0.33	-0.11	0.14	0.5	0.61	0.48	0.14	0.11	-0.13	-0.31	-0.06	-0.06	0.65	0.69	0.18	0.7	0.29		0.01	-0.11	0.03		0.01	0.45	0.33	0.47	0.39	0.03	-0.11	0.02
GENE2433X	YOR211C	|| MGM1 || 14463	1	-0.39	0.13	0.05	0.25	0.1	-0.36	0.14	0.27	0.04	-0.07	-0.12		0.35	1	0.32	0.62	0.59	0.26	-0.07	0.01	-0.37	0.17	0.44	0.84	0.46	0.34	0.28	-0.23	0.12	-0.04	-0.17	0.16	0.09	0.42	0.36	0.15	-0.07		0.29	0.27
GENE2434X	YNL236W	||  || 11092	1	-0.2	0.38	0.09	0.09	-0.05	0.22	0.14	0.12	0.06	-0.12	0.17	0.37	0.26	0.41	-0.05	0.41	0.89	0.22	0.09	-0.05	-0.06	0.22	0.1	0.71	0.28	0.22	0.25	-0.47	0.14	-0.09	-0.05	0.04	0.17	0.35	0.25	0.05	0.17	0.16	-0.05	-0.19
GENE2435X	YJR110W	|| YMR1 || 13226	1	-0.19	0.32	0.32	0.44	0.17	-0.18	0.44	0.14	0.15	-0.13	0.01	0.25	0.33	0.64	0.23	0.26	0.3	-0.02	0.12	-0.14	-0.01	0.08	0.51	0.53	0.33	0.16	0.12	-0.33	0.12	0.01	-0.06	0.29	0.37	0.62	0.12	0.1	-0.02	0.12	-0.05	-0.09
GENE447X	YBR259W	||  || 15203	1	-0.36	0.2		0.22	0.23	-0.09	0.33	0.38	0.18		-0.29	0.61	0.19		0.65	0.98	0.33	0.27		0.1	-0.35		0.38	0.53		0.44	0.71	-0.12	0.28	0.02	-0.3		0.15	0.39	0.42		-0.08		0.18	0.55
GENE448X	YJL099W	|| CHS6 || 12414	1	-0.31	0.3	-0.04	0.37	0.25	0.67	0.6	0.21	0.27	0.13	-0.33	0.11	-0.01	0.25	0.42	0.66	0.44	0.4	0.27	0.04	-0.28	-0.02	0.17	0.46	0.19	0.38	0.38	0.43	0.13	-0.03	-0.17	0.01	0.05	0.18	0.38	0.41	0.35	0.26	0.04	0.31
GENE2266X	YPL250C	|| ICY2 || 11913	1	1.59	0.31	0.41	0.17	0.7	0.56	0.69	0.15	-0.28	-0.28	-0.59	0.43	0.8	0.84	1.03	0.61	0.41	-0.54	-0.71	-0.61	-0.49	0.57	1.26	1.49	0.98	0.69	0.58	0.51	-0.54	-0.18	0.95	0.37	0.71	0.97	1.33	0.98	0.98	0.49	-0.33	-0.4
GENE452X	YPR005C	|| HAL1 || 15083	1	0.09	-0.25	0.04	0.47	0.77	0.81	0.82	0.31	0.17	0.08	-0.05	0.17	0.47	0.79	1.12	1.29	0.83	0.43	0.35	-0.04	-0.12	-0.58	0.32	0.19	0.38	0.49	0.51	0.2	0.14	0.09	-0.05	0.05	0.14	0.46	0.56	0.88	0.81	0.12	0.2	-0.01
GENE450X	YMR104C	|| YPK2 || 12505	1	0.7	0.64	-0.05	0.38	0.44	0.25	0.71	0.49	0.38	-0.09	0.62	-0.26	-0.25	0.44	0.81	1.37	1.61	0.64	0.74	-0.16	0.37	-0.43	-0.14	0.54	0.61	0.28	0.47	0.1		0.01	0.77	0.17	-0.28	0.54	0.28	0.34	0.68	0.37	0.09	-0.26
GENE449X	YNL294C	|| RIM21 || 11905	1	0.53	0.42	-0.2	0.13	0.28	1	0.13	0.43	0.05	-0.15	0.24	0.01	-0.1	0.27	0.6	0.92	0.6	0.47	0.61	-0.3	0.16	-0.21	0.14	0.31	0.43	0.15	0.39	0.02	0.09	-0.12	0.41	0.05	-0.27	0.21	0.31	0.08	-0.08		-0.03	0.27
GENE527X	YCL039W	|| GID7 || 16269	1	0.1	0.3	-0.12	0.02	-0.03	0.27	0.47	0.01	0.19	-0.09	0.25	0.38	0.04	0.27	0.06	0.13	0.29	0.09	0.14	-0.04	0.24	0.38	0.23	0.42	0.31	-0.02	-0.06	0.3	-0.12	-0.1	0.1	0.37	0.03	0.18	0.07	-0.03	-0.04	0.08	-0.22	-0.07
GENE569X	YPL168W	||  || 16387	1	0.43	0.16	0.46	0.47	0.21	-0.47	0.26	0.22	0.04	0.1	0.41	0.03	0.28	0.22	0.05	0.11	0.19	0.11	-0.08	0.05	0.6	-0.16	0.41	0.35	0.16	0.38	0.08	0.42	0.12	-0.1	0.77	0.25	0.5	0.26	0.04	0.1	0.34	-0.04	-0.03	-0.21
GENE492X	YDL099W	|| BUG1 || 10929	1	0.08	0.19	0.37	0.41	0.31	0.68	0.21	0.29	0.13	0.09	0.02	0.03	0.28	0.44	0.31	0.17	0.06	0.24	-0.45	-0.14	0.11	-0.04	0.49	0.3	0.47		0.14	-0.18	-0.02	-0.34	0.29	0.35	0.34	0.35	0.09	-0.13	-0.25		0.04	0.06
GENE493X	YHR012W	|| VPS29 || 15562	1	0.08	0.15	0.45	0.36	0.6	0.08	-0.02	0.14	-0.03	0.07	0.12	-0.05	0.32	0.7	0.48	0.02	-0.21	0.08	-0.44	-0.03	0.05	0.38	0.59	0.16	0.24	0.06	0.33	-0.3	0.14	-0.01	0.39	0.32	0.39	0.09	0.17	0.22	-0.1	0.06	0.28	0.13
GENE419X	YBR003W	|| COQ1 || 15553	1	0.31	-0.25	-0.32	-0.35	0.07		-0.13	-0.01	-0.15	0.22	-0.05	0.13	-0.07	0.1	0.66	-0.1	0.03	-0.1	-0.21	0.01	0.06		0.74	0.43	0.54	0.65	0.83	-0.3	0.21	0.27	0.28		0.07	-0.05	0.52	0.12	-0.25	0.23	0.16	0.21
GENE1719X	YNL050C	||  || 14604	1	0.11	0.08	0.08	-0.23	0.29		-0.11	0.02	0.17	0.53	-0.19	0.05	0.09	0.26	0.47	0.22	-0.05	0.07		0.25	0.04	0.13	0.49	0.86	0.72	0.69	0.91	-0.16	0.55	0.32	0.2		0.24	0.03	0.75	0.26	0.24	0.55	0.26	0.6
GENE420X	YDR026C	||  || 15416	1	0.1	0.28	0.07	0.06	0.25		0.01	-0.18	0.03	0.16	0.05		0.08	0.08	1.23	0.29	0.2			0.03	0.07		0.1	0.33	0.65	0.6	0.91	-0.38	0.18	0.08	0.13		-0.1	-0.08	0.53	0.22	-0.29	-0.01	0.08	0.22
GENE422X	YER077C	||  || 16810	1	0.45	-0.27	0.01	0.08	0.27	0.15	0.22		-0.19	-0.19	0.16	-0.11	-0.03	0.17	0.65	0.58	0.17	-0.03	0.28	-0.23	0.4	-0.22	-0.05	0.27	0.68	1.01	0.45	-0.34	0.38	0.24	0.31	-0.01	-0.07		0.51	0.27	-0.27	0.17	0.19	0.08
GENE426X	YDR485C	|| VPS72 || 11435	1	0.3	0.01	0.13	0.27	0.19	0.53	0.36	0.04	0.17	-0.06	0.29	-0.11	0.1	0.26	0.86	0.32	-0.1	0.01	0.27	0.09	0.12	0.17	0.13	0.29	0.48	0.48	-0.09	-0.74	0.11	-0.02		0.25	-0.04	0.21	0.26	-0.02	-0.46	0.08	-0.07	0.11
GENE427X	YPL152W	|| RRD2 || 15656	1	0.05		-0.05	0.16	-0.39	0.33			0.31	0.14	0.16		0.2	0.31	0.58	0.43			0.27	0.09	0.19		0.43	0.37	0.64	0.55			0.25	-0.08	-0.03		0.16	0.18	0.4	-0.23			0.05	-0.16
GENE1641X	YER013W	|| PRP22 || 12410	1	-0.21	-0.11	0.29	0.16	0.31	-0.13	0.39	0.22	0.41	0.28	0.14	-0.03	0.44	0.22	0.8	0.39	0.36	0.38		0.36	0.17	0.4	0.18	0.31	0.35	0.76	0.12	-0.44	0.39	0.28	0.03	0.14	0.52	0.28	0.82	-0.09	-0.41	0.13	0.12	0.19
GENE425X	YBR279W	|| PAF1 || 11853	1	0.3	0.11	0.27	0.25	0.18	0.17	0.36		-0.01	-0.23	0.39	0.17	0.33	0.18	0.62	0.33	0.12	0.08	-0.03	0.09	0.17	0.37	0.33	0.29	0.45	0.49	0.05	-0.57	0.12	0.16	0.22	0.04	0.29	0.29	0.93	0.03	-0.39	0.03	0.05	-0.07
GENE547X	YBR170C	|| NPL4 || 12441	1	-0.21	0.52	0.33	0.27	0.34	0.32	-0.09	-0.05	-0.01	-0.14	0.54		0.31	0.52	1.06	0.42	0.1	0.32		0.26	0.02	0.75	0.56	0.7	0.9		0.53	-0.35	0.24	0.14	-0.34	0.48	0.05	0.2	0.39	-0.05	-0.47	0.17	-0.07	-0.14
GENE546X	YOR076C	|| SKI7 || 16242	1	-0.09	0.57	0.07	0.21	0.3		0.09	-0.16	-0.18	-0.12	0.29		0.25	0.24	0.93	0.55	0.3	0.06		0.23	-0.04		0.57	0.59	0.86	0.79	0.21	-0.52	0.14	-0.01	-0.22		-0.03	0.38	0.5	0.1	-0.49	-0.07	-0.03	-0.11
GENE477X	YPL270W	|| MDL2 || 12687	1	0.09	0.56	0.25	0.26	-0.14	-0.68	-0.08	0.2	-0.01	-0.04	0.25	0.56	0.17	0.25	0.69	0.2	0.12	0.4	0.54	0.22	0.17		0.49	0.46	0.62		0.23	-0.62	0.14	0.12	0.05	0.74	0.01	0.28	0.82	0.19	-0.47	-0.06	-0.16	-0.2
GENE1708X	YGL159W	||  || 13768	1	0.23	-0.16	0.39	0.03	0.62		0.53	0.33	0.12		0.3		0.01	0.02	0.6	0.56	0.03	0.38		-0.03	0.28	-0.01	0.35	-0.02	0.61	0.22	0.28	-0.36	0.62	0.08	0.26	0.33	0.19	0.13	0.09	0.34	-0.12	0.07	0.32	-0.1
GENE1721X	YNL196C	||  || 16706	1	0.31	0.1	0.2	-0.02	-0.03	0.1	0.24	0.15	-0.08	0.05	0.45	0.42	0.13		0.08	-0.01	0.01	0.06	0.52	0.14	0.47	0.76	-0.06	0.05	0.4	0.14	0.07	-0.17	0.22	0.18	0.35	0.05	0.17		0.26	0.41	0.56	0.32	0.27	0.07
GENE1673X	YPR011C	||  || 13709	1	0.09	0.27	-0.05	-0.03	0.28	0.5	0.13	0.27	0.16	0.35	-0.06	0.19	-0.09	0.3	0.28	0.21	0.19	0.28	0.45	0.25	0.12	0.24	0.08	0.23	0.09	0.26	0.39	-0.01	0.26	0.22	0.11	0.51	-0.17	-0.13	0.34	0.1	0.02	0.32	0.33	0.37
GENE1821X	YML133C	||  || 11712	1	0.19	0.25	-0.04	0.28	0.24	0.38	0.07	-0.05	0.16	0.24	0.68	0.52	0.28	0.3	0.49	0.47	0.68	0.21	0.74	0.23	0.42	0.34	0.07	0.41	0.28	0.26	0.4	0.43	0.42	0.35	0.19	0.36	0.06	0.14	0.22	0.09	0.43	0.28	0.1	0.49
GENE1820X	YPL283C	|| YRF1-7 || 10894	1	0.12	0.14	-0.14	0.23	0.12	0.04	0.06	-0.14	0.1	0.19	0.65	0.64	0.22	0.19	0.38	0.5	0.44	0.1	0.83	0.19	0.44	0.17	-0.05	0.38	0.19	0.2	0.55	0.01	0.43	0.19	0.1	0.16	0.06	0.2	0.17	0.22	0.54	0.26	0.06	0.38
GENE1819X	YGR296W	|| YRF1-3 || 13623	1	0.21	0.18	-0.11	0.32	0.2	0.23	0.02	-0.1	0.11	0.29	0.56	0.77	0.24	0.25	0.39	0.4	0.42	0.12	0.91	0.15	0.42	0.18		0.38	0.27	0.24	0.61	0.09	0.51	0.31	0.13		0.17	0.1	0.24	0.24	0.57	0.29	0.14	0.43
GENE1818X	YPR202W	||  || 15607	1	0.24	0.26	-0.15	0.16	0.2	0.39	-0.09	-0.09	0.09	0.26	0.4	0.67	0.25	0.25	0.43	0.44	0.35	0.11	0.87	0.15	0.35	0.29	0.01	0.31	0.22	0.13	0.4	-0.01	0.35	0.26	0.15	0.27	-0.04	0.16	0.2	0.14	0.49		0.23	0.38
GENE1817X	YDR545W	|| YRF1-1 || 15006	1	0.13	0.05	-0.17	0.14	0.14	0.21	-0.09	-0.18	0.02	0.18	0.36	0.67	0.14	0.15	0.37	0.3	0.32	0.04	0.77	0.08	0.27	0.13	-0.08	0.29	0.13	0.12	0.43	-0.03	0.39	0.21	0.13	0.16	-0.06	-0.04	0.1	0.15	0.45	0.19	0.22	0.32
GENE1816X	YLR467W	|| YRF1-5 || 13770	1	0.23	0.12	-0.05	0.14	0.19	0.04	-0.1	-0.18	0.03	0.16	0.57	0.63	0.09	0.12	0.35	0.38	0.28	0.07	0.81	0.11	0.38	0.34	-0.07	0.3	0.21	0.23	0.26	-0.18	0.35	0.16	0.13	0.48		0.06	0.1	0.05	0.3	0.15		0.27
GENE667X	YGL075C	|| MPS2 || 11277	1	0.44	0.05	0.51	0.29	-0.07	0.36	0.49	0.12	0.09	0.22	0.22	0.22	0.26	0.19	-0.19	0.4	0.54	0.28	0.52	0.25	0.37	-0.2	0.28	-0.04	-0.02	-0.1	-0.01	-0.6	0.13	0.28	0.34	0.12	0.72	0.43	-0.12	0.06	0.13	0.11	-0.12	0.06
GENE1804X	YAL047C	|| SPC72 || 14678	1	0.18	-0.26	0.56	0.02	-0.08	0.3	0.57	0.01	-0.02	0.21	0.1	0.2	0.27	0.45	-0.2	0.16	0.63	0.2		0.06	0.21	-0.44	0.44	0.21	0.41	-0.17	-0.01	-0.4	0.12	0.64	0.11	-0.11	0.7	0.41	0.23	0.13	0.27	0.18	-0.17	-0.09
GENE1703X	YBR136W	|| MEC1 || 12014	1	-0.1	0.1	0.52	0.29	-0.09	-0.35	0.49	0.38	0.31	0.27	0.19	0.21	0.28	0.36	0.09	0.24	0.81	0.3		0.12	0.3	-0.18	0.18	0.83	0.35	0.03	0.16	-0.22	0.22	0.07	-0.03		0.16	0.31	0.39	0.22	-0.01	0.28	0.18	
GENE1707X	YGR046W	||  || 13549	1	-0.17	-0.05	0.21	0.35	0.32	-0.06	0.46	0.37	0.15	-0.03	0.04	-0.12	0.36	0.47	0.69	0.75	0.54	0.43	0.22	0.09	-0.03	-0.36	0.43	0.31	0.66	0.43	0.1	-0.32	0.54	0.19	-0.28	0.03	0.33	0.43	0.9	0.4	-0.27	0.38	0.31	0.07
GENE1706X	YGL095C	|| VPS45 || 15925	1	-0.14	-0.01	0.29	0.24	0.42	0.26	0.31	0.49	0.39	0.31	0.04	0.06	0.37	0.45	0.16	0.58	0.5	0.47	0.21	-0.06	-0.03	-0.23	0.53	0.35	0.47	0.16	0.39	-0.23	0.23	0.22	-0.06	0.3	0.35	0.31	0.26	-0.14	-0.19		0.14	0.02
GENE689X	YBR195C	|| MSI1 || 16916	1	0.23	-0.01	0.63	0.16	-0.03	0.09	0.15	0.25	0.1	0.1	0.01	0.42	0.23	0.22	0.32	0.22	0.38	0.25		0.21	0.22	0.18	-0.07	0.02	0.25	0.12	0.33	-0.41	0.31	0.17	0.08	0.24	0.38	0.1		0.3	0.33	0.34	0.16	0.25
GENE690X	YLR376C	|| PSY3 || 13236	1	0.27	-0.01	0.57	-0.04	0.19	0.41		0.4	0.36	0.31	0.17		0.15	-0.13	0.47	0.48	0.78	0.45	-0.16	0.36	0.18	-0.14	-0.38	-0.09	0.26	0.2	0.29	-0.11	0.22	0.36	0.21		0.64			0.37	0.59	0.37	0.24	0.34
GENE1725X	YGR045C	||  || 12335	1	-0.09		0.56		0.04	0.41		0.58	0.04	0.18	0.23		0.57		0.09	0.4	0.05	0.56		0.19	0.28		-0.52		0.51	0.19	0.33		0.05	0.18	-0.01		0.28			0.38	0.44	0.47	0.17	0.46
GENE1825X	YGR104C	|| SRB5 || 15510	1	0.03	-0.31	0.11	-0.08	0.11	0.55	0.34	0.19	0.33	0.14	-0.12	-0.39	-0.15	-0.05	0.41	0.39	1.26	0.09	-0.05	-0.07	0.1	0.23	-0.11	0.03	0.37	0.38	0.38	-0.54	0.39	0.26	0.09	-0.17	0.1	0.15	0.35	0.13	0.31	0.47	0.01	0.18
GENE197X	YNR048W	||  || 11747	1	0.02	-0.3	0.13	-0.25	-0.1	0.54	0.27	0.11	0.27	0.27	-0.24	0.08	-0.04	-0.39	0.01	0.12	0.75	0.09	0.39	0.32	0.09	0.08	-0.11	-0.53	0.12	0.39	0.31	-0.77	0.19	0.27	-0.07	-0.43	0.44	-0.23	0.05	-0.04	0.42	0.14	-0.06	0.63
GENE198X	YPR171W	|| BSP1 || 14479	1	0.18			0.05							0.04					0.42			0.13		0.1		0.01			0.29			0.29	0.25	-0.04		0.34	0.02					0.09	0.26
GENE676X	YDR419W	|| RAD30 || 12812	1	0.15	-0.29	0.51	0.03	0.34	0.35	0.28	0.33	0.29	0.35	-0.05	0.22	0.04		0.43	0.09	1.05	0.35	0.19	0.22	0.43	-0.01	0.18	0.07	0.11	0.32	0.26	-0.61	0.68	0.41	-0.06	-0.39	0.31	0.01	0.07	0.01	0.07	0.22	0.05	0.51
GENE680X	YDR362C	|| TFC6 || 11127	1	-0.12	-0.31		-0.03	-0.1	0.16	0.51	0.19	0.17	0.29	0.08	0.12	0.05		0.16	0.4	0.92	0.17	0.62	0.22	0.19	0.12	0.09	0.09	0.29	0.19	0.12	-0.81	0.19	0.37	-0.16	-0.47	0.32	0.19	-0.14	-0.17	0.09	0.14	-0.05	0.38
GENE679X	YOL066C	|| RIB2 || 16894	1	0.02	-0.12	0.21	-0.06	-0.28	0.42	0.6	0.2	0.26	0.3	0.05	0.13	0.04	-0.15	-0.07	0.3	1.12	0.35	0.72	0.33	0.23	0.14	0.12	-0.07	0.29	0.15	0.15	-0.62	0.55	0.46	-0.18	-0.39	0.41	0.16	-0.05	-0.06	0.27	0.26	0.05	0.48
GENE678X	YHR129C	|| ARP1 || 12157	1	0.1	-0.19	0.21	-0.18	-0.3	0.06	0.47	0.04	0.21	0.08	-0.07	-0.15	0.15	-0.02	-0.08	0.25	1.11	0.26	0.56	0.19	0.17	-0.03	0.01	0.09	0.07	0.03	0.36	-0.6	0.28	0.57	0.1	-0.35	0.58	0.18	0.11	-0.09	0.24	0.22	0.01	0.4
GENE199X	YJL058C	|| BIT61 || 14047	1	-0.02	-0.15	0.29	-0.2	-0.14	0.08	0.43	0.01	-0.03	0.13	-0.01	-0.01	0.01	-0.2	-0.03	0.25	0.67	0.18	0.18	-0.09	0.23	-0.07	-0.13	-0.05	0.38	0.17	0.43	-0.66	0.25	0.17	-0.08	-0.58	0.48	0.05	-0.04	-0.06	0.21	0.28		0.21
GENE638X	YDR523C	|| SPS1 || 12611	1	-0.09	-0.51	0.95	0.47	0.11		0.63	0.45	0.52	0.2	-0.11	0.32	0.4	0.25	0.07	0.12	0.31	0.05			0.05	-0.08			0.3	0.47		-0.45	0.24		-0.08		0.97	0.41		0.57	0.82	0.54	0.13	0.47
GENE637X	YMR323W-3UTR	|| ERR3 || 17104	1	0.05	0.27	0.71	0.63	-0.19	0.23	0.55	0.23	0.43	0.06	0.22		0.22		0.25	0.11	0.61	0.33	-0.05	0.16	0.26	0.25			0.56	0.45	-0.21	-0.35	0.23	0.68			0.55				0.39	0.1	0.26	0.45
GENE813X	YGR010W	|| NMA2 || 13027	1	0.12	0.01	0.73	0.19	-0.18	0.19	0.25	0.15	0.38	0.06	0.1	0.26	0.1	0.32	0.13	0.17	0.51	0.34	0.6	0.31		0.09	0.13	0.03	0.37	0.17	0.3	-0.39	0.33	0.38	-0.13	-0.21	0.16	0.41	0.27	-0.01	0.24	0.46	0.19	0.34
GENE1805X	YBR103W	|| SIF2 || 16089	1	-0.11	0.27	0.45	0.35	-0.09	0.44	0.37	0.14	0.4	0.29	-0.18	0.24	0.04	0.12	0.02	0.05	0.26	0.13	0.46	0.14	0.05	0.02	0.26	0.05	0.31	-0.06	0.04	-0.49	0.16	0.39	-0.16	0.08	0.36	0.4	0.11	0.07	0.3	0.26	-0.07	0.17
GENE639X	YDR109C	||  || 12402	1	0.03	0.06	0.61	0.56	0.04	0.33	0.75	0.02	0.31	0.1	0.08	0.16	0.28	0.71	0.11	0.13	0.42	0.09	0.66	0.17	0.17	-0.05	0.25	0.28	0.13	0.01	0.09	-0.68	0.19	0.37	-0.16	-0.13	0.57	0.38	0.06	0.03	0.12	0.2		0.26
GENE685X	YOR378W	||  || 12391	1	0.22	0.24	0.52	0.22	0.08	0.43		-0.06	0.33	0.34	0.03	0.66	0.25	0.12	0.28	0.5	0.77	0.28		0.19	0.37	0.13	0.39	0.04	0.47	0.36	0.27	-0.43	0.02	0.47	0.17		0.18	-0.02	0.39	0.05	0.22	0.32	0.1	0.23
GENE686X	YCR045C	||  || 13197	1	0.08	0.25	0.31	-0.1	0.01	0.22	0.54	-0.06	0.29	0.22	0.08	0.79	-0.05	-0.01	0.05	0.1	0.55	0.08	0.89	0.22	0.47	0.41	0.09	0.1	0.4	0.29	0.05	-0.67	0.16	0.19		0.26	0.37	-0.17	0.17	-0.09	0.06	0.26	0.04	0.38
GENE684X	YIL150C	|| MCM10 || 11015	1	0.09	-0.23	0.29	0.29	0.01	0.45	0.78	0.13	0.41	0.44	-0.01	0.13	0.31	0.36	0.44	0.44	1.17	0.26	0.42	0.32	0.1	1.4	0.06	0.32	0.1	0.24	0.44	-0.64	0.08	0.35	-0.02	0.17	0.34	0.26	0.4	0.13	0.38	0.24	0.08	0.58
GENE683X	YMR019W	|| STB4 || 16175	1	-0.03	-0.04	0.03	-0.1	-0.06	0.09	0.25	0.26	0.29	0.25	0.05	0.01	0.19	0.19	0.05		0.62	0.32	0.32	0.1	-0.04	0.04	-0.03	0.22	0.05	0.29	0.22	-0.34	0.12	0.16		0.09	0.12	0.22	0.05	0.32	0.22	0.34	0.31	0.2
GENE688X	YJL025W	|| RRN7 || 16726	1	0.02	-0.38	0.28	0.17	0.15	0.65	0.63	0.12	-0.1	0.24	-0.11	0.08	0.2	0.23	0.7	0.41	1.13	0.1	0.24	0.17	0.28	0.15	-0.01	0.2	0.26	0.5	0.37	-0.77	0.25	0.13	0.01	-0.1	0.73	0.22	0.38	0.27	0.48	0.27	0.11	0.31
GENE687X	YDR108W	|| GSG1 || 15871	1	0.03	-0.1	0.05	-0.01	0.03	0.29	0.32	0.02	0.15	0.06	0.25	0.23		0.11	0.42	0.22	1.19	0.08	0.66		0.41	0.31	0.22	0.06		0.17	0.15	-0.78	0.26	-0.13	0.02		0.54	0.17	-0.03	0.12	0.04	0.24	0.16	0.05
GENE677X	YLR321C	|| SFH1 || 15680	1	-0.04	-0.06	0.19	-0.09	-0.1	0.17	0.22	0.29	0.14	0.31	-0.03		0.14	0.03	0.44	0.09	0.76	0.29	0.14	0.29	0.12	0.34	0.28	0.06	0.03	0.22	0.05	-0.44	0.19	0.38	-0.26	0.09	0.55	0.14	0.25	-0.04	-0.05	0.47	0.14	-0.12
GENE1663X	YBR216C	|| YBP1 || 14550	1		0.16	0.6	0.37	0.05	0.41	0.4	0.1	0.24	0.43	0.37	0.18	0.29	0.38	0.51	0.25	0.93	0.41	0.31	0.16	-0.02	0.2	0.52	0.56	0.11	0.14	-0.09	-0.81	0.24	0.17	-0.09		0.32	0.35	-0.33	-0.05	0.21	-0.05	-0.02	
GENE793X	YKL222C	||  || 12706	1	0.04	0.08	0.46	0.23	-0.04	0.16	0.38	0.26	0.16	0.32	0.23		0.09	0.22	0.48	0.59	1.22	0.34		-0.06	0.1	0.04	0.36	0.38	0.19	0.05	0.41	-0.63	0.27	0.27	0.04		0.1	0.47	0.23	0.22	0.13	0.26	0.09	0.21
GENE791X	YJL149W	||  || 16197	1	-0.21	0.2	0.18	0.35	0.13	0.2	0.2	0.18	0.3	0.02	-0.12	0.01	0.21	0.35	0.4	0.56	1.02	0.25	0.41	0.01	-0.24	0.05	0.42	0.39	0.12	0.1	0.38	-0.49	0.18	0.11	-0.3		0.24	0.41	0.62	0.35	0.42	0.3	0.06	-0.16
GENE219X	YGL151W	|| NUT1 || 15942	1	-0.42	-0.2	0.31	0.33	0.12	0.43	0.53	0.4	0.34	0.14	0.13	-0.16	0.16	0.38	0.44	0.55	1.31	0.3	0.47	0.03	-0.1		0.34	0.65	-0.08		0.29	-0.56	0.35	0.19	-0.36		0.22	0.34	0.11	-0.18	-0.13	0.3	-0.21	-0.51
GENE675X	YKL033W	||  || 13829	1	0.13	-0.24	0.58	0.21	0.08		0.46	0.59	0.38	0.23	0.09	0.1	0.4	0.38	0.71	0.54	1.04	0.59	0.83	0.52	0.18	-0.71	0.13	0.28	0.15	0.08	0.61	0.05	0.63	0.53	-0.14	-0.27	0.65	0.27	0.14	0.03	0.46	0.2	0.06	0.1
GENE691X	YJL162C	|| JJJ2 || 15776	1	0.37	-0.14	0.9	0.19	0.41	0.67	0.86	0.59	0.24	0.14	0.48	-0.06	0.28	0.05	0.34	0.63	0.73	0.13	0.32	0.23	0.4	-0.23	-0.06	0.06	0.6	0.13	0.65	-0.3	0.16	0.25	0.35	-0.42	0.69	0.17	0.47	0.39	0.66	0.39	0.07	-0.16
GENE781X	YMR064W	|| AEP1 || 11454	1	0.12	-0.3	0.64	0.14	-0.09	0.78	0.29	0.52	0.58	0.29	0.05	-0.06	0.4	0.26	0.49	0.48	0.83	0.29	-0.03	0.11	-0.03	-0.08	0.51	0.29	0.65	0.37	0.35	-0.46	0.29	0.35	0.12	-0.77	0.18	0.31		0.21	0.45	0.43	-0.07	0.5
GENE1812X	YJL046W	||  || 15814	1	0.4	-0.41	0.5	0.26	-0.06	0.01	0.44	0.3	0.43	-0.13	0.47	-0.07	0.39	0.04	0.26	0.21	0.83	0.37		0.57	0.18	-0.36	0.43	0.18	0.71	0.41	0.75	0.21	0.67	0.65	0.22	-0.39	0.4	0.26	0.14	0.25	0.52	0.24	0.15	0.43
GENE1933X	YOR037W	|| CYC2 || 10945	1	0.03	-0.2	0.22	0.56	0.14	0.22	0.47	0.16	0.5	0.17	0.09	-0.03	0.14	0.29	0.12	0.19	0.68		0.14	0.69	0.19	-0.44	0.34	0.23	0.5	-0.14	0.38	0.2	0.56	0.37	-0.14	-0.22	0.31	0.19	0.22	0.17		0.16	0.25	0.34
GENE150X	YGR012W	||  || 12182	1	-0.05	-0.05	0.01	-0.1	0.12	-0.34	0.28	0.28	0.03	0.2	-0.01	0.2	0.17	0.38	0.03	0.14	0.63	0.56	0.4	0.56	0.08	-0.14	0.17	0.08	0.09	0.19	0.14	0.14	0.25	0.4	-0.06		0.2	0.19	0.32	0.19	0.05	0.26	0.06	-0.01
GENE1802X	YKR010C	|| TOF2 || 16703	1	-0.02	-0.05	0.03	0.09	-0.05	0.15	0.3	0.41	0.44	0.41	0.19	-0.34	0.24	0.16	-0.16	0.1	0.12	0.26	0.54	0.52	0.23	-0.14	0.08	0.14	-0.07	0.05	0.12	0.08	0.5	0.59	-0.04	-0.18	0.3	0.17	0.06	0.01	0.32	0.43	0.46	0.3
GENE1801X	YPR141C	|| KAR3 || 12913	1	-0.12	0.16	0.49	0.48	-0.19	0.1	0.41	0.2	0.33	0.3	0.03	0.31	0.52	0.35	-0.28	0.07	0.2	0.24	0.37	0.7	0.24	-0.17	0.65	0.36	0.11	0.08	0.07	0.07	0.39	0.69	-0.21	-0.2	0.83	0.54	-0.04	-0.12	0.05	0.23	0.06	0.2
GENE1800X	YMR069W	|| NAT4 || 13857	1	0.07	0.21	0.48	0.27	-0.07	-0.07	0.13	0.23	0.25		0.13	0.86	0.4	0.44	0.09	0.01	0.4	0.47		0.49	0.34	-0.04	0.23	0.3	-0.04	0.43		-0.17	0.06	0.26	-0.14	0.17	0.83	0.25	-0.21	-0.08	0.19	0.2	0.13	0.2
GENE1799X	YOL095C	|| HMI1 || 11754	1	0.04	-0.12	0.49	0.29	-0.06	-0.08	0.26	0.13	0.24		-0.06	0.26	0.26		-0.2	-0.12	0.69	0.28	0.33	0.29	0.31	-0.12	0.28	0.29	0.02	0.12	0.24	-0.02	0.17	0.43	0.1		0.78	0.48		0.18	0.25	0.26	0.15	0.12
GENE1803X	YJL085W	|| EXO70 || 14601	1	-0.15	-0.25	0.44	0.26	-0.1	-0.34	0.4	0.3	0.28	0.25	-0.04	-0.08	0.41	0.15	-0.02	0.01	0.69	0.36	0.04	0.15	0.03	-0.05	0.51	0.6	0.14	0.09	0.36	0.13	0.31	0.56	-0.11		0.54	0.32		0.03	0.33	0.44	-0.04	0.09
GENE1798X	YDL176W	||  || 11760	1	-0.16	-0.01	0.4		0.23	-0.29		0.29	0.17		0.01	0.04	0.14	0.34		-0.09	0.6	0.25		0.14	-0.14	-0.47	0.38	0.32		0.57	0.31	0.28	0.22	0.5	-0.23	0.03	0.56	0.22	0.14	0.44	0.43	0.14	0.2	-0.12
GENE1797X	YHR166C	|| CDC23 || 13555	1	-0.09	0.1	0.15	0.15	0.12	-0.18	0.4	0.25	0.39	0.26	-0.11	0.31	0.21	0.56	0.1	0.05	0.35	0.18	0.36	0.39	-0.04	-0.07		0.57	0.01	0.44	0.16	0.06	0.25	0.38	-0.22	0.27	0.24	0.33	0.11	0.36	0.53	0.17	0.05	-0.11
GENE1796X	YKL017C	|| HCS1 || 12199	1	-0.04	-0.03	0.12	0.19	0.15	-0.17		0.18	0.29	0.18	0.02	0.23	-0.01	0.6	0.15	-0.18	-0.01	0.21	0.42		-0.07	-0.19	0.23	0.25	-0.03	0.32	0.19	0.06	0.08	0.33	0.06	0.37	0.31	0.47	0.27	0.18	0.36	0.1	0.12	-0.13
GENE692X	YER040W	|| GLN3 || 11929	1	0.11	-0.04	0.33	0.12	0.2	0.14	0.4	0.28	0.36	-0.1	0.06	0.28	0.19	0.59	0.25	0.2	0.61	0.3	0.25	0.13	0.15	-0.36	0.32	0.5	0.28	0.06	0.13	-0.14	0.19	0.23	0.09	-0.07	0.46	0.61	0.19	-0.16	0.57	0.24	0.01	-0.32
GENE669X	YAR066W	||  || 14841	1	0.44	0.18	0.1	0.1	-0.01	0.59	0.23	0.19	0.93	0.19	0.54	0.44	0.28	0.41	0.25	0.33	0.65	0.42	0.78	0.35	0.42	-0.17	0.26	0.27	0.44	0.28	0.02	-0.15	0.1	0.27	0.08	0.05	0.35	0.32	-0.05	0.19	0.19	-0.02	0.14	-0.18
GENE544X	YJL102W	|| MEF2 || 16166	1	-0.43	0.29	0.65	0.72	-0.07	0.57	0.17	0.05	0.25	-0.1	-0.13	0.25	0.54	1.2	0.53	0.58	0.83	0.44	0.16	0.31	-0.56	0.09	0.77	0.89	0.54	0.17	0.35	-0.48	0.31	0.23	-0.55	-0.23	0.19	0.67	0.03	0.2	0.53	0.3	-0.03	0.1
GENE641X	YOL063C	||  || 15275	1	-0.19	0.18	0.77	0.39	0.08	-0.12	0.23	0.19	0.41	-0.12	0.29	0.38	0.14	0.34	0.07	0.12	0.55	0.3	0.61	0.17	0.16	-0.25	0.43	0.78	0.37		0.14	-0.15	0.48	0.69	-0.51	-0.25	0.57	0.61	0.11	-0.09	0.36	0.08	-0.04	0.13
GENE640X	YAL002W	|| VPS8 || 14058	1	-0.54	0.02	0.34	0.46	-0.03	-0.09	0.1	-0.06	0.63		0.08	0.33	0.15	0.54	0.2	0.05	0.51	0.19	0.75	0.3	-0.12	-0.11	0.48	0.69	0.33	-0.02	0.31	-0.22	0.33	0.36	-0.65	-0.09	0.31	0.83	0.04	0.19	0.16	-0.08	-0.05	-0.13
GENE1934X	YBL080C	|| PET112 || 13432	1	-0.26	0.11	0.33	0.47		0.19	0.36	0.09	0.58		-0.19	0.12	0.17	0.45	0.3	0.2	0.57	0.18	0.9	0.97	0.11	-0.43	0.34	0.52	0.66	-0.07	0.42	0.29	0.53	0.79	-0.37	0.02	0.2	0.55	-0.04	0.14	0.29	-0.2	0.22	0.09
GENE444X	YJR131W	|| MNS1 || 13684	1	0.01		0.16	0.52	0.09				0.31	0.08	0.2		0.07	0.2					0.35	0.31	0.03		0.13	0.46				0.14	0.11	0.33	-0.23		-0.17	0.46					0.08	0.25
GENE1869X	YGR016W	||  || 14874	1	-0.14	-0.05	0.32	1.05	0.56	0.46	0.37	0.18	0.06	0.12	-0.09	0.08	0.43	0.94	0.48	0.35	-0.17	0.13	-0.03	0.08	0.17	0.27	0.34	0.3	-0.21	0.19	0.02	0.06	0.01	0.02	0.05	0.36	0.58	0.45	-0.01	0.59	0.39	0.35	0.05	0.23
GENE1809X	YCL026C-A	|| FRM2 || 13669	1	0.24	0.6	0.46	0.37		-0.26	0.07	-0.08	0.13	0.2	0.04	0.5	0.34		2.05		-0.22	-0.14		0.32	0.43		0.77		0.34	0.79	0.37	-0.45	0.05	0.03	0.26	1.01	0.78	0.38	0.54	0.75	0.21	0.18	0.22	0.44
GENE1683X	YER059W	|| PCL6 || 12794	1		0.27	0.29	0.53	0.27	-0.1	0.23	0.04	0.07	-0.13	0.17	0.25	0.28	0.3	0.22	0.15	0.07	-0.04	0.01		0.12	-0.17	0.35	0.39	0.2	0.34	0.03	0.31	0.08	0.02	-0.11	0.65	0.28	0.48	0.66	0.52	0.15	-0.08	-0.1	0.1
GENE593X	YDL245C	|| HXT15 || 11976	1	0.63	0.95	0.28	0.27	0.27	-0.05	0.29	0.47	0.32	0.21	0.36	0.44	0.09	0.19	0.85	0.09	-0.2	0.1	0.52	0.15	0.74	0.12	0.1	0.28	0.12	0.25	0.16	0.21	-0.24	-0.08	0.8	0.79	0.18	0.14	0.03	0.31	0.51		0.52	0.33
GENE1736X	YLR156W	||  || 10849	1	0.04	0.42	0.32	0.63	0.38	-0.06	-0.3	-0.17	-0.08	0.05	0.28	0.59	0.25	0.39	-0.03	-0.04	-0.03	-0.08	0.29	0.29	0.86	1.2	0.33	0.54	0.43	0.91	0.27	-0.01	0.35	0.33	0.32	0.57	0.38	0.25	0.13	0.34	0.01	0.03	0.08	0.44
GENE1720X	YKR097W	|| PCK1 || 13775	1	0.42	0.06	0.02	-0.06	0.01	0.33	0.11	0.09	0.2	0.12	0.53	0.59	0.22	0.15	-0.05	-0.13	0.11	0.05	0.33	0.22	0.58	0.32	0.02	-0.05	0.38	0.41	0.18	-0.48	0.19	0.27	0.52	0.31	0.64	0.3	0.55	0.46	0.51	0.28	-0.01	0.43
GENE431X	YLL059C	||  || 11333	1	0.33			0.5		0.3		-0.14			0.57			0.67				0.34		0.42	0.61				0.6				0.09	-0.01	0.32		0.39			0.74	0.22	0.3	0.17	0.46
GENE554X	YOL119C	|| MCH4 || 15468	1	0.29	0.66	-0.09	0.24	0.17	0.19	-0.2	-0.13	-0.11	0.13	0.3	0.38	0.02	0.51	0.33	0.22	0.41	0.15	0.51	0.16	0.32	0.65	0.52	0.81	1.1	0.84	0.9	0.27	0.56	0.54	0.25	0.51	-0.02	0.65	0.24	0.39	0.23	0.15	-0.07	0.2
GENE598X	YBL010C	||  || 12142	1	0.35	0.14	0.57	0.55	0.25	0.26		0.18	0.31	0.5	0.13	0.24	0.51	0.33	0.18	0.2	0.12	0.34	0.19	0.44	0.2	0.52	0.72	0.38	-0.2	0.04	0.35	0.8	0.11	0.26	0.47	0.84	0.77		0.25	0.22	0.16	0.13	0.11	-0.02
GENE1682X	YER116C	|| SLX8 || 13445	1	0.05	0.35	0.45	0.38	0.25	0.01	0.2	0.12	0.09	0.06	-0.05	0.24	0.13	0.54	-0.01	0.27	0.14	0.39	0.08	0.08	0.22	0.09	0.32	0.25	0.14	0.02	0.19	0.48		0.03	0.23	0.25	0.25	0.57	-0.04	0.15	0.36	0.15	0.2	-0.21
GENE559X	YNL056W	||  || 14502	1	0.44	0.33	0.26	0.1	0.06	0.28	0.01	-0.05		-0.04	0.23	0.54	0.44	0.15	0.02	0.03	-0.21	-0.15	-0.13	-0.22	0.34	0.77	0.38	0.09	0.09	0.17	0.04	0.6	0.06	-0.05	0.51	0.29	0.24	0.01	0.23	0.2	0.03	0.18	0.12	0.1
GENE560X	YLR254C	|| NDL1 || 13615	1	0.75	0.56	0.88	0.24	0.07	-0.14	0.15	0.18	0.28	0.13	0.61	0.59	0.76	0.13	-0.23	-0.21	0.21	0.05	-0.34	-0.03	0.81	0.82	0.94	0.37	0.24	0.12	0.32	0.31	0.23	0.21	0.79	0.7	1.01	0.4	0.38	0.3	0.37	0.47	0.24	0.2
GENE562X	YGL117W	||  || 15293	1	1.13	0.39	0.16	-0.39	0.14	-0.25	0.57	0.55	0.26	0.19	1.4	1.08	0.45	0.07	0.61	0.66	0.47	0.43	-0.15	0.08	1.35	1.08	0.67	0.57	1.1	0.93	1.3	1.93	0.96	0.65	1.17	1.07	0.86	0.21	0.9	0.76	0.91	0.72	0.46	0.26
GENE751X	YDR067C	||  || 12248	1	0.54	0.22	0.32	0.17	0.37	0.34	0.14	0.22	0.19	0.25	0.36	0.16	0.29	-0.11	0.4	0.04	-0.35	-0.01	-0.56	-0.05	0.69	0.67	0.31	0.03	0.09	0.32	0.5	0.54	0.25	-0.49	0.77	0.51	0.57	0.13	0.4	0.21	0.13		0.34	0.23
GENE750X	YJR022W	|| LSM8 || 11723	1	0.96		0.73		0.43	0.68	0.79	0.46	0.41	0.24	0.31		0.44	0.26		0.23	-0.03	0.24	-0.69	0.11	0.98		0.59	-0.08		0.45	0.4		0.19	-0.06	1.05		0.92	0.29			0.65	0.6	0.34	0.18
GENE749X	YDL002C	|| NHP10 || 11695	1	0.31	0.18	0.22	0.13	0.33	0.36	0.09	0.27	0.06	0.03	0.16	-0.04	0.08	0.09	0.22	0.09	0.06	0.11	-0.49	0.09	0.37	0.23	0.25	-0.12	0.28	0.14	0.34	0.29	0.16	0.08	0.47		0.3	0.05	0.39	0.2	0.17	0.21	0.21	
GENE563X	YMR195W	|| ICY1 || 14314	1	1.59	0.38	0.38		0.75	0.65	0.56	0.19	0.01	0.14	1.88	0.79	0.69	0.22	0.22	-0.6	-0.86	-0.68	-0.95	-0.38	2.35	0.73	0.41	0.09	0.19	0.43	0.34	0.96	-0.4	-0.22	1.98	1.25	1.08	0.28	0.7	0.56	0.81		0.38	0.12
GENE566X	YPR027C	||  || 13327	1	1.02	0.27	0.55	0.34	0.38	-0.11	-0.13	0.25	0.22	0.36	1.09	0.31	0.31	0.18	-0.1	-0.22	-0.22	0.17	0.48	-0.11	1.25	0.38	0.25	-0.13	0.2	-0.02	0.05	0.79	0.09	0.1	1.27	0.3	0.3	-0.01	-0.02	0.01	0.25	0.42	0.28	0.01
GENE568X	YGL237C	|| HAP2 || 14379	1	0.7	0.22	0.41	0.17	0.29	-0.57	0.16	0.06	-0.19	0.08	0.75	0.03	0.08	0.12	0.17	0.14	0.05	-0.03	-0.03	-0.03	0.63	0.25	0.03	0.05	0.38	0.46	0.14	0.23	-0.16	-0.09	0.7	0.41	0.28	0.1	0.26	0.31	0.41		0.23	-0.08
GENE567X	YDR288W	|| NSE3 || 13113	1	0.45	-0.06	0.5	0.2	0.23	-0.19	0.01	0.36	0.06	0.11	0.64	0.02	0.46	0.01	-0.08	-0.19	0.23	0.27		0.13	0.85	0.07	0.26	0.1	0.33	0.31	0.24	0.7	0.34	0.14	0.4		0.33	0.13	-0.09	-0.01		0.03	0.29	-0.13
GENE479X	YEL057C	||  || 13837	1	0.76	0.3	0.42	-0.01	-0.25	-0.64	-0.13	0.15	0.14	0.1	0.42	0.43	0.61	-0.18	0.25	0.6	1.02	0.57	0.05	0.24	0.64	0.68	0.43	0.15	0.74	0.33	0.34	0.55	0.32	0.29	0.84	0.47	0.39	0.05		0.07	0.12	0.29	0.49	-0.15
GENE1676X	YFL029C	|| CAK1 || 13244	1	0.29	0.4	0.47	0.03	0.43	0.2	0.2	0.23	0.25	0.13	0.08		0.26	0.02	0.61	0.15	0.63		0.13	0.09	0.24	0.56	-0.08	-0.26	0.57	0.28	0.81	-0.75	0.53	0.02	0.19		0.24	0.09		0.33	0.53	0.26	0.22	0.83
GENE779X	YDR168W	|| CDC37 || 11210	1	0.03	0.12	0.44	0.23	0.06	0.59	0.23	0.19	0.27	-0.08	0.1	0.21	0.32	0.05	0.35	0.19	0.81	0.05		-0.1	0.12	0.44	0.5	0.08	0.62	0.3	0.62	-0.7	0.54	0.18	0.01	-0.1	0.32	0.2	0.1	0.03	0.41	0.25	-0.17	0.55
GENE777X	YPR148C	||  || 13726	1	0.18	0.39	0.07	0.31	0.33	0.95	0.48	0.35	0.37	-0.07	0.1	0.24	0.22	0.45	0.67	0.76	1.09	0.33	-0.11	-0.08	-0.33	0.12	0.09	0.26	0.75	0.22	0.59	-0.48	0.22	-0.12	0.05	-0.01	-0.05	0.36	0.43	0.58	0.65	0.4	0.09	0.3
GENE548X	YOR069W	|| VPS5 || 12449	1	0.26	0.31	0.26	0.29	0.02	0.48	0.34	0.13	0.19	-0.04	0.18	0.28	0.23	0.33	0.56	0.38	0.94	0.16		-0.2	0.1	0.4	0.23	0.27	0.31	0.14	0.38	-0.86	0.17	-0.14	-0.03	0.18	0.19	0.26		-0.01	0.28	0.14	-0.32	0.3
GENE549X	YGR101W	|| PCP1 || 15757	1	-0.13	0.56	-0.01	-0.01	0.09	0.24	-0.05	-0.1	-0.13	-0.17	-0.07	0.35	0.16	0.31	0.27	0.36	0.83	0.29	0.74	0.09	0.07	0.55	0.22	0.39	0.78	0.51	0.42	-0.51	0.06	0.11	-0.15	0.37	-0.03	0.28	0.31	0.19	0.34	0.13	-0.1	0.21
GENE550X	YGL181W	|| GTS1 || 12618	1	-0.04	0.6	0.03	0.22	0.12	0.5	0.24	-0.11	-0.02	-0.26	0.01	0.72	0.28	0.29	0.41	0.32	0.75	0.02	0.15	-0.29	-0.14	0.99	0.33	0.28	0.86	0.44	0.32	-0.74	0.09	-0.11	-0.13	0.17	0.11	0.34	0.51	0.25	0.33	0.16	-0.35	0.11
GENE551X	YGR048W	|| UFD1 || 11870	1	-0.29	0.37	0.26	0.15	0.1	0.31	0.19	0.12	0.03	0.01	-0.08	0.49	0.34	0.43	0.69	0.41	0.73	0.17	-0.05	-0.22	-0.33	0.88	0.35	0.34	0.67	0.62	0.41	-0.64	0.18	0.03	-0.27	0.33	0.09	0.18	0.27	0.37	0.5	0.11	-0.09	0.57
GENE552X	YHL002W	|| HSE1 || 16825	1	-0.01	0.43	0.27	0.11	-0.13	0.32	0.37	0.08	0.22	-0.03	0.17	0.64	0.33	0.15	0.36	0.27	0.78	0.18	0.01	-0.25	0.16	0.92	0.76	0.19	0.52	0.29	0.28	-0.78	0.25	-0.07	0.07	0.57	0.37	0.4	0.28	0.24	0.44	0.22	-0.11	0.4
GENE706X	YML131W	||  || 12919	1	-0.17	0.59	0.27	0.19	-0.1	0.01	-0.05	-0.26	-0.23	-0.35	0.33	0.79	0.61	0.39	0.46	0.35	0.79	-0.03		-0.23	0.25	1.23	0.6	0.4	0.75	0.24	0.14	-0.8	0.06	-0.08	0.09	1.03	0.57	0.6	0.41	0.32	0.19	-0.02	-0.19	0.3
GENE2663X	YDR435C	|| PPM1 || 13184	1	0.37	0.18	0.19	0.01	0.19	0.09		0.07	0.07	-0.04	0.54	0.57	0.49	0.31	0.09	-0.09	0.44	-0.04	0.04	-0.26	0.56	0.5	0.48	0.16	0.59	0.06	0.24	-0.22		0.06	0.43	0.22	0.3	-0.06	0.27	0.01	0.08	0.21	-0.12	-0.23
GENE1038X	YNL011C	||  || 12289	1	0.54		0.34	0.36	0.26	-0.21	0.15	0.29	0.29	-0.03	0.46		0.31	0.32	0.28	0.18	0.11	0.2	0.25	-0.11	0.68		0.44	0.38	0.2	0.32	0.29	0.19	0.32	0.13	0.54		0.11	0.12	0.29	0.23	0.13	0.09	-0.07	-0.18
GENE2660X	YNL289W	|| PCL1 || 16192	1	0.58	0.74	0.14	0.19	0.18	0.18	0.2	0.34	0.37	0.28	1.43	0.69	0.19	0.29	0.52	0.35	0.31	0.32	0.49	0.22	1.16	0.41	0.32	0.51	0.55	0.36	0.15	0.34	0.23	0.37	0.45	0.44	0.05	0.21	0.05	0.02	-0.04	0.14	0.16	-0.07
GENE2659X	YDL079C	|| MRK1 || 11627	1	0.59	0.74			0.11	-0.08	0.12	0.14	0.3	0.16	1.63	0.66	0.07	0.26	0.21	0.11	0.4	0.22	0.28	0.14	1.24	0.3	0.18	0.41	0.33	0.46	-0.05	0.15	0.07	0.22	0.39	0.35	-0.12		0.01	-0.03	-0.12	-0.06	0.03	-0.32
GENE972X	YHR097C	||  || 14110	1	1.03	0.72	0.35	0.14	0.22	0.29	0.15	0.1	0.1	-0.23	1.1	0.75	0.29	-0.01	0.22	0.3	0.78	0.23	0.12	-0.19	0.96	0.34	-0.21	0.12	0.51	0.28	0.17	-0.07	-0.05	-0.15	1.07	0.46	0.38	0.51	0.22	0.15	0.2	0.12	-0.03	-0.43
GENE971X	YLR251W	|| SYM1 || 12135	1	0.62		0.59	0.52	0.25	-0.04	0.21	0.11	0.19	0.24	0.58	0.46	0.31	0.21	0.17	0.37	0.36	0.3	0.38	-0.13	0.9		0.35	0.55	0.69	0.5	0.57	0.77	0.36	-0.1	0.78	1.01	0.23	0.33	0.22	0.05	0.12	0.13	0.03	-0.13
GENE1914X	YKR058W	|| GLG1 || 15318	1	0.74	0.92	0.26	0.75	0.51	0.43	0.62	0.27	0.25	-0.06	1.08	0.05	-0.04	-0.01	0.6	0.76	1.02	0.35	-0.27	-0.26	0.86	0.25	0.3	0.25	0.72	0.54	0.45	1	-0.19	-0.07	0.56		-0.06	-0.3	0.06	0.21	0.26	0.1	0.13	-0.19
GENE1888X	YPR030W	|| CSR2 || 13544	1	0.23	0.77	0.17	0.3	0.17	0.6	-0.07	0.22	0.13	0.21	0.69	0.29	0.1	0.44	0.41	0.36	-0.23	0.17	-0.23	-0.12	0.35	0.18	0.13	0.73	0.11	0.31	-0.04	0.42	-0.25	-0.56	0.4	0.97	-0.03	0.43	0.14	0.12	0.47		0.19	-0.18
GENE2658X	YPL230W	||  || 16598	1	0.42	1.02	0.31	0.61	0.13	0.5	0.21	0.18	0.44	0.01	0.88	0.21	0.21	0.34	0.27	0.08	-0.2	0.04	0.11	-0.49	0.74	0.49	0.47	0.9	0.24	0.06	-0.05	-0.49	-0.26	-0.22	0.54	1.03	0.13	0.59	-0.09	0.14	0.06		-0.05	-0.23
GENE2706X	YJL100W	|| LSB6 || 12745	1	-0.01	0.56	0.32	0.11	-0.19	0.25	-0.01	-0.31	-0.07	-0.44	0.38	0.81	0.36	0.49	0.19	0.01	0.07	-0.1	0.03	-0.25	0.11	0.49	0.58	0.76	0.51	0.06	-0.08	-0.25			-0.2	0.58	0.34	0.46	0.09	0.28	0.18	-0.32	-0.4	-0.83
GENE2642X	YDL161W	|| ENT1 || 14863	1	0.55		0.72	0.73						-0.57	0.81		0.6	0.79					-0.29	-0.12	0.39		0.91			0.08				-0.05	0.06		0.51	0.93					-0.4	-0.84
GENE2641X	YJL123C	||  || 14699	1	0.45	0.7	0.19	0.42	0.07	0.2	-0.22	-0.22		-0.42	0.53	0.67	0.23	0.36	-0.03	-0.04	0.37	-0.01	-0.17	-0.17	0.27	0.27	0.48	0.43	0.28	-0.08	-0.04	-0.55	-0.01	0.06	0.16	0.37	0.31	0.5	0.06	0.03	0.03	-0.29	-0.29	-0.51
GENE2675X	YOL055C	|| THI20 || 16148	1	0.59	0.56	0.27	0.51		0.15	-0.18	-0.12	0.26	-0.26	1.53	1.2	0.74	0.66	0.11	0.06	0.5	0.15	0.51	0.2	1.32	1.23	1.19	0.85	0.44	0.14	0.22	-0.02	0.34	0.13	0.16	0.54	0.29	0.57	-0.47	-0.33	-0.36	-0.54	-0.39	-0.54
GENE2676X	YHR216W-3UTR	|| IMD2 || 17387	1	0.46	0.72	0.04	-0.01	0.08	0.03	0.18	-0.09	-0.24	-0.05	0.76	1	0.61	0.41	1.15	0.6	0.38	-0.12	0.59	-0.27	0.68	1.57	1.01	0.93	0.86	0.56	0.55	-0.34	0.2	-0.14	0.51	0.95	-0.14	0.22	0.09	0.05	-0.25		-0.26	-0.2
GENE2690X	YBR145W	|| ADH5 || 11339	1	0.9	1.42	0.52	0.51	0.23	-0.08	-0.03	-0.26	-0.57	-0.52	1.02	1.74	0.81	0.57	0.15	-0.04	-0.06	-0.22	-0.04	-0.34	1.36	2.45	1.34	1	0.8	0.38	0.52		0.09	0.17	1.25		0.48	0.74	0.52	0.1	0.06	-0.22	-0.71	-0.5
GENE2688X	YHL019C	|| APM2 || 11996	1	0.48	0.73	0.22	0.33	0.13	-0.02	0.08	0.2	0.11	0.01	0.33	0.39	0.18	0.28	-0.15	-0.06	0.09	0.19	0.1	-0.12	0.56	0.49	0.41	0.36	0.15	-0.01	-0.12	0.28	-0.01	-0.05	0.67		0.13	0.38	0.08	-0.14	0.01	-0.08	0.1	-0.1
GENE2686X	YPR157W	||  || 13690	1	0.61	0.44	0.5	0.46	-0.08	-0.23	0.09	-0.03	0.17		0.08	0.68	0.25	0.47		-0.17	-0.26	-0.01	0.34	-0.1	0.43	0.41	0.17	0.61	0.19	0.35	0.06	-0.12	0.06	-0.17	0.62	0.41	0.65	0.55	0.32	0.14	-0.09	-0.09	-0.05	-0.04
GENE2665X	YMR119W	|| ASI1 || 13468	1	0.19	0.26	0.4	0.38	0.05	-0.4	-0.32	-0.13	0.13	-0.26	0.86	0.18	0.28	0.45	0.61	0.04	-0.22	0.08	0.55	-0.02	0.86	0.89	0.78	0.68	0.8	0.37	0.07	-0.56	0.34	0.18	0.3	0.51	0.07	0.32	0.62	-0.2	-0.75	0.03	-0.13	-0.33
GENE2666X	YLR085C	|| ARP6 || 14892	1	0.46	0.4	0.23	0.07	-0.14	-0.19	0.05	-0.14	0.02	-0.02	0.49	0.48	0.04	0.09	0.4	0.41	0.11	-0.07		-0.12	0.46	0.63	0.51	0.23	0.32	0.29	-0.04	-0.61	-0.04	-0.24	0.33	0.5	0.11	0.25	0.25	-0.08	-0.61	-0.06	-0.11	-0.25
GENE721X	YKL129C	|| MYO3 || 13511	1	0.22	0.64	0.2	0.56	0.49	0.05	0.22	-0.07	0.19	-0.25	0.81		0.54	0.77	0.72	0.42	0.03	0.21	0.02	-0.34	0.51	0.82	0.58	0.74	0.18	0.32	-0.17	-0.62	0.25	-0.26	0.3	0.59	0.24	0.56	0.52	0.08	-0.57	-0.08	0.03	-0.44
GENE2664X	YGR070W	|| ROM1 || 11274	1	0.42	0.44	0.5	0.71	-0.12		-0.02	-0.02	0.23	-0.04	0.7		0.36	0.61	0.47	0.34	-0.17	0.13	0.74	-0.07	0.42	0.9	0.54	1.11	0.11	0.42	-0.16	-0.12	0.41	-0.32	0.21	0.2	0.37	0.65	0.44		-0.53	0.02	-0.11	-0.44
GENE718X	YHR017W	|| YSC83 || 12503	1	1.01	0.67	0.69	0.67	0.67	0.67	0.03	-0.17	-0.33	-0.24	0.96	0.4	0.43	0.77	0.93	0.42	0.98	-0.12	-0.16	-0.3	0.85	0.75	0.79	0.44	0.3	0.16	0.2	-0.77	0.11	0.14	0.99		0.42	0.54	0.19	-0.08	-0.08	-0.13	-0.38	-0.29
GENE2662X	YBL086C	||  || 15411	1	0.8	0.53	0.59	0.58	0.2	-0.44	0.57	0.13	0.15	-0.25	0.83	0.24	0.2	0.12	0.05	0.04	-0.39	-0.26	-0.22	-0.14	0.99	0.48	0.61	0.43	0.25		-0.1	0.08	-0.36	-0.14	0.85	0.25		0.65	0.21	0.12	-0.22	0.22	0.03	0.01
GENE766X	YOR070C	|| GYP1 || 16531	1	0.9	0.41	0.58	0.62	-0.02	-0.11	-0.02	0.11	-0.06	0.05	0.92	0.55	0.45	0.4	0.07	0.39	0.49	0.03	0.19	0.1	0.86	-0.02	0.61	0.22	0.05	-0.36	0.2	-0.24		0.24	0.75	0.31	0.59	0.58	0.07	-0.24	0.12	-0.11	-0.17	-0.52
GENE764X	YCL051W	|| LRE1 || 14763	1	1.02	0.54	0.43	0.58	0.09	-0.31	0.28	0.24	0.12	0.11	0.72	0.24	0.16	0.48	-0.02	0.15	0.17	0.17	0.42	-0.03	0.92	0.1	0.56	0.64	0.6	0.15	0.03	-0.13	0.2	0.17	0.83	0.59	0.45	0.62	0.04	-0.34	-0.32	-0.04	0.14	-0.13
GENE763X	YPL165C	|| SET6 || 15280	1	1.03	0.48	0.66	0.74	-0.22	-0.21		0.02	-0.12	-0.15	1.07	0.7	0.49	0.94	0.01		0.6	0.18		-0.11	1.09	0.57	0.98	0.96	0.18	0.16	0.04	-0.36	-0.26	0.06	1.18	0.41	0.31	0.7	0.15	0.03	-0.27	-0.02	-0.09	-0.3
GENE762X	YOR049C	|| RSB1 || 14778	1	1	0.54	0.32	0.35	-0.09	-0.18	0.4	-0.18		-0.14	1.56	0.73	0.29	0.49	-0.09	-0.06	-0.06	-0.2	0.17	0.07	1.03	0.31	0.59	0.53	0.23	0.03	-0.14	-0.25	-0.14	0.17	1.25	0.37	0.48	0.63	0.06	-0.01	-0.28	-0.13	-0.04	-0.04
GENE761X	YGL096W	|| TOS8 || 15877	1	1.35	0.18	0.35	0.54	0.01	-0.08	0.14	0.08	0.16		1.13	0.01	0.2	0.6	0.05	0.11	0.07	-0.08	0.07	0.02	1.39	-0.01	0.32	0.28	0.24	0.08	-0.2	-0.33	0.03	0.15	1.2	0.27	0.26	0.31		0.01	0.14	-0.2	0.16	-0.27
GENE513X	YIL045W	|| PIG2 || 15703	1	2.04	0.65	0.61	-0.05	-0.16	0.24	0.26	0.13	0.18	0.16	2.6		-0.09	0.2	0.64	0.45	1.01	0.25	0.08	-0.05	2.32	-0.45	0.21	0.51	0.4	0.23	0.51	-0.61	0.33	0.16	2.09		0.35	0.17	-0.04	0.08	0.1	0.29	0.23	
GENE856X	YER066W	||  || 14251	1	1.12	0.25	0.28	0.14	0.05	0.1	0.52	0.31	0.14	0.1	1.01	0.05	0.38	0.51	0.26	0.19	0.54	0.28	0.35	0.22	1.25	0.28	0.2	0.12	0.28	0.04	0.19	-0.05	0.34	0.12	1.05	0.25	0.09	0.1		0.22	0.47	0.28	0.17	
GENE855X	YAL028W	|| FRT2 || 13772	1	1.24	0.68	0.64	0.62	-0.18	0.12	0.13	0.17	0.37	0.1	1.45	1.26	0.45	0.49	-0.02	0.01	0.31	-0.12			1.35	1.02	0.24	0.17	0.54	0.11	0.27	-0.44	0.32	0.51	0.96	0.61	0.48	0.54		-0.24	0.36	-0.12	-0.08	-0.07
GENE759X	YMR020W	|| FMS1 || 11183	1	0.72	0.8	0.31	0.12	0.04	0.02	0.28	0.04	0.15	0.13	1.09	0.65	0.17	0.11	0.01	0.07	0.11	0.21	0.12	0.37	0.94	0.53	0.28	0.07	0.07	-0.05	-0.03	0.03	0.02	0.31	0.98	1.04	0.15	0.23	0.1	0.36	0.18	-0.1	-0.05	-0.14
GENE978X	YOR031W	|| CRS5 || 11818	1	0.45	1.11	0.96	0.62	0.33	0.52	0.34	0.26	0.1	0.13	0.44	1.17	0.96	0.25	0.55	0.37	-0.07	0.26	-0.65	-0.31	0.65		0.51	0.15	0.29	-0.03	-0.03		-0.08	-0.48	0.8		0.46	0.41	0.05	0.31	0.07	0.03	-0.26	0.03
GENE725X	YDL017W	|| CDC7 || 15030	1	0.5	0.7	0.64	0.67	0.06	0.18	-0.06	-0.35	-0.38	-0.3	0.77	0.56	0.44	0.29	0.52	0.13	0.93	-0.13	0.12	-0.08	0.75	0.68	0.59	0.21	0.35	-0.07	0.21	-0.89	-0.15	-0.01	0.63	0.69	0.89	0.7	0.13	-0.08	-0.02	-0.27	-0.31	
GENE726X	YDR406W	|| PDR15 || 15306	1	0.4	1.36	0.74	0.49	-0.53	-0.33	-0.04	-0.45	-0.24	-0.23	2.15	1.78	1.17	0.68	-0.01		0.69	0.06	0.5	-0.18	0.4	1	0.69	0.63	0.22	-0.1	-0.05	-0.93	-0.25	-0.13	0.74		1.24	1.26	0.35	0.03	-0.22	-0.07	-0.41	-0.26
GENE760X	YGR289C	|| MAL11 || 12332	1	0.65	1.21	0.56	0.79	0.13	0.2	0.17	-0.11	-0.09	-0.07	1.11	0.7	0.17	0.39	0.02		-0.42	0.17	0.1	-0.06	1.02	0.83	0.51	0.43	0.23	0.05	0.1		-0.22	-0.24	1.08	0.49	0.31	0.25	-0.01	0.19	-0.34	-0.32		0.16
GENE2652X	YGR052W	||  || 16371	1	2.64		2.01	2.05	0.37	0.09		-0.63	-0.19	-0.56	2.24	1.18	0.78	1.25	0.44	-0.07	-0.34	-0.51			2.32		0.33	-0.01	-0.31	-0.52		-1.39	-0.51		2.49	1.79	1.66	0.35		0.31	-0.02	-0.22	-0.41	-0.42
GENE2591X	YIL112W	|| HOS4 || 12156	1	1.62	1.15	0.68	0.38	-0.27	-0.16	-0.19	-0.25	0.13	-0.34	1.99	1.3	0.47	0.13	-0.21	-0.27	-0.12	-0.3	-0.03	-0.35	1.69	1.05	0.43	0.2	-0.09	-0.34	-0.4	-1	-0.34	-0.22	1.58	1.16	0.76	0.46	-0.25	-0.46	-0.11	-0.41	-0.49	-0.41
GENE2592X	YBL095W	||  || 11935	1	0.81	0.64	0.32	0.02	-0.02	-0.27	-0.31	-0.38	-0.33	-0.22	0.83	0.82	0.28	0.04	-0.26	-0.15	-0.21	-0.27	0.19	-0.2	0.84	0.79	0.33	-0.09	-0.18	-0.28	-0.27	-0.78	-0.26	-0.03	0.81	0.94	0.52	0.27	0.29	-0.01	-0.15	-0.1	-0.03	-0.17
GENE767X	YHL008C	||  || 13098	1	1	0.92	0.39	0.24	-0.31	-0.69	-0.13	-0.15	-0.23	0.05	1.47	0.91	0.52	0.4	0.15	-0.15	0.16	0.01	-0.07	0.17	1.19	0.91		0.81	0.09	-0.17	-0.23	-0.28	-0.1	0.27	1.13	1.08	0.73	0.65	0.34	-0.11	0.02	-0.05	-0.07	-0.17
GENE703X	YKL217W	|| JEN1 || 11571	1	1.17	1.53	0.89	0.72	-0.12	-0.64	-0.51	-0.23	-0.3	0.25	1.46	2.41	1.42	1.28	-0.08	-0.26	-0.06	0.64	1.17	0.87	1.24	1.51	1.23	0.86	-0.11	-0.5	-0.61	-0.26	0.07	0.58	1.35	2.13	1.58	2	0.74	0.38	0.35	0.37	0.33	0.55
GENE893X	YGR110W	||  || 13578	1	0.07	0.74	0.66	0.79	0.21	0.51	0.2	-0.09	-0.08	-0.03	0.3	0.68	0.76	0.89	0.4	0.14	-0.31	0.15	0.06	-0.1	0.33	0.79	0.77	0.44	-0.2	0.06	-0.47		-0.44	-0.25	0.48	1.19	0.68	0.85	0.15	0.26	0.11	0.16	0.01	0.11
GENE2645X	YOR019W	||  || 14444	1	0.76	0.7	0.39	0.65	-0.01	-0.23	-0.36	-0.28	-0.2	-0.25	0.76	0.58	0.47	0.59	-0.05	-0.24	-0.49	-0.32	-0.23	-0.02	0.58	0.54	0.29	0.52	0.01	-0.05	-0.38	-0.24	-0.03	0.04	0.55	1.01	0.5	0.55	-0.08	0.16	-0.04	-0.24	-0.2	-0.25
GENE2691X	YDR255C	|| RMD5 || 15730	1	0.34	0.6	0.29	0.59	-0.13	0.26	-0.22	-0.11	-0.2	-0.31	0.75	0.59	0.55	0.79	0.28	0.19	-0.11	0.03	-0.14	-0.31	0.62	0.82	0.93	0.85	0.4	0.1	-0.13	-0.01	-0.25	-0.14	0.53		0.5	0.69	-0.01	-0.25	-0.1	-0.22	-0.19	-0.37
GENE2647X	YGL208W	|| SIP2 || 15816	1	0.58			0.41							0.55										0.68		0.24							0.02	0.37			0.59						-0.32
GENE2648X	YMR081C	|| ISF1 || 15916	1	1.8	1.32	1	1.27	0.42	0.07	-0.55	-0.57	-0.32	-0.81	1.61	0.88	0.98	1.31	0.63	-0.2	-0.24	-0.62	-0.32	-0.36	1.63	0.77	1.07	0.79	0.96	-0.14	-0.24	-0.28	-0.37	-0.2	1.6	1.12	0.74	1.01	0.14	-0.27	-0.58	-0.79	-0.51	-1.14
GENE2649X	YBR183W	|| YPC1 || 14474	1	0.86	1.56	0.76	0.71	0.11	0.13	-0.27	-0.46	-0.59	-0.93	0.92	1.42	0.7	0.62	0.26	0.32	0.35	-0.12		-0.84	0.94	1.46	0.56	0.53	0.79	0.11	0.04	-0.49	-0.3	-0.67	0.39	0.85	0.48	0.93	0.29	-0.24	-0.15	-0.61	-0.83	-1.16
GENE2643X	YLR205C	|| HMX1 || 16690	1	0.9	2.1	1.49	1.23	0.03	-0.51	-0.81	-1	-0.85	-0.8	1.3	2.04	1.85	1.28	0.05	-0.38	-0.41	-0.63	-0.96	-0.51	1.08	1.71	1.88	1.35	0.38	-0.22	-0.67	-0.71	-0.81	-0.56	0.5	2.31	1.76	1.74	0.73	0.08	-0.67	-0.98	-0.86	-0.8
GENE2644X	YOL013C	|| HRD1 || 16914	1	0.34	0.64	0.54	0.74	0.09	-0.32	-0.17	-0.25	-0.32	0.01	0.65	0.5	0.54	0.38	0.22	-0.14	-0.47	-0.28	-0.44	-0.38	0.61	0.99	0.65	0.58	0.12	-0.01	-0.19	0.01	-0.25	-0.12	0.43	0.56	0.64	0.55	0.23	-0.03	-0.41	0.05	-0.17	-0.17
GENE968X	YER020W	|| GPA2 || 12254	1	0.59	0.72	0.24	0.13	0.13	-0.27	-0.08	0.06	0.09	-0.09	0.77	0.75	0.36	0.13	0.04	0.06	0.38	0.17	0.05	0.04	0.64	0.9	0.31	0.38	0.18	-0.2	-0.2	-0.57	-0.23	-0.19	0.83		0.23	0.5	0.12	-0.11	-0.21	-0.09		-0.15
GENE2695X	YKR011C	||  || 14568	1	0.94		0.87	0.14	0.02				-0.1	-0.34	1.09		0.87		-0.03	-0.15					0.97		0.95		0.37	-0.47				-0.18	0.68				0.27	0.08			-0.14	-0.27
GENE2694X	YBR214W	|| SDS24 || 13066	1	1.08	1.58	0.72	0.77	-0.27	-0.38	-0.59	-0.49		-0.43	1.88	1.78	0.69	0.39	-0.62	-0.67	-0.4	-0.46	0.35	0.05	1.42	1.49	0.98	1.02	0.13	-0.75	-0.47	-0.44	-0.15	-0.11	1.04	1.46	0.7	1.03	-0.34	-0.29	-0.26	-0.47	-0.1	-0.05
GENE963X	YAL031C	||  || 16375	1	0.66	0.8	0.58	0.79	0.03		0.15	-0.02	0.19	-0.09	0.92	0.72	0.39	0.64	0.31	0.1	-0.21	0.19		-0.06	0.79	1.2	0.59	0.83	0.95	0.43	-0.17	-0.61	0.21	0.1	0.71	1.02	0.52	0.64	-0.08	-0.02	-0.51	0.11	0.19	-0.08
GENE1568X	YJR091C	|| JSN1 || 13878	1	0.41	0.7	0.69	0.65	0.12	-0.28	0.15	0.1	0.06	-0.43	1.16	0.66	0.79	0.63	0.87	0.56	0.24	0.28	0.19	-0.09	0.63	1.06	0.56	0.71	0.38	0.12	0.04	-0.73	0.12	-0.26	0.62	0.87	0.52	0.58	0.64	-0.05	-0.3	0.03	0.15	-0.08
GENE975X	YMR031C	||  || 15514	1	0.37	1.18	0.64	0.79	0.2	0.32	0.05	0.09	0.22	0.02	1.02	0.97	0.63	0.61	0.15	0.15	0.36	0.21	0.03	-0.2	0.48	1.05	0.77	0.71	0.23	0.02	-0.02	-0.6	-0.26	-0.28	0.29	0.77	0.58	0.92	0.26	0.14	0.26	0.17	0.07	0.1
GENE974X	YOL048C	||  || 14583	1	0.47	0.64	0.39	0.22	0.17	0.18	0.11	0.02	0.11	-0.16	0.8	0.47	0.27	0.17	-0.01	-0.21	0.29	-0.02		-0.19	0.64	0.64	0.62	0.2	0.38	0.16	0.16	-0.35	0.01	-0.45	0.42	0.61	0.22	0.48	0.32	0.35	0.31	0.33	0.1	-0.01
GENE933X	YOR054C	|| VHS3 || 15509	1	0.56	0.99	0.32	0.44	0.51	-0.28	0.16	0.25	0.09	-0.04	0.81	0.71	0.58	0.61	0.49	0.41	0.56	0.12	-0.1	-0.09	0.56	0.65	0.5	0.74	0.67	0.14	0.04	-0.32	-0.17	-0.2	0.75	1.27	0.22	0.42	0.23	0.09	-0.2	0.05	0.07	0.05
GENE973X	YAL061W	||  || 10860	1	2.4	2.65	1.02	0.71	0.29	0.69	0.31	-0.18	0.06	-0.42	2.98	2.83	1.01	1.18	1.17	1.02	0.85	0.05	0.44	-0.61	2.45	2.52	0.64	0.27	0.66	0.11	-0.3	-1.34	-0.48	-0.77	2.29	2.5	0.67	1.03	-0.17	0.49	0.31	0.04	-0.2	0.09
GENE936X	YAL034C	|| FUN19 || 15927	1	1.4	1.11	1.22	0.88	-0.04	-0.06	0.09	-0.05	0.25	-0.28	1.7	0.97	0.34	0.66	0.65	0.22	0.28	0.21		-0.22	1.37	0.58	0.38	0.63	0.71	-0.01	0.07	-0.54	-0.11	-0.19	1.12	0.75	0.4	1.24	0.34	-0.09	-0.05	-0.07	-0.22	-0.04
GENE879X	YBR054W-3UTR	|| YRO2 || 17431	1	1.77	2.02	1.4	1.27	0.13	-0.14	-0.61	-0.88	-0.2	-0.21	2	1.74	1.44	1.11	-0.43	-0.8	-0.64	-0.19	0.85	0.38	2.09	2.29	2.07	1.42	0.69	0.22	0.27	-0.09	0.79	0.67	2.13	1.5	1.29	1.32	0.08	-0.36	-0.47	-0.5	-0.4	-0.25
GENE880X	YBR054W	|| YRO2 || 16051	1	1.51	2.1	1.86	1.85	-0.25	-0.59	-0.44	-0.45	-0.52	-0.29	1.36	2.53	1.76	1.55	-0.26	-0.59	0.02	0.18	0.86	0.17	1.26	2.2	2.24	2.24	0.66	0.16	0.48	0.08	0.8	0.68	1.52	2.3	1.54	2.02	0.42	-0.1	-0.29	-0.09	-0.57	-0.09
GENE881X	YJR115W	||  || 11858	1	0.98	2.34	1.41	1	0.11	0.1	0.19	-0.56	-0.44	-0.68	2.07	2.83	1.57	1.11	0.18	-0.33	-0.87	-0.28	-0.26	-0.5	1.66	3.02	1.53	1.17	0.62	0.07	0.05	0.98	-0.07	-0.34	1.51	2.8	1.32	1.03	0.88	0.3	-0.36	-0.13	-0.69	-0.07
GENE882X	YNL194C	||  || 12231	1	2.22	2.52	1.84	1.91	0.02	0.16	-0.35	-0.3	0.27	0.07	2.04	1.44	1.03	0.94	-0.34	-0.53	-0.64	0.12	0.16	-0.01	2.44	2.46	1.85	1.69	0.34	-0.19	-0.45	-0.33	-0.42	-0.53	2.4	2.99	1.81	2.1	0.36	-0.07	-0.25	0.07	-0.01	0.13
GENE883X	YOR100C	|| CRC1 || 12090	1	1.1	1.98	1.07	1.06	0.33	-0.28	-0.01	-0.29	-0.33	-0.3	1.49	2.24	1.31	1.4	0.42	-0.08	-0.22	-0.09	0.38	0.24	1.42	1.94	1.04	0.73	-0.13	-0.15	-0.7	-0.37	-0.45	-0.14	1.33	3.01	1.94	2	1.19	0.85	0.74	0.09	-0.1	0.38
GENE894X	YGR236C	|| SPG1 || 14269	1	1.97	3.84	3.05	2.44	1.38	0.85	0.17	-0.26	-0.4	-0.38	1.61	2.83	1.95	2.01	1.11	0.32	-0.35	-0.13	-0.68	-0.66	1.87		2.1	1.4	0.24	0.16	0.01	0.15	-0.61	-0.86	2.38	3.15	2.09	2.03	0.74	0.04	-0.02		-0.07	0.19
GENE979X	YGR268C	|| HUA1 || 13263	1	0.62	0.94	0.48	0.61	0.4	0.14	-0.07		0.05	-0.27	0.47	0.73	0.4	0.33	0.03	-0.03	-0.35	-0.09	-0.03	-0.15	0.65	1.11	0.48	0.25	0.21	-0.1	-0.39	-0.1	-0.4	-0.17	0.8	0.95	0.31	0.54	0.25	0.18	-0.04	0.18	0.21	-0.12
GENE895X	YJL137C	|| GLG2 || 15953	1	0.51	1.57	1.26	1.23	0.28	-0.28	-0.03	-0.28	-0.28	-0.35	0.63	1.5	1.12	1.13	0.09	-0.12	0.05	-0.32	-0.17	-0.05	0.46	1.11	1.38	1.12	0.17	-0.2	-0.09	-0.28	-0.17	-0.01	0.22	1.02	0.88	1.36	0.47	0.35	0.38	0.1	-0.22	-0.19
GENE977X	YBR280C	||  || 13296	1	0.56	1.41	0.73	0.9	-0.13	-0.28	-0.02	-0.13	-0.05	-0.37	0.92	1.43	0.84	1.08	0.81	0.42	0.16	0.03	0.08	-0.26	0.72	1.49	1.17	1.13	0.61	0.22	-0.04	-0.74	-0.22	-0.64	0.57	1.23	0.66	0.96	0.3		-0.61		-0.05	-0.14
GENE976X	YBR139W	||  || 11363	1	0.29	1.16	0.65	1.01	0.3	0.39	-0.05	-0.24	-0.1	-0.47	0.97	0.98	0.92	1.07	0.28	0.23	0.31	0.03	0.07	-0.57	0.69	1.13	1.15	1.18	0.33	0.02	-0.22	-0.77	-0.49	-0.45	0.44	0.85	0.47	1.31	0.18	-0.03	-0.11	-0.2	-0.41	-0.29
GENE980X	YJR096W	||  || 14958	1	1.68	1.81	1.39	1.32	0.85	0.43	0.07		-0.07	-0.25	1.25	1.93	1.2	0.98	0.26	0.16	0.39	-0.23	-0.4	-0.36	1.61	1.82	1.45	0.81	0.51	0.1	-0.05	-0.37	-0.24	-0.59	1.53	1.58	0.98	1.06	0.41	-0.19	-0.14	-0.18	-0.43	-0.19
GENE981X	YDR391C	||  || 13359	1	0.93	0.8	0.72	0.37	0.46	-0.14	0.07	0.16	0.02	-0.13	0.94	1.02	0.53	0.04	-0.05	-0.21		0.03		-0.16	1.17	1.43	0.79	0.32	0.33	0.18	0.27	0.03	0.27	-0.16	1.14	0.7	0.64	0.4	0.49	0.2	0.13	0.15	-0.08	-0.33
GENE982X	YBR024W	|| SCO2 || 14981	1	0.47	0.59	0.27	0.31	0.3	-0.26	-0.06	-0.11	-0.04	-0.01	0.6	0.37	0.09	0.27	0.07	0.03	0.08	0.09	-0.08	0.12	0.61	0.61	0.39	0.26	0.25	0.15	0.38	-0.08	0.29	0.13	0.75	0.49	0.38	0.18	0.22	-0.05	-0.12	0.14		-0.11
GENE765X	YMR029C	|| FAR8 || 12956	1	0.81	0.73	0.5	0.49	0.06	0.1	0.33	0.05	0.25	-0.22	0.89	0.61	0.41	0.48	0.05	0.1	0.12			0.22	0.65	0.13	0.53	0.36	0.29	-0.3	0.18	-0.15	0.11	0.12	0.68	0.61	0.47	0.74	0.05	0.1	0.31	-0.22	-0.21	-0.34
GENE2697X	YGR213C	|| RTA1 || 12810	1	0.54		1.06	0.85		0.07					0.48		0.68		0.36	-0.06				-0.27	0.45		0.67			-0.23				-0.46	0.81		1.15	1.18	0.77	0.48			0.02	-0.21
GENE2698X	YPL171C	|| OYE3 || 14304	1	1.49	2.66	1.87	1.25	0.44	0.3	0.21	-0.12	-0.21	-0.18	0.84	1.53	0.6	0.46	0.19	-0.14	0.11	-0.27		-0.71	0.83	1.62	0.7	0.48	0.46	-0.07	-0.23	-0.86	-0.29		1.7	3.24	1.82	1.81	0.96	0.84	0.68	0.28	-0.43	-0.19
GENE2699X	YCR021C	|| HSP30 || 11298	1	5.14	4.75	4.29	4.18	2.01	1.37	0.31	-0.42	-0.77	-0.51	3.19	0.97	0.21	-0.31		-1	-1.14	-0.77		-0.68	3.98	2.82	1.94	0.94	0.25	-0.37	-0.98	-1.22	-0.45	-0.69	4.63	4.56	2.95	3.05	0.45	0.19	-0.63	-0.56	-0.38	-0.62
GENE2696X	YAR028W	||  || 13007	1	0.87	0.8	0.78	0.47	0.44	-0.27		-0.16	-0.4	-0.32	0.87	1	0.45	0.18	-0.3	-0.5	-0.41	-0.45	-0.37	-0.43	1.09	1.09	0.76	0.04	-0.02	-0.02	-0.35	0.25	-0.28	-0.4	1.11	1.02	0.88	0.44	0.24	0.11	0.1	-0.17	-0.13	-0.29
GENE2693X	YLR142W	|| PUT1 || 13657	1	1.93	2.71	1.79	1.75	0.08	-0.31	-0.88	-0.73	-0.58	-0.69	2.7	2.53	1.57	1.05	-0.75	-1.06	-1.37	-0.92	-0.22	-0.8	2.15	2.51	1.72	0.86	-0.59	-0.82	-1.09	-0.15	-0.95	-0.98	2.2	3.12	2.29	2.28	0.44	-0.11	-0.56	-0.65	-0.51	-0.82
GENE2692X	YKR100C	|| SKG1 || 14670	1	0.61			0.63							0.59								-0.04		0.43										0.36	1.02		0.74					0.17	
GENE2689X	YHR199C	||  || 12375	1	0.34	0.71	0.08	0.03	0.22	-0.22	-0.09	-0.23	-0.17	-0.22	0.42	0.72	0.26	0.17	-0.12	-0.15	-0.11	-0.15	0.12	-0.25	0.49	0.87	0.23	0.21	0.44	0.1	-0.13	0.19	-0.27	-0.08	0.44	0.82	0.11	0.32	0.46	0.27	0.2	0.08	-0.09	-0.28
GENE2646X	YPL219W	|| PCL8 || 11786	1	0.39	0.48	0.2	0.44	0.1	-0.51	-0.03	-0.28	-0.18	-0.12	0.32	0.24	0.31	0.58	-0.05	-0.08	0.26	-0.15	-0.21	-0.13	0.36	0.38	0.46	0.32	0.29	0.06	-0.34	0.26	-0.28	-0.22	0.38	0.79	0.28	0.64	-0.08	0.06	-0.08	-0.19	-0.09	-0.62
GENE698X	YLR240W	|| VPS34 || 16306	1	0.26	0.5	0.35	0.55	0.17	-0.4	0.19	-0.06	-0.01	-0.04	0.32	0.28	0.34	0.63	-0.14	-0.04	0.17	0.04	0.19	-0.12	0.28	0.1	0.6	0.56	0.16	0.08	-0.05	0.56	-0.04	0.1	0.52	0.68	0.44	0.71	-0.25	-0.14	-0.03	-0.05	-0.04	-0.43
GENE697X	YOR245C	|| DGA1 || 13375	1	0.23	0.5	0.17	0.49	0.14	0.05	-0.43	-0.28	-0.19	-0.23	0.41	0.34	0.25		0.28	0.22	0.05	0.09	0.19		0.41	0.62	0.68	0.56	0.28	0.12	0.1	0.81	-0.1	-0.1	0.32	0.57	0.19	0.67		-0.38	0.09	-0.14	-0.16	-0.41
GENE2672X	YNL025C	|| SSN8 || 12447	1	0.55	0.48	0.65	0.61	-0.01	-0.65	-0.03	-0.1	-0.06	-0.2	0.57	0.25	0.31	0.55	0.09	-0.06	-0.61	-0.53	0.43		0.75	0.35	0.67	0.29	0.09	0.02	-0.1	0.12	-0.18	-0.16	0.54	0.29	0.45	0.57	-0.02	0.03	-0.28	0.2	0.01	-0.01
GENE2589X	YLR176C	|| RFX1 || 14322	1	0.95	0.46	0.47	0.59	-0.18		-0.02	-0.22	0.11	-0.15	1.11		0.28	0.38	0.32	0.24	-0.17	-0.23		-0.16	0.83	0.56	0.77	0.28	0.14	-0.12	-0.6	-1.04	-0.01		0.9	1.03	0.75	0.65		-0.24	-0.82	-0.24	0.16	-0.45
GENE2680X	YML020W	||  || 15315	1	0.33	0.37	0.66	0.46		-0.14	0.32	0.04	0.23	-0.08	0.59	0.35	0.35	0.42	0.1	0.29	0.29	0.15	0.33	0.03	0.55	0.12	0.42	0.44	0.04	-0.18	-0.13	-0.69	-0.13	0.06	0.29	0.13	0.45	0.61	-0.17	-0.27	-0.29	-0.12	-0.19	-0.25
GENE2681X	YDR425W	|| SNX41 || 15356	1	0.6	0.62	0.96	0.9	0.31		0.42	0.06	-0.02	-0.21	0.75		0.88	0.89	1.04	0.81	-0.02	0.47		-0.25	0.54	0.45	0.9	0.81	0.07	0.16	-0.45	-0.94	0.07	-0.33	0.61	0.32	0.88	0.97		0.04	-0.68	-0.1	0.09	-0.67
GENE2679X	YJL083W	|| TAX4 || 13943	1	0.57	0.28	0.33	0.6	-0.09	-0.02	0.12	-0.11	0.07	-0.09	0.47	0.46	0.3	0.74	0.09	-0.02	-0.02	0.05	0.39	0.06	0.5	-0.03	0.29	0.34	0.06	0.03	-0.35	-0.26	-0.18	0.05	0.37	0.18	0.46	0.44	-0.17	-0.18	-0.06	-0.35	0.01	-0.24
GENE702X	YBR050C	|| REG2 || 16961	1	0.2	0.7	0.39	0.3	0.34	-1.01	0.25	0.36	0.25	0.12	0.96	1.01	0.91	1.12	1.12	0.62	0.09	0.28	-0.2	-0.24	0.65	0.75	0.45	0.57	0.49	-0.08		-0.59	-0.59	-1.17	0.27	1.09	0.51	0.73	0.48	0.3	-0.03		0.03	0.01
GENE727X	YLR133W	|| CKI1 || 12141	1	0.37	0.75	0.56	0.62	0.13	0.13	0.19	-0.12	0.34	-0.06	0.62	0.84	0.36	0.5	-0.01	0.18	0.23	-0.17	0.48	0.06	0.27	0.3	0.35	0.45	0.19	-0.36	-0.06	-0.26	-0.11	-0.08	0.16	0.63	0.12	0.69	0.11	0.46	0.04	-0.15	0.01	0.32
GENE715X	YPL249C	|| GYP5 || 13076	1	0.07	0.53	0.31	0.4	0.18	0.11	0.02	-0.04	-0.1	-0.24	0.47	0.45	0.52	0.6	0.3	0.36	0.73		-0.05	0.11	0.19	0.3	0.77	0.83	0.13	-0.07	0.18	-0.59	-0.07	0.05	0.14	0.27	0.01	0.7	0.3	0.22	0.1	-0.25	-0.12	-0.49
GENE1560X	YPL150W	||  || 12031	1	0.26	0.5	0.96	0.58	-0.04	0.13	0.43	0.19	0.42	-0.06	0.34	0.48	0.17	0.54	0.39	0.35	0.55	0.32	0.34	0.01	0.13	0.33	0.57	0.45	0.55	0.28	0.18	-0.55	0.11		-0.04	0.27	0.12	0.82	-0.1	0.06	-0.08	0.28	-0.07	-0.13
GENE1559X	YKL034W	|| TUL1 || 11408	1	0.07	0.65	0.75	0.48	-0.14	0.55	0.14	0.14	0.22	-0.06	0.64	0.47	0.24	0.61	0.25	0.3	0.64	0.34	0.53	-0.14	0.15	0.44	0.5	0.68	0.45	-0.11	0.18	-0.79	0.08	0.03	-0.04	0.05	0.18	0.71	-0.28	-0.07	0.2	-0.07	-0.18	0.4
GENE1561X	YOR328W	|| PDR10 || 10776	1	0.03	0.79	0.76	0.63	0.14	0.32	0.11	0.13	0.28	-0.1	0.73	0.79	0.79	0.87	0.25	0.24	1.03	0.21	0.16	-0.09	0.31	0.28	0.41	0.71	0.41	0.02	0.15	-0.98	-0.43	0.21	-0.11	0.43	0.81	0.58	-0.1	0.18	0.24		-0.22	-0.01
GENE1623X	YPR192W-3UTR	|| AQY1 || 17222	1		1.35	1.15	0.82	0.69	-0.13	0.28	0.28	-0.04	-0.71	0.3	1.55	1.62	0.58	0.93	0.77	0.58	0.44		-0.07	0.02		0.98		0.71		0.2	0.22	-0.36	-0.26	-0.1		1.36	0.81		0.41	0.8	0.25	-0.31	-0.26
GENE960X	YGL160W	||  || 14740	1	-0.07	0.78	0.55	0.61	0.03	0.12		-0.1	-0.16	-0.37	0.88	0.94	0.95	0.68	0.42	0.14	0.6	0.11	0.1	0.09	0.38	0.97	0.66	0.99	0.68	0.35	0.29	-0.25	0.12	0.09	-0.2	0.76	0.48	0.96	-0.39	-0.15	-0.06	-0.16	-0.11	-0.42
GENE900X	YJR033C	|| RAV1 || 12912	1	-0.31	0.3	1.03	0.77	0.13	0.58	0.29	0.2	0.59	-0.24	0.44	0.62	0.41	0.61	0.47	0.33	0.63	0.25			0.02	0.43	0.56	0.71	0.48	0.07	0.11	-0.8	-0.06	-0.23	-0.36	0.09	0.27	0.7		0.11	0.01	0.03	-0.02	0.13
GENE901X	YMR139W	|| RIM11 || 11331	1	0.16	0.51	0.86	0.74	0.31	0.54	0.5	0.38	0.11	0.08	0.5	0.76	0.73	0.7	0.64	0.63	0.81	0.27	0.24	-0.08	0.28	0.63	1	0.72	0.42	0.32	0.25	-0.7	0.14	-0.77	-0.01	0.38	0.5	0.75	0.44	0.11	-0.02	0.38		-0.21
GENE902X	YGL227W	|| VID30 || 11727	1	0.08	0.66	0.71	0.7	0.44	0.42	0.3	0.09	0.25	-0.01	0.35		0.66	0.77	0.74	0.69	0.6	0.29		-0.25	0.03	0.71	0.92	0.93	0.52	0.25	0.17	-0.64	0.02	-0.64	0.07	0.55	0.61	0.86	0.46	0.15	-0.18	0.21	-0.23	-0.23
GENE707X	YBR204C	||  || 11983	1	-0.23	0.32	0.31	0.52	0.37		0.05	-0.01	0.08	-0.11	0.02	0.35	0.43	0.53	0.38	0.27	0.16	-0.01	-0.02	-0.14	0.01	0.42	0.67	0.54	0.43	0.33	0.31	-0.34		-0.06	-0.03	0.2	0.2	0.52	0.46	0.3	0.14	0.33	-0.11	0.2
GENE1032X	YML042W	|| CAT2 || 16616	1	-0.44	1.18	0.68	1.13	0.68	0.28	0.62	0.13	0.04	-0.36	0.76		0.96	1.44	0.68	0.64	-0.04	-0.14	0.27		0.39	0.58	1.3	1.49	0.7	0.39	0.02	-0.36	-0.1	-0.13	-0.24	1.16	0.83	1.49	0.83	1.04	0.41	0.46	-0.05	0.6
GENE711X	YIL017C	|| VID28 || 12429	1	-0.16	0.52	0.21	0.45	0.32	0.18	0.45	0.16	0.32	-0.16	0.39	0.57	0.31	0.8	0.3	0.45	0.6	0.17	-0.18	-0.15	-0.04	0.6	0.5	0.6	0.45	0.14	0.16	-0.36	-0.05	-0.14	-0.35	0.61	0.29	0.85	0.48	0.55	0.48	0.16	0.03	-0.11
GENE961X	YDL113C	|| ATG20 || 11446	1	0.32	0.56	0.4	0.66	0.1	0.14	0.12	0.13	0.25	-0.22	0.64	0.65	0.57	0.92	0.24	0.27	0.5	0.16		0.07	0.39	0.26	0.69	0.66	0.38	0.1	0.17	-0.04	0.11	0.16	0.05	0.6	0.54	0.85	0.09	-0.1	0.17	-0.21	-0.21	-0.19
GENE1558X	YKL121W	||  || 11030	1	0.13	0.64	0.56	0.86	0.01	0.57	0.41	0.39	0.58	0.12	0.71	0.62	0.35	0.68	0.3	0.47	0.83	0.45	0.6	0.02	0.19	0.38	0.59	0.76	0.43	-0.16	0.2	-0.46		0.06	0.13	0.38	0.48	0.99	-0.12	0.1	0.58	0.02	-0.04	-0.22
GENE896X	YDL199C	||  || 15804	1	0.07	1.14	0.8	1.12	0.06	0.21	0.3	-0.02	0.32	0.05	0.71	0.5	0.44	0.95	0.26	0.13	0.33	0.02		-0.14	0.26	0.39	0.73	0.98	0.51	-0.06	0.02	-0.63	-0.03	0.38	-0.13	1.13	0.69	1.46		0.5	0.56	-0.04	-0.42	0.12
GENE897X	YMR304W	|| UBP15 || 16212	1	-0.09	0.54	0.42	0.73	0.34	0.12	0.1	0.14	0.14	-0.2	0.49	0.74	0.43	0.97	0.39	0.42	0.34	0.15	0.44	0.22	0.01	0.48	0.72	1.21	0.09	-0.18	0.24	-0.38	0.19	0.14	0.03	0.72	0.59	1.17	0.13	0.55	0.61	-0.04	0.02	-0.02
GENE898X	YJL070C	||  || 16258	1	-0.25	0.83	0.97	1.06	0.17	0.35	0.32	0.1	0.5	-0.26	0.41	0.82	0.78	1.05	0.4	0.4	0.6	0.17		0.06	0.21	0.3	1.03	1.48	0.53	-0.12	0.21	0.36	0.32	0.07	-0.44	0.37	0.6	1.37	0.01	-0.01	0.24	-0.36	0.07	0.38
GENE899X	YGR127W	||  || 15797	1	0.08	0.39	0.48	0.67	0.16	0.38	0.47	0.17	0.48	-0.04	0.55	0.68	0.29	0.77	0.27	0.24	0.31	0.02	0.53		0.42	0.2	0.78	0.92	0.54	0.26	0.2	0.26	0.19	0.3	-0.14	0.06	0.27	0.94	0.23	0.2	0.22	0.07	0.1	0.11
GENE845X	YHR202W	||  || 15934	1	-0.16	0.67	0.17	0.66	0.38	0.05	0.28	-0.09	-0.04	-0.07	0.22	0.73	0.63	1.23	0.49	0.83	0.81	0.08	0.13	0.06	0.2	0.48	0.92	1.18	0.31	0.11	0.24	-0.44	-0.25	-0.06	-0.08	0.65	0.47	1.04	0.45	0.3	0.66	0.09	-0.11	-0.09
GENE985X	YNL115C	||  || 16067	1	-0.33	0.78	0.25	0.74	0.37	-0.04	0.32	0.32	0.14	0.12	0.02	0.33	0.65	0.96	0.22	0.45	0.66	0.48	0.14	0.09	-0.11	0.41	0.8	0.99	0.45	0.13	0.17	0.49	-0.07	0.12	-0.36	0.4	0.08	0.97	0.22	0.28	0.5	0.23	-0.14	-0.15
GENE984X	YOR161C	|| PNS1 || 12598	1	-0.43	1.66	0.83	1.17	0.17	0.51	0.06	0.08	0.43	0.13	0.09	1.17	0.71	1.57	0.57	0.47	0.25	0.46	0.59	-0.06	-0.19	1.73	0.94	1.48	0.3	0.34	0.31	0.64	-0.29	0.01	-0.25		0.63	1.33	0.3	0.32	0.22	0.29	-0.17	0.15
[truncated: 1,081,300 more chars]
