# Supplementary material for: Daughter-Specific Transcription Factors Regulate Cell Size Control in Budding Yeast
Source: PLoS Biol. 2009 Oct 20;7(10):e1000221. doi: 10.1371/journal.pbio.1000221 (PMC2756959; doi:10.1371/journal.pbio.1000221)
Supplement: Dataset S2 — Microarrays data of wild-type, ace2 ash1, ACE2* ASH1*, ace2, ACE2*, ash1, ASH1* synchronized cell populations. (2.42 MB TXT) [file pbio.1000221.s002.txt]

GID	YORF	NAME	GWEIGHT	Control_Cy5 vs Ash1_delta_ace2_delta_0'_Cy3 repeat||	Control_Cy5 vs ash1_delta_ace2_delta_5'_Cy3||	Control_Cy5 vs ash1_delta_ace2_delta_10'_Cy3||	Control_Cy5 vs ash1_delta_ace2_delta_15'_Cy3||	Control_Cy5 vs ash1_delta_ace2_delta_20'_Cy3||	Control_Cy5 vs Ash1_delta_ace2_delta_25'_Cy3 repeat||	Control_Cy5 vs ash1_delta_ace2_delta_30'_Cy3||	Control_Cy5 vs ash1_delta_ace2_delta_35'_Cy3||	Control_Cy5 vs ash1_delta_ace2_delta_40'_Cy3||	Control_Cy5 vs ash1_delta_ace2_delta_45'_Cy3||	Control_Cy5 vs ash1_mut_ace2_G128E_0'_Cy3||	Control_Cy5 vs ash1_mut_ace2_G128E_5'_Cy3||	Control_Cy5 vs ash1_mut_ace2_G128E_10'_Cy3||	Control_Cy5 vs Ash1_mut_ace2_G128E_15'_Cy3 repeat||	Control_Cy5 vs ash1_mut_ace2_G128E_20'_Cy3||	Control_Cy5 vs ash1_mut_ace2_G128E_25'_Cy3||	Control_Cy5 vs ash1_mut_ace2_G128E_30'_Cy3||	Control_Cy5 vs ash1_mut_ace2_G128E_35'_Cy3||	Control_Cy5 vs ash1_mut_ace2_G128E_40'_Cy3||	Control_Cy5 vs ash1_mut_ace2_G128E_45'_Cy3||	Control_Cy5 vs ace2_delta_0'_Cy3||	Control_Cy5 vs ace2_delta_5'_Cy3||	Control_Cy5 vs ace2_delta_10'_Cy3||	Control_Cy5 vs ace2_delta_15'_Cy3||	Control_Cy5 vs ace2_delta_20'_Cy3||	Control_Cy5 vs ace2_delta_25'_Cy3||	Control_Cy5 vs ace2_delta_30'_Cy3||	Control_Cy5 vs ace2_delta_35'_Cy3||	Control_Cy5 vs ace2_delta_40'_Cy3||	Control_Cy5 vs ace2_delta_45'_Cy3||	Control_Cy5 vs ACE2G128E_0'_Cy3||	Control_cy5 vs ACE2G128E_5'_cy3||	Control_cy5 vs ACE2G128E_10'_cy3||	Control_cy5 vs ACE2G128E_15'_cy3||	Control_cy5 vs ACE2G128E_20'_cy3||	Control_cy5 vs ACE2G128E_25'_cy3||	Control_cy5 vs ACE2G128E_30'_cy3||	Control_cy5 vs ACE2G128E_35'_cy3||	Control_cy5 vs ACE2G128E_40'_cy3||	Control_cy5 vs ACE2G128E_45'_cy3||	Control_cy5 vs ASH1_delta_0'_cy3||	Control_cy5 vs ASH1_delta_5'_cy3||	Control_cy5 vs ASH1_delta_10'_cy3||	Control_cy5 vs ASH1_delta_15'_cy3||	Control_cy5 vs ASH1_delta_20'_cy3||	Control_cy5 vs ASH1_delta_25'_cy3||	Control_cy5 vs ASH1_delta_30'_cy3||	Control_cy5 vs ASH1_delta_35'_cy3||	Control_cy5 vs ASH1_delta_40'_cy3||	Control_cy5 vs ASH1_delta_45'_cy3||	Control_Cy5 vs ASH1-MUT_0'_Cy3||	Control_Cy5 vs ASH1-MUT_5'_Cy3||	Control_Cy5 vs ASH1-MUT_10'_Cy3||	Control_Cy5 vs ASH1-MUT_15'_Cy3||	Control_Cy5 vs ASH1-MUT_20'_Cy3||	Control_Cy5 vs ASH1-MUT_25'_Cy3||	Control_Cy5 vs ASH1-MUT_30'_Cy3||	Control_Cy5 vs ASH1-MUT_35'_Cy3||	Control_Cy5 vs ASH1-MUT_40'_Cy3||	Control_Cy5 vs ASH1-MUT_45'_Cy3||	Control_Cy5 vs WT_0'_Cy3||	Control_Cy5 vs WT_5'_Cy3||	Control_Cy5 vs WT_10'_Cy3||	Control_Cy5 vs WT_15'_Cy3||	Control_Cy5 vs WT_20'_Cy3||	Control_Cy5 vs WT_25'_Cy3||	Control_Cy5 vs WT_30'_Cy3||	Control_Cy5 vs WT_35'_Cy3||	Control_Cy5 vs WT_40'_Cy3||	Control_Cy5 vs WT_45'_Cy3||
GENE6210X	YFR031C-A-3UTR	 || RPL2A|RPL5B	1																																																		0.3																				
GENE6186X	YIL069C-3UTR	 || RPS24B|RPS24EB	1																																																								1.35														
GENE6006X	YOR290C-3UTR	 || SNF2|TYE3|SWI2|HAF1|GAM1	1																									0.84																																													
GENE5963X	YJR151C-3UTR	 || DAN4|	1																															-0.1																																							
GENE2970X	YLR221C	 || RSA3|	1																																									1.32																													
GENE3471X	YIL032C	 || 	1												2.43																																																										
GENE6045X	YAL023C-3UTR	 || PMT2|FUN25	1	0.39								-1.77												0.99																				0.12	0.77		0.37												0.33								0.69						
GENE3554X	YKR098C	 || UBP11|	1																													-1										0.12		-1.81		-2.05											-1.35		-1	-0.76									-1.73		-1.93	-2.06	-0.27
GENE1651X	YOR376W	 || 	1			1.03											0.81								0.14	0.54								-0.17		0.35																			0.91				0.93	0.77					-0.81					0.22			
GENE5753X	YDR343C-3UTR	 || HXT6|	1		0.25	0.95	0.75		1.23		1.11	0.15	0.92		0.59		1.47		0.85							0.79	0.33	1.06	0.4	0.25	0.12				0.53		0.83	1.19	0.13	-0.08	0.36			0.26	0.57	0.76	0.93	1.01	0.85	0.72					0.99	1	0.87		1.43	1.19	1.37	1.35	0.77		0.33	1.06	1.05	1.01	0.89	0.49	0.57	0.03	0.29
GENE2067X	YER038C	 || KRE29|	1										0.88			0.63																																							1.28									1.28									
GENE2582X	YBR235W	 || 	1	0.24	0.32	0.38	0.21	0.44	0.53	0.48	0.35	0.42	-0.07	0.23	0.42	0.19	0.31	0.21	0.4	-0.01	0.24	0.33		0.19	0.22	0.56	0.06	0.26	0.15	0.1	0.16	0.16	0.22	0.39	0.2	0.37	0.34	0.24	0.21	0.3	0.12	0.03	0.13	0.4	0.42	0.33	0.26	0.27	0.32	0.22	0.05	0.08	0.19	0.08	0.2	0.47	0.27	0.59	0.43	0.25	0.36	0.35	0.31	0.22	0.51	0.44	0.34	0.14	0.22	0.3	0.1	-0.01	0.13
GENE5156X	YBL011W	 || SCT1|GAT2	1	0.62	0.28	0.57	0.54	0.66	0.74	0.02	0.31	0.19	0.54	0.27	0.05	0.43	0.42	0.24	0.5	0.33	0.58	0.55	0.34	0.62	0.31	0.58	0.44	0.66	0.38	0.22	0.32	0.43	0.43	0.68	0.48	0.61	0.52	0.73	0.62	0.38	0.35	0.12	0.18	0.1	0.06	0.2	0.5	0.49	0.64	0.37	0.51	0.41	0.24	0.16	0.2	0.37	0.41	0.52	0.35	0.15	0.11	0.06	-0.01	0.13	0.45	0.25	0.21	0.3	0.43	0.13	0.26	0.17	0.19
GENE2774X	YAL028W	 || FRT2|HPH2	1	-0.94	0.17	0.39	0.9	0.09	-0.2	-0.64		-0.27			0.07		-0.03	-0.36	0.09				-0.85		0.24	-0.09	-0.49	-0.06	0.04	0	0.32	0.17	-0.16	-0.26	-0.09	-0.26	-0.02			-0.11	-0.65	-2.06		-1.06	-0.43	0.04	0.23	0.2	0.1	0.32	0.65	0.27			-0.07	0.11	-0.11	-0.33	-0.12	0.24	0		0.02		-0.02	0.17	0.08	0.66	-0.29	-0.64	-0.01	-0.15	
GENE5283X	YIL023C	 || 	1	0.39	0.81	0.62	0.52	0.74	0.78	1.03	0.82	0.53	0.31	0.31	0.57	0.28	0.52	0.57	0.67	0.56	0.77	0.6	0.24	0.81	0.65	0.81	0.61	0.63	0.84	0.72	0.38	0.32	0.36	0.63	0.49	0.41	0.65	0.52	0.53	0.69	0.38	0.12	0.2	0.16	0.48	0.58	0.67	0.51	0.53	0.59	0.58	0.34	0.2	0.33	0.21	0.33	0.4	0.44	0.42	0.46	0.25	0.37	-0.01	0.35	0.52	0.36	0.42	0.52	0.61	0.43	0.4	0.2	0.37
GENE4978X	YER033C	 || ZRG8|	1		0.36												0.4										0.45			0.62					0.71						0.39	0.09		0.15					0.75					0.1	0.62				0.73	0.35				0.9	0.03		0.4	0.65	1.26	0.21	0.62	0.12	
GENE3521X	YLR144C	 || ACF2|PCA1|ENG2	1	0.17	0.25	0.32	0.54	0.51	0.62	0.45	0.09	0.27	-0.1	0.04	0.32	0.18	0.15	0.57	0.72	0.34	0.68	0.4	-0.19	0.11	0.29	0.05	0.07	0.3	0.32	0.24	0.22	0.23	0.09	0.07	-0.07	0.04	0.28	0.44	0.77	0.32	0.13	0.49	0.25	0.1	0.21	0.04	0.33	0.27	0.83	0.64	0.55	-0.11	0.17	0.01	0.33	0.26	0.3	0.81	0.84	0.77	0.63	0.15	0.39	0.37	0.05	-0.08	0.02	0.42	0.76	0.33	0.03	0.08	0.15
GENE2953X	YMR224C	 || MRE11|NGS1|XRS4|RAD58	1	0.15	0.23	0.29	0.35	0.46	0.49	0.29	0.26	0.07	0	0.16	0.33	0.31	0.51	0.74	0.59	0.44	0.36	0.32	0.05	0.23	0.26	0.42	0.35	0.55	0.35	0.26	0.13	0.27	0.2	0.36	0.22	0.45	0.56	0.56	0.57	0.38	0.36	0.21	0.21	0.24	0.26	0.27	0.29	0.39	0.45	0.4	0.21	0.19	-0.07	0.18	0.34	0.51	0.24	0.49	0.52	0.24	0.4	0.27	0.22	0.18	0.43	0.43	0.21	0.51	0.53	0.25	0.21	0.02	0.08
GENE3979X	YPL020C	 || ULP1|	1	0.29	0.37	0.06	0.02	0.35	0.39	0.31	0.03	-0.11	0.06	0.37	0.34	-0.02	0.06	0.46	0.31	0.05	-0.09	-0.11	0.17	0.19	0.28	0.12	0.26	0.36	0.15	0.08	-0.06	0.05	0.25	0.09	-0.29	0.25	0.66	0.23	0.4	0.07	0.04	0.01	0.16	0.16	0.18	0.08	0.08	0.31	0.52	0.43	-0.02	0.11	-0.05	0.11	0.21	0.09	-0.09	0.24	0.34	0.1	-0.04	-0.1	-0.04	0.26	0.34	0.16	0.26	0.4	0.3	0.29	-0.06	-0.06	-0.08
GENE1987X	YJR090C	 || GRR1|SDC1|SSU2|COT2|CAT80	1	0.47	0.16	0.26	-0.13	0.47	0.46	0.22	0.3	0.18		0.37	0.58	0.6	0.49	0.42	0.67	0.09	-0.01	0.38	0.67	0.17	0.26	0.1	0.21	0.15	-0.04	-0.06	-0.02	-0.14	-0.14	-0.03	-0.04	0.05	0.3	0.21	0.47	-0.01	-0.15	-0.12	-0.09	0.29	0.18	0.25	-0.22	0.28	0.4	0.33	0.17	0.01	-0.05	0.2	0.1	0.24	0.15	0.59	0.61	0.33	0.28	0.01	0.36	0.63	0.39	0.33	0.23	0.34	0.52	0.22	-0.09	-0.02	0.12
GENE1342X	YKL186C	 || MTR2|	1	0.34	-0.43	-0.37	-0.21	0.36	0.28	0.21	-0.11	-0.32	-0.55	0.24	0	-0.35	0.2	0.25	0.05	-0.25	-0.32	-0.4	-0.37	-0.04	-0.2	-0.49	0.29	0.17	-0.3	-0.49	-0.33	-0.6	-0.56	0.28	-0.1	-0.12	0.48	0.3	-0.07	-0.15	-0.33	-0.42	-0.54	-0.06	-0.19	-0.4	-0.26	-0.11	0.13	-0.03	-0.22	-0.18	-0.28	0.19	-0.17	-0.31	-0.3	0.22	0.04	-0.23	-0.29	-0.33	-0.24	0.03	-0.1	-0.29	-0.03	0.11	0	-0.2	-0.32	-0.4	-0.61
GENE469X	YJL157C	 || FAR1|	1	-0.15	-1	-1.1	-0.6	1.34	1.06	0.06	-0.04	-0.29	0.02	-0.41	-0.23	-0.9	-0.91	0.69	0.47	-0.41	-0.68	-0.57	-0.84	-0.61	-1.06	-1.05	0.41	0.98	-0.04	-0.82	-1.43	-1.48	-1.76	-0.56	-0.4	-0.58	0.1	1.12	0.52	-0.49	-0.84	-1.07	-1.6	-0.6	-0.67	-1.15	-1.21	0.34	0.85	-0.28	-0.79	-0.92	-1.26	-0.85	-0.26	-0.73	-0.22	0.68	0.34	-0.47	-0.68	-0.73	-0.45	-0.02	-0.11	-1	0	0.97	0.41	-0.49	-0.83	-0.88	-1.1
GENE4065X	YOR304W	 || ISW2|	1	0.41	0.62	0.46	0.18	0.71	0.85	0.7	0.18	0.21	0.51	0.53	0.41	0.6	0.24	0.77	0.87	0.25	0.51	-0.01	0.38	0.16	0.36	0.06	0.27	0.49	0.54	0.36	0.07	0.22	0.11	-0.14	0.04	-0.25	0.38	0.35	0.57	0.05	0.02	-0.3	-0.03	0.04	0.12	0.08	0.03	0.56	0.79	0.52	0.27	0.01	-0.01	0.29	0.2	0.13	0.14	0.61	0.55	0.3	0.2	0.08	0.26	0.23	0.17	0.01	0.1	0.75	0.68	0.06	0.19	-0.11	0.14
GENE1415X	YER167W	 || BCK2|CTR7	1	0.33	-0.04	-0.17	-0.14	0.13	0.61	0.36	0.2	0.02	0.23	-0.27	0.25	-0.22	-0.03	0.1	0.23	0.3	0.25	0.2	-0.04	-0.11	0.11	-0.07	0.03	0.2	0.31	0	-0.14	-0.09	-0.09	-0.13	-0.31	-0.25	-0.05	0.16	0.3	0.15	-0.03	-0.24	-0.26	0.31	0.25	-0.01	-0.17	0.19	0.58	0.62	0.39	0.07	-0.04	0.05	0.04	0.08	-0.13	0.31	0.39	0.37	0.25	0.06	0.14	0.22	0.02	-0.16	-0.01	0.22	0.49	0.28	0.06	-0.04	-0.13
GENE1946X	YKL062W	 || MSN4|	1	0.78	0.72	0.55	0.5	0.99	1	0.89	0.4	0.01	0.18	0.75	0.86	0.38	0.07	1.03	1.26	1.32	0.25	0.33	-0.33	0.04	0.35	-0.22	-0.08	0.1	0.36	-0.06	-0.66	-0.66	-0.39	0.04	0.2	-0.02	0.13	0.31	0.79	0.62	0.02	-0.54	-0.62	0.39	0.4	0.17	-0.1	0.52	0.98	1.24	0.52	-0.09	-0.59	0.38	0.47	0.16	0.2	1.05	1.26	1.37	0.93	-0.05	0.06	0.77	0.44	0.37	0.21	0.6	1.11	0.93	0.22	-0.27	-0.72
GENE1481X	YNL138W	 || SRV2|CAP	1	0.41	0.36	0.36	0.17	0.46	0.49	0.36	0.17	-0.16	0.14	0.3	0.36	0.32	0.19	0.49	0.49	0.78	0.34	0.35	0.04	0.13	0.14	-0.39	0.02	0.06	0.07	-0.19	-0.38	-0.3	-0.2	-0.16	-0.42	-0.01	-0.27	0.09	0.02	0.03	-0.19	-0.18	-0.21	0.1	0.17	0.09	0.12	0.15	0.49	0.23	0.22	0.01	0.37	0.12	0.04	-0.01	-0.39	-0.08	0.19	0.15	-0.12	-0.21	-0.08	-0.06	-0.04	0.01	-0.13	-0.04	0.18	0.17	0.21	-0.03	-0.03
GENE2507X	YDL047W	 || SIT4|LGN4	1	0.51	0.21	0.14	0.06	0.29	0.65	0.45	0.06	-0.25	0.05	0.36	0.21	0.14	0.16	0.34	0.43	0.3	0.26	-0.16	-0.25	0.26	0.12	-0.11	0.25	0.27	0.19	0	-0.2	-0.21	-0.11	0.21	0.18	0.18	-0.05	0.34	0.2	0.22	-0.11	-0.21	-0.04	0.32	0.25	0.17	0.24	0.36	0.49	0.27	0.44	0.22	0.13	0.21	0.35	0.12	-0.2	0.03	0.23	0.2	-0.09	-0.18	-0.27	0.11	0.06	0.06	-0.21	0.08	0.32	0.29	0.2	0.03	0.06
GENE1390X	YPL057C	 || SUR1|LPE15|CSG1|BCL21	1	0.17	0.96	0.29	0.15	1.07	0.87	0.32	-0.18	0.17	0.73	0.05	0.31	0.23	0.14	0.86	0.43	0.31	0.4	-0.01	0.18	-0.36	0.24	-0.16	0.44	0.84	0.22	0.21	0.07	0.03	-0.16	-0.04	0.53	0	0.26	1.02	0.83	0.46	0.39	0.33	0.25	-0.2	0.57	0.57	0.01	0.85	1.12	0.77	0.49	0.23	0.14	-0.46	0.66	0.58	0.16	1.07	0.68	0.2	-0.02	-0.4	0.12	-0.65	0.6	0.22	0.37	0.91	0.83	0.53	0.24	0.17	0.35
GENE5504X	YDR085C	 || AFR1|	1			1.55			1.42								1.46									0.87	1.24			0.78				0.87	1.19	0.9	1.28			1.31	1.43			0.76	1.49	1.3	1.4	1.39		1.5				0.91	1.09	1.62			1.38	1.29	0.97		1.57	0.49	1.06	1.07	1.27		1.3	1.18		0.57	
GENE3960X	YGR102C	 || 	1	0.37	0.61	0.57	0.44	0.79	0.81	0.84	0.43	0.57	0.59	0.59	0.26	0.45	0.61	0.62	0.75	0.87	0.7	0.54	0.68	0.47	0.35	0.64	0.7	0.73	0.74	0.5	0.49	0.44	0.32	0.41	0.28	0.67	0.91	0.65	0.73	0.59	0.64	0.53	0.41	0.52	0.49	0.71	0.72	0.69	0.71	0.71	0.54	0.34	0.36	0.49	0.54	0.6	0.48	0.5	0.72	0.74	0.65	0.67	0.71	0.45	0.57	0.57	0.39	0.35	0.5	0.4	0.17	0.23	0.31
GENE4427X	YPL203W	 || TPK2|PKA3|YKR1|PKA2	1	1.11	1.58	1.54	1.83	1.46	1.57	1.77	1.2	1.43	1.13	1.8	1.45	1.69	1.93	1.63	1.85	1.92	1.73	1.59	2.03	1.17	1.63	1.48	1.66	1.66	1.91	1.76	1.45	1.41	1.39	1.6	1.72	1.81	2.14	1.66	1.68	1.67	1.93	1.66	1.65	1.26	1.51	1.8	1.74	1.66	1.72	1.64	1.29	1.06	1.32	1.21	1.55	1.69	1.47	1.43	1.73	1.94	1.64	1.67	1.73	1.61	1.82	1.83	1.87	1.38	1.57	1.42	1.17	1.16	1.08
GENE3380X	YDR308C	 || SRB7|MED21	1	0.11	0.28	0.09	0.03	0.2	-0.01	0.37	-0.27	-0.09	-0.61	0.19	0.23	0.15	0.16	0.41	0.31	0.46	0.27	0.18	0.18	-0.14	-0.22	-0.15	-0.01	-0.03	0.11	0	0.01	-0.13	-0.04	-0.08	0.03	0.22	0.46	0.05	0.26	0.18	0.27	0.16	0.07	-0.04	-0.14	0.03	0.11	0.02	-0.2	-0.03	-0.17	-0.22	-0.15	0.12	0.14	0.1	0.26	0.06	0.26	0.27	0.32	0.1	-0.05	0.1	0.13	0.05	-0.13	-0.06	0.18	0.08	-0.04	-0.27	-0.23
GENE4794X	YLR104W	 || 	1	0.18	0.21	0.4	0.76	0.4	0.29	0.4	-0.2	0.07	-0.09	0.51	0.32	0.16	0.31	0.42	0.31	0.13	0.24	0.02	0.28	-0.16	-0.43	0.03	0.14	0.18	0.12	0.15	0.12	-0.19	-0.31	0.16	0.21	0.17	0.42	0.23	0.18	0.19	0.31	0.03	-0.17	0.15	-0.06	0.16	0.13	0.2	0.1	0.09	-0.2	-0.21	-0.29	0.1	0.08	0.2	0.17	0.13	0.28	0.13	0.09	0.05	0.15	-0.11	-0.02	-0.12	0.21	0.02	0.13	0.04	-0.05	-0.31	-0.35
GENE2283X	YDL015C	 || TSC13|	1	0.54	0.4	0.31	0.53	0.33	0.39	0.49	0.2	0.17	0.12	0.39	0.25	0.32	0.31	0.44	0.33	0.05	0.29	0.11	0.36	0.12	0.22	0.24	0.08	0.13	0.11	0.09	0.06	-0.03	-0.06	0.38	0.15	0.12	0.4	0.15	0.27	0.28	0.27	0.13	0.2	0.37	0.2	0.28	0.35	0.17	0.31	0.48	0.08	0.01	0.04	0.1	0.28	0.21	0.14	0.25	0.14	0.17	0.29	0.24	0.24	0.19	0.05	0.09	0.13	-0.09	0.07	0.02	-0.16	-0.21	-0.14
GENE2730X	YJL065C	 || DLS1|	1	0.06	0.35	0.05	0.06	0.15	0.08	0.17	-0.16	-0.05	0	0.15	0.14	0.09	0.4	0.32	0.21	0.27	0.61	0.15	0.6	0.23	0.05	0.1	0.31	0.18	-0.11	-0.06	0.02	0.05	0.05	0.28	0.32	0.24	0.28	0.3	0.08	0.06	-0.08	-0.08	-0.03	0.06	-0.09	0.26	0.27	-0.02	0.05	-0.09	-0.21	-0.33	-0.19	0.08	0.06	0.1	0.13	0.11	0.11	0.05	0.01	0.06	-0.03	0.07	0.12	0.02	0.07	-0.06	0	-0.22	-0.18	-0.17	-0.12
GENE3742X	YJL064W	 || 	1	-0.02	0.08	0.14	0.35	0.26	0.05	0.29	-0.02	-0.08	-0.54	-0.07	0.21	0.16	0.43	0.51	0.4	0.31	0.41	0.01	0.35	-0.01	-0.17	0	0.15	0.01	-0.11	-0.16	-0.09	-0.16	-0.17	-0.03	0.1	0.23	0.1	0.26	0.15	0.04	-0.17	-0.18	-0.19	0.05	0.12	0.06	0.37	0.18	0.08	-0.16	-0.04	-0.1	0.02	0.12	0.25	-0.06	0.27	0.16	0.11	0.07	0.04	-0.01	0.02	0.13	0.04	0.06	0.11	-0.06	0	-0.33	-0.15	-0.31	0.11
GENE4690X	YDR137W	 || RGP1|	1	0.31	0.54	0.58	0.47	0.57	0.39	0.3	0.39	0.47	0.49	0.26	0.4	0.45	0.36	0.52	0.49	0.57	0.79	0.49		0.31	0.52	0.35	0.25	0.33	0.1	0.16	0.18	0.41	0.21	0.31	0.57	0.49	0.49	0.1	0.16	0.18	0.16	0.34	0.39	0.19	0.41	0.48	0.34	0.37	0.25	0.17	0.29	0.13	0.24	0.21	0.32	0.45	0.32	0.31	0.29	0.11	0.1	-0.06	0.12	0.02	0.72	0.43	0.5	0.25	0.16	0.21	0.06	0.52	0.39
GENE3493X	YLR371W	 || ROM2|	1	0.14	0.84	0.91	0.63	0.52	0.58	0.51	0.47	0.41	0.77	-0.07	0.68	0.47	0.35	0.3	0.59	0.74	0.81	0.8	0.41	0.31	0.56	0.52	0.22	0.36	0.33	0.42	0.16	0.3	0.36	0.55	0.54	0.4	0.51	0.39	0.33	0.38	0.16	0.22	0.59	0.42	0.44	0.64	0.52	0.54	0.61	0.25	0.63	0.39	0.45	0.22	0.47	0.5	0.37	0.52	0.29	0.4	0.42	0.03	0.21	0.34	0.76	0.72	0.4	0.31	0.38	0.27	0.51	0.48	0.67
GENE4867X	YPL055C	 || LGE1|	1	-0.29	0.37	0.07	0.32	0.02	0.31	-0.01	-0.15	-0.3	-0.14	-0.34	0.25	-0.31	-0.14	-0.16	-0.26	-0.41	-0.34	-0.01	-0.26	-0.27	-0.11	-0.56	-0.3	-0.24	-0.32	-0.38	-0.39	-0.4	-0.27	-0.31	0.08	-0.24	-0.01	0.12	-0.4	-0.28	-0.58	-0.39	-0.67	-0.27	-0.16	-0.2	-0.32	-0.15	-0.31	-0.04	-0.24	-0.18	-0.51	-0.21	-0.25	-0.44	-0.29	-0.44	-0.13	-0.24	-0.28	-0.61	-0.43	-0.5	0.05	-0.07	-0.2	-0.15	-0.27	-0.19	-0.23	-0.4	-0.45
GENE5246X	YOR003W	 || YSP3|	1	0.32	0.64	0.54	0.92	0.63	0.72	0.58	0.58	0.47	0.24	0.33	0.7	0.7	0.47	0.66	0.68	0.77	-0.08	0.51	0.03	0.53	0.63	0.77	0.49	0.49	0.3	0.45	0.19	0.02	0.12	0.39	0.36	0.62	0.52	0.5	0.58	0.36	0.39	0.25	0.16	-0.09	0.16	0.23	0.44	0.37	0.38	0.47	0.44	0.38	0.28	0.33	0.31	0.64	0.23	0.37	0.32	0.32	0.33	0.37	0.26	0.27	0.79	0.4	0.54	0.51	0.55	0.7	0.47	0.32	-0.27
GENE1897X	YIL161W	 || 	1	0.34	0.63	0.68	0.73	0.72	0.31	0.52	0.16	0.37	-0.13	0.65	0.74	0.38	0.3	0.77	0.97	0.89	0.16	0.41	0.15	0.5	0.93	0.69	0.7	0.68	0.77	0.69	0.29	0.32	0.43	0.38	0.48	0.39	0.58	0.42	0.39	0.44	0.28	0.09	0.27	0.17	0.44	0.3	0.35	0.28	0.68	0.58	0.21	-0.06	-0.23	0.18	0.48	0.39	0.21	0.27	0.41	0.42	0.29	0.17	0.12	0.52	0.85	0.5	0.5	0.37	0.66	0.6	0.27	0.06	0
GENE3137X	YDL008W	 || APC11|	1	-0.17	0.15	-0.25	-0.04	-0.17	-0.3	-0.24	-0.45	-0.25	-0.56	0.28	-0.04	-0.34	-0.03	-0.06	-0.24	-0.16	-0.54	-0.43	-0.42	-0.27	-0.2	-0.22	-0.27	-0.33	-0.37	-0.48	-0.34	-0.47	-0.28	-0.19	-0.34	-0.27	0	-0.34	-0.53	-0.51	-0.39	-0.52	-0.32	0.02	-0.29	-0.2	-0.17	-0.17	-0.36	-0.37	-0.34	-0.23	-0.44	-0.22	-0.37	-0.48	-0.5	-0.62	-0.61	-0.6	-0.49	-0.5	-0.52	-0.01	-0.12	-0.17	-0.35	-0.21	-0.52	-0.38	-0.35	-0.36	-0.44
GENE3517X	YLR418C	 || CDC73|	1	-0.38	-0.04	-0.29	-0.18	-0.12	-0.32	0.15	-0.09	-0.25	-0.69	-0.34	-0.05	-0.4	-0.22	-0.47	-0.45	-0.02	-0.11	-0.29	-0.42	-0.73	-0.39	-0.47	-0.42	-0.74	-0.56	-0.56	-0.8	-0.7	-0.6	-0.69	-0.46	-0.33	-0.65	-0.43	-0.33	-0.53	-0.64	-0.62	-0.53	-0.31	-0.34	-0.38	-0.09	-0.27	-0.38	-0.4	-0.34	-0.54	-0.14	-0.51	-0.66	-0.67	-0.38	-0.76	-0.69	-0.6	-0.46	-0.45	-0.71	-0.31	-0.28	-0.38	-0.28	-0.54	-0.34	-0.72	-0.23	-0.69	-0.4
GENE934X	YJL171C	 || 	1	0.31	0.32	0.39	0.21	0.27	0.14	0.49	0.62	0.26	-0.35	0.25	0.27	0.05	0.13	0.03	0.04	0.4	0.25	0.03	0.02	0.05	0.15	-0.05	0.12	-0.19	-0.03	-0.05	-0.18	-0.03	-0.41	0.17	0.16	0.09	-0.21	0.01	-0.08	0	-0.14	-0.05	-0.31	0.46	0.21	0.24	0.24	0.01	0.04	-0.17	0.07	0	-0.05	0.28	0.14	-0.09	-0.13	-0.26	-0.11	-0.22	-0.2	-0.22	-0.3	0.44	0.07	0.2	0.25	0.14	0.24	0	0.27	-0.2	0.09
GENE5751X	YNL154C-3UTR	 || YCK2|	1	0.91	0.61	1.12	1.86		0.89		1.02	0.89			1.44		1.42							1.09	0.89	0.95	0.74		0.84	0.35	0.64		0.32	0.78	1.1		0.73		0.89		1.2			1.25	1.17	1.28	1.12	1.15	1.01	0.81		0.78			0.87	1.46	1.18		0.76	0.8	0.55	0.81	0.48	1.22	1.2	0.88	1		1.09	0.71	1.1	0.57	
GENE4151X	YGR017W	 || 	1	0.23	0.37	0.23	0.5	0.55	-0.1	-0.15	-0.38	0.13	-0.11	-0.12	0.2	0.21	0.11	0.28	0.1	-0.2		-0.27	0.02	0.07	0.23	-0.13	0.19	-0.11	-0.37	-0.23	0.07	-0.09	0.11	-0.08	-0.07	0.2	0.01	-0.17	-0.19	-0.39	-0.12	0.13	0	0.19	0.27	0.16	0.15	0.42	0.07	-0.07	0.28	-0.12	-0.07	0.01	0.06	-0.02	0.08	0.27	-0.16	-0.39	-0.47	-0.22	-0.22	0.29	0.4	0.44	0.09	0.08	-0.21	-0.22	-0.18	0.03	-0.13
GENE3945X	YDL017W	 || CDC7|SAS1|LSD6	1	-0.11	0.09	0.23	0.25	0.41	0	-0.43	-0.44	-0.21	-0.35	-0.05	-0.02	0.34	0.06	0.21	-0.06	-0.1	-0.2	-0.17	-0.66	-0.08	-0.05	0.01	0.09	-0.12	-0.37	-0.19	-0.1	-0.19	-0.13	-0.32	-0.24	-0.18	0.07	-0.24	-0.46	-0.58	-0.39	-0.51	-0.55	-0.37	-0.18	0.15	0.05	0.12	-0.06	-0.2	-0.07	-0.12	-0.35	-0.1	-0.27	-0.18	0	-0.16	-0.4	-0.74	-0.71	-0.62	-0.61	-0.31	-0.1	-0.06	0	0.09	-0.41	-0.24	-0.43	-0.19	-0.63
GENE5443X	YML041C	 || VPS71|SWC6	1	0.14	0.32	0.15	0.21	0.2	0.07	-0.09	-0.14	-0.22	-0.39	-0.03	-0.15	0.17	0.31	0.07	-0.05	-0.05	-0.49	-0.3		-0.25	-0.05	-0.28	0	-0.09	-0.16	-0.26	-0.17	-0.68	-0.08	-0.39	-0.15	0.07	0.02	-0.3	-0.38	-0.64	-0.28	0	-0.35	-0.41	-0.22	-0.09	-0.29	0	-0.23	-0.29	-0.62	-0.47	-0.37	-0.33	-0.13	-0.32	-0.32	-0.09	-0.26	-0.47	-0.45	-0.48	-0.59	-0.27	-0.01	-0.24	-0.03	-0.17	-0.34	-0.33	-0.68	-0.25	-0.85
GENE3197X	YIL143C	 || SSL2|RAD25|LOM3	1	0.85	0.35	0.58	0.43	0.23	0.47	0.09	0.47	0.22	0.39	0.72	0.49	0.36	0.46	0.35	0.66	0.68	0.33	0.39		0.41	0.7	0.66	0.69	0.5	0.5	0.35	0.01	0.17	0.13	0.68	0.47	0.28	0.2	0.44	0.21	0.15	0.06	0.15	-0.14	0.66	0.42	0.62	0.27	0.51	0.49	0.34	0.51	0.34	0.13	0.53	0.05	0.47	0.06	0.38	0.29	0	-0.13	0.23	-0.03	0.72	0.59	0.61	0.17	0.19	0.5	0.24	0.13	0.2	-0.01
GENE1598X	YDR390C	 || UBA2|UAL1	1	0.6	0.62	0.51	0.27	0.57	0.4	0.43	0.09	0.2	0.39	0.55	0.47	0.47	0.36	0.55	0.26	0.37	0.61	0.53	0.32	0.3	0.49	0.44	0.29	0.28	0.21	-0.05	0.08	0.14	0.4	0.35	0.35	0.43	0.83	0.28	0.39	0.21	0.12	0.09	0.56	0.6	0.39	0.66	0.27	0.53	0.57	0.22	0.13	0.13	0.05	0.3	0.42	0.42	0.32	0.51	0.32	0.07	0.12	-0.09	0.13	0.57	0.63	0.48	0.48	0.32	0.38	0.31	0.02	0.19	0.26
GENE1672X	YGR270W	 || YTA7|	1	0.77	0.97	1.01	0.89	0.66	0.82	0.54	0.4	0.61	1.27	0.59	0.52	0.45	0.55	0.61	0.64	0.57	0.81	0.62	0.63	0.54	0.71	0.63	0.46	0.48	0.38	0.32	0.41	0.39	0.17	0.86	0.79	0.54	0.91	0.5	0.46	0.53	0.61	0.3	0.66	0.74	0.76	0.73	0.73	0.67	0.5	0.44	0.47	0.43	0.15	0.48	0.63	0.72	0.44	0.7	0.46	0.4	0.38	0.32	0.42	0.56	0.84	0.73	0.59	0.42	0.56	0.36	0.54	0.52	0.76
GENE420X	YHR098C	 || SFB3|LST1	1	0.69	0.56	0.67	0.76	0.72	0.54	0.15	0.19	0.36	0.91	0.59	0.52	0.59	0.32	0.25	0.22	0.13	0.48	0.73	0.73	0.5	0.37	0.24	0.32	0.21	0.04	0.17	0.12	0.35	0.4	0.75	0.43	0.42	0.43	0.33	0.16	0.18	0.13	0.04	0.46	0.41	0.5	0.54	0.51	0.37	0.29	0.11	0.27	0.14	0.33	0.37	0.41	0.41	0.3	0.61	0.35	0.16	0.09	-0.03	0.25	0.41	0.64	0.5	0.56	0.24	0.24	0.26	0.12	0.38	0.42
GENE2210X	YMR161W	 || HLJ1|	1	0.91	0.39	0.25	0.07	0.24	0.28	0.34	-0.08	0.07	0.03	0.54	0.21	0.06	0.18	0.31	0.13	0.08	0.18	0.15	-0.15	0.2	-0.13	0.01	0.08	-0.07	-0.16	-0.25	-0.05	-0.25	-0.19	0.12	-0.02	0.05	-0.07	0	-0.04	-0.17	0	-0.13	0	0.38	-0.02	-0.05	-0.11	-0.11	0.02	-0.07	-0.07	-0.06	-0.07	0.18	-0.03	-0.11	-0.17	0.01	-0.15	-0.34	-0.3	-0.22	-0.19	0.18	0.19	-0.05	-0.34	-0.12	-0.17	-0.13	-0.14	-0.15	-0.05
GENE3459X	YCR042C	 || TAF2|TafII150|TSM1|TAF150	1	1.09	0.87	0.7	0.14	0.68	0.92	0.66	0.69	0.51	0.88	0.82	0.64	0.93	0.71	0.98	0.78	1.07	0.92	1.13	0.53	1.12	0.85	0.72	0.66	0.74	0.49	0.45	0.35	-0.11	-0.25	1.06	0.92	0.74	0.72	0.66	0.63	0.59	0.42	0.09	-0.02	0.96	0.67	0.61	0.47	0.67	0.66	0.55	0.59	0.39	0.27	1.01	0.86	0.93	0.75	0.81	0.74	0.86	0.74	0.74	0.79	0.93	0.91	0.74	0.47	0.61	0.73	0.5	0.4	0.33	-0.04
GENE95X	YBR200W	 || BEM1|SRO1	1	0.49	0.28	0.55	0.47	0.12	0.06	0.19	0.34	0	0.17	0.62	0.39	0.38	0.18	0.28	0.51	0.82	0.31	0.34	0.13	0.46	0.23	0.04	0.11	-0.01	0.03	0.12	-0.05	-0.28	-0.41	0.43	0.52	0.21	-0.16	-0.13	-0.05	0	-0.01	-0.19	-0.26	0.56	0.31	0.11	0.09	-0.08	0.17	0.05	0.19	-0.01	-0.17	0.36	0.18	0.22	0	0.26	0.13	0.22	0.14	0.06	0.19	0.46	0.26	0.1	0.14	0.02	-0.06	0.18	0.04	0.16	-0.43
GENE1187X	YGL201C	 || MCM6|	1	0.42	0.22	-0.26	-0.3	-0.21	-0.03	-0.26	0.17	-0.39	-0.32	0.22	0.37	0.19	-0.24	-0.21	0.21	-0.01	0.03	0.03	-0.18	0.28	0.3	-0.24	-0.22	-0.18	-0.25	0.08	-0.46	-0.64	-0.63	-0.02	-0.19	-0.42	-0.41	-0.42	-0.17	-0.37	-0.43	-0.8	-0.88	0.25	-0.06	-0.37	-0.63	-0.22	-0.04	0.05	-0.07	-0.08	-0.8	-0.09	-0.39	-0.17	-0.34	-0.21	-0.11	-0.19	-0.31	-0.42	-0.26	0.27	0.11	-0.06	-0.33	-0.09	-0.31	-0.41	-0.25	-0.16	-0.46
GENE2205X	YNR030W	 || ALG12|ECM39	1	0.56	0.09	0.21	0.16	0.13	0.3	-0.19	0.14	-0.23	0.19	0.32	0.16	0.37	-0.05	0.11	0.25	0.2	0.02	0.25	0.15	0.35	0	-0.16	-0.03	-0.01	0.01	0.05	-0.27	-0.13	-0.12	0.29	0.09	-0.28	-0.51	-0.01	-0.12	-0.06	-0.35	-0.48	-0.09	0.32	0.11	-0.11	-0.03	0.02	0.04	-0.01	-0.14	0.04	-0.12	0.12	-0.04	0	-0.12	-0.1	-0.03	-0.01	-0.21	-0.31	-0.14	0.05	0.01	0	-0.07	-0.06	-0.14	-0.09	-0.12	-0.08	-0.19
GENE5530X	YLR238W	 || FAR10|	1	0.21	0.18	0.45	0.05	-0.02	-0.13	-0.27	0.03	-0.08	0.01	0.36	0.25	0.44	-0.11	-0.19	0.12	0.33	-0.3	0.24	-0.07	-0.2	-0.09	-0.27	-0.26	-0.21	-0.39	-0.38	-0.46	-0.28	-0.14	-0.06	-0.03	-0.09	-0.27	-0.28	-0.55	-0.63	-0.4	-0.2	-0.53	-0.03	0.16	0.18	0.14	-0.21	0.08	-0.09	0.16	-0.12	-0.16	0.02	0.07	0.04	-0.3	-0.3	-0.26	-0.3	-0.2	-0.48	-0.2	-0.02	0.33	0.11	-0.04	-0.14	-0.09	-0.1	-0.29	-0.08	-0.37
GENE2484X	YML032C	 || RAD52|	1	0.73	0.65	0.9	0.37	0.52	0.14	-0.23	0.11	0.33	0.34	1.05	1.15	0.76	0.87	0.61	0.67	0.06	0.17	0.62	0.4	0.53	0.48	0.29	0.11	-0.1	-0.07	0	-0.1	0.16	0.09	0.3	0.22	0.3	-0.23	-0.12	-0.29	-0.03	-0.12	-0.14	0.14	0.52	0.46	0.49	0.5	0.31	0.13	0.09	0.14	0.1	0.15	0.37	0.21	0.38	0.3	0.35	0.01	-0.04	0.09	-0.19	-0.02	0.63	0.47	0.43	0.2	0.05	-0.11	-0.17	0.02	0.22	-0.17
GENE1694X	YHL030W	 || ECM29|	1	1.08	1.18	1.52	1.51	1.53	1.33	1.39	1.29	1.64		1.25	1.6	1.52	1.46	1.08	1.86	1.16				1.59	1.26	1.24	0.9	0.83	0.95	0.61	0.55	0.74	0.45	1.34	1.09	0.95	1.3	0.97	0.98	0.89	0.8		0.77	1.46	1.67	1.25	0.96	1.58	1.45	1.1	1.16	1.03	0.87	1.4	0.93	1.04	1.43		1.08	1.16	0.87	0.88	1.01	1.37	1.27	1.17	0.86	0.91	1.18	0.92	0.85	0.75	1.03
GENE81X	YOR014W	 || RTS1|SCS1	1	1.29	1.09	1.27	1.33	1.34	1.28	0.84	1	1.09	1.76	1.16	0.97	1.18	0.71	0.76	0.95	0.62	0.83	0.31	0.36	0.94	0.91	0.46	0.64	0.6	0.65	0.66	0.33	0.48	0.27	0.76	0.9	0.83	0.6	0.79	0.74	0.49	0.58	0.6	0.59	1.13	1.08	0.99	1.01	0.93	0.92	0.89	0.98	0.76	0.63	0.82	0.87	0.98	0.81	1.08	0.72	0.49	0.57	0.33	0.56	1.03	1.19	1.12	1.1	0.85	0.96	0.85	0.73	0.82	0.86
GENE185X	YDR458C	 || 	1	0.46	0.2	0.33	0.34	0.44	0.44	0.12	0.24	0.26	0.35	0.46	0.01	0.24	0.03	0.01	0.03	-0.12	-0.03	0.16		0.19	0.18	0.23	-0.08	0.13	0.08	-0.08	-0.19	-0.09	-0.07	-0.02	0.05	0.1	0.09	-0.19	-0.09	-0.3	-0.2	-0.29	-0.1	-0.04	0.01	0.09	-0.04	-0.06	0.18	0.23	0.06	-0.14	-0.14	-0.06	0.12	0.22	-0.12	0.09	-0.23	-0.24	-0.54	-0.33	-0.21	0.02	0.21	0.01	0.05	-0.05	-0.1	-0.07	-0.45	-0.03	-0.28
GENE2306X	YHR073W	 || OSH3|	1	0.59	0.47	0.32	0.47	0.53	0.56	0.31	0.37	0.28	0.83	0.19	0.22	0.32	0.31	0.22	0.15	0.28	-0.05	0.03	-0.34	0.1	0.53	0.32	0.22	0.24	0.12	0.07	0.06	0.13	0.2	0.07	-0.21	0.3	0.59	0.08	0.43	0.03	0.09	-0.05	0.14	0.18	0.05	0.14	0.03	0.19	0.49	0.22	0.12	0.08	0.05	-0.09	0.05	0.18	0.17	0.34	0.06	-0.09	-0.15	-0.29	-0.15	0.51	0.52	0.29	0.31	0.35	0.38	0.21	0.09	0.09	-0.01
GENE5004X	YGR202C	 || PCT1|CCT1|BSR2	1	0.26	0.18	0.14	0.11	0.07	0.18	0.11	-0.36	-0.29	0.11	-0.22	-0.37	-0.2	-0.17	-0.4	-0.29	-0.01	-0.11	-0.53	-0.46	-0.12	-0.08	-0.29	-0.24	-0.23	-0.17	-0.32	-0.45	-0.25	-0.09	-0.24	-0.32	-0.07	0.06	-0.26	-0.35	-0.37	-0.23	-0.45	-0.25	-0.13	-0.28	-0.27	-0.42	-0.34	-0.23	-0.24	-0.46	-0.53	-0.38	-0.48	-0.33	-0.26	-0.47	-0.22	-0.39	-0.49	-0.48	-0.69	-0.73	-0.17	-0.06	-0.09	-0.31	-0.22	-0.18	-0.37	-0.52	-0.27	-0.34
GENE3664X	YCR077C	 || PAT1|MRT1	1	0.85	0.6	0.66	0.64	0.56	0.87	0.79	0.43	0.46	0.92	0.69	0.48	0.4	0.58	0.42	0.28	0.43	0.71	0.38	0.27	0.45	0.5	0.48	0.42	0.41	0.34	0.21	0.27	0.42	0.4	0.44	0.42	0.43	0.7	0.35	0.23	0.21	0.5	0.24	0.47	0.54	0.57	0.48	0.71	0.54	0.56	0.47	0.45	0.22	0.39	0.28	0.37	0.43	0.12	0.75	0.39	0.17	0.18	-0.04	0.07	0.49	0.58	0.55	0.48	0.37	0.48	0.44	0.33	0.55	0.58
GENE5063X	YMR047C	 || NUP116|NSP116	1	0.56	0.69	0.91	0.69	0.68	0.7	0.41	0.3	0.44	0.97	0.46	0.53	0.18	0.08	0.06	0.38	0.61	0.16	0.46	0.34	0.56	0.55	0.47	0.4	0.24	0.38	0.28	0.19	0.42	0.21	0.62	0.23	0.21	0.44	0.35	0.27	0.15	0.48	0.01	0.45	0.54	0.45	0.39	0.44	0.39	0.7	0.38	0.38	0.3	0.22	0.41	0.38	0.35	0.15	0.28	0.28	-0.01	-0.2	-0.41	-0.15	0.48	0.57	0.39	0.37	0.47	0.36	0.37	0.3	0.42	0.2
GENE2880X	YMR109W	 || MYO5|	1	0.51	0.84	1.08	1.01	0.83	0.82	1.02	0.59	0.45	0.91	0.34	0.54	0.27	0	0.6	0.46	0.38	0.77	0.63	0.15	0.29	0.31	0.34	0.22	0.32	0.16	0.06	-0.01	0.07	0.01	0.59	0.33	0.23	0.52	0.24	0.38	0.14	0.22	-0.2	0.08	0.53	0.55	0.32	0.45	0.46	0.79	0.73	0.48	0.37	0.23	0.51	0.44	0.41	0.35	0.58	0.36	0.28	0.02	-0.06	0.01	0.27	0.5	0.3	0.32	0.41	0.53	0.26	0.37	0.1	0.48
GENE663X	YFL013C	 || IES1|	1	0.39	0.28	0.47	0.3	0.33	0.47	0.29	0.22	0.11	0.18	0.15	0.29	0.06	0.21	0.13	0.36	0.48	0.23	0.29	0.26	0.11	0.36	0.12	0.03	0.18	0.24	-0.06	0.03	0.08	0.08	0.14	0.17	0.16	0.29	0.18	0.06	-0.06	0.16	-0.05	-0.02	0.03	0.26	0.29	0.25	0.11	0.12	0.07	-0.13	-0.13	0.17	-0.03	0.22	0.28	0	0.35	0.1	0.06	-0.09	-0.14	-0.1	0.04	0.2	0.33	0.06	0.09	0.21	0.04	0	-0.01	-0.06
GENE3310X	YGR184C	 || UBR1|PTR1	1	0.64	0.64	0.81	0.67	0.55	0.61	0.63	0.56	0.7	0.92	0.9	0.74	0.76	0.45	0.45	0.57	0.97	0.91	0.55	0.69	0.81	0.62	0.59	0.4	0.27	0.42	0.36	0.29	0.37	0.45	0.93	0.51	0.62	0.79	0.48	0.36	0.52	0.58	0.3	0.55	0.9	0.69	0.51	0.59	0.69	0.56	0.48	0.38	0.22	0.14	0.8	0.5	0.69	0.42	0.55	0.6	0.38	0.33	0.08	0.46	0.85	0.66	0.61	0.59	0.39	0.58	0.38	0.4	0.31	0.54
GENE4918X	YML007W	 || YAP1|SNQ3|PAR1	1	0.41	0.27	0.4	0.47	0.61	0.7	0.29	0.46	0.45	0.42	0.8	0.61	0.52	0.72	0.45	0.61	0.88	0.62	0.47	0.56	0.35	0.62	0.53	0.48	0.13	0.24	0.09	0.13	-0.01	0.07	0.13	0.22	0.35	0.35	0.13	0.24	0.02	0.23	0.15	0.13	0.52	0.25	0.32	0.22	0.3	0.42	0.2	0.32	0.2	0.08	0.18	0.01	0.1	0.14	0.27	0.07	0.13	0.03	-0.03	0.02	0.51	0.44	0.4	0.38	0.18	0.41	0.17	0.35	0.28	0.36
GENE2811X	YDL132W	 || CDC53|	1	0.71	0.63	1.04	0.76	0.88	1.17	0.41	0.64	0.4	0.57	0.74	0.71	0.88	0.79	0.65	0.78	0.56	0.27	0.44		0.46	0.78	0.48	0.8	0.32	0.59	0.26	0.32	0.34	0.02	0.35	0.23	0.33	0.34	0.45	0.36	0.07	0.24	-0.1	0.13	0.35	0.41	0.18	0.39	0.65	0.62	0.26	0.27	0.16	-0.05	0.42	0.24	0.33	0.64	0.4	0.5	0.28	-0.03	0.22	0.19	0.6	0.6	0.63	0.41	0.48	0.31	0.35	0.47	0.24	0.21
GENE4582X	YOL051W	 || GAL11|MED15|ABE1|SPT13|SDS4|RAR3	1	0.13	0.12	0.37	0.52	0.27	0.34	-0.01	-0.09	-0.07	0.49	0.22	0.32	0.46	0.28	0.13	0.17	0.11	0.55	0.67	0.67	0.21	0.27	0.28	0.26	0.13	0.03	-0.22	-0.28	-0.05	0.03	0.15	0.12	0.26	0.29	0.16	-0.04	-0.11	-0.2	-0.22	-0.07	0.34	0.21	0.15	0.35	0.34	0.35	-0.25	0.11	0.05	0.01	-0.08	-0.05	0.14	0.12	0.39	-0.06	-0.08	-0.03	-0.21	-0.03	0.08	0.15	0.27	0.13	0.09	-0.1	-0.12	-0.3	-0.08	-0.11
GENE5470X	YGL172W	 || NUP49|NSP49	1	0.24	0.32	0.28	0.51	0.4	0.39	-0.02	-0.12	0.12	0.26	0.62	0.34	0.5	0.51	0.41	0.42	0.44	0.37	0.44	0.47	0.43	0.32	0.25	0.24	0.13	-0.14	0.01	-0.08	0	-0.11	0.26	0.27	0.23	0.24	0.29	0	-0.07	-0.03	0.01	0.09	0.47	0.49	0.46	0.38	0.46	0.4	0.15	0.22	0.14	0.03	0.29	0.32	0.27	0.28	0.41	0.25	0.13	0.05	-0.01	0.05	0.09	0.21	0.12	0.18	0.13	0.02	0.04	-0.04	0.07	-0.1
GENE5539X	YMR275C	 || BUL1|SMM2|RDS1|DAG1	1	0.4	0.5	0.73	0.54	0.5	0.39	0.13	0.18	0.43	0.42	0.78	0.94	0.82	0.48	0.53	0.92	0.7	0.53	0.47	0.15	0.41	0.4	0.32	0.17	0.14	0.16	0.16	0	-0.01	0.21	0.75	0.49	0.21	0.15	0.21	0.18	0.29	0.02	0.09	0.01	0.45	0.56	0.47	0.41	0.25	0.26	0.46	0.49	0.13	0.16	0.44	0.4	0.42	0.41	0.44	0.45	0.33	0.2	-0.05	0.21	0.49	0.56	0.43	0.58	0.34	0.32	0.39	0.06	0.31	0.14
GENE2204X	YOR160W	 || MTR10|KAP111	1	0.28	0.67	0.69	0.44	0.56	0.27	0.27	0.26	0.47	0.57	0.48	0.6	0.62	0.14	0.47	0.62	0.81	0.84	0.75	0.54	0.72	0.52	0.23	0.2	0.29	0.08	0.12	-0.08	0	0.08	0.62	0.47	0.28	0.54	0.08	0.26	0.13	-0.02	0	0.25	0.51	0.45	0.4	0.4	0.37	0.54	0.4	0.24	0.09	0.29	0.39	0.52	0.41	0.16	0.21	0.31	0.27	0.15	-0.05	0.17	0.49	0.45	0.39	0.31	0.27	0.29	0.28	0.23	0.34	0.45
GENE1512X	YGR124W	 || ASN2|	1	0.65	0.54	0.54	0.76	0.51	0.15	-0.02	-0.14	0.29	-0.18	1.43	1.4	0.82	0.83	0.81	1.38	0.83	1.23	0.89	0.68	1.16	0.75	0.27	0.42	0.38	0.32	0.23	0.08	0.25	0.1	1.3	0.95	0.55	0.41	0.62	0.35	0.46	0.39	-0.02	0.22	0.69	0.65	0.36	0.29	-0.02	0.14	0.02	-0.15	-0.03	-0.25	0.81	0.76	0.77	0.84	0.66	0.55	0.61	0.75	0.4	0.75	0.92	0.7	0.56	0.18	0.14	0.28	-0.03	0.36	0.21	0.51
GENE3262X	YHR003C	 || 	1	0.41	0.34	0.21	0.26	0.14	-0.32	-0.49	-0.17	0.02	0.33	0.78	0.51	0.58	0.09	0.26	0.46	0.46	0.54	0.56	0.2	0.49	0.24	-0.13	-0.14	-0.07	-0.28	-0.2	-0.19	-0.14	-0.09	0.31	0.3	0.07	-0.08	-0.18	-0.06	-0.17	-0.03	-0.2	-0.13	-0.04	0.09	-0.09	-0.13	-0.31	-0.32	-0.29	-0.53	-0.36	-0.32	0.28	0.47	0.36	0.01	0.15	-0.02	0.11	-0.14	-0.07	0.12	0.3	0.4	0.26	-0.03	-0.23	-0.31	-0.18	-0.41	-0.01	-0.3
GENE1954X	YKL018W	 || SWD2|SAF37|CPS35	1	0.27	0.25	0.01	0.24	0.03	-0.03	0.19	-0.16	-0.08	-0.28	0.27	0.32	0.37	0.01	0.07	0.1	0.15	0	0.03	0.19	0.08	0.15	-0.16	-0.07	-0.16	-0.2	-0.09	-0.1	-0.08	-0.14	0.09	0.09	-0.01	-0.11	-0.23	-0.18	-0.27	-0.05	-0.19	-0.12	-0.18	-0.16	0.05	-0.28	-0.31	-0.39	-0.26	-0.64	-0.49	-0.62	0.02	-0.09	-0.03	-0.16	-0.21	-0.23	-0.17	-0.22	-0.31	-0.26	-0.03	0.02	-0.12	-0.2	-0.27	-0.22	-0.21	-0.34	-0.37	-0.66
GENE177X	YPL069C	 || BTS1|	1	0.65	0.62	0.33	0.28	0.04	0.07	0.22	-0.15	-0.01	0	0.43	0.29	0.37	0.3	0.13	0.1	0.24	0.12	0.22	-0.02	0.22	0.14	-0.06	-0.01	-0.09	-0.11	-0.36	-0.28	-0.31	-0.14	0.23	0.15	-0.01	-0.12	-0.21	0.03	-0.05	-0.15	-0.19	-0.16	0.31	0.12	0.06	-0.07	-0.07	-0.26	0.14	-0.25	-0.13	-0.48	0.34	0.32	0.14	-0.11	0.05	0.08	0.08	0.16	-0.17	-0.02	0.53	0.35	-0.02	0.13	0.17	0.04	-0.1	-0.3	-0.27	-0.44
GENE1467X	YLR412W	 || 	1	0.61	0.82	0.6	0.46	0.49	0.2	0.39	-0.1	0.26	0.11	0.89	0.53	0.54	0.21	0.46	0.37	0.04	0.22	0.3	-0.01	0.46	0.3	0.01	-0.06	0.15	-0.13	-0.15	-0.02	0.06	-0.1	0.59	0.48	0.43	0.51	0.14	0.11	-0.01	0.3	0.11	0.08	0.45	0.42	0.38	0.17	-0.06	0.05	0.04	0.03	-0.06	-0.04	0.27	0.42	0.17	0.12	0.28	0.07	0.13	0.18	-0.07	0.14	0.74	0.69	0.39	0.34	0.17	0.34	0.13	-0.1	-0.09	-0.19
GENE3762X	YBR261C	 || 	1	0.31	0.56	-0.07	-0.1	-0.42	-0.52	0.03	-0.2	-0.32	-0.46	0.28	0.17	-0.23	-0.28	-0.03	-0.17	-0.25	-0.15	-0.13	-0.17	0.19	0.15	-0.15	-0.44	-0.48	-0.45	-0.28	-0.27	-0.36	-0.37	0.26	0.04	-0.08	0.02	-0.45	-0.55	-0.32	-0.22	-0.57	-0.38	0.23	-0.11	-0.01	-0.25	-0.7	-0.52	-0.58	-0.52	-0.56	-0.53	-0.08	-0.25	-0.24	-0.3	-0.24	-0.44	-0.28	-0.2	-0.23	-0.29	0.31	0.23	-0.23	-0.32	-0.34	-0.68	-0.4	-0.3	-0.42	-0.43
GENE5399X	YLR285W	 || NNT1|	1	0.34	0.29	-0.36	-0.16	-0.22	-0.65	-0.3	-0.16	-0.44	-0.5	0.66	-0.05	-0.06	-0.41	-0.24	-0.41	-0.28	-0.5	-0.16	-0.16	0.22	-0.05	-0.43	-0.6	-0.27	-0.42	-0.4	-0.49	-0.43	-0.4	0.15	0.11	-0.3	0.02	-0.5	-0.48	-0.48	-0.46	-0.46	-0.23	0.02	-0.23	-0.42	-0.7	-0.7	-0.61	-0.75	-0.69	-0.66	-0.58	0.11	0	-0.24	-0.54	-0.29	-0.42	-0.46	-0.59	-0.71	-0.33	0.2	0.13	-0.26	-0.22	-0.42	-0.87	-0.59	-0.58	-0.63	-0.86
GENE2661X	YPL178W	 || CBC2|CBP20|SAE1|MUD13	1	0.46	0.56	0.4	0.5	0.29	0.06	0.22	-0.13	0.25	0.22	0.64	0.3	0.37	0.23	0.3	0.14	0.38	0.2	0.05	0.41	0.19	0.23	-0.13	-0.03	-0.13	-0.09	-0.16	0.06	-0.07	-0.1	0.16	0.21	0.21	0.37	-0.1	-0.09	-0.07	0.11	0.1	0.2	0.19	0.21	0.23	0.18	-0.08	-0.13	-0.08	-0.22	-0.18	-0.15	0.29	0.31	0.21	-0.08	-0.26	-0.08	-0.23	-0.14	-0.14	-0.02	0.16	0.19	-0.11	0	-0.28	-0.17	-0.07	-0.22	-0.24	-0.25
GENE5132X	YGR049W	 || SCM4|	1	0.28	0.38	0.44	0.7	0.3	-0.47	0.13	-0.48	-0.05	-0.02	0.6	0.13	0.51	-0.02	0.21	0	0.03	-0.02	-0.26	-0.03	0.12	0.22	-0.2	-0.09	-0.24	-0.27	-0.34	-0.23	-0.13	0.02	0.45	0.23	-0.03	-0.02	-0.31	-0.37	-0.44	-0.2	-0.19	0.07	0.25	0.28	0.12	0.13	-0.24	-0.13	-0.19	-0.35	-0.3	-0.13	0.07	0.12	0.19	-0.24	-0.14	-0.25	-0.2	-0.27	-0.14	-0.13	0.19	0.32	0.04	-0.09	-0.32	-0.26	-0.31	-0.36	-0.33	-0.34
GENE1650X	YFR002W	 || NIC96|	1	0.59	0.61	0.3	0.29	0.28	0.07	0.03	0.04	0.16	0.22	0.74	0.68	0.7	0.13	0.47	0.37	0.69	0.72	0.42	0.28	0.56	0.7	0.27	0.07	-0.1	-0.16	-0.18	-0.16	-0.13	-0.11	0.35	0.31	0.15	0.17	-0.24	-0.21	-0.25	-0.21	-0.34	-0.1	0.65	0.32	0.08	-0.01	-0.06	-0.02	-0.09	-0.11	-0.22	-0.07	0.34	0.35	0.27	-0.11	0.17	0.08	-0.05	-0.17	-0.26	-0.07	0.64	0.69	0.27	0.09	-0.1	-0.07	-0.07	-0.22	-0.04	-0.31
GENE5512X	YEL037C	 || RAD23|	1	0.42	-0.05	-0.13	0.11	-0.1	-0.18	-0.21	-0.17	-0.32	-0.09	0.54	0.55	0.38	0.14	0.08	0.09	0.02	0.04	0.08	0.04	0.55	0.54	-0.15	-0.18	-0.35	-0.46	-0.48	-0.57	-0.32	-0.23	0.6	0.31	-0.01	-0.05	-0.25	-0.46	-0.74	-0.4	-0.67	-0.42	0.2	0.09	-0.01	-0.25	-0.54	-0.48	-0.61	-0.45	-0.5	-0.48	0.29	0	-0.04	-0.33	-0.5	-0.43	-0.52	-0.66	-0.77	-0.49	0.26	0.21	-0.09	-0.38	-0.48	-0.58	-0.61	-0.6	-0.51	-0.56
GENE801X	YLR199C	 || 	1	0.4	0.38	0.31	0.51	0.3	0.2	0.34	0.05	0.24	0.13	0.92	0.89	0.81	0.71	0.69	0.35	0.38	0.27	-0.1	0.11	0.56	0.46	0.08	0.14	-0.07	-0.15	-0.13	-0.14	-0.18	-0.22	0.41	0.27	0.21	0.05	-0.05	-0.15	-0.24	-0.27	-0.36	-0.13	0.52	0.36	0.47	0.34	-0.01	-0.04	-0.06	-0.23	-0.06	-0.17	0.4	0.44	0.36	0.11	0.13	-0.01	-0.07	-0.08	-0.09	-0.16	0.44	0.45	0.3	0.11	-0.05	-0.2	-0.19	-0.27	-0.23	-0.38
GENE3365X	YFL007W	 || BLM10|YFL006W	1	0.74	0.62	0.76	0.61	0.63	0.56	0.57	0.3	0.36	0.51	1.4	0.92	0.76	0.48	0.68	0.86	0.8	0.63	0.27	0.59	0.93	0.88	0.84	0.49	0.4	0.25	-0.02	0.04	-0.16	-0.14	1.02	0.81	0.47	0.81	0.3	0.27	0.06	0.1	-0.38	-0.1	0.81	0.55	0.47	0.42	0.51	0.39	0.36	0.01	-0.08	-0.4	0.6	0.58	0.48	0.38	0.46	0.34	0.28	-0.14	0.06	-0.11	1.09	0.9	0.59	0.49	0.3	0.29	0.09	-0.07	-0.15	-0.25
GENE787X	YLR100W	 || ERG27|	1	0.89	0.92	0.91	0.68	1.12	0.62	0.64	0.22	0.3	0.37	1.08	0.7	0.86	0.77	0.9	0.74	0.6	0.56	0.18	0.6	0.74	0.85	0.56	0.53	0.69	0.37	0.16	0.06	0.04	-0.03	0.98	1.08	0.75	1.15	0.59	0.73	0.43	0.47	0.34	0.34	0.59	0.54	0.58	0.62	0.41	0.47	0.33	0.28	-0.08	0.06	0.71	0.75	0.64	0.55	0.43	0.42	0.52	0.48	0.27	0.35	0.66	0.84	0.6	0.58	0.38	0.6	0.4	0.38	0.19	0.26
GENE872X	YGR234W	 || YHB1|YHB4	1	1.21	1.03	1.04	0.76	1.02	0.69	0.33	0.18	0.22	0.2	1.3	1.15	1	0.73	0.83	1.05	0.87	0.68	0.56	0.28	0.88	0.66	-0.02	0.5	0.36	0.06	-0.16	-0.48	-0.48	-0.79	1.04	1.07	0.57	0.53	0.52	0.47	0.2	0.22	-0.03	0.09	0.55	0.61	0.33	0.33	-0.03	0.05	-0.28	-0.42	-0.97	-0.88	0.88	0.8	0.77	0.3	0.27	0.19	0.06	-0.14	-0.42	-0.38	0.71	0.99	0.7	0.51	0.37	0.7	0.43	0.4	0.05	0.16
GENE1932X	YOR023C	 || AHC1|	1	0.61	0.53	0.73	0.72	0.4	0.3	0.02	0.12	0.17	0.61	0.8	0.75	0.72	0.34	0.18	0.2	0.67	0.42	0.65	0.27	0.66	0.62	0.42	0.25	0.22	0.16	0.05	-0.06	-0.05	-0.02	0.63	0.6	0.46	0.28	0.13	0.13	0.1	0.15	-0.14	-0.01	0.45	0.31	0.56	0.31	0.23	0.2	0.12	0.28	0.11	-0.26	0.03	0.34	0.6	0.36	0.34	0.29	0.2	0.13	0.09	0.16	0.43	0.62	0.69	0.37	0.16	0.27	0.37	0.31	0.21	0.06
GENE1886X	YLR034C	 || SMF3|	1	0.25	0.01	0.24	0.42	0.17	-0.21	-0.76	-0.38	-0.29	-0.03	-0.05	0.01	0.24	0.01	-0.11	-0.21	0.12	0.07	0.11	0.01	0.55	0.23	0.12	-0.11	-0.19	-0.49	-0.27	-0.43	-0.36	-0.36	0.3	0.17	0.02	-0.28	-0.38	-0.58	-0.41	-0.4	-0.73	-0.53	0.19	0.03	0.09	0.07	-0.19	-0.32	-0.26	-0.24	-0.36	-0.42	0.13	-0.08	0.03	-0.22	-0.14	-0.36	-0.29	-0.44	-0.38	-0.32	-0.04	0.15	-0.06	0.08	-0.09	-0.4	-0.4	-0.31	-0.26	-0.65
GENE4507X	YDR472W	 || TRS31|	1	-0.03	0.08	-0.07	-0.04	-0.16	-0.14	-0.42	-0.46	-0.34	-0.53	0.22	-0.18	0.19	-0.17	-0.11	-0.18	0.15	-0.33	-0.03	-0.18	-0.09	-0.15	-0.33	-0.17	-0.07	-0.29	-0.45	-0.5	-0.27	-0.33	0.01	-0.05	-0.04	-0.22	-0.29	-0.38	-0.48	-0.45	-0.6	-0.38	-0.06	0	0.06	-0.33	-0.26	-0.22	-0.32	-0.57	-0.58	-0.67	0.12	0.24	-0.31	-0.43	-0.4	-0.22	-0.33	-0.37	-0.42	-0.59	0.14	-0.09	-0.16	-0.22	-0.1	-0.36	-0.15	-0.42	-0.21	-0.74
GENE1046X	YGR048W	 || UFD1|	1	0.26	0.53	0.85	0.66	0.69	0.24	0.22	0.34	0.31	-0.06	0.86	0.83	0.47	0.33	0.55	0.53	0.73	0.3	0.6	0.45	0.07	0.36	0.02	0.13	-0.05	0.12	-0.02	-0.13	-0.26	-0.41	0.1	-0.02	0.17	0.15	-0.1	-0.01	-0.09	0.11	-0.18	-0.36	0.18	0.31	0.08	0.25	0.26	0.45	0.17	0.17	-0.04	0.05	-0.15	0.05	-0.06	0	0.01	-0.02	0.04	-0.2	-0.08	-0.16	0.45	0.35	0.07	0.21	0.24	0.16	0.13	0.3	0.1	-0.15
GENE2140X	YOR259C	 || RPT4|SUG2|PCS1|CRL13	1	0.9	0.94	1.12	0.82	1.15	0.72	0.93	0.86	1.05	0.89	0.88	1.12	1.09	0.86	1.33	1.31	1.37		1.12	0.95	1.18	1.24	0.57	0.56	0.96	0.62	0.46	0.44	0.54	0.41	1.17	1.12	1.01	0.77	0.82	0.62	0.68	0.52	0.55	0.87	0.83	0.71	0.6	0.73	0.79	0.92	0.42	0.45	0.39	0.34	1	0.78	0.92	0.73	0.76	0.67	0.82	0.51	0.45	0.8	1.06	0.93	0.85	0.67	0.51	0.56	0.67	0.67	0.56	0.59
GENE3986X	YML092C	 || PRE8|	1	0.57	0.44	0.63	0.89	0.84	0.88	0.58	0.63	0.73	0.8	0.95	0.8	0.99	0.99	1.16	1.13	1.06	0.89	0.57	0.76	0.78	0.92	0.16	0.69	0.77	0.61	0.5	0.42	0.34	0.13	0.94	1	0.65	0.75	0.66	0.67	0.53	0.72	0.47	0.48	0.38	0.58	0.55	0.68	0.48	0.47	0.31	0.43	0.2	0.24	0.54	0.65	0.75	0.52	0.36	0.48	0.35	0.31	0.27	0.32	0.42	0.54	0.53	0.38	0.02	0.55	0.49	0.46	0.32	0.28
GENE1729X	YJL001W	 || PRE3|CRL21	1	0.6	0.58	0.66	0.74	1.01	0.97	1.08	0.63	0.91	0.85	1.11	0.83	0.8	1.17	1.32	1.17	1.35	1.04	0.6	0.91	0.56	0.53	0.35	0.79	0.78	0.65	0.54	0.52	0.4	0.13	0.75	0.22	0.7	1.11	0.74	0.71	0.57	0.52	0.41	0.5	0.44	0.4	0.52	0.6	0.57	0.7	0.58	0.41	0.33	0.34	0.43	0.48	0.46	0.36	0.26	0.42	0.33	0.3	0.28	0.23	0.46	0.62	0.45	0.55	0.41	0.54	0.33	0.29	0	0.12
GENE5362X	YFR024C-A	 || LSB3|YFR024C	1	0.34	0.31	0.47	0.43	0.79	0.72	0.63	0.52	0.24	0.83	0.36	0.56	0.45	0.61	0.76	0.73	0.77	0.69	0.49	0.54	0.32	0.57	0.49	0.52	0.37	0.4	0.28	0.2	0.09	0.16	0.52	0.28	0.41	0.76	0.58	0.45	0.32	0.23	-0.13	0.17	0.19	0.15	0.16	0.28	0.38	0.44	0.34	0.2	0.03	0.16	0.04	0.04	0.09	0.15	0.23	0.24	0.19	-0.05	-0.08	-0.14	0.11	0.36	0.21	0.32	0.36	0.31	0.18	0.13	-0.06	0.03
GENE1575X	YHR027C	 || RPN1|NAS1|HRD2	1	1.06	1.16	1.31	1.21	1.64	1.38	1.38	0.96	1.4	1.58	1.45	1.29	1	1.06	1.36	1.5	1.4	1.2	0.82	0.9	1.25	1.24	1.01	1.09	1.2	0.98	0.92	0.82	0.73	0.58	1.27	1.37	1.12	1.48	1.23	0.98	0.91	1.11	0.61	0.95	1.13	1.07	0.97	1.06	0.92	1.28	0.99	0.92	0.75	0.57	0.75	0.93	1.06	0.78	1.09	0.88	0.77	0.38	0.4	0.5	1.27	1.42	1.2	1.15	0.89	1.14	0.9	0.84	0.75	0.83
GENE4123X	YLR208W	 || SEC13|ANU3	1	0.8	0.73	0.92	0.75	0.9	0.71	0.58	0.37	0.55	0.57	1.14	0.52	0.46	0.37	0.67	0.53	0.73	0.54	0.34	0.42	0.84	0.49	0.19	0.33	0.38	0.2	0.11	0.15	0.07	-0.02	0.86	0.52	0.55	0.46	0.47	0.16	0.14	0.15	0.18	0.13	0.8	0.68	0.53	0.71	0.42	0.61	0.33	0.56	0.33	0.33	0.76	0.54	0.48	0.2	0.18	0.07	-0.2	-0.22	-0.26	-0.11	0.69	0.63	0.4	0.28	0.25	0.26	0.1	0.17	0.07	0.08
GENE1022X	YOR157C	 || PUP1|	1	0.76	0.74	0.78	0.56	0.82	0.74	0.58	0.3	0.55	0.7	1.02	0.8	0.68	0.75	0.74	0.79	1.05	0.74	0.41	0.79	1.19	1.1	0.52	0.71	0.62	0.43	0.28	0.41	0.31	0.27	1.29	1.12	0.86	1.11	0.54	0.43	0.35	0.54	0.23	0.39	0.96	0.77	0.64	0.69	0.37	0.48	0.29	0.36	0.04	0.33	0.74	0.63	0.52	0.24	-0.12	0.1	-0.05	-0.01	-0.12	-0.16	0.99	0.85	0.63	0.17	0.17	0.23	0.13	0.21	0.13	0.21
GENE2583X	YCL011C	 || GBP2|RLF6	1	0.94	1.02	1.01	0.72	0.95	0.48	0.58	0.38	0.62	0.88	0.49	0.72	0.57	0.48	0.5	0.53	0.71	0.56	0.65	0.77	0.84	0.71	0.57	0.51	0.43	0.3	0.05	0.02	0.13	0.1	1.03	0.89	0.61	0.74	0.63	0.24	0.31	0.32	-0.03	0.24	0.58	0.48	0.42	0.48	0.38	0.33	0.02	0.07	-0.15	0.18	0.51	0.35	0.35	0.28	0.15	-0.05	-0.08	-0.12	-0.25	-0.22	0.6	0.72	0.52	0.35	0.36	0.19	0.17	0.1	0.24	0.28
GENE2900X	YPL246C	 || RBD2|	1	0.45	0.77	0.81	0.87	1.13	0.51	0.57	0.33	0.6	0.46	0.68	0.41	0.64	0.14	0.46	0.32	0.71	0.42	0.47	0.45	0.53	0.3	0.37	0.4	0.4	0.15	0.03	-0.07	0.08	-0.29	0.8	0.68	0.45	0.61	0.42	0.39	0.08	0.19	0.09	0.04	0.62	0.37	0.27	0.53	0.32	0.41	-0.05	-0.12	-0.25	-0.23	0.38	0.36	0.27	0.16	-0.14	-0.05	-0.19	-0.42	-0.41	-0.24	0.44	0.57	0.32	0.43	0.36	0.28	0.07	-0.02	-0.27	-0.34
GENE3989X	YML086C	 || ALO1|	1	0.51	0.5	0.44	0.65	0.74	0.56	0.68	0.4	0.47	0.61	0.59	0.45	0.66	0.33	0.51	0.61	0.87	0.83	0.82	0.76	0.85	0.63	0.47	0.42	0.46	0.51	0.39	0.18	0.3	0.06	0.98	0.83	0.52	0.74	0.56	0.47	0.4	0.35	0.13	0.26	0.57	0.44	0.39	0.39	0.22	0.45	0.31	0.19	-0.04	-0.07	0.33	0.38	0.47	0.23	0.27	0.29	0.17	0.07	-0.01	0.03	0.42	0.5	0.46	0.23	0.18	0.38	0.26	0.26	0.16	0.17
GENE2920X	YGL091C	 || NBP35|	1	0.18	0.8	0.58	0.82	0.93	0.49	0.59	0.03	0.32	0.41	0.69	0.93	0.6	0.43	1.15	0.71	0.72	0.46	0.61	0.55	0.39	0.61	0.29	0.27	0.53	0.18	0.06	0.07	0.07	0.1	0.45	0.41	0.5	0.87	0.59	0.26	0.1	0.09	-0.23	0.11	0.32	0.25	0.53	0.37	0.38	0.56	0.43	0.16	0	0	-0.14	0.3	0.26	0.11	0.03	0.13	-0.03	-0.23	-0.31	-0.32	0.25	0.57	0.32	0.27	0.5	0.3	0.08	0.1	-0.1	-0.18
GENE5202X	YER133W	 || GLC7|DIS2S1|PP1|DIS2|CID1	1	0.98	1.06	1.35	1.05	1.55	1.14	1.48	0.94	1.1	1.33	1	1.05	1.07	0.7	1.23	1.17	1.16	0.89	1.04	0.98	0.69	0.58	0.54	0.75	0.72	0.58	0.38	0.29	0.22	0.18	0.8		0.79	0.82	0.67	0.68	0.49	0.54	0.34	0.52	0.81	0.74	0.86	1	0.9	1.1	0.68	0.78	0.38	0.62	0.61	0.58	0.66	0.38	0.54	0.64	0.44	0.12	0	0.12	0.71	0.87	0.7	0.8	0.63	0.76	0.53	0.53	0.35	0.42
GENE1351X	YMR276W	 || DSK2|	1	1.37	0.82	1.51	1.43	1.41	1.33	1.18	1.11	1.37	1.37	1.53	1.54	1.46	1.31	1.47	1.39	1.32	1.58	1.36	1.4	1.35	0.88	0.73	0.99	0.69	0.72	0.47	0.25	0.44	0.13	1.1	0.99	0.87	0.33	0.9	0.69	0.51	0.15	0.21	0.21	0.83	0.8	0.76	0.94	0.56	0.92	0.45	0.74	0.43	0.64	0.89	0.87	0.82	0.67	0.42	0.61	0.45	0.25	0.29	0.42	0.87	1.1	1.06	0.97	0.73	0.79	0.57	0.84	0.52	0.77
GENE3814X	YMR208W	 || ERG12|RAR1	1	0.9	1.18	1.36	1.31	1.32	0.87	0.61	0.72	0.77	0.98	1.3	1.25	1.36	0.85	1.08	1.3	1.03	0.87	1.16	0.86	1.21	1.16	0.81	1.02	0.92	0.71	0.49	0.41	0.53	0.4	1.3	1.18	1.06	0.9	1.03	0.8	0.54	0.63	0.42	0.58	0.81	0.91	0.76	1.08	0.73	0.73	0.53	0.57	0.18	0.32	0.6	0.8	0.85	0.5	0.65	0.48	0.39	0.22	0.14	0.42	0.81	1.18	0.86	0.88	0.6	0.76	0.52	0.57	0.49	0.41
GENE609X	YDR427W	 || RPN9|	1	0.95	0.65	1.07	1.06	1.07	0.98	0.82	0.65	0.8	1.07	1.31	1.04	1.35	1.15	1.32	1.38	1.33	1.03	0.96	1.21	0.84	0.89	0.47	0.71	0.41	0.37	0.38	0.4	0.28	0.1	0.98	0.93	0.81	0.81	0.7	0.6	0.27	0.58	0.43	0.65	0.64	0.67	0.69	0.8	0.69	0.49	0.16	0.31	0.12	0.31	0.71	0.8	0.8	0.67	0.83	0.64	0.46	0.42	0.22	0.54	0.83	1.06	0.81	0.69	0.37	0.51	0.44	0.33	0.47	0.35
GENE2036X	YDL147W	 || RPN5|NAS5	1	1.37	1.39	1.69	1.25	1.91	1.45	1.63	1.36	1.41	1.48	1.3	1.58	1.62	1.42	1.73	2.01	1.65	1.28	1.41	1.09	1.08	1.07	0.83	1.06	1.02	0.77	0.67	0.52	0.52	0.44	1.15	1.07	1.09	1.36	1.12	1.15	0.82	0.87	0.75	0.83	0.86	0.88	0.8	1.17	1.25	1.1	0.68	0.6	0.47	0.56	0.83	1.11	1.27	1.02	1.32	1.09	0.99	0.72	0.71	0.74	0.96	1.24	1.27	1.01	1.02	1.11	0.76	0.58	0.49	0.54
GENE2889X	YER021W	 || RPN3|SUN2	1	1.06	1.13	1.32	1.63	1.84	1.35	1.21	1.08	1.29	1.65	1.64	1.46	1.78	1.26	1.7	2	1.74	1.4	1.49	1.43	0.7	0.81	0.62	0.86	0.82	0.55	0.46	0.39	0.38	0.17	0.76	0.87	0.9	1.11	0.9	0.99	0.57	0.47	0.46	0.71	0.5	0.7	0.77	1.01	0.92	0.93	0.61	0.48	0.39	0.39	0.52	0.68	0.92	0.75	0.95	0.76	0.67	0.43	0.25	0.59	0.83	1.13	0.96	0.94	0.75	0.78	0.56	0.55	0.5	0.48
GENE3366X	YGL048C	 || RPT6|SUG1|SCB68|CRL3|CIM3	1	0.74	0.71	1.12	1.11	1.4	1.04	1.04	0.83	1.1	1.06	1.33	1.13	1.2	1.09	1.26	1.57	1.63	1.16	1.22	1.18	0.7	0.84	0.51	0.85	0.64	0.52	0.38	0.39	0.32	0.17	0.93	0.92	0.77	0.96	0.63	0.7	0.3	0.59	0.25	0.4	0.48	0.39	0.46	0.74	0.59	0.87	0.46	0.57	0.14	0.34	0.43	0.48	0.53	0.43	0.44	0.4	0.34	0.22	0.18	0.16	0.67	0.92	0.7	0.62	0.5	0.61	0.36	0.37	0.18	0.13
GENE21X	YFR050C	 || PRE4|	1	0.92	1.01	1.32	1.37	1.48	1.3	1.19	1.1	1.08	1.19	1.41	1.36	1.52	1.36	1.43	1.52	1.52	1.12	1.16	1	0.93	0.92	0.73	1.02	0.95	0.69	0.59	0.41	0.23	0.04	0.92	1.07	0.98	1.14	0.92	0.81	0.61	0.61	0.36	0.44	0.75	0.88	0.78	1.12	0.86	1.04	0.7	0.64	0.28	0.45	0.67	0.79	0.85	0.59	0.66	0.63	0.53	0.37	0.32	0.24	0.79	1.08	0.97	0.98	0.8	0.75	0.55	0.53	0.33	0.27
GENE1711X	YOL098C	 || 	1	0.91	0.99	1.32	1.59	1.6	1.37	0.91	0.94	1	1.01	1.36	1.33	1.39	1.32	1.31	1.73	1.18	1.03	1.17	0.95	0.76	0.89	0.77	1.07	0.73	0.6	0.53	0.47	0.39	0.02	0.58	0.73	0.99	0.97	0.82	0.83	0.39	0.53	0.33	0.42	0.5	0.47	0.41	0.92	0.89	1.07	0.67	0.66	0.26	0.52	0.44	0.55	0.74	0.62	0.59	0.73	0.42	0.28	0.27	0.43	0.83	0.97	0.98	0.88	0.68	0.76	0.38	0.47	0.33	0.34
GENE2260X	YFR004W	 || RPN11|MPR1	1	0.57	0.78	0.94	0.89	1.37	1.01	0.71	0.37	0.64	0.75	0.74	0.73	0.99	0.99	1.31	1.22	1.16	0.96	0.59	0.68	0.52	0.66	0.28	0.78	0.57	0.42	0.31	0.07	-0.14	-0.11	0.52	0.73	0.72	0.96	0.77	0.61	0.36	0.32	0	0.06	0.26	0.36	0.36	0.64	0.64	0.58	0.31	0.14	-0.17	-0.01	0.08	0.31	0.36	0.39	0.28	0.32	0.18	0.05	-0.04	-0.11	0.47	0.56	0.57	0.57	0.41	0.47	0.24	0.16	0.07	0.08
GENE4130X	YOR117W	 || RPT5|YTA1	1	0.97	0.82	1.06	1.21	1.31	1.13	0.73	0.74	1.09	1.07	1.21	0.99	0.99	0.97	1.08	1.27	0.94	0.91	1.01	0.75	1	0.94	0.52	0.77	0.59	0.56	0.44	0.44	0.35	0.33	0.97	0.89	0.74	0.71	0.81	0.69	0.47	0.67	0.44	0.52	0.66	0.51	0.48	0.76	0.64	0.76	0.49	0.57	0.28	0.31	0.51	0.47	0.58	0.48	0.43	0.39	0.34	0.24	0.08	0.28	0.9	0.88	0.77	0.65	0.53	0.78	0.46	0.41	0.36	0.36
GENE920X	YPR108W	 || RPN7|	1	1.16	0.82	1.04	0.77	1.22	1.11	0.85	0.71	0.96	0.9	1.23	1.07	1.11	0.97	0.98	1.19	0.94	1.11	1.11	0.84	0.99	0.84	0.55	0.74	0.59	0.44	0.45	0.44	0.45	0.31	1.01	0.87	0.74	0.58	0.7	0.65	0.54	0.48	0.48	0.58	0.95	0.7	0.46	0.64	0.67	0.6	0.42	0.48	0.39	0.45	0.65	0.61	0.61	0.55	0.5	0.31	0.38	0.23	0.16	0.31	1.02	0.76	0.8	0.62	0.55	0.69	0.53	0.43	0.55	0.67
GENE1012X	YDR394W	 || RPT3|YTA2|YNT1	1	0.98	0.97	1.02	0.94	1.22	1.07	0.82	0.59	0.79	0.72	1.22	1.14	1.14	1.02	1.24	1.15	1.35	1.26	0.96	0.97	1.05	0.95	0.66	0.76	0.72	0.53	0.43	0.52	0.38	0.12	1.29	1.16	0.84	0.84	0.78	0.64	0.35	0.68	0.36	0.48	0.88	0.73	0.65	0.85	0.64	0.64	0.36	0.37	0.22	0.47	0.69	0.59	0.67	0.67	0.52	0.57	0.26	0.07	0.04	0.06	1.01	0.95	0.76	0.51	0.49	0.62	0.32	0.44	0.31	0.42
GENE4886X	YDL007W	 || RPT2|YTA5|YHS4	1	0.94	0.77	1.29	0.65	1.12	0.96	0.75	0.73	0.73	0.95	1.45	1.02	1.13	1.11	1.09	1.19	1.31	1.05	0.93	0.75	0.89	0.95	0.48	0.78	0.67	0.6	0.54	0.26	0.29	0.09	0.98	0.9	0.72	0.71	0.36	0.53	0.37	0.38	0.3	0.32	0.78	0.67	0.52	0.59	0.77	0.69	0.41	0.56	0.43	0.2	0.74	0.59	0.65	0.57	0.21	0.44	0.32	0.21	0.19	0.25	1	0.85	0.77	0.41	0.33	0.5	0.43	0.41	0.36	0.49
GENE2086X	YDL097C	 || RPN6|NAS4	1	1.01	0.94	1.14	1.05	1.52	1.52	1.01	0.92	0.88	1.09	1.31	1.06	1.4	1.34	1.36	1.68	1.14	0.83	0.88	0.7	0.92	1.09	0.92	1.25	0.97	0.79	0.76	0.63	0.63	0.2	0.97	1.14	1.2	1.18	1.11	1.04	0.77	0.81	0.59	0.66	0.79	0.75	0.77	1.13	1.06	1.15	0.81	0.73	0.44	0.47	0.62	0.74	0.9	0.76	0.69	0.74	0.54	0.32	0.25	0.46	0.91	1.08	1.08	1.01	0.94	0.91	0.61	0.56	0.41	0.54
GENE2950X	YKL145W	 || RPT1|YTA3|CIM5	1	0.76	0.54	0.58	0.63	0.9	0.9	0.74	0.64	0.66	0.78	1.11	1.15	0.94	0.94	1.13	1.26	1.29	0.87	0.63	0.63	0.78	0.95	0.4	0.65	0.65	0.52	0.4	0.31	0.16	0.03	1.03	0.94	0.61	0.91	0.66	0.55	0.46	0.55	0.13	0.25	0.85	0.78	0.77	0.75	0.69	0.71	0.52	0.42	0.19	0.28	0.64	0.44	0.59	0.49	0.37	0.31	0.24	0.23	0.05	0.09	0.5	0.64	0.46	0.47	0.3	0.52	0.3	0.29	0.06	0.13
GENE5257X	YDL100C	 || GET3|ARR4	1	1.04	1.39	1.3	1.21	1.41	1.05	1.02	0.88	0.95	1.22	1.67	1.55	1.56	1.29	1.69	1.74	2.01	1.73	1.55	1.66	0.89	1.13	0.58	0.94	0.75	0.67	0.56	0.4	0.35	0.11	1.01	1.12	0.96	1.07	0.81	0.87	0.55	0.63	0.52	0.43	1.29	1.05	0.98	0.99	0.93	1.01	0.71	0.88	0.55	0.91	1.16	1.05	1.04	0.83	1.05	0.79	0.74	0.61	0.63	0.62	0.83	1.14	0.8	0.67	0.69	0.8	0.57	0.62	0.31	0.49
GENE3947X	YOR261C	 || RPN8|	1	0.75	1.13	1.28	1.11	1.63	1.07	1.23	0.94	1.46	1.18	1.66	1.3	1.75	1.2	1.96	1.91	1.88	1.69	1.61	1.63	0.76	0.8	0.6	0.97	0.95	0.72	0.56	0.57	0.36	0.4	0.75	0.9	0.9	1.11	0.89	0.91	0.72	0.81	0.52	0.77	0.56	0.62	0.62	0.81	0.99	1.02	0.63	0.66	0.53	0.63	0.83	0.88	0.9	1.04	0.75	0.85	0.82	0.71	0.41	0.79	0.75	0.9	0.73	0.84	0.76	0.73	0.55	0.53	0.44	0.47
GENE2302X	YFR052W	 || RPN12|NIN1	1	0.67	1.14	1.3	1.52	1.49	0.98	1.4	0.81	1.12	1.15	1.49	1.26	1.54	1.29	1.58	1.51	1.34	0.92	0.84	1.14	0.88	1.1	0.92	1.07	0.96	0.84	0.57	0.62	0.41	0.28	1.05	1.17	1.18	1.66	1	0.96	0.72	0.7	0.6	0.61	0.95	0.87	1.04	1.07	1	1.04	0.87	0.63	0.49	0.58	0.97	0.93	1.02	0.89	0.82	0.91	0.85	0.76	0.56	0.57	0.98	1.21	0.96	1.15	0.74	0.7	0.59	0.46	0.27	0.38
GENE1099X	YLR387C	 || REH1|	1	0.72	0.53	0.71	0.89	0.78	0.8	0.36	0.41	0.36	0.58	1.05	1.1	1.11	1.06	1.23	1.1	1.13	0.49	0.78	0.58	0.61	0.8	0.54	0.59	0.28	0.16	0.14	0.31	0.34	0.3	0.56	0.56	0.84	0.74	0.45	0.25	0.11	0.26	0.11	0.21	0.42	0.29	0.25	0.51	0.68	0.39	0.08	-0.02	0.05	0	0.28	0.41	0.58	0.46	0.54	0.53	0.26	0.17	-0.01	0.43	0.49	0.82	0.66	0.56	0.26	0.13	0.2	0	0.22	0.09
GENE1574X	YBR170C	 || NPL4|HRD4	1	0.59	0.42	0.94	0.58	0.96	0.87	0.33	0.35	0.44	0.55	0.94	0.65	0.98	0.96	0.67	0.85	0.87	0.71	0.65	0.33	0.54	0.64	0.25	0.62	0.46	0.42	0.33	0.26	0.25	0.17	0.14	0.09	0.46	0.54	0.39	0.25	-0.04	0.01	-0.03	0.05	0.3	0.35	0.38	0.35	0.56	0.76	0.42	0.35	0.03	0.07	0.1	0.24	0.42	0.34	0.4	0.26	0.18	-0.22	-0.05	-0.05	0.63	0.51	0.55	0.45	0.42	0.24	0.16	-0.08	0.38	0.27
GENE2435X	YGR136W	 || LSB1|	1	0.86	0.74	1.18	1.13	1.36	1.27	1.38	1.14	0.87	0.93	0.99	0.93	0.93	0.76	0.99	0.92	0.64	0.71	0.41	0.87	0.68	0.45	0.33	0.81	0.66	0.52	0.58	0.22	0.13	-0.08	0.69	0.61	0.46	0.6	0.77	0.97	0.52	0.26	0.18	0.1	0.56	0.48	0.56	0.6	0.7	0.88	0.75	0.59	0.32	0.24	0.6	0.63	0.61	0.48	0.61	0.58	0.29	0.12	0.08	-0.01	0.53	0.82	0.67	0.64	0.56	0.76	0.44	0.4	-0.01	0.09
GENE2232X	YKL204W	 || EAP1|	1	0.62	0.5	0.81	0.97	0.97	1.19	1.03	0.61	0.37	0.61	0.64	0.71	0.76	0.8	0.98	0.71	0.69	0.63	0.52	0.69	0.5	0.35	0.29	0.5	0.62	0.6	0.31	0.08	0.08	0.12	0.43	0.51	0.45	0.61	0.72	0.69	0.52	0.19	-0.06	0.08	0.43	0.39	0.62	0.62	0.75	0.84	0.66	0.4	0.16	0.1	0.25	0.47	0.6	0.54	0.85	0.71	0.58	0.28	0.13	0.18	0.38	0.45	0.55	0.53	0.49	0.82	0.4	0.29	0.05	0.23
GENE418X	YBL007C	 || SLA1|	1	0.53	0.34	0.94	1.03	0.89	0.93	0.6	0.54	0.19	0.89	0.52	0.66	0.55	0.4	0.47	0.72	0.49	0.6	0.81	0.55	0.45	0.2	0.31	0.4	0.35	0.22	0.16	-0.15	-0.03	-0.07	0.45	0.48	0.4	0.21	0.53	0.4	0.33	-0.06	-0.11	0.08	0.62	0.48	0.48	0.55	0.39	0.56	0.34	0.42	0.07	0.14	0.36	0.42	0.55	0.24	0.64	0.43	0.24	-0.01	-0.18	0.07	0.12	0.46	0.46	0.54	0.37	0.36	0.13	0.35	0.03	0.3
GENE3057X	YNL016W	 || PUB1|RNP1	1	0.83	0.45	0.75	0.73	0.78	0.75	0.6	0.47	0.23	0.74	0.72	0.61	0.51	0.27	0.34	0.67	0.56	0.08	0.74	0.49	0.5	-0.13	-0.38	0.15	0.06	-0.15	-0.06	-0.42	-0.14	-0.22	0.45	0.26	0.08	-0.41	0.23	0.08	-0.06	-0.1	-0.09	-0.03	0.45	0.26	0.14	0.31	0.06	0.16	0	0.01	-0.13	-0.03	0.4	0.26	0.19	0.03	0.28	0.1	-0.07	-0.27	-0.29	-0.03	0.28	0.31	0.23	0.15	-0.08	0.33	0.02	0.01	-0.04	0.27
GENE330X	YPR072W	 || NOT5|	1	0.66	0.71	0.93	0.6	1.02	0.6	0.73	0.57	0.53	0.94	0.99	0.9	0.8	0.57	0.72	1	0.99	1	0.86	0.76	0.64	0.25	0.02	0.33	0.27	0.28	0.26	0.06	0.17	0.15	0.64	0.49	0.39	0.24	0.22	0.35	0.36	0.21	0.36	0.49	0.54	0.47	0.35	0.38	0.16	0.33	0.33	0.2	0.06	0.08	0.56	0.74	0.65	0.4	0.47	0.47	0.52	0.28	-0.03	0.42	0.61	0.72	0.41	0.41	0.33	0.58	0.48	0.38	0.46	0.38
GENE5701X	YNL229C	 || URE2|[URE3]	1	0.87	0.79	0.94	0.65	0.73	0.45	0.33	0.62	0.62	0.51	1.02	0.78	0.63	0.21	0.22	0.72	0.7	0.73	0.53	0.19	0.49	0.44	0.01	0.12	0.2	0.11	0.2	-0.05	0.05	0.09	0.71	0.47	0.28	0.25	0.3	0.17	0.08	0.3	0.26	0.4	0.61	0.66	0.3	0.22	0.19	0.2	0.25	0.21	0.11	0.16	0.57	0.67	0.55	0.47	0.12	0.44	0.25	0.03	-0.15	0.29	0.69	0.72	0.42	0.14	0.14	0.34	0.38	0.21	0.23	0.14
GENE3428X	YDR404C	 || RPB7|B16	1	0.62	0.48	0.55	0.54	0.59	0.3	0.48	0.26	0.17	-0.02	0.57	0.36	0.09	0.28	0.38	0.08	0.35	0.2	0.24	0.28	0.29	0.32	0.46	0.28	-0.01	0.05	-0.03	-0.08	-0.2	-0.03	0.24	0.41	0.44	0.56	0.25	0.16	0.16	0.03	-0.11	0.07	0.3	0.39	0.38	0.4	0.16	0.16	0.11	0.04	-0.02	-0.04	0.32	0.26	0.19	0.15	-0.04	0.04	0.02	-0.03	-0.14	-0.21	0.44	0.36	0.31	0.42	0.3	0.27	0.12	0.27	0.04	0.17
GENE741X	YDR077W	 || SED1|	1	1.93	1.41	1.73	2.02	1.56	1.7	1.88	1.62	1.58	1.47	1.53	1.53	1.05	1.03	1.09	0.47	0.62	1.13	0.64	0.7	1.67	1.51	1.47	1.26	1.06	1.01	1.02	0.53	0.27	-0.27	1.94	1.8	1.34	1.37	1.21	0.92	1.13	0.85	0.15	0	1.83	1.6	1.54	1.41	1.15	1.18	0.96	1.07	0.86	0.6	1.32	1.18	1.19	0.88	0.58	0.42	0.39	0.45	0.3	0.28	1.89	1.68	1.63	1.38	1.07	1.31	0.91	1.06	0.58	0.78
GENE3542X	YIL075C	 || RPN2|SEN3	1	1.26	0.99	1.26	0.99	0.96	1.16	0.88	0.71	0.76	0.92	1.05	1.03	1.02	1.05	0.96	1.13	0.9	0.64	0.79	0.52	1.41	1.13	0.9	0.85	0.77	0.81	0.66	0.48	0.49	0.31	1.12	0.97	0.72	0.6	0.63	0.63	0.54	0.42	0.12	0.25	1.28	1.13	0.95	0.98	0.86	1.01	0.8	0.81	0.51	0.44	0.84	0.84	0.86	0.73	0.72	0.57	0.34	0.13	-0.03	-0.02	1.11	1.13	1	0.82	0.46	0.77	0.6	0.45	0.42	0.53
GENE5354X	YLR138W	 || NHA1|	1	0.69	0.71	0.94	0.5	0.45	0.39	0.1	-0.01	0.04	0.14	0.25	0.67	0.66	0.28	0.1	0.59	0.44	0.16	0.45	-0.22	0.54	0.62	0.73	0.29	0.22	0.24	-0.05	-0.26	-0.07	-0.07	0.56	0.46	0.29	0.27	0.4	0.22	0.07	-0.13	-0.38	-0.19	0.71	0.64	0.59	0.56	0.44	0.52	0.48	0.47	0.14	-0.03	0.38	0.29	0.55	0.47	0.44	0.08	0.09	-0.18	-0.28	-0.14	0.54	0.7	0.66	0.52	0.3	0.34	0.15	-0.1	-0.06	0.16
GENE253X	YGL049C	 || TIF4632|	1	0.74	0.82	0.88	0.89	0.85	0.99	0.63	0.5	0.42	0.82	0.41	0.5	0.55	0.44	0.42	0.56	0.75	0.29	0.4		0.75	0.74	0.65	0.51	0.4	0.46	0.24	0.09	0.16	-0.02	0.61	0.67	0.62	0.66	0.56	0.47	0.44	0.33	-0.04	0.26	0.94	1.01	0.84	0.84	0.96	0.87	0.65	0.71	0.47	0.38	0.88	0.67	0.66	0.48	0.79	0.58	0.47	0.23	0.09	0.15	0.89	0.83	0.79	0.53	0.47	0.76	0.47	0.35	0.23	0.47
GENE1191X	YLR410W	 || VIP1|	1	0.96	0.93	0.95	0.7	0.58	0.64	0.64	0.58	0.53	0.93	0.67	0.52	0.56	0.12	-0.01	0.1	0.53	0.32	0.21	0.05	0.51	0.68	0.52	0.29	-0.06	-0.04	-0.18	-0.2	-0.28	-0.25	0.41	0.43	0.36	0.43	0.19	0.04	-0.16	-0.04	-0.18	-0.22	0.96	0.79	0.66	0.68	0.7	0.53	0.22	0.2	0.05	0.26	0.56	0.34	0.51	0.26	0.4	0.04	-0.02	-0.19	-0.31	-0.11	0.83	0.82	0.87	0.73	0.21	0.36	0.15	0.06	0.1	0.07
GENE2798X	YGR143W	 || SKN1|	1	0.29	1	1.05	1	0.51	0.66	0.4	0.44	0.22	-0.01	0.28	0.41	0.84	0.22	0.02	0.02	0.21	0.23	0.07	-0.34	0.11	0.52	0.42	-0.02	0.04	-0.18	-0.33	-0.89	-0.96	-0.79	0.06	0.18	0.43	-0.08	-0.1	-0.26	-0.55	-0.81	-0.73	-1.23	0.32	0.57	0.74	0.47	0.58	0.43	0.37	0.38	0.01	-0.4	0.01	0.29	0.62	0.32	0.04	-0.02	-0.29	-0.24	-0.35	-0.43	0.42	0.49	0.65	0.34	0.02	-0.11	-0.15	-0.21	-0.19	0.27
GENE2190X	YHR146W	 || CRP1|	1	0.28	0.44	0.82	0.51	0.64	0.53	0.03	-0.32	-0.32	-0.26	0.21	0.35	0.4	0.24	0.42	0.02	0.14	-0.13	0.18	0.35	0.13	0.06	-0.08	0.03	-0.05	-0.61	-0.8	-0.77	-0.44	-0.27	0.07	0.18	0.15	0.15	0.13	-0.22	-0.73	-0.73	-0.63	-0.33	0.15	0.02	0.07	0.4	0.28	0.27	-0.22	-0.12	-0.47	-0.07	-0.05	0.01	0.25	-0.05	0	-0.18	-0.56	-0.83	-0.74	-0.57	-0.11	0.07	0.2	0.05	-0.02	-0.35	-0.61	-0.92	-0.43	-0.24
GENE3829X	YKL073W	 || LHS1|SSI1|CER1	1	0.71	0.85	1.06	0.69	0.55	0.28	-0.13	-0.14	-0.13	0.15	0.69	0.51	0.53	0.16	0.22	0.19	-0.21	-0.24	0.33	-0.1	0.36	0.42	0.4	-0.1	-0.36	-0.56	-0.59	-0.51	-0.11	-0.15	0.39	0.24	0.15	0.23	-0.24	-0.26	-0.68	-0.4	-0.62	-0.12	0.23	0.32	0.16	0.1	0.19	0.07	-0.08	-0.18	-0.16	-0.04	0.12	-0.02	0.01	0.16	0.08	-0.31	-0.52	-0.66	-0.51	-0.59	0.64	0.49	0.32	0.33	0.17	-0.09	-0.28	-0.32	0.01	-0.06
GENE5700X	YOR171C	 || LCB4|	1	0.82	0.47	0.81	0.7	0.72	0.64	0.19	0.41	0.41	0.89	0.47	0.28	0.6	0.39	0.39	0.37	0.13	0.27	0.33	0.41	0.65	0.5	0.28	0.57	0.34	0.08	0.07	-0.14	0	0.08	0.49	0.5	0.44	0.27	0.53	0.61	-0.1	-0.16	-0.18	0.11	0.35	0.47	0.65	0.61	0.58	0.55	0.34	0.37	0.19	0.31	0.12	0.46	0.42	0.29	0.35	0.2	0.12	-0.07	-0.09	0.02	0.33	0.59	0.61	0.44	0.39	0.32	0.1	0.07	0.21	0.19
GENE1583X	YLR429W	 || CRN1|	1	0.39	0.33	0.62	0.23	0.47	0.43	0.31	0.26	0.15	0.2	0.06	0.2	-0.35	-0.01	-0.03	0.14	0.2	0.06	0.1	0.04	0.17	0.28	0.04	0	-0.15	-0.03	-0.22	-0.28	-0.39	-0.14	0.11	0.1	0.04	0.06	-0.01	-0.08	-0.19	-0.27	-0.36	-0.34	0.02	0.11	0.04	0.11	-0.02	0.15	-0.12	-0.01	-0.29	-0.27	-0.08	-0.02	0	-0.07	-0.01	-0.24	-0.26	-0.39	-0.65	-0.4	-0.13	0.23	0.01	-0.1	-0.19	0.06	-0.22	-0.18	-0.29	-0.32
GENE2753X	YER027C	 || GAL83|SPM1	1	0.44	0.58	0.8	0.66	0.77	0.4	0.12	0.32	0.14	0.48	0.24	0.53	0.46	0.44	0.45	0.31	0.44	-0.14	0.06	0.05	0.25	0.55	0.19	0.29	0.13	0.13	0.02	0.05	0.06	0.11	0.35	0.34	0.38	0.13	0.25	0.08	-0.1	0.03	-0.01	0.07	0.29	0.31	0.45	0.37	0.35	0.15	-0.08	-0.19	-0.22	-0.04	0.1	0.09	0.32	0.46	0.04	0.01	-0.05	-0.12	-0.23	-0.27	0.39	0.48	0.49	0.24	0.17	0.05	0.02	0.07	-0.09	-0.02
GENE1947X	YBR199W	 || KTR4|	1	0.59	1.03	1.24	1.3	1.02	0.44	0.35	0.34	0.62	0.15	0.52	0.54	0.82	0.21	0.83	0.85	0.59	-0.05	0.29	-0.29	0.34	0.67	0.58	0.21	0.32	0.2	0.17	-0.1	0	-0.13	0.47	0.71	0.56	0.57	0.26	0.27	0.11	0.32	-0.34	0.05	0.3	0.55	0.52	0.66	0.4	0.41	-0.01	0.04	0.12	-0.34	0.27	0.31	0.63	0.35	0.46	0.12	0.08	-0.03	-0.1	0.07	0.42	0.6	0.54	0.49	0.21	0.2	0.07	0.23	0.06	0.02
GENE5122X	YLR362W	 || STE11|	1	0.07	0.31	0.76	0.86	0.63	0.4	0.31	0.27	0.2	0.26	0.51	0.45	0.72	0.27	0.2	0.26	0.51	0.08	0.27	-0.02	0.11	0.15	0.1	0.26	0.04	-0.04	-0.13	-0.34	-0.25	-0.41	-0.08	0.01	0.22	0.15	0.04	-0.14	-0.31	-0.28	-0.42	-0.35	0.37	0.47	0.38	0.45	0.39	0.26	0.26	0.04	-0.03	-0.32	0	0.19	0.13	0.16	0.25	0.02	-0.03	-0.18	-0.26	-0.23	0.1	0.3	0.46	0.46	0.41	0.33	0.26	0.17	0.18	0.02
GENE2826X	YLR299W	 || ECM38|CIS2	1	0.6	0.71	1.09	0.64	0.95	1.01	0.51	0.53	0.66	0.74	0.92	0.63	0.82	0.73	0.6	0.77	0.67	0.62	0.84	0.64	0.64	0.51	0.84	0.56	0.54	0.36	0.17	0.11	0.39	0.18	0.9	0.43	0.63	0.52	0.77	0.62	0.39	0.21	0.21	0.33	0.49	0.52	0.74	0.76	0.69	0.76	0.53	0.69	0.58	0.34	0.38	0.45	0.61	0.43	0.43	0.32	0.21	0.21	0.19	0.31	0.65	0.74	0.8	0.75	0.57	0.68	0.28	0.47	0.54	0.32
GENE715X	YCL009C	 || ILV6|	1	0.49	0.71	0.81	0.54	0.99	0.73	0.73	0.5	0.65	0.81	0.3	0.58	0.76	0.47	0.64	0.58	0.7	0.66	0.58	0.46	0.28	0.55	0.37	0.53	0.33	0.23	0.25	0	0.06	-0.12	0.19	0.34	0.43	0.86	0.25	0.24	0.07	0.05	-0.27	-0.12	0.6	0.51	0.57	0.57	0.84	0.76	0.54	0.6	0.19	0.53	0.16	0.29	0.3	0.27	0.47	0.27	0.08	-0.06	-0.24	-0.12	0.44	0.54	0.55	0.7	0.53	0.4	0.14	0.03	0.16	0.1
GENE1966X	YNL307C	 || MCK1|YPK1	1	0.64	0.55	0.58	0.83	0.82	0.48	0.84	0.19	0.41	0.76	0.63	0.66	0.75	0.26	0.68	0.39	0.33	0.42	0.27	-0.09	0.24	0.24	0.15	0.25	0.18	-0.12	0.03	-0.15	-0.02	0.07	0.41	0.16	0.15	0.43	0.19	0.16	-0.07	0.03	-0.17	0.14	0.4	0.17	0.43	0.39	0.3	0.22	0.14	0.01	-0.05	-0.15	0.16	0.31	0.38	0.2	0.36	0.3	0.15	0.12	0	0	0.27	0.28	0.19	0.35	0.09	0.22	0.15	-0.05	0.1	0.09
GENE511X	YJR126C	 || VPS70|	1	0.55	0.9	1.56	1.42	1.33	0.99	0.36	0.73	0.74	1.15	0.52	0.67	0.79	0.64	0.89	1.23	0.83	0.73	0.55		0.72	0.62	0.98	0.55	0.85	0.53	0.4	0.22	0.24	0.07	0.73	0.91	0.83	0.61	0.78	0.82	0.42	0.48	0.11	0.34	0.45	0.74	0.72	0.73	0.86	0.99	0.69	0.47	0.54	0.18	0.33	0.6	0.79	0.87	0.88	0.49	0.43	0.52	0.22	0.33	0.39	0.86	0.85	0.7	0.75	0.67	0.48	0.19	0.51	0.28
GENE1762X	YPL145C	 || KES1|OSH4|LPI3	1	1.19	1.09	1.62	1.62	1.74	1.27	1.11	1.23	1.51	1.66	1.03	1.16	1.4	1.21	1.54	1.58	1.55	1.45	1.35	1	0.64	1	0.94	0.9	0.99	0.69	0.58	0.39	0.45	0.56	0.78	1.15	0.93	0.94	1.33	0.9	0.83	0.71	0.46	0.8	0.82	1.12	1.18	1.42	1.09	1.15	0.97	1.05	0.89	0.74	0.65	0.98	1.19	1.13	1.19	0.81	0.55	0.59	0.43	0.65	0.64	1.31	1.35	1.15	1.03	1.15	0.78	0.86	0.78	0.85
GENE49X	YDR096W	 || GIS1|	1	-0.01	0.85	1.34	1.06	0.81	0.85	0.49	0.56	0.39	0.88	0.35	0.6	1.09	0.78	0.57	0.46	0.63	1.15	0.5	0.67	0.11	0.82	0.82	0.46	0.33	0.33	0.13	-0.11	-0.06	-0.06	0.03	0.72	0.74	0.64	0.41	0.37	0.31	0.04	-0.08	0.05	0.26	0.71	0.95	0.71	0.53	0.46	0.27	0.3	-0.05	-0.04	-0.08	0.49	0.91	0.66	0.63	0.5	0.48	0.3	-0.17	0.12	-0.12	0.89	1.08	0.59	0.49	0.6	0.26	0.24	0.31	0.33
GENE4974X	YPR107C	 || YTH1|	1	0.46	0.39	0.46	0.56	0.3	-0.02	0.08	-0.23	0.17	-0.03	0.56	0.11	0.49	0.26	0.23	0.31	0.03	-0.07	-0.15	0.04	-0.02	-0.19	-0.16	-0.19	-0.04	-0.2	-0.26	-0.11	-0.15	-0.27	-0.01	-0.16	0.13	0.2	-0.34	-0.42	-0.54	-0.09	-0.11	-0.17	-0.17	0.02	0.18	0.08	-0.07	-0.14	-0.42	-0.36	-0.26	-0.22	-0.32	-0.21	-0.19	-0.26	-0.48	-0.28	-0.57	-0.41	-0.58	-0.51	0.02	0.04	-0.02	0.09	-0.17	-0.28	-0.23	-0.44	-0.29	-0.59
GENE1909X	YLR389C	 || STE23|	1	0.73	0.74	0.57	0.45	0.38	0.39	0.26	-0.04	0.22	0.35	0.56	0.58	0.52	0.44	0.18	0.36	0.41	0.55	0.31	0.67	0.48	0.48	0.4	0.33	0.1	-0.04	-0.06	-0.12	0.12	0.06	0.34	0.12	0.35	0.57	0.31	0.18	0.02	-0.1	-0.15	0.13	0.56	0.36	0.22	0.28	0.35	0.33	0.22	0.04	-0.13	0.08	0.46	0.29	0.42	0.39	0.63	0.31	0.26	0.1	-0.11	0.17	0.49	0.69	0.37	0.4	0.17	0.17	-0.12	-0.1	-0.09	0.04
GENE1069X	YBR125C	 || PTC4|GCT1	1	0.69	0.31	0.52	0.51	0.53	0.5	0.62	0.45	0.32	0.46	0.71	0.65	0.53	0.4	0.52	0.52	0.38	0.5	0.38	0.26	0.38	0.64	0.47	0.52	0.43	0.2	0.11	0.07	0.12	0.2	0.49	0.5	0.64	0.93	0.47	0.39	0.23	0.22	0.1	0.4	0.42	0.24	0.3	0.33	0.35	0.25	0.16	0.11	0.08	0.07	0.16	0.26	0.39	0.24	0.56	0.25	0.19	0.22	0.24	0.17	0.48	0.5	0.42	0.32	0.31	0.2	0.06	-0.09	-0.04	-0.05
GENE975X	YGL167C	 || PMR1|LDB1|BSD1	1	0.36	0.49	0.75	0.61	0.58	0.3	0.43	0.27	0.47	0.44	0.55	0.64	0.36	0.07	0.34	0.35	0.29	-0.07	0.67	0.1	0.53	0.54	0.41	0.09	0.18	0.04	0.14	-0.04	0.08	0.13	0.47	0.37	0.24	0.42	0.03	0.12	0.19	0.13	-0.12	0.27	0.42	0.25	0.21	0.35	0.24	0.18	0.17	-0.08	-0.02	0.18	0.48	0.38	0.45	0.21	0.49	0.24	0.2	0.07	-0.23	0.08	0.35	0.51	0.39	0.41	0.16	0.31	0.17	0.14	-0.01	0.05
GENE761X	YFL048C	 || EMP47|	1	0.86	0.78	0.5	0.4	0.68	0.62	0.59	0.48	0.62	0.5	0.73	0.62	0.25	0.37	0.58	0.82	0.5	0.85	0.82	0.66	0.46	0.58	0.27	0.15	0.08	0.2	0.29	-0.15	0.1	0.02	0.67	0.57	0.18	0.23	0.1	0.27	0.16	0.17	-0.14	0.09	0.74	0.74	0.67	0.5	0.56	0.54	0.5	0.59	0.25	0.4	0.66	0.64	0.76	0.32	0.03	0.32	0.16	0.11	0.06	0.1	0.31	0.43	0.17	0.22	0.07	0.34	0.27	0.28	0.1	0.17
GENE1815X	YCL049C	 || 	1	1.15	1.44	1.31	1.24	1.17	0.9	1.08	0.73	0.85	0.58	1.12	1.04	0.87	0.92	1.22	1.38	1.49	1.25	1	1.12	0.73	0.91	0.66	0.59	0.66	0.79	0.59	0.42	0.43	0.18	0.77	0.61	0.65	0.84	0.54	0.74	0.49	0.5	0.19	0.14	0.94	1.08	0.72	0.88	0.71	0.94	0.91	0.87	0.5	0.69	0.96	0.97	1.16	0.96	0.65	0.73	0.83	0.72	0.6	0.55	0.39	0.6	0.6	0.51	0.26	0.58	0.33	0.39	0.03	-0.4
GENE2347X	YAR002C-A	 || ERP1|	1	0.31	0.32	0.24	0.53	0.33	0.12	0.26	0.07	0	-0.3	0.55	0.46	0.2	0.13	0.37	0.36	0.33	0.33	-0.02	0.29	-0.24	0.1	0.21	0.08	-0.14	-0.02	-0.07	0.01	-0.08	-0.13	-0.03	-0.13	-0.04	0.14	0.06	-0.01	-0.19	-0.05	-0.16	-0.24	0.07	-0.08	0.02	-0.05	-0.01	0.06	0.07	-0.18	-0.09	-0.22	-0.01	-0.27	-0.03	-0.3	-0.34	-0.05	-0.11	-0.29	-0.14	-0.2	0.1	-0.02	-0.01	0.07	-0.05	-0.12	-0.14	-0.31	-0.27	-0.5
GENE205X	YLR225C	 || 	1	1.04	0.92	0.82	0.5	0.55	0.9	1.11	0.45	0.37	0.04	1.12	0.59	0.71	0.59	0.42	0.81	0.95	0.4	0.46	0.1	0.21	0.48	0.41	0.33	-0.06	0.47	0.16	-0.04	0.16	0.3	-0.11	-0.17	0.39	0.47	0.13	0.13	0.16	0.07	0.01	0.07	0.31	0.34	0.3	0.27	0.19	0.39	0.58	0.3	-0.01	0	0.32	0.25	0.3	0.19	0.1	0.35	0.36	0.18	0.07	0.15	0.77	0.24	0.3	0.12	0.13	0.33	0.23	-0.09	-0.05	-0.12
GENE842X	YOL038W	 || PRE6|	1	0.55	0.52	0.47	0.27	0.55	0.53	0.52	0.25	0.41	0.05	0.45	0.45	0.22	0.59	0.29	0.6	0.69	0.35	-0.06	0.12	0.52	0.79	0.4	0.47	0.08	0.25	0.21	0.19	0	-0.2	0.45	0.39	0.43	0.52	0.21	0.08	0.08	0.22	-0.04	-0.21	0.67	0.51	0.48	0.56	0.45	0.56	0.23	0.49	0.16	0.37	0.19	-0.08	0.08	-0.23	-0.28	-0.25	-0.3	-0.3	-0.27	-0.39	0.54	0.36	0.3	0.16	0.02	0.11	0.11	0.13	0.11	0.24
GENE4593X	YHR200W	 || RPN10|SUN1|MCB1	1	0.71	0.49	0.67	0.49	0.82	0.92	0.83	0.48	0.67	0.4	0.61	0.75	0.65	0.82	0.93	1	1.1	0.82	0.17	0.53	0.81	0.91	0.65	0.86	0.72	0.62	0.45	0.31	0.19	-0.02	0.88	0.91	0.71	0.96	0.83	0.67	0.44	0.38	0.08	0.08	0.66	0.45	0.48	0.61	0.52	0.61	0.53	0.56	0.21	0.36	0.46	0.32	0.43	0.26	0.15	0.29	0.22	0.04	-0.14	-0.1	0.64	0.66	0.62	0.43	0.41	0.69	0.42	0.46	0.15	0.37
GENE4022X	YER004W	 || 	1	0.81	0.57	0.72	0.37	0.92	1.01	0.98	0.68	0.68	0.67	1.18	0.99	0.66	1.17	1.21	1.13	1.16	0.93	0.4	0.49	1.21	1.21	1.04	0.97	1.09	1.08	0.9	0.51	0.12	-0.02	1.26	1.01	0.7	1.09	0.97	0.82	0.88	0.84	0.3	-0.05	0.54	0.5	0.58	0.71	0.42	0.78	0.62	0.51	0.41	0.07	0.41	0.38	0.5	0.29	0.23	0.36	0.19	0.27	0.35	0.06	0.84	0.91	0.65	0.58	0.63	0.72	0.55	0.64	0.16	-0.13
GENE4324X	YNL080C	 || 	1	0.08	0.29	0.34	0.2	0.45	0.4	0.47	0.21	-0.11	-0.03	0.12	0.49	0.63	0.33	0.45	0.39	0.74	0.64	0.63	0.17	0.25	0.24	0.24	0.15	0.21	-0.05	-0.13	-0.12	-0.15	-0.09	0.32	0.42	0.24	0.19	0.21	0.08	-0.15	-0.09	-0.12	-0.11	0.29	0.25	0.32	0.35	0.18	0.38	0.21	0.25	0.14	0.21	-0.02	-0.01	0.15	-0.11	-0.03	0.14	0.11	-0.08	-0.35	-0.21	-0.08	0.04	0.05	0.18	0.2	0.07	0.04	0.13	0.09	-0.12
GENE617X	YFR051C	 || RET2|	1	0.69	0.56	0.46	0.69	0.57	0.74	0.47	0.35	0.18	0.33	0.43	0.42	0.18	0.26	0.35	0.35	0.5	0.2	0.06	0.21	0.54	0.57	0.14	0.31	0.27	0.28	0.18	0.1	0	0.07	0.62	0.48	0.25	0.41	0.34	0.45	0.39	0.18	-0.08	0.14	0.48	0.36	0.39	0.36	0.34	0.53	0.41	0.52	0.3	0.43	0.49	0.21	0.24	0.13	0.34	0.23	0.34	0.16	0.08	0.01	0.48	0.38	0.15	0.22	0.27	0.34	0.27	0.23	0.17	0.19
GENE3417X	YMR124W	 || 	1	0.62	0.42	0.6	0.53	0.34	0.79	0.62	0.43	0.27	0.37	0.27	0.26	0.08	-0.23	-0.24	0.21	0.16	-0.05	-0.08	0.12	0.48	0.58	0.32	0.14	0.11	0.75	0.38	-0.21	-0.35	-0.14	0.6	0.5	0.19	0.34	0.07	0.3	0.38	-0.16	-0.33	-0.38	0.52	0.6	0.33	0.05	0.18	0.54	0.78	0.63	-0.05	0	0.36	0.33	0.32	0.01	0.15	0.16	0.23	-0.3	-0.34	-0.33	0.65	0.61	0.31	0.38	0.17	0.64	0.54	0.03	0.03	-0.26
GENE6209X	YKL163W-3UTR	 || PIR3|CCW8	1	2.06	2.41	2.56	3.23	3	3.59	4.01	3.71	3.36		1.48	1.84	2	2.2	1.92	1.6			0.49		2.38	2.69	2.71	2.79	2.93	2.78	2.38	1.42	0.62	0.33	2.85	2.87	2.92	3.64	3.13	2.93	2.73	1.95	1.08	0.25	3.33	3.6	3.89	4.15	3.66	4.07	3.85	3.6	2.8	2.1	2.79	3.05	3.13	2.97	2.69	2.67	2.21	2.1	1.57	1.25	3.49	3.33	3.49	3.43	3.23	3.27	2.9	2.36	1.18	0.75
GENE2058X	YKL163W	 || PIR3|CCW8	1	2.28	1.91	2.65	3.23	2.98	3.57	3.57	3.23	2.57	2.43	1.87	1.81	2.21	2.3	2.35	2.43	1.96	1.59	0.91	0.35	2	2.38	1.74	2.72	2.67	2.85	2.22	0.59	-0.06	-0.58	2.34	2.36	2.21	2.36	2.81	2.63	2.38	1.01	0.14	-0.51	2.52	2.67	2.67	3.09	2.96	3.37	3.11	2.78	1.88	1.27	2.49	2.46	2.73	2.51	2.71	2.38	2.26	1.59	1.27	1.13	2.47	2.55	2.61	2.5	2.47	2.98	2.13	1.59	0.37	0.09
GENE3575X	YJL159W	 || HSP150|PIR2|ORE1|CCW7	1	2.31	1.76	2.18	2.37	2.28	2.9	2.58	2.26	1.05	0.88	1.8	2.05	1.76	2.11	2.12	2.03	1.37	1.17	0.37	0.06	2.03	2.13	1.59	2.16	2.23	1.85	1.05	-0.54	-1.21	-1.83	2.25	2.18	1.78	1.88	2.35	2.02	1.68	0.54	-0.52	-1.18	2.14	2.17	2.11	2.31	2.16	2.42	2.08	1.85	1.1	0.56	1.88	1.81	1.84	1.75	1.61	1.6	1.34	1.03	0.64	0.28	1.9	2.03	2.02	1.85	1.91	2.29	1.38	1.15	0.05	-0.07
GENE611X	YOL070C	 || 	1	0.39	0.66	0.47	0.67	1.41	1.18	1.12	0.42	-0.08	-0.16	0.49	0.39	0.01	0.3	1.09	0.58	-0.19	-0.48	-0.32	-0.74	0.45	0.41	0.13	0.85	0.99	0.12	-0.44	-0.87	-0.91	-0.94	0.52	0.45	0.26	0.93	1.28	0.92	0.09	-0.64	-0.89	-1	0.61	0.47	0.61	0.53	1.19	1.87	1.95	1.89	1.45	1.09	0.23	0.32	0.23	0.25	0.82	0.45	0.05	-0.31	-0.4	-0.47	0.39	0.62	0.5	0.86	1.17	0.91	0.3	-0.01	-0.5	-0.83
GENE1634X	YBL067C	 || UBP13|	1	0.28	0.02	0.42	0.66	0.97	0.95	0.77	0.68	0.12	0.3	0.33	0.39	0.32	0.21	0.54	0.7	0.57	-0.35	0.36	-0.34	0.02	-0.05	-0.11	0.01	0.58	0.33	-0.2	-0.63	-0.44	-0.5	0.17	0.14	-0.08	-0.12	0.49	0.45	0.17	-0.23	-0.63	-0.8	0.48	0.46	0.33	0.41	0.52	0.6	0.65	0.52	0.11	-0.02	0.3	0.19	0.23	0.34	0.37	0.49	0.19	-0.06	-0.26	-0.1	0.21	0.42	0.33	0.26	0.39	0.81	0.21	0.22	-0.19	-0.42
GENE3756X	YOR127W	 || RGA1|THE1|DBM1	1	1.08	1.21	0.83	0.93	1.12	1.4	1.35	1.22	0.95	0.89	0.86	0.8	0.7	0.59	0.72	0.96	0.79	0.62	0.82	0.53	0.68	0.83	0.67	0.68	0.9	0.83	0.71	0.37	0.12	0.22	0.69	0.74	0.52	0.78	0.72	0.86	0.53	0.32	0.2	0.18	1	0.87	1.02	0.78	1.07	1.52	1.29	1.33	0.78	0.82	0.82	0.67	0.74	0.65	0.77	0.71	0.65	0.47	0.41	0.47	0.84	0.83	0.62	0.79	0.93	0.95	0.79	0.57	0.59	0.12
GENE1398X	YBR202W	 || CDC47|MCM7	1	0.89	0.66	0.77	0.52	0.77	0.46	0.06	0.27	0.21	0.67	0.7	0.62	0.41	0.07	0.13	0.53	0.35	0.43	0.18		0.68	0.37	-0.21	0.25	0.3	-0.12	-0.15	-0.65	-0.34	-0.88	0.26	0.15	0.01	-0.14	-0.01	0.2	-0.35	-0.24	-0.28	-1.03	0.49	0.51	0.15	0.08	0.35	0.52	0.63	0.51	0.36	0.09	0.43	0.36	0.17	0.19	0.45	0.2	0.09	-0.09	-0.08	0.2	0.69	0.68	0.33	0.23	0.32	-0.05	0.13	0.04	-0.05	-0.6
GENE3037X	YHR005C	 || GPA1|SCG1|DAC1|CDC70	1	1.07	0.25	0	-0.29	0.7	0.85	0.28	0.32	0.38	0.39	1.19	0.58	0.67	0.04	0.41	0.61	0.11	0.21	0.24	-0.01	0.55	0.56	-0.23	0.3	0.52	0.36	0.11	-0.26	-0.49	-0.85	0.51	0.66	0.18	0.11	0.31	0.41	-0.2	-0.18	-0.47	-0.87	0.71	0.51	0.06	-0.19	0.34	0.66	0.33	0.33	-0.12	0.01	0.53	0.6	0.32	-0.14	0.46	0.34	-0.15	-0.28	-0.09	0.16	0.99	0.88	0.53	0.17	0.47	0.33	-0.09	-0.2	-0.17	-0.7
GENE2912X	YLR274W	 || CDC46|MCM5|BOB1	1	0.81	0.92	0.67	0.51	1.28	0.85	0.39	0.2	0.35	0.36	0.93	0.96	0.92	0.46	1.05	0.76	0.71	0.46	0.33		0.44	0.57	0.04	0.66	0.71	0.41	0.09	-0.55	-0.81	-0.97	0.64	0.51	0.17	0.49	0.54	0.24	-0.03	-0.19	-0.66	-0.78	0.82	0.83	0.66	0.51	0.96	1.11	0.79	0.68	0.06	-0.05	0.55	0.51	0.53	0.37	0.87	0.64	0.18	-0.22	-0.26	-0.25	0.67	0.71	0.36	0.62	0.75	0.51	0.23	-0.08	-0.05	-0.84
GENE710X	YAL040C	 || CLN3|WHI1|FUN10|DAF1	1	2.13	1.46	1.16	0.81	2.36	2.19	1.66	1.42	1.13	1.32	1.95	1.61	1.03	0.53	1.76	0.86	1	0.94	1	0.52	1.9	1.24	0.61	1.63	1.85	1.26	0.79	-0.28	-0.46	-0.66	1.93	1.87	1.13	0.83	1.89	1.41	1.26	0.63	0.19	-0.63	2.34	2.52	1.96	1.23	2.11	2.47	2.14	1.93	1.01	0.5	1.5	1.94	1.5	1.02	2.24	1.53	1.1	0.66	0.35	0.61	2.09	2.07	1.46	1.34	2.07	1.89	1.85	0.96	0.84	0.36
GENE251X	YPL049C	 || DIG1|RST1	1	1.25	0.4	0.56	0.62	0.64	0.84	0.15	0.19	0.04	0.05	0.74	0.59	0.56	0.53	0.53	0.35	-0.04	0.15	0.23	0.29	0.64	0.3	-0.04	0.39	0.21	-0.14	-0.26	-0.36	-0.25	-0.42	0.53	0.35	0.18	-0.44	0.49	0.15	-0.23	-0.55	-0.51	-0.67	0.83	0.82	0.76	0.72	0.63	0.95	0.7	0.77	0.38	0.34	0.5	0.49	0.38	0.17	0.21	0.24	0.09	-0.15	-0.19	-0.23	0.8	0.83	0.62	0.29	0.56	0.6	0.11	0.07	-0.07	0.05
GENE3191X	YMR008C	 || PLB1|	1	0.85	1.01	1.09	1.12	1.2	0.88	0.38	0.39	0.18	0.76	0.72	0.81	1.12	0.59	0.69	0.76	0.74	0.53	0.74	0.3	0.91	0.72	0.69	0.6	0.66	0.67	0.67	0.27	0.29	0.09	1.17	0.9	0.59	0.54	0.86	0.7	0.75	0.45	0.27	0.26	0.78	0.74	0.67	0.82	0.61	0.78	0.62	0.67	0.82	0.32	0.79	0.86	0.87	0.79	0.96	0.7	0.53	0.31	0.17	0.37	0.71	1.1	1.06	0.83	0.77	0.9	0.67	0.66	0.47	0.35
GENE2196X	YPR019W	 || CDC54|MCM4|HCD21	1	0.62	0.61	0.8	0.56	0.91	0.47	0.3	0.15	0.26		0.25	0.67	0.52	0.29	0.44	0.73	0.25	0.57	0.59	0.08	0.34	0.39	0.13	0.33	0.48	0.29	0.28	-0.13	-0.31	-0.52	0.61	0.29	0.39	0.32	0.54	0.37	0.22	0.24	-0.16	-0.39	0.27	0.24	0.07	0.32	0.51	0.53	0.41	0.14	0.28	-0.17	0.08	0.33	0.37	0.17	0.66	0.5	0.3	0	-0.06	0.26	0.32	0.62	0.29	0.45	0.65	0.37	0.16	0.12	0.05	-0.37
GENE5389X	YBL101C	 || ECM21|	1	0.41	0.97	0.89	0.79	0.94	1.15	1.07	0.6	0.53	0.92	0.54	0.86	0.85	0.6	0.56	0.42	0.58	0.75	0.43	0.65	0.75	0.78	0.94	0.54	0.75	0.59	0.55	0.21	0.3	0.05	0.63	0.66	0.68	0.84	0.73	0.62	0.49	0.24	0.09	0.19	0.63	0.82	0.89	0.65	0.89	1.02	0.65	0.48	0.27	0.14	0.42	0.56	0.91	0.54	0.78	0.65	0.54	0.44	0.43	0.28	0.66	0.99	0.8	0.76	0.69	0.93	0.49	0.44	0.18	0.19
GENE2879X	YNR006W	 || VPS27|DID7|VPT27|VPL27|VPL23|SSV17|GRD11	1	0.02	-0.04	0.18	0.31	-0.07	0.25	0	0.09	-0.18	0.11	-0.05	0.16	0.15	-0.05	-0.25	0.02	0.07	0.24	0.19	-0.12	-0.27	0	-0.17	-0.1	-0.27	-0.05	-0.13	-0.37	-0.52	-0.53	-0.15	-0.17	-0.11	-0.49	-0.31	-0.19	-0.35	-0.41	-0.67	-0.55	-0.27	-0.05	-0.09	-0.08	-0.15	-0.03	-0.01	-0.02	-0.46	-0.57	-0.23	-0.11	-0.08	-0.26	-0.13	-0.08	-0.16	-0.35	-0.5	-0.34	-0.36	0.05	-0.06	0	-0.3	-0.12	-0.18	-0.46	-0.33	-0.62
GENE4732X	YNL293W	 || MSB3|GYP3	1	0.69	1.17	1.41	1	0.76	1.48	1.07	0.85	0.66			0.87	0.92	0.73	0.79	1.2	0.92		0.55		0.6	1.16	1.04	0.87	0.55	0.93	0.7	0.2	0.18	0.4	0.5	0.67	0.92	0.95	0.61	0.97	0.62	0.3	0.2	0.24	0.52	0.7	0.62	0.5	0.89	1.08	0.98	1	0.61	0.02	0.59	0.73	0.83	0.63	0.67	0.68	0.69	0.18	0.41	0.05	0.5	0.92	0.85	0.7	0.7	0.97	0.78	0.46	0.26	
GENE1927X	YPL070W	 || MUK1|	1	0.47	0.93	1.1	0.86	0.81	0.81	1.01	0.97	0.49		0.51	0.64	0.56	0.59	0.88	1.08	0.61		0.52		0.32	0.51	0.4	0.54	0.56	0.73	0.52	0.16	0.18	0.12	0.59	0.44	0.67	0.57	0.38	0.7	0.3	0.29	0.43	0.28	0.36	0.44	0.59	0.54	0.55	0.6	0.7	0.61	0.32	0.47	0.78	0.5	0.82	0.58	0.83	0.73	0.8	0.42	0.59	0.5	0.6	0.67	0.59	0.63	0.43	0.63	0.58	0.26	0.17	-0.24
GENE2997X	YBR256C	 || RIB5|	1	0.65	0.84	0.85	1.01	1.12	0.83	1.1	0.72	1.14	1.06	0.74	0.63	0.47	0.5	0.91	0.98	0.87	0.86	0.39	0.57	0.5	0.87	0.81	0.71	0.75	0.7	0.48	0.58	0.3	0.2	0.63	0.77	0.83	1.3	0.8	0.82	0.63	0.66	0.48	0.63	0.88	0.83	0.91	0.97	0.93	1.03	0.9	0.82	0.5	0.56	0.67	0.72	0.81	0.67	0.61	0.73	0.72	0.54	0.61	0.54	0.81	1.2	0.97	1.02	0.81	0.87	0.71	0.65	0.35	0.36
GENE4993X	YLR025W	 || SNF7|VPS32|DID1	1	0.45	0.96	1.28	1.29	1.51	1.19	0.82	0.68	0.97	0.67	0.77	0.6	0.72	0.83	1.23	1.35	1.23	0.73	0.69	0.89	0.71	0.96	0.93	1.2	1.28	0.87	0.6	0.55	0.52	0.34	0.77	0.86	0.96	1.46	1.08	0.97	0.6	0.82	0.5	0.67	0.85	0.84	0.98	1.3	1.31	1.5	1.11	1.19	0.76	0.88	0.7	0.64	0.9	0.7	0.54	0.82	0.54	0.49	0.37	0.47	0.37	0.82	0.74	0.91	0.82	0.86	0.53	0.65	0.4	0.45
GENE1883X	YGL252C	 || RTG2|	1	0.57	0.53	0.85	0.56	0.89	0.76	0.59	0.49	0.63	0.68	0.22	0.32	0.52	0.36	0.66	0.45	0.52	0.35	0.22	0.27	0.59	0.75	0.66	0.67	0.71	0.36	0.15	0.04	-0.05	-0.04	0.59	0.65	0.65	0.99	0.47	0.42	0.28	0.23	0.02	0.18	0.65	0.59	0.72	0.78	0.91	0.85	0.61	0.73	0.5	0.47	0.32	0.4	0.43	0.26	0.23	0.31	-0.03	-0.22	-0.14	-0.24	0.64	0.78	0.61	0.65	0.55	0.59	0.15	0.17	0.18	0.21
GENE35X	YKL010C	 || UFD4|	1	0.43	0.47	0.8	0.94	0.96	1.01	0.56	0.75	0.77	0.69	0.17	0.02	0.48	0.41	0.59	0.48	0.24	0.38	0.14	-0.02	0.57	0.72	0.78	0.71	0.52	0.46	0.29	0.3	0.22	0.23	0.65	0.45	0.65	1.12	0.63	0.57	0.4	0.33	-0.05	0.27	0.76	0.32	0.7	0.88	0.92	0.93	0.69	0.6	0.38	0.59	0.45	0.15	0.5	0.59	0.71	0.24	0	0	0.01	-0.06	0.54	0.6	0.56	0.64	0.63	0.63	0.31	0.42	0.31	0.1
GENE4352X	YOL119C	 || MCH4|	1	0.77	0.83	1.36	1.06	1.37	1.59	1.05	1.18	1.19	1.41	0.58	0.88	1.29	1.09	0.98	1.12	1.01	0.93	1.25	0.46	0.88	0.76	0.89	0.93	0.89	0.67	0.65	0.38	0.38	0.39	0.87	0.84	0.88	0.82	1.17	1	0.67	0.52	0.45	0.46	0.91	1.17	1.18	1.29	1.17	1.32	1.15	1.26	1.06	1.06	0.75	1.11	1.23	1.01	1.02	0.91	0.65	0.46	0.84	0.97	0.74	1.45	1.29	1.09	1.08	1.05	0.62	0.57	0.71	0.64
GENE399X	YGL141W	 || HUL5|	1	0.4	0.39	0.69	0.74	0.73	0.69	0.56	0.37	0.36	0.14	0.62	0.6	0.53	0.8	0.51	0.37	0.22	0.36	0.16	0.01	0.4	0.22	0.72	0.66	0.51	0.48	0.46	0.23	0.09	0.1	0.41	0.27	0.56	0.65	0.23	0.41	0.05	0.14	-0.05	-0.1	0.48	0.76	0.35	0.38	0.47	0.69	0.63	0.42	0.37	-0.04	0.05	0.31	0.58	0.3	0.49	0.52	0.47	0.28	0.2	0.03	0.44	0.59	0.25	0.44	0.54	0.47	0.63	0.28	0.26	-0.07
GENE4066X	YBR059C	 || AKL1|	1	0.54	0.91	1.02	1.04	1.01	1.1	0.91	0.67	0.75	0.95	0.47	0.45	0.59	0.73	0.84	0.7	0.5	0.77	0.51	0.7	0.94	0.87	1.16	0.91	0.98	0.9	0.8	0.61	0.55	0.2	1.06	0.92	0.93	1.08	0.97	0.98	0.89	0.74	0.32	0.3	0.94	0.89	0.95	1.08	0.86	1.15	1.03	0.91	0.78	0.5	0.56	0.78	0.94	0.77	1.01	0.92	0.84	0.85	0.54	0.62	0.64	0.91	0.87	0.66	0.71	1.04	0.55	0.74	0.48	0.66
GENE3870X	YAL022C	 || FUN26|	1	0.33	0.29	0.18	0.61	0.44	0.44	0.06	0.15	0.28	0.18	0.32	0.14	0.38	0.31	0.62	0.4	0.56	0.64	0.53	0.07	0.32	0.31	0.53	0.27	0.3	0.26	0.27	-0.06	-0.04	-0.17	0.59	0.17	0.21	0.4	0.49	0.41	0.17	0.08	-0.18	-0.31	0.14	0.06	0.17	0.48	0.13	0.22	0.1	0.25	0.24	-0.38	0.28	0.15	0.18	0.32	0.43	0.21	0.08	0.17	0.2	0.1	0.07	0.19	0.25	0.34	0.29	0.18	0.07	-0.1	-0.03	-0.66
GENE5643X	YAL043C	 || PTA1|FUN39	1	0.33	0.63	0.91	0.36	0.36	0.54	0.39	0.43	0.25	0.43	0.3	0.94	0.38	0.55	0.67	0.86	0.73	0.51	0.89	0.41	0.38	0.42	0.38	0.38	0.39	0.33	0.18	0.03	0.23	0.05	0.57	0.66	0.59	0.47	0.57	0.35	0.51	0.37	0	0.08	0.61	0.47	0.36	0.32	0.38	0.41	0.42	0.42	0.27	0.25	0.35	0.5	0.58	0.66	0.8	0.62	0.52	0.22	0.29	0.29	0.21	0.22	0.39	0.28	0.23	0.27	0.05	0.28	-0.02	0.05
GENE2877X	YOR299W	 || BUD7|	1	0.4	0.83	0.71	0.23	0.03	0.09	0.08	-0.23	-0.08		0.23	0.61	0.2	-0.03	0.06	0.56	0.25	-0.3	-0.05		0.25	0.72	0.16	-0.16	-0.24	0.16	0.01	-0.41	-0.14	0.1	0.33	-0.03	0.22	0.19	-0.34	0.07	-0.04	-0.33		-0.12	0.1	0.32	-0.2	-0.28	-0.13	-0.14	0.15		-0.46	-0.11	0.07	0.06	0.07	0.08	0.04	0.18	0.21	0.01	-0.07	-0.21	0.37	0.48	0.12	0.14	0.07	0.09	-0.01	-0.27	-0.12	-0.31
GENE2117X	YOR353C	 || SOG2|	1	0.69	0.99	0.47	0.61	0.58	0.53	0.94	0.53	0.41	0.3	0.71	0.81	0.54	0.34	0.48	0.73	0.49	-0.71	0.51	0.34	0.45	0.83	0.33	0.26	0.2	0.6	0.35	0.24	0.3	0.15	0.48	0.24	0.42	0.51	0.02	0.2	0.54	0.32	0.18	0.24	0.33	0.61	0.33	0.04	0.17	0.37	0.66	0.32	0.21	0	0.19	0.37	0.34	0.34	0.36	0.44	0.45	0.31	-0.03	0.06	0.77	0.78	0.32	0.55	0.11	0.61	0.42	0.15	0.23	0.28
GENE4458X	YBR211C	 || AME1|ARP10	1	-0.1	0.18	0.24	0.08	0.09	-0.08	0.12	-0.07	-0.05	-0.27	-0.28	0.11	0.23	-0.07	0.07	0.22	-0.14	-0.79	-0.24		-0.2	-0.12	-0.12	-0.3	0.03	-0.11	-0.26	-0.11	0.05	-0.05	-0.45	-0.09	-0.2	0.19	-0.12	0.03	-0.19	-0.32	-0.06	-0.32	-0.47	-0.04	-0.15	-0.07	-0.06	0.06	-0.23	-0.19	-0.01	-0.16	-0.99	0	0.11	-0.07	-0.06	-0.13	-0.02	-0.4	-0.22	-0.46	-0.34	-0.05	-0.16	-0.26	0.03	-0.52	-0.09	-0.53	-0.21	-0.51
GENE1189X	YJL089W	 || SIP4|	1		0.37	0.28	0.01	-0.48	-0.23	-0.38	-0.13	-0.32	-0.46	-1.15	-0.26	0.24	0.26	0.04	-0.08		-0.8	-0.17		-0.51	0.23	0.44	0.46	0.14	0.03	0.04	-0.05	-0.18	0.07	-0.52	-0.49	0.1	-0.31	-0.27	-0.39	-0.58	-0.62	-0.12	-0.52	-0.71	0.06	0.22	0.06	0.32	-0.02	-0.05		0.05	0.02	-0.24	0.22	0.15	0.07	0.21	-0.24	-0.07	-0.09	-0.09	-0.42	-0.58	0.13	0.41	0.26	0.19	-0.38	-0.09	-0.35	-0.09	-0.59
GENE4311X	YKR050W	 || TRK2|RPD2	1	-0.01	0.25	0.73	0.5	0.38	0.56	-0.1	0.08	0.18	0.26	-0.02	0.33	0.54	0.35	-0.03	0.23	0.36	0.67	0.69	0.39	0.15	0.3	0.62	0.33	0.3	0.15	0.01	-0.03	0.31	0.05	0.19	0.34	0.44	0.57	0.39	0.21	0.29	0.33	0.01	0.23	0.12	0.33	0.52	0.47	0.5	0.61	0.05	0.4	0.11	0.07	0.33	0.17	0.34	0.27	0.41	0.23	0.24	0.13	0.14	0.17	0.08	0.42	0.46	0.27	0.49	0.14	0.25	0.15	0.34	0.16
GENE562X	YBR145W	 || ADH5|	1	0.27	1.05	1.21	1.35	1.49	0.87	0.59	0.36	0.89	0.72	0.46	0.59	1.09	0.47	1.18	0.58	0.82	1.03	0.55	0.44	-0.19	0.25	-0.08	0.22	0.44	0.41	0.33	0.4	0.57	0.56	0.17	0.59	0.82	1.1	0.69	0.52	0.61	0.84	0.68	0.77	-0.02	0.73	1.03	1.2	1	1.07	0.72	0.8	0.35	0.49	-0.22	0.77	1.13	0.94	0.62	0.68	0.55	0.43	0.29	0.23	0.19	1.39	1.48	1.4	1.31	1.15	1.05	0.91	0.99	0.8
GENE3220X	YER066W	 || 	1	-0.72	0.32	0.08	-0.18	-0.06	-0.23	-0.69	-0.22	-0.39	-0.36	-0.68	-0.31	-0.2	-0.56	-0.75	-0.54	-0.19	-0.31	-0.34	-0.23	-0.48	-0.29	-0.34	-0.4	-0.23	-0.57	-0.42	-0.48	-0.5	-0.3	-0.79	-0.51	-0.32	-0.49	-0.21	-0.26	-0.62	-0.63	-0.5	-0.64	-0.73	-0.33	0.04	-0.52	-0.24	-0.22	-0.42	-0.21	-0.48	-0.43	-0.69	-0.32	-0.22	-0.57	-0.58	-0.38	-0.62	-0.49	-0.48	-0.7	-0.93	-0.25	-0.3	-0.17	0.07	-0.34	-0.4	-0.41	-0.24	-0.65
GENE267X	YPR152C	 || 	1	-0.15	0.02	-0.31	-0.06	-0.14	-0.37	-0.55	-0.43	-0.51	-1.04	-0.29	-0.25	-0.01	-0.29	-0.32	-0.21	-0.09	0.04	-0.4	-0.18	-0.19	-0.05	-0.25	-0.17	-0.2	-0.38	-0.55	-0.29	-0.26	-0.02	-0.11	-0.02	-0.09	0.01	-0.22	-0.33	-0.39	-0.44	-0.38	-0.25	-0.16	-0.12	-0.23	-0.24	-0.26	-0.39	-0.36	-0.51	-0.4	-0.62	-0.26	-0.19	-0.41	-0.27	-0.1	-0.38	-0.39	-0.15	-0.16	-0.31	-0.3	0.03	-0.28	-0.35	0.01	-0.37	-0.37	-0.48	-0.26	-0.5
GENE1732X	YNL193W	 || 	1	-0.23	0.14	0.15	0.07	-0.16	-0.12	-0.35	-0.46	-0.49	-0.73	-0.14	0.02	-0.17	-0.02	0.01	-0.29	-0.01	-0.29	-0.34	-0.09	-0.2	0.27	0.18	0.21	-0.22	-0.2	-0.45	-0.34	-0.22	-0.17	-0.24	0.02	0.16	0.36	-0.13	-0.1	-0.33	-0.38	-0.38	-0.27	-0.06	-0.2	-0.22	-0.09	-0.1	-0.25	-0.05	-0.4	-0.4	-0.33	-0.27	-0.3	-0.15	-0.11	0.02	-0.11	-0.14	-0.2	-0.19	-0.17	-0.13	0.13	0.01	0.01	-0.1	-0.16	-0.43	-0.19	-0.39	-0.46
GENE2918X	YMR281W	 || GPI12|	1	-0.04	0.22	0.01	0	-0.18	0.09	-0.39	-0.72	-0.59	-0.72	0.1	0.28	0.52	0.4	0.55	0.06	0.3	0.32	-0.21	-0.07	0.03	0.39	0.45	0.43	0.5	-0.07	-0.09	-0.15	-0.12	-0.11	-0.05	0.28	0.38	0.62	0.24	0.13	-0.09	-0.25	-0.17	-0.27	-0.1	0.34	0.26	0.23	0.23	0.07	-0.27	-0.29	-0.39	-0.44	0	0.23	0.25	0.34	0.1	0.17	0.02	-0.09	-0.01	-0.15	0.05	0.22	0.36	0.34	0.12	-0.14	-0.36	-0.22	-0.39	-0.34
GENE37X	YGR121C	 || MEP1|AMT1	1	0.23	0.73	0.79	0.68	0.4	0.28	-0.42	-0.4	-0.4	-0.23	0.09	0.45	0.35	0.49	0.47	0.21	0.1	0.32	0.01	-0.08	0.53	0.27	0.51	0.08	0.09	-0.07	-0.11	0.05	0.18	0.09	0.6	0.55	0.63	0.27	0.47	0.23	0.02	0.04	0.2	0.39	-0.11	0.05	0.06	0.04	0.05	-0.13	-0.39	-0.12	-0.09	-0.2	0.32	0.43	0.54	0.42	0.41	0.19	0.03	0.07	0.17	0.27	0.18	0.6	0.59	0.47	0.13	0.02	-0.3	-0.26	-0.12	0.04
GENE2145X	YGR197C	 || SNG1|	1	-0.14	0.46	0.73	0.66	0.52	-0.17	-0.33	-0.02	-0.22		0.16	0.55	0.57	0.27	0.43	0.52	0.35	0.35	0.24	0.47	0.34	0.3	0.36	-0.03	0.24	0.03	0.18	0.18	0.15	0.43	0.47	0.58	0.53	0.39	0.23	0.11	0.39	0.15	0.22	0.49	-0.02	0.23	0.27	0.16	0.08	-0.32	0.04	0.2	-0.07	-0.05	0.07	0.55	0.51	0.39	0.45	0.14	0.13	0.09	-0.04	-0.05	-0.01	0.79	0.42	0.26	0.16	-0.08	-0.05	0.06	0.02	-0.21
GENE1905X	YPL135W	 || ISU1|NUA1	1	0.65	1.63	2.16	1.98	2.16	1.61	1.98	1.17	1.8	1.74	0.55	1.43	1.37	1.06	1.06	0.87	1.15	0.93	0.98	1.31	0.95	1.55	1.27	1.26	0.88	1.4	1.47	1.41	1.63	1.55	1.08	1.62	1.6	1.13	0.82	0.77	1.12	1.29	1.3	1.6	0.79	1.59	1.98	1.51	0.97	0.82	1.16	1.12	1.21	1.49	0.38	1.39	1.63	1.12	0.48	0.74	0.75	0.52	0.58	0.75	0.63	1.82	1.68	1.39	0.55	0.75	1	0.88	1.07	1.27
GENE661X	YPL265W	 || DIP5|	1	0.15	2.92	3.25	2.55	1.15	0.72	1.25	1.24	2.1	2.28	0.57	2.08	2.57	1.41	0.32	-0.06	0.18	0.88	1.18	1.53	0.62	2.32	2.86	1.76	1.32	1.51	1.91	2.14	2.61	2.44	0.52	2.11	2.77	2.29	1.03	1.06	1.39	2.07	2.28	2.65	1.4	2.41	3.09	2.72	1.91	1.03	0.84	0.83	1.22	1.49	0.12	2.01	2.52	2.01	1.07	0.58	0.65	0.89	1.16	1.73	-0.19	2.53	2.83	2.27	0.5	0.59	0.44	0.73	1.39	1.93
GENE2810X	YGR067C	 || 	1	-0.89	1.19	2.93	2.66	1.06	0.12	-0.03	0.36	0.65	0.6	-0.57	0.49	1.82	1.52	0.51	0.01	-0.54		0.16	-0.04	-0.64	0.98	1.79	1.13	0.65	0.15	0.47	1.11	1.4	1.17	-0.32	-0.11	1.43	0.96	0.39	-0.1	-0.17	0.12	0.42	0.96	-1.05	-0.05	1.61	1.22	0.51	0.06	0.14	0.35	0.44	0.22	-0.23	0.46	1.93	1.36	0.62	0.01	-0.07	-0.02	0.15	0.16	-0.8	0.46	1.96	1.11	0.1	-0.27	-0.21	0.02	0.43	0.37
GENE1175X	YNL180C	 || RHO5|	1	0.73	1.5	1.74	1.61	1.24	0.72	1	0.5	0.88	0.81	0.88	1.33	1.57	1.46	1.2	1.13	1.04	0.85	0.9	0.3	0.64	1.15	0.83	0.83	0.67	0.89	0.81	0.84	0.8	0.66	0.63	1.15	1.32	1.09	0.81	0.9	0.65	0.8	0.96	1.04	0.81	1.28	1.61	1.35	1.13	1.13	0.89	0.82	0.8	0.9	0.64	1.37	1.53	1.22	1.06	1.06	0.98	0.86	0.78	0.96	0.48	1.56	1.51	1.09	0.6	0.79	0.35	0.41	0.47	0.72
GENE2142X	YHR094C	 || HXT1|HOR4	1	1.72	2.03	1.79	1.93	1.79	1.68	0.83	1.1	1.22		1.27	2.61	1.94	1.54	1.58	1.73				0.29	0.79	2.08	1.82	1.05	1.19	0.81	0.68	0.39	0.56	0.49	1.17	2.41	1.89	2.15	1.57	1.26	1.06	0.83		0.87	0.82	1.65	2.06	1.52	1.59	1.36	1.23	0.97	0.94	1.11	1.07	2.43	2.53	1.98	1.06	1.34	1.2	1.18	0.7	1.1	1.33	3.47	3.46	2.53	1.72	1.65	1.1	0.92	0.77	0.59
GENE2474X	YKL051W	 || SFK1|	1	0.2	0.88	0.81	0.67	0.03	0.29	0	0.33	0	-0.12	0.02	0.4	0.45	0.03	-0.23	0.01	-0.07	-0.51	0.1	-0.35	0.02	0.35	0.11	-0.34	-0.39	-0.39	-0.31	-0.52	-0.57	-0.33	0.06	0.57	0.11	-0.3	-0.31	-0.17	-0.41	-0.73	-0.5	-0.63	0.03	0.54	0.57	0.56	0.07	-0.15	0	0.07	-0.07	-0.13	-0.23	0.22	0.25	-0.18	-0.29	-0.33	-0.2	-0.25	-0.3	-0.32	0.09	0.68	0.58	0.37	-0.03	-0.22	-0.12	-0.24	-0.33	-0.68
GENE5316X	YOR062C	 || |YOR29-13	1	0.16	2.25	1.21	0.87	0.36	-0.03	0.26	0.47	0.02	-0.52	0.31	1.23	0.31	0.04	0.04	0.16	-0.15	-0.79	-0.55	-0.51	-0.25	1.15	0.01	-0.19	-0.39	-0.29	-0.51	-0.28	-0.52	-0.49	-0.18	0.82	0.37	-0.16	-0.1	-0.21	-0.34	-0.48	-0.43	-0.58	-0.15	0.72	0.32	0.05	0.01	-0.27	-0.35	-0.55	-0.31	-0.27	-0.05	0.8	0.47	-0.09	-0.26	-0.18	-0.31	-0.35	-0.41	-0.45	0.03	1.45	1.07	0.33	0.28	0.12	-0.25	-0.02	-0.12	-0.42
GENE3277X	YMR195W	 || ICY1|	1	-0.04	1.87	1.24	0.6	-0.18	-0.72	-0.61	-0.34	-0.9	-1.4	-0.2	0.9	0.34	0.19	-0.31	-0.58	-0.64	-0.54	-0.89	-0.46	-1.3	0.88	0.27	-0.18	-0.67	-0.97	-0.81	-0.8	-0.84	-0.89	-1.07	0.42	0.58	0.04	-0.23	-0.37	-0.44	-0.71	-0.59	-1.05	-0.07	0.91	1.3	0.5	0.25	0.34	0.24	-0.16	-0.26	-0.45	-0.56	1.03	0.94	0.17	-0.18	0.11	0.04	-0.04	-0.21	-0.4	-0.23	1.32	1.15	0.11	-0.08	-0.02	-0.3	-0.08	-0.54	-0.39
GENE2855X	YGR249W	 || MGA1|	1	-0.66	-0.27	0.06	-0.15	-0.82	-0.74	-1.49	-0.03	-1.16		-0.31	1.59	1.74	0.57	-0.34	-0.45			-0.31		-0.77	2.12	1.7	-0.45	-0.46	-0.89	-0.65	-0.78	-0.44	-0.59	-0.4	1.61	2.02	0.03	0.06	-0.44	-0.81	-1.03	-0.68	-0.78	-0.51	1.7	2.42	1.23	0.3	-0.11	-0.16	-0.7	-0.39		-0.87	1.6	2.41	0.78	0.39	-0.17	-0.19	-0.43	-0.2	-0.55	-0.11	2.1	2.91	0.86	-0.06	-0.34	-0.5	-0.56	-0.21	
GENE4189X	YGL117W	 || 	1	-0.08	1.05	1.24	0.94	-0.05	-0.62	-0.47	-0.31	0.06	0.25	0.1	1.08	1.18	1.03	0.51	0.08	-0.11	0.15	0.05	0.42	-0.05	0.78	0.58	0.1	-0.14	-0.15	0.05	0.31	0.3	0.15	-0.05	1.12	1.39	1.11	-0.03	-0.25	-0.3	0.2	0.44	0.39	0.17	0.91	1.53	1.24	0.92	0.02	-0.33	-0.51	-0.18	0.03	0.13	1.53	1.97	1.31	0.89	0.28	-0.03	-0.06	0.04	0.31	-0.09	2.16	2.19	1.25	0.05	-0.57	-0.13	-0.09	0.07	0.17
GENE4241X	YCR005C	 || CIT2|	1	0.04	2.68	2.98	1.68	-0.04	-1.33	-1.45	-1.32	-0.61	-0.22	-0.28	1.54	1.6	0.18	-1.41	-1.79	-1.51	-1.42	-0.82	-0.71	-0.42	1.61	1.29	1.91	1.38	0.65	0.77	0.58	0.86	0.5	-0.4	1.74	1.94	1.36	0.97	0.02	-0.04	0.01	-0.08	0.27	-1.39	0.94	1.79	1.54	0.61	0.16	-0.54	-0.76	-0.86	-0.43	-1.26	1.74	2.35	1.61	0.37	-0.41	-1.01	-1.18	-0.91	-0.5	-2.27	2.12	2.39	1.8	0.77	-0.13	-1.05	-0.54	-0.13	0.25
GENE5325X	YOR070C	 || GYP1|YOR29-21	1	-0.43	0.49	0.2	-0.22	-0.28	-0.16	-0.32	-0.16	-0.25	-0.09	-0.6	0.16	0.08	-0.08	-0.55	-0.63	-0.43	-0.44	-0.18	-0.58	-0.44	0.36	0.06	-0.16	-0.31	-0.48	-0.42	-0.27	-0.3	-0.29	-0.57	0.03	0.01	-0.12	-0.6	-0.46	-0.66	-0.65	-0.59	-0.25	-0.31	0.24	0.24	-0.15	-0.15	-0.23	-0.22	-0.3	-0.42	-0.37	-0.49	-0.04	0.17	-0.2	-0.19	-0.4	-0.56	-0.44	-0.73	-0.46	-0.73	0.22	0.32	-0.09	-0.13	-0.46	-0.58	-0.56	-0.18	-0.34
GENE4904X	YNL144C	 || 	1	-1.01	0.98	0.69	0.09	-0.78	-0.42	-0.91	-0.47	-0.86	-0.65	-0.86	0.6	0.65	-0.05	-0.59	-0.05	-0.27	-0.44	-0.58	-0.81	-0.82	0.71	0.1	-0.81	-0.32	-0.8	-0.87	-0.77	-0.82	-0.5	-1.04	0.55	0.27	-0.3	-0.58	-0.55	-0.83	-0.81	-0.62	-0.85	-1.25	0.74	0.93	0.36	0.06	0.04	-0.43	-0.82	-0.62	-0.45	-0.89	0.62	0.94	-0.15	-0.09	-0.15	-0.34	-0.33	-0.35	-0.64	-1.34	0.76	0.65	-0.05	-0.35	-0.53	-0.72	-0.94	-0.66	-0.75
GENE180X	YOR273C	 || TPO4|	1	-0.59	0.98	0.83	0.46	-0.22	0.22	-0.39	-0.06	-0.09	-0.04	-0.71	0.78	0.78	0.06	-0.23	-0.08	-0.4	0.18	0.27	-0.07	-0.5	1.83	1.17	-0.13	-0.46	-0.46	-0.47	-0.63	-0.43	-0.55	-0.84	1.24	0.73	-0.64	-0.54	-0.69	-0.9	-0.57		-0.95	-0.96	1.25	0.95	0.31	-0.04	0.11	-0.34	-0.1	-0.32	-0.59	-0.44	0.66	0.94	0.06	-0.15	-0.55	-0.41	-0.17	-0.04	-0.5	-1.11	0.77	0.96	-0.13	-0.67	-0.57	-0.95	-0.52	-0.77	
GENE5498X	YNR014W	 || 	1	-0.36	1.07	1.52	0.94	0.55	-0.01	0.17	0.32	-0.17		-0.36	1.31	0.8	0.97	0.41	-0.02	-0.04	-0.36	-0.15	-0.44	-0.25	1.53	1.51	0.79	0.13	-0.5	-0.51	-0.56	-0.39	-0.5	-0.23	0.84	1.2	0.62	0.35	-0.38	-0.52	-0.63	-0.66	-0.68	-0.75	0.54	1.18	1.31	0.58	0.13	-0.18	-0.33	-0.45	-0.28	-0.38	0.35	0.96	0.51	-0.09	-0.2	-0.48	-0.42	-0.26	-0.48	-0.34	0.94	1.12	0.56	-0.02	-0.73	-0.51	-0.61	-0.47	-0.75
GENE5720X	YOR028C	 || CIN5|YAP4|HAL6	1	0.09	3.2	3.38	2.82	0.92	0.1	0.13	-0.28	-0.04	0.03	0.04	2.52	2.94	1.39	0.31	-0.26	-0.68	-0.78	-0.82	-0.69	0.38	3.17	2.33	1.29	0.7	0.58	0.27	0.13	0.08	-0.18	0.58	2.97	2.98	2.02	0.54	0.02	-0.28	-0.22	-0.38	-0.11	0.28	2.22	3.07	2.06	0.9	0.13	0.23	-0.41	-0.34	-0.31	0.05	2.61	3.33	1.63	0.34	0.06	-0.21	-0.23	-0.29	-0.29	0.21	3.11	3.46	1.48	0.32	-0.15	-0.5	-0.54	-0.49	-0.46
GENE88X	YKL043W	 || PHD1|	1	0.02	1.65	1.72	0.99	0.17	0.02	-0.14	-0.36	-0.69	-0.28	-0.04	1.41	0.73	0.06	-0.22	-0.39	-0.41	-0.73	-0.69	-0.88	0.12	2.06	1.35	0.23	-0.06	0.28	0.15	-0.09	-0.15	-0.27	-0.01	0.74	0.72	0.11	-0.17	-0.16	-0.24	-0.2	-0.48	-0.53	0.04	1	1.5	0.87	0.49	0.64	0.37	0.09	0.03	-0.15	-0.35	0.74	1.33	0.1	-0.22	-0.11	-0.28	-0.49	-0.66	-0.56	0.16	1.51	1.69	0.77	0.26	0.1	-0.11	-0.1	-0.2	-0.63
GENE5517X	YDR039C	 || ENA2|	1	-0.44	1.33	1.48	1.13	0.78	0.42	-0.26	-0.38	-0.39	-0.01	-0.3	1.03	0.84	0.58	0.38	0.31	0.54	0.51	0.09	0.04	0.68	1.69	1.72	1.17	1.17	0.81	0.53	0.05	0.4	0.42	0.98	1.73	1.43	1.16	1.05	0.65	0.25	0.18	-0.2	0.12	-0.17	1.1	1.18	1.08	0.74	0.64	0.18	-0.01	-0.67	-0.5	-0.31	0.84	1.2	0.71	0.44	0.06	-0.2	-0.38	-0.56	-0.46	-0.21	1.66	1.6	1.28	0.78	0.41	-0.17	-0.23	-0.04	0.04
GENE106X	YDR040C	 || ENA1|PMR2|HOR6	1	-0.38	1.43	1.53	1.17	0.82	0.57	-0.29	-0.29	-0.16	-0.1	-0.34	1.16	0.95	0.66	0.28	0.41	0.58	0.44	0.04	0.13	0.65	1.74	1.76	1.18	1.13	0.81	0.52	0.2	0.32	0.49	0.92	1.7	1.32	1.28	1.06	0.69	0.33	0.15	-0.16	0.2	-0.12	1.12	1.22	1.09	0.9	0.65	0.21	0.09	-0.48	-0.47	-0.26	0.96	1.3	0.8	0.47	0.18	-0.14	-0.27	-0.47	-0.43	-0.06	1.69	1.56	1.29	0.87	0.4	-0.08	-0.22	-0.01	0.12
GENE4490X	YDR038C	 || ENA5|	1	-0.51	1.33	1.45	1.02	0.64	0.31	-0.36	-0.5	-0.32	-0.04	-0.26	0.91	0.83	0.55	0.41	0.27	0.48	0.39	0.18	0.09	0.33	1.5	1.53	1	0.86	0.53	0.27	-0.07	0.13	0.29	0.48	1.32	1.12	1.1	0.74	0.27	-0.04	-0.03	-0.39	0.01	-0.23	0.69	0.94	0.87	0.75	0.57	-0.05	-0.08	-0.66	-0.58	-0.53	0.69	0.89	0.55	0.2	-0.1	-0.34	-0.55	-0.46	-0.45	-0.31	1.41	1.35	1.1	0.63	0.27	-0.16	-0.45	0.06	-0.1
GENE1386X	YDR384C	 || ATO3|	1	-0.41	1.27	1.45	1.26	0.87	-0.13	-0.71	-0.72	-0.2	0.1	-0.52	1.35	1.04	1.21	0.74	0.15	0.1	0.25	0.26	-0.08	0.54	1.16	1.02	0.94	0.39	-0.33	-0.48	-0.47	-0.11	0.23	0.53	1.56	1.68		1.18	0.31	-0.18	-0.15	-0.14	0.21	-0.1	1.01	1.14	1.22	0.72	0.11	-0.71	-1.06	-1.09	-0.81	-0.31	1.29	1.39	1.03	0.45	-0.05	-0.42	-0.37	-0.37	-0.15	-0.64	1.91	1.79	1.68	1.09	0.19	-0.36	-0.48	-0.31	-0.34
GENE5203X	YPL156C	 || PRM4|	1	-0.03	0.62	0.84	0.56	-0.03	-0.05	-0.33	-0.56	-0.42	-0.19	-0.08	0.43	0.63	0.5	0.33	-0.1	-0.07	0.03	-0.03	0.21	-0.17	0.42	0.59	0.39	0.36	-0.02	-0.23	-0.16	-0.04	-0.04	0.05	0.65	0.88	0.61	0.31	0.26	-0.05	-0.15	0.09	-0.02	-0.5	0.04	0.37	0.19	-0.05	-0.31	-0.47	-0.53	-0.3	-0.38	-0.5	0.56	0.85	0.38	0.23	0.02	-0.09	-0.05	-0.19	-0.13	-0.16	0.56	0.64	0.38	0.08	0.02	-0.18	-0.32	-0.27	-0.26
GENE5242X	YJL165C	 || HAL5|	1	0.34	1.45	0.91	0.6	0.02	0.07	-0.36	-0.18	-0.35	-0.02	0.28	0.5	0.55	0.37	0.05	0.12	0.23	0.37	0.22	0.02	0.37	1	0.74	0.21	0.28	-0.06	0.02	-0.04	-0.09	-0.03	0.46	0.54	0.71	0.77	0.24	0.02	-0.12	-0.07	-0.11	-0.03	0.1	0.39	0.67	0.57	0.3	0.18	-0.22	-0.21	-0.14	-0.07	0.17	0.49	0.93	0.32	0.24	0.1	0	-0.17	-0.14	-0.21	0.22	0.54	0.73	0.34	0.02	-0.11	-0.09	-0.03	0.04	-0.09
GENE1132X	YBR138C	 || |HDR1	1	0.38	1.15	1.08	0.54	-0.37	-0.75		-0.98	-1.02		-0.95	0.4	0.8	0.29	-0.54	-0.54			-0.62		0.23	0.76	0.45	0.09	-0.33	-0.72	-0.76	-0.6	-0.58	-0.09	-0.12	0.25	0.4	0.24	-0.36					-0.62	0.1	0.66	0.7	0.68	0.15	-0.42	-0.41		-0.31		0.32	0.32	0.63	0.17	-0.4	-0.74	-0.6	-0.69		-0.72	0.16	0.77	0.9	0.51	-0.21	-0.6	-0.53	-1.27	-0.23	
GENE1313X	YIL112W	 || HOS4|	1	0.03	0.77	1.33	1.33	0.53	0.63	0.34	0.42	0.28	0.34	-0.22	0.69	0.75	0.35	0.03	0.23	-0.07	-0.3	0.11	-0.15	0.03	0.62	0.61	0.4	0.23	0.21	0.21	0.26	0.34	0.38	-0.09	0.67	0.7	0.7	0.13	0	-0.27	0.01	-0.24	0.27	-0.12	0.31	1.03	0.84	0.49	0.38	0.19	0.1	0.05	0.04	-0.16	0.63	0.95	0.45	-0.01	-0.19	-0.25	-0.41	-0.46	-0.25	0.19	0.97	1.22	0.86	0.46	0.22	0.23	0.19	0.31	0.12
GENE2617X	YLR228C	 || ECM22|	1	-0.69	0.11	0.17	0.21	-0.18	-0.5	-1.19	-0.65	-0.72	-0.43	-0.56	-0.07	0.21	-0.43	-0.45	-0.58	-0.68	-0.62	-0.32	-0.62	-0.34	0.12	0.08	-0.06	-0.2	-0.53	-0.68	-0.59	-0.4	-0.01	-0.47	-0.01	0.01	-0.35	-0.31	-0.61	-0.72	-0.96	-0.71	-0.51	-0.68	-0.21	0.07	-0.25	-0.21	-0.32	-0.5	-0.33	-0.66	-0.62	-0.79	-0.44	-0.24	-0.42	-0.41	-0.54	-0.77	-0.6	-0.87	-1.05	-0.75	0.11	0.15	0.17	0.05	-0.33	-0.25	-0.49	-0.05	-0.62
GENE142X	YDR208W	 || MSS4|	1	0.08	0.47	0.59	0.92	0.25	0.23	-0.26	-0.07	-0.01	0.62	-0.07	0.29	0.09	-0.14	-0.39	-0.11	-0.23	-0.34	0.02	-0.04	0.05	0.49	0.34	-0.12	-0.27	-0.34	-0.3	-0.3	-0.03	0.14	0.31	0.56	0.33	0.13	-0.09	-0.35	-0.38	-0.28	-0.5	0.07	0.02	0.06	0.38	0.31	0.15	-0.18	-0.09	-0.22	-0.37	-0.31	-0.1	0.09	0.23	-0.13	-0.17	-0.32	-0.41	-0.53	-0.5	-0.33	0.28	0.63	0.62	0.43	0.08	-0.17	-0.1	-0.07	0.12	0.14
GENE269X	YKL020C	 || SPT23|	1	0.13	0.6	0.94	0.94	0.56	0.47	-0.06	0.23	0.32	0.62	0.11	0.48	0.72	0.29	0.06	0.39	0.04	0.12	0.45	0.28	0.27	0.61	0.47	0.13	0.3	0.12	-0.08	-0.1	0.08	-0.07	0.49	0.72	0.51	0.5	0.37	0.32	0.03	0.08	-0.18	0	0.06	0.44	0.6	0.61	0.5	0.65	0.29	0.32	0.24	0.16	0.08	0.21	0.62	0.16	0.43	0.23	0.02	-0.13	-0.17	0.01	0.24	0.58	0.66	0.32	0.41	0.37	0.05	0.23	0.19	0.05
GENE4075X	YHL025W	 || SNF6|	1	-0.42	0.01	0.47	-0.33	-0.35	-0.53	-0.95	-0.94	-0.59	-0.97	-0.69	-0.45	-0.4	-0.53	-0.89	-0.8	-0.96	-1.03	-0.78	-0.96	-0.41	0.15	-0.07	-0.21	-0.59	-0.67	-0.73	-0.53	-0.61	-0.47	-0.44	-0.13	-0.14	-0.57	-0.51	-0.68	-0.96	-0.96	-0.73	-0.84	-0.71	-0.22	-0.13	-0.11	-0.3	-0.47	-0.47	-0.58	-0.33	-0.29	-0.41	-0.28	-0.45	-0.6	-0.56	-0.91	-0.94	-1	-0.59	-0.71	-0.43	-0.06	-0.28	-0.33	-0.51	-0.73	-0.94	-0.59	-0.72	-0.39
GENE1077X	YGR023W	 || MTL1|	1	-0.37	0.37	0.4	0.33	-0.31	-0.36	-0.63	-0.41	-0.51	-0.29	0.01	0.27	0.13	-0.44	-0.88	-0.31	-0.56	-0.25	-0.32	-0.91	-0.1	0.29	0.08	-0.36	-0.57	-0.46	-0.51	-0.24	-0.33	-0.26	-0.32	0.26	-0.32	-0.41	-0.13	-0.43	-0.25	-0.71	-0.56	-0.58	-0.1	0.89	0.6	0.31	0.19	0.31	0.34	0.04	-0.2	-0.57	0.03	0.15	0.1	-0.19	-0.14	-0.58	-0.69	-0.45	-0.37	-0.34	-0.31	0.78	0.67	0.14	-0.06	-0.24	-0.59	-0.46	-0.34	-0.2
GENE2166X	YHL008C	 || 	1	-0.08	0.16	0.31	0.02	-0.12	0.1	-0.07	0.05	-0.08	-0.14	-0.44	0.42	0.22	0.44	-0.34	-0.38	0.12	-0.01	0.2	0.01	0.08	0.7	0.86	0.19	-0.17	-0.5	-0.49	-0.4	-0.23	-0.04	-0.24	0.15	0.49	0.21	0.03	-0.33	-0.55	-0.68	-0.36	-0.47	0.32	0.88	1.04	0.98	0.72	0.25	-0.05	-0.07	-0.12	0.23	-0.06	0.24	0.52	0.28	0.2	-0.16	-0.09	-0.33	-0.1	-0.08	-0.57	-0.22	0.24	0.13	-0.18	-0.7	-0.31	-0.5	-0.31	-0.45
GENE2043X	YPR149W	 || NCE102|NCE2	1	0.3	0.83	1.27	1.38	0.13	0.27	0.38	0.6	0.27	0.65	0.03	1.05	1.41	1.45	0.18	0.45	0.53	0.54	0.2	0.23	-0.15	0.82	1.42	0.5	-0.46	-0.47	-0.57	-0.59	-0.76	-0.8	-0.17	0.66	1.16	0.96	0.04	-0.46	-0.87	-0.83	-0.81	-1.11	0.28	0.95	1.49	1.85	0.86	0.21	-0.29	-0.24	-0.27	-0.21	0.66	0.93	1.4	1.01	-0.07	-0.12	-0.25	0.19	0.26	0.22	-0.63	0.58	1.25	0.8	-0.61	-0.86	-1.36	-0.86	-1.15	-0.98
GENE6084X	YGR143W-3UTR	 || SKN1|	1	0.86	1.18	1.2	1.39	0.76	1.4	1.18	1	0.75		0.45	0.9	0.94	0.96	0.4	0.82	0.26		0.13		0.5	0.81	1.44	0.55	0.44	0.38	0.1	0.2	0	-0.05	0.71	0.73	1.13	0.98	0.76	0.64	0.45	0.23		-0.26	0.92	1.06	1.23	1.2	0.93	0.91	0.83	0.57	0.58	0.31	0.99	1.12	1.34	0.8	0.98	0.86	0.77	0.74	0.65	0.42	0.74	1.02	1.27	0.81	0.45	0.58	0.32	0.4	0	
GENE4996X	YMR210W	 || 	1	-0.22	0.15	0.05	-0.03	-0.25	-0.28	-0.18	-0.41	-0.51	-0.28	-0.25	-0.32	0.1	-0.01	-0.12	-0.2	-0.2	-0.35	-0.4	-0.46	-0.18	0.37	0.58	0.03	-0.09	-0.15	-0.23	-0.2	-0.31	-0.18	-0.32	-0.24	0.15	0	-0.27	-0.09	-0.33	-0.22	-0.29	-0.16	-0.06	-0.1	0.01	0.15	0	0.03	-0.04	-0.15	-0.14	-0.2	-0.51	-0.29	-0.1	-0.11	-0.19	-0.33	-0.29	-0.14	-0.24	-0.13	-0.42	-0.1	0.04	-0.3	-0.26	-0.19	-0.32	-0.11	-0.27	-0.31
GENE3749X	YKL044W	 || 	1	-0.57	0.41	1.57	0.07	-0.18	-0.39	-0.34	-0.44	-0.43			0.97	0.8	0.34	0.51	0.74	0.48	0.94	0.45		-0.1	-0.07	0.26	-0.28	-0.05	-0.16	0	-0.29	-0.15	-0.24	-0.37	0.07	0.25	-0.89	-0.31	-0.06	0.2	-0.16	0.07	-0.57	0.09	0.69	1.26	0.82	0.22	0.23	0.32	-0.12	0.41	0.12	-0.04	1.16	1.35	0.54	0.85	0.79	0.7	0.62	0.1	0.46	-0.52	1.27	1.44	0.36	0.19	0.16	-0.08	-0.12	-0.17	-0.04
GENE2216X	YPL014W	 || 	1	-0.21	1.27	0.61	0.42	-0.39	0.09	0.41	0.81	0.31	0.43	0.48	1.79	1.28	0.21	0.12	0.54	1.09	0.8	0.86	0.36	-0.41	1.01	-0.06	-0.45	-0.06	0.45	0.5	-0.25	-0.4	-0.5	-0.22	1.26	0.98	-0.4	-0.53	-0.09	0.25	0.21	-0.25	-0.55	-0.7	1.1	1.15	0.14	-0.41	-0.1	-0.02	-0.03	0.04	-0.49	-0.16	1.52	1.29	0.11	0.04	0.35	0.27	0.06	-0.05	0.37	-0.51	1.45	1.09	-0.24	-0.47	-0.1	0.09	0.42	0.11	-0.45
GENE1178X	YMR291W	 || 	1	-0.52	1.48	1.07	0.37	0.21	0.89	1.06	1.13	0.78	1.19	-0.29	1.26	1.12	0.43	0.33	0.65	1.05	1.27	0.95	0.76	-0.48	1.22	0.45	0.02	0.27	0.63	0.52	0.01	0.03	-0.19	-0.31	1.28	0.68	-0.06	0.01	0.52	0.46	0.17	-0.18	-0.11	-0.47	1.44	1.4	0.74	0.15	0.43	0.54	0.66	0.3	0.25	-0.55	0.92	1.17	0.58	0.47	0.39	0.58	0.57	0.43	0.34	-0.92	1.26	1.02	0.01	0.02	0.47	0.19	0.42	0.03	0.26
GENE1597X	YDR247W	 || VHS1|	1	-0.84	1.02	1.04	0.45	0.64	0.76	0.38	0.47	0.04	0.26	-0.71	0.57	1.07	0.24	0.18	0.07	0.58	0.52	0.18	-0.46	-0.48	0.75	0.33	0.55	0.39	0.33	0.35	-0.14	-0.39	-0.12	-1.07	0.48	0.58	-0.16	0.25	0.38	0.34	0.02	-0.53	-0.44	-0.82	1.1	1.05	0.51	0.69	0.85	1.03	0.84	0.17	-0.15	-0.82	0.79	0.87	0.24	0.5	0.62	0.84	0.38	-0.06	-0.21	-1.02	0.89	0.7	0.2	0.34	0.78	0.81	0.53	0.08	-0.31
GENE3102X	YOL126C	 || MDH2|	1	-2.51	-0.03	0.05	-0.06	-0.31	0.09	0.23	0.09	-0.1	0.02	-2.34	-0.3	-0.34	-0.3	-0.92	-0.89	-0.59	-0.25	-0.59	-0.46	-1.85	-0.4	-0.95	-0.92	-1.06	-0.92	-0.94	-1.11	-1.04	-1.36	-1.48	-0.23	-0.61	-0.86	-1.24	-1.12	-1.2	-0.96	-1.23	-1.2	-0.45	0.82	0.72	0.65	0.39	0.57	0.26	0.09	-0.47	-0.33	-0.9	0.65	0.68	0.28	0.26	0.29	0.2	-0.07	-0.33	-0.47	-2.24	0.1	0.02	-0.63	-0.98	-0.31	-1.08	-0.84	-1.27	-1.09
GENE1673X	YNL118C	 || DCP2|PSU1	1	0.06	-0.06	0.16	-0.05	-0.02	0.33	-0.18	-0.2	-0.21	0.34	-0.27	-0.02	0.18	0.38	-0.18	0.08	-0.18	-0.1	-0.15	-0.15	-0.22	-0.03	0.03	0.08	-0.15	0.11	-0.14	-0.3	0.01	0.28	-0.69	-0.54	-0.39	-0.47	-0.29	-0.26	-0.42	-0.53	-0.33	-0.26	-0.27	-0.15	-0.08	-0.24	0.12	0.16	-0.09	-0.14	-0.31	-0.28	-0.32	-0.06	-0.11	-0.04	-0.03	0.09	0.17	-0.14	-0.24	0.09	-0.12	-0.21	0.03	-0.16	-0.08	-0.09	-0.08	-0.31	-0.08	-0.05
GENE233X	YJR083C	 || ACF4|	1	-0.11	-0.34	-0.1	0.07	-0.08	0.16	-0.24	-0.24	-0.31	-0.45	-0.25	-0.29	0.04	0.23	-0.08	-0.17	-0.12	-0.45	-0.37		-0.18	-0.29	-0.21	-0.03	-0.24	-0.36	-0.28	-0.3	-0.07	-0.17	-0.56	-0.53	-0.25	-0.5	-0.31	-0.31	-0.33	-0.49	-0.25	-0.26	-0.15	-0.27	-0.32	-0.11	0.06	-0.07	-0.27	-0.36	-0.23	-0.24	-0.12	-0.34	-0.11	-0.04	-0.11	-0.23	-0.17	-0.32	-0.18	-0.12	-0.52	-0.45	-0.3	-0.22	-0.22	-0.34	-0.46	-0.63	-0.33	-0.44
GENE4178X	YDL005C	 || MED2|	1	-0.09	-0.14	0.16	0.47	0.51	0.32	0.01	0.03	-0.23	-0.06	0.04	0.11	0.32	0.36	-0.12	0.27	0.32	-0.01	0.11	-0.09	-0.28	-0.08	-0.2	0.24	0.14	0.01	-0.17	-0.28	-0.17	-0.15	-0.39	-0.44	-0.19	-0.06	-0.11	0.14	-0.46	-0.13	-0.31	-0.3	0.34	0.14	0.22	0.14	0.54	0.44	0.31	0.1	-0.12	-0.23	0.1	0.15	0.09	0.3	0.58	0.35	0.31	0.01	-0.22	0.1	-0.26	-0.11	0.13	0.38	0.32	0.16	-0.06	-0.27	-0.08	-0.33
GENE5106X	YDL216C	 || RRI1|JAB1|CSN5	1	-0.99	-0.44	-0.31	-0.4	-0.13	-0.24	-0.49	-0.49	-0.67	-1.09	-1.22	-0.75	-0.55	-0.27	-0.79	-0.43	-0.48	-0.75	-0.69	-1.17	-1.17	-0.52	-0.59	-0.56	-0.52	-0.62	-0.74	-0.69	-0.69	-0.5	-1.11	-1.06	-0.62	-1.28	-0.77	-0.75	-0.73	-1	-0.78	-0.95	-0.47	-0.44	-0.72	-0.54	-0.23	-0.3	-0.31	-0.47	-0.52	-0.71	-0.51	-0.82	-0.56	-0.47	-0.61	-0.44	-0.69	-0.6	-0.69	-0.74	-0.8	-0.7	-0.46	-0.44	-0.63	-0.3	-0.76	-0.41	-0.71	-0.54
GENE2332X	YKL037W	 || 	1	-1.06	-0.68	-0.81	-0.45	-0.74	-0.79	-0.76	-0.29	-1.05		-1.09	-0.73	-0.86	-0.29	-0.66	-0.75	-1.01	-1.18	-1.06	-1.39	-0.81	-0.78	-0.17	-0.68	-0.66	-0.71	-0.46	-0.66	-0.68	-0.69	-0.78	-0.57	-0.35	-0.85	-0.24	-0.4	-0.51	-0.79	-0.48	-0.59	-0.24	-0.5	-0.35	-0.31	-0.37	-0.44	-0.47	-0.42	-0.22	-0.3	-0.12	-0.59	-0.58	-0.04	-0.32	-0.51	-0.5	-0.25	0.06	-0.55	-0.5	-0.62	-0.47	-0.17	-0.38	-0.45	-0.71	-0.28	-0.98	-0.68
GENE1543X	YBL084C	 || CDC27|SNB1|APC3	1	-0.29	0.07	0.11	0.35	0.19	0.2	-0.14	-0.2	-0.17		-0.62	-0.37	-0.09	-0.16	-0.11	-0.34	-0.89	-0.71	-0.35	-0.82	-0.23	0.07	0.31	-0.06	0	-0.38	-0.2	-0.15	-0.2	-0.28	-0.14	-0.08	-0.02	0.21	0.17	0.09	-0.15	-0.59	-0.21	-0.26	0.08	-0.1	0.23	0.17	0.38	0.25	0.16	0.22	0.1	0.13	0.16	-0.12	-0.07	0.31	0.2	0.02	-0.04	-0.25	0.13	-0.15	-0.02	-0.23	0.02	0.22	0.16	-0.06	-0.23	-0.01	-0.31	-0.07
GENE1476X	YGR289C	 || MAL11|AGT1	1	-0.71	0.39	0.14	0.27	-0.21	0.06	-0.37	-0.28	-0.49	-0.56	-1.36	-0.26	-0.2	0.06	-0.6	-0.34	-0.87	-0.98	-0.94	-0.97	-0.75	0.43	0.45	-0.26	-0.21	-0.33	-0.09	0	-0.07	-0.1	-0.66	-0.1	-0.04	-0.08	-0.03	-0.04	-0.23	-0.28	-0.25	-0.29	-0.36	0.03	0.05	0.2	0.23	0.06	-0.02	0.23	0.05	-0.19	-0.46	0.02	-0.08	-0.05	-0.24	-0.13	-0.35	-0.04	-0.19	-0.52	-0.62	0.08	0.17	-0.37	-0.28	-0.14	-0.42	-0.16	-0.39	-0.32
GENE931X	YLR297W	 || 	1	0.07	0.48	0.81	0.83	0.08	0.14	0.55	0.51	0.16		-0.3	0.01		0.89	0.21	-0.04	-0.45	-0.49	-0.62		0.2	0.71	0.84	0.48		0.18	0.22	0.37			0.2	0.6	0.86	0.53	0.7	0.22	0.32	0.04	-0.12	0.44	0.5	0.84	1.07	0.86	0.55	0.41	0.2	0.34	0.38	0.38	0.5	0.94	0.91	0.79	0.39	0.26	0.28	0.68	1.25	0.11	0.03	0.66	0.93	0.53	0.14	0.2	-0.2	0.36	-0.4	
GENE6201X	YBR054W-3UTR	 || YRO2|	1	0.63	1.57	2.27	2.48	2.28	1.72	1.1	0.96	0.96		0.72	1.52		2.35		1.44	-2.87				0.11	1.47	2.51	1.95	1.29	0.42		-0.38	0.46		0.15	0.68	1.58	2.18	1.6	0.85	0.74	0.3			1.65	1.53	2.32	2.48	2.38	1.66	0.81	0.86	1.08	1.15	0.91	1.13	1.9	2.13	1.62	1.41	1.09	0.9	1.45	0.69	0.32	2.13	2.69	2.78	2.28	1.63	0.42	0.41	-0.02	
GENE183X	YIL113W	 || SDP1|	1	-0.33	0.12	0.15	0.09	-0.01	0.11	0.18	0.07	-0.23	-0.69	-0.34	-0.19	0.27	0.51	0.32	-0.08	-0.2	-0.06	-0.29	-0.34	-0.39	0.16	0.69	0.38	0.14	-0.05	-0.11	-0.1	-0.29	-0.39	-0.24	-0.05	0.31	0.49	0.21	0.1	0.1	-0.02	-0.01	-0.16	0.02	0.13	0.37	0.44	0.19	0.15	0.06	0.11	0.17	0.06	-0.31	-0.25	0.07	0.09	0.13	-0.02	-0.1	0.08	0.04	-0.02	-0.21	-0.13	0.23	0.02	0.02	0.11	-0.09	0.09	-0.06	0.06
GENE2641X	YOR134W	 || BAG7|	1	-1.37	0.01	0.66	0.68	-0.27	-0.28	-0.51	-0.15	-1.03	-2.39	-1.03	-0.05	0.37	0.73	-0.41	-0.5	-0.41	-1.31	-1.01	-1.56	-1.38	0.16	0.64	0.16	-0.5	-0.04	-0.36	-0.73	-1.1	-1.14	-1.15	-0.31	0.29	-0.34	0.04	0.13	-0.03	-0.69	-0.44	-1.18	-0.57	0.11	0.66	0.6	0.45	0.2	0.11	0.14	-0.15	-0.2	-0.74	-0.2	0.42	0.46	-0.19	-0.27	-0.12	-0.31	-0.53	-0.79	-0.65	-0.09	0.59	0.54	0.01	0.18	-0.55	-0.19	-0.7	-0.7
GENE5021X	YNL289W	 || PCL1|HCS26	1	-1.6	-0.73	0.21	0.23	-0.38	-0.16	-0.23	0.43	-0.71	-1.19	-2	-0.31	-0.12	0.16	-0.06	-0.62	-0.61	-0.72	-1.17	-0.7	-1.78	-0.22	0.33	-0.37	-0.46	-0.63	-0.91	-1.04	-1.08	-1.14	-1.34	-0.55	-0.02	-0.12	0.2	-0.15	-0.3	-0.78	-0.44	-0.81	-0.66	-0.24	0.24	0.46	0.15	0.04	-0.34	-0.11	-0.1	-0.08	-0.67	-0.62	-0.15	0.04	-0.33	-0.32	-0.39	-0.33	-0.51	-0.4	-0.68	-0.51	0.46	0.41	-0.11	0.15	-0.56	-0.07	-0.57	-0.04
GENE181X	YNR019W	 || ARE2|SAT1	1	-0.51	0.21	0.31	0.27	0.12	0.38	-0.05	0.32	-0.3	-0.89	-0.14	0.11	0.14	0.44	0.25	0.02	0.12	0.28	-0.59	-0.78	-0.3	0.43	0.19	-0.13	-0.15	-0.34	-0.45	-0.6	-0.7	-0.63	-0.29	0.11	0.11	0.03	0.19	0.09	-0.12	-0.56	-0.33	-0.69	-0.12	0.11	-0.05	0.17	0.24	0.01	-0.13	-0.21	0.01	0.02	-0.21	0.03	-0.24	0	0.2	0.2	0.01	-0.12	-0.17	0.01	0.02	-0.29	0.19	0.32	0.23	0.23	-0.2	0.18	-0.3	0.11
GENE4405X	YHR120W	 || MSH1|	1	-0.03	0.35	0.79	0.73	0.47	0.43	0.26	0.54	-0.01	-0.37	0.23	0.64	0.6	0.91	0.58	0.33	0.38	0.76	0.45	0.51	0.1	0.21	0.78	0.71	0.19	-0.1	0.18	-0.14	-0.14	-0.01	0.03	0.21	0.34	0	0.53	0.34	0.34	-0.17	0.3	-0.04	0.48	0.57	0.99	0.82	0.86	0.71	0.4	0.55	0.55	0.3	0.21	0.24	0.61	0.77	0.85	0.55	0.5	0.28	0.13	0.4	0.14	0.37	0.66	0.75	0.48	0.48	0.05	0.29	0.17	0.54
GENE2832X	YEL057C	 || 	1	-1.87	-0.05	0.44	0.39	-0.45	-0.24	0.46	0.54	-0.16	-0.92	-1.4	0.03	0.11	0.34	-0.46	-0.66	-0.24	-0.26	-0.6	-0.3	-1.38	-0.32	0.05	-0.57	-0.82	-0.72	-0.75	-0.96	-1.07	-1.28	-1	-0.43	0.11	-0.25	-0.44	-0.54	-0.5	-1.03	-0.68	-1.21	-0.63	-0.36	-0.16	-0.12	-0.48	-0.76	-0.72	-0.85	-0.53	-0.49	-0.57	-0.35	-0.02	0.03	-0.31	-0.28	-0.35	-0.29	-0.27	-0.37	-0.55	-0.22	0.37	0.22	-0.35	-0.23	-0.88	-0.21	-0.88	-0.45
GENE849X	YIR014W	 || 	1	-0.5	-0.02	0.3	0.08	-0.19	0.51	0.3	0.1	-0.5	-0.72	-0.59	-0.13	-0.04	-0.19	-0.29	-0.38	-0.65	-0.36	-0.52	-0.64	-0.21	-0.09	0.49	0.02	0.01	-0.12	-0.04	-0.24	-0.34	-0.07	-0.23	-0.42	-0.05	-0.36	0.08	-0.1	-0.31	-0.59	-0.22	-0.43	-0.2	-0.06	0.29	0.24	0.28	0.07	0.12	-0.06	0.15	-0.25	-0.3	-0.27	0.04	-0.06	-0.11	-0.13	-0.42	-0.25	-0.25	-0.38	-0.19	-0.08	0.17	-0.19	-0.07	-0.2	-0.36	-0.3	-0.25	-0.25
GENE326X	YIL154C	 || IMP2'|IMP2	1	-0.02	-0.1	-0.01	0.29	0.05	0.29	0.16	0.04	-0.3	-0.63	-0.45	0.06	-0.06	0.1	0.01	0.11	-0.4	-0.17	-0.49	-0.52	-0.12	-0.04	0.09	0.24	-0.05	-0.06	-0.09	-0.2	-0.3	-0.37	-0.08	-0.05	-0.04	0.04	0.05	0.05	-0.22	-0.34	-0.34	-0.66	-0.03	0.07	-0.15	0.13	-0.02	0.18	-0.12	-0.05	-0.06	-0.12	-0.18	-0.14	-0.06	0.08	0.02	0.07	-0.03	-0.06	0.32	-0.16	-0.19	-0.06	0.02	-0.17	-0.22	0.04	-0.27	-0.21	-0.43	-0.36
GENE4291X	YML114C	 || TAF8|TafII65|TAF65	1	0.16	-0.11	0.12	0.34	0.23	0.29	0.06	0.14	-0.15	-0.17	-0.14	0.03	0.02	0.16	0.23	0.11	0.05	-0.39	-0.34	-0.57	0.01	0.12	0.33	0.13	0.06	-0.04	-0.18	-0.16	-0.14	-0.15	0.15	0.13	0.11	-0.02	0.18	0.13	-0.02	-0.2	-0.22	-0.14	0.13	0.13	0.18	0.19	0.13	0.14	0.04	-0.04	0.01	-0.24	0.08	0.04	0.13	0.14	0.28	0.13	-0.01	-0.06	-0.05	-0.09	0.08	0.09	0.2	0.21	0.13	0.22	-0.04	0.02	-0.09	-0.04
GENE2181X	YDR288W	 || NSE3|	1	-0.06	0.28	0.23	0.44	0.36	0.3	-0.16	0.01	0.16	0.1	0.28	0.08	0.2	0.55	0.41	0.24	0.02	-0.2	-0.28	-0.05	-0.25	0.23	0.23	0.07	0.34	0.11	0.07	-0.01	-0.13	-0.14	-0.04	0.33	0.35	0.66	0.04	0.25	0	0.07	0.13	0.04	-0.17	0.18	0.48	0.37	0.44	0.41	0.1	-0.18	0.05	-0.11	0.09	0.19	0.61	0.17	0.29	0.34	-0.01	0.21	-0.17	0.03	-0.39	0.24	0.51	0.15	0.2	0.12	-0.01	0.02	-0.03	-0.18
GENE4687X	YBR161W	 || CSH1|	1	0.3	1.13	1.43	1.12	1.1	0.58	0.08	0.27	0.51	0.27	0.5	0.72	1.14	0.78	1.2	0.94	0.74	0.47	0.72		0.31	0.66	1.1	0.49	0.59	0.48	0.44	0.61	0.55	0.45	0.33	0.66	0.99	1.23	0.81	0.78	0.55	0.75	0.71	0.88	0.16	0.5	0.98	0.95	0.84	0.84	0.53	0.67	0.57	0.48	0.45	0.68	0.99	0.92	0.79	0.95	0.83	0.81	0.65	0.68	0.09	0.96	1.14	0.71	0.7	0.6	0.61	0.69	0.85	0.75
GENE750X	YLR119W	 || SRN2|VPS37|SRN10	1	-0.31	0.49	0.69	0.82	0.34	-0.18	0.17	-0.13	-0.09	-0.1	0.69	0.58	0.6	0.58	0.88	0.83	0.7	0.23	0.42	0.37	-0.05	0.38	0.43	0.29	0.58	0.21	0.25	0.14	-0.06	-0.01	0.23	0.4	0.49	0.95	0.63	0.56	0.38	0.26	0.14	-0.01	0	0.07	0.68	0.51	0.37	0.37	0.18	0.14	0.15	-0.17	0.27	0.41	0.82	0.54	0.51	0.64	0.63	0.63	0.55	0.49	-0.15	0.23	0.42	0.35	0.31	0.22	0.13	0.05	0.01	-0.21
GENE4522X	YCL032W	 || STE50|	1	0	0.44	0.36	0.35	0.52	0.49	0.52	0.24	0.25	-0.09	0.08	0.28	0.15	0.36	0.37	0.19	0.35	0.43	0.2	0.29	0.14	0.28	0.41	0.47	0.28	0.28	0.16	0	0.01	0.03	0.18	0.3	0.46	0.61	0.34	0.3	0.3	0.17	0.06	-0.03	0.14	0.15	0.53	0.44	0.29	0.17	0.19	0.19	0.11	0.08	0.05	0.23	0.32	0.18	0.3	0.26	0.23	0.23	0.37	0.02	-0.19	0.07	0.18	0.08	0.09	0.14	0.13	0.07	-0.25	-0.15
GENE714X	YLR011W	 || LOT6|	1	0.25	0.21	0.26	0.37	0.57	0.48	0.26	0.1	0.22	0.29	0.42	0.27	0.25	0.51	0.64	0.34	0.19	0.17	0.28	-0.13	-0.07	0.34	0.42	0.5	0.24	0.03	-0.08	-0.01	-0.12	0.02	-0.12	0.09	0.24	0.6	0.25	0.14	-0.13	-0.18	-0.1	-0.16	-0.04	-0.01	0.27	0.3	0.29	0.3	0.13	-0.12	-0.27	-0.02	-0.01	-0.03	0.26	0.09	0.04	-0.43	0.05	0.14	0.03	-0.05	0.06	0.29	0.25	0.34	0.22	-0.14	-0.23	-0.22	-0.22	-0.31
GENE2475X	YAL014C	 || SYN8|SLT2|UIP2	1	0.37	0.21	0.12	0.41	0.71	0.59	0.62	0.34	0.04	-0.09	0.57	0.32	0.07	0.32	0.49	0.22	0.04	-0.25	-0.31	-0.38	-0.01	-0.23	-0.2	0.25	0.22	0	-0.18	-0.17	-0.19	-0.13	0.11	-0.03	-0.18	0.01	0.28	0.11	-0.11	-0.22	-0.4	-0.25	0.02	-0.13	-0.05	0.07	0.23	0.35	0.24	0.06	0.03	-0.1	-0.23	-0.22	-0.34	-0.2	0.07	-0.03	-0.25	-0.19	-0.18	-0.4	0.06	0.13	-0.07	0.22	0.27	0.18	-0.05	0.01	-0.24	-0.41
GENE4441X	YHR012W	 || VPS29|PEP11	1	0	0.44	0.19	0.33	0.65	0.66	0.6	0.21	0.18	-0.11	0.51	0.3	-0.02	0.28	0.4	0.29	0.43	0.1	-0.11	-0.09	-0.2	0.08	0.05	0.16	-0.01	-0.09	-0.21	-0.25	-0.24	-0.27	-0.31	-0.36	-0.23	0.14	0.08	-0.05	-0.22	-0.26	-0.33	-0.21	0.08	-0.1	-0.02	0.08	0.29	0.3	0.21	0.11	0.01	0.12	-0.12	-0.4	-0.3	-0.18	-0.17	0.01	-0.16	-0.2	-0.29	-0.3	0.07	-0.08	-0.17	0.01	0.05	0.1	-0.28	-0.14	-0.42	-0.05
GENE4670X	YGR186W	 || TFG1|RAP74|SSU71	1	0.66	0.68	0.65	0.63	0.75	0.85	0.91	0.45	0.42	0.2	0.61	0.49	0.07	0.46	0.29	0.31	0.6	0.38	-0.11	0.36	0.05	0.53	0.52	0.43	0.05	0.22	0.17	0.12	0.14	0.06	-0.07	0.06	0.39	0.6	0.41	0.4	0.23	0.2	-0.09	0.02	0.19	0.12	0.28	0.39	0.57	0.72	0.51	0.27	0.24	0.2	-0.09	-0.01	0.05	-0.02	0.46	0.26	-0.06	-0.05	-0.04	-0.12	0.48	0.51	0.31	0.51	0.15	0.34	0.02	0.27	-0.13	0.29
GENE885X	YDL002C	 || NHP10|HMO2	1	0.12	0.36	0.45	0.17	0.46	0.37	0.36	0.01	0.31	0	0.23	0.08	0.17	0.25	0.29	0.09	0.13	-0.1	-0.21	0	-0.29	0.07	0.03	-0.03	-0.26	-0.3	-0.41	-0.24	-0.13	-0.2	-0.31	-0.18	0.1	0.07	-0.04	-0.13	-0.32	-0.17	-0.16	-0.28	-0.13	-0.21	-0.21	-0.17	0.05	0.02	-0.09	-0.19	-0.26	-0.18	-0.38	-0.19	-0.14	-0.06	-0.08	-0.17	-0.15	-0.42	-0.2	-0.2	0.03	0.25	-0.04	0.07	-0.14	0.05	-0.15	-0.12	-0.22	-0.16
GENE3931X	YDL115C	 || IWR1|	1	0.21	0.87	1.17	1.09	1.15	0.72	0.98	0.34	0.7	0.32	0.25	0.77	0.49	0.55	0.59	0.69	0.26		0.19	-0.13	0	0.44	0.39	0.29	0.26	0.15	-0.07	0.09	-0.03	0.07	-0.03	0.33	0.31	0.86	0.32	0.09	-0.05	0.17	-0.14	0.19	0.16	0.14	0.4	0.46	0.39	0.36	0.14	-0.04	0	0.07	-0.38	0.09	0.37	0.41	0.21	0.12	0.19	0.14	0.15	-0.01	0.07	0.52	0.42	0.49	0.22	0.07	-0.08	-0.03	-0.07	-0.23
GENE999X	YNL051W	 || COG5|COD4|API4	1	0.05	0.49	0.48	0.75	0.55	0.33	0.33	0.1	0.15	0.21	0.21	0.37	0.28	0.35	0.41	0.33	-0.26	-0.46	-0.5	-0.36	-0.24	0.26	0.15	0.03	0.02	-0.32	-0.17	-0.01	-0.24	-0.31	-0.27	0.02	0.06	0.48	-0.24	0.01	-0.42	-0.2	-0.31	-0.17	-0.36	-0.17	-0.02	-0.02	0.13	-0.1	-0.12	-0.38	-0.17	-0.24	-0.3	-0.05	-0.01	-0.12	-0.11	-0.04	-0.2	-0.05	-0.25	-0.32	-0.42	0.17	-0.16	0.01	0.05	-0.01	-0.21	-0.26	-0.27	-0.29
GENE4484X	YLR078C	 || BOS1|SEC32	1	0.25	0.58	0.56	0.78	0.99	0.51	0.24	0	0.38	0.28	0.32	0.15	-0.02	0.27	0.55	0.55	0	-0.58	-0.17	-0.31	0.08	0.21	0.1	0.59	0.29	-0.1	-0.29	0.23	0.15	0.11	0.11	-0.09	0.23	1.05	0.41	0.29	-0.29	-0.17	-0.19	-0.09	0.16	-0.03	0.13	0.07	0.53	0.5	0.11	-0.25	-0.34	-0.12	-0.08	-0.34	-0.05	-0.06	-0.05	-0.1	-0.5	-0.55	-0.63	-0.43	0.24	0.44	-0.02	0.54	0.35	0	-0.3	-0.34	-0.15	-0.46
GENE3735X	YDR392W	 || SPT3|	1	0.14	0.25	0.18	0.15	0.27	0.2	0.08	0.01	-0.02	0.03	-0.3	-0.01	-0.14	0.01	-0.09	-0.05	0.2	-0.28	-0.17	-0.24	-0.2	0.16	-0.05	0.04	-0.15	-0.22	-0.27	-0.2	-0.14	-0.25	-0.4	0.02	0.02	0.12	-0.23	-0.19	-0.65	-0.35	-0.47	-0.26	-0.32	-0.3	-0.11	-0.06	0.04	-0.03	-0.12	-0.19	-0.43	-0.27	-0.58	-0.41	-0.3	-0.26	-0.08	-0.22	-0.32	-0.5	-0.53	-0.46	-0.32	-0.01	-0.01	-0.08	-0.01	-0.17	-0.12	-0.41	-0.11	-0.37
GENE5649X	YPL181W	 || CTI6|RXT1	1	0.2	0.41	0.36	0.37	0.47	0.43	0.28	0.04	0.13	0.14	0.05	0.19	0.19	0.13	0.32	0.42	0.42	0.22	0.13	0.17	-0.03	0.42	0.18	0.28	0.13	0.15	-0.03	-0.14	-0.04	-0.03	-0.15	-0.24	0.11	0.38	0.25	0.16	-0.27	-0.22	-0.38	-0.16	-0.23	-0.08	0.1	0.01	0.16	0.2	-0.05	-0.09	-0.35	-0.41	-0.25	-0.13	-0.04	-0.04	0.29	0.21	-0.02	0.05	-0.26	-0.26	0.25	0.16	0.08	0.12	0.27	0.25	-0.01	-0.2	-0.08	-0.28
GENE4234X	YLR248W	 || RCK2|CMK3|CLK1	1	0.75	0.84	1.27	1.35	1.4	1.48	0.81	0.94	0.96	1.03	0.66	0.5	0.83	0.94	0.9	1.1	0.95	1.05	0.92	0.89	0.69	0.76	0.78	1.04	0.96	0.96	0.77	0.52	0.48	0.09	0.79	0.69	0.96	1.01	1.1	1.06	0.8	0.78	0.35	0.39	0.81	0.78	0.79	1.17	1.09	1.2	0.87	0.99	0.63	0.42	0.53	0.46	0.86	0.96	1.23	1.01	0.86	0.52	0.46	0.4	0.58	0.82	0.75	0.71	0.71	0.71	0.54	0.46	0.36	0.01
GENE552X	YEL013W	 || VAC8|YEB3	1	1.06	0.78	1.15	1.12	1.4	1.6	1.4	1.18	1.08	1.48	0.61	0.79	0.9	0.81	1.24	1.33	1.11	0.99	0.81	0.82	0.85	1.02	0.9	0.98	1.19	1.1	0.88	0.59	0.58	0.58	1.08	0.9	0.87	1.33	1.12	1.12	0.96	0.85	0.54	0.84	0.8	0.72	0.94	1.01	1.15	1.17	0.99	0.75	0.49	0.62	0.6	0.75	1.16	0.79	1.18	1.16	0.82	0.81	0.52	0.58	0.75	1.03	1.07	1.06	1.03	1.35	1	0.93	0.75	0.88
GENE1862X	YKR018C	 || 	1	0.7	0.81	1.12	0.97	1.36	1.34	1.11	1.16	1.51	1.67	0.8	0.55	0.89	0.82	1.12	1.17	1.52	1.12	1.17	1.23	0.87	0.88	1.03	1.06	1.16	1.04	0.99	0.76	0.83	0.47	0.96	0.86	0.82	1.13	1.06	1.07	1.05	1.01	0.61	0.8	0.58	0.45	0.75	0.82	0.88	1.11	0.94	1.08	0.71	0.6	0.23	0.42	0.65	0.69	1.04	0.84	0.75	0.64	0.6	0.49	0.65	0.88	0.82	0.85	0.89	1.03	0.91	0.8	0.75	0.72
GENE4745X	YJR065C	 || ARP3|ACT4	1	0.77	0.81	1.14	0.88	1.31	1.47	1.26	1.31	1.41	1.66	0.69	0.6	0.87	0.88	0.9	1.13	1.21	1.54	1.16	1.31	0.78	0.66	0.55	1.04	1.11	1.11	1.05	0.91	0.98	0.53	0.82	0.8	0.67	0.85	1.03	1.08	0.9	1.03	0.86	0.92	0.74	0.64	0.64	0.91	0.83	1.12	0.96	1.02	0.67	0.83	0.55	0.55	0.71	0.69	1	0.84	0.84	0.75	0.66	0.72	0.57	0.85	0.84	0.82	0.8	1.04	1	0.98	0.81	0.82
GENE4873X	YDL029W	 || ARP2|ACT2	1	0.42	0.44	0.84	0.57	1.01	1.14	1.11	1.01	0.98	1.09	0.04	0.27	0.29	0.32	0.61	0.83	0.75	0.53	0.38	0.37	0.34	0.4	0.21	0.68	0.6	0.7	0.67	0.38	0.61	0.15	0.51	0.58	0.41	0.56	0.7	0.77	0.62	0.54	0.35	0.53	0.25	0.28	0.26	0.55	0.51	0.64	0.46	0.61	0.37	0.29	0.21	0.23	0.43	0.29	0.25	0.25	0.32	0.26	0.17	0.12	0.04	0.43	0.36	0.4	0.39	0.66	0.58	0.54	0.4	0.46
GENE1780X	YMR237W	 || 	1	0.68	0.69	1.17	1.4	1.36	1.45	1.13	1.2	1.25	1.5	0.37	0.6	0.77	0.66	0.94	1.12	1.16	0.88	0.68	0.82	0.57	0.74	0.73	0.94	0.95	0.89	0.7	0.56	0.54	0.48	0.75	0.98	0.9	0.99	1.06	0.92	0.86	0.77	0.51	0.73	0.47	0.65	0.84	1.07	0.97	1.07	0.98	1.04	0.7	0.67	0.27	0.68	0.9	0.87	0.77	0.71	0.68	0.67	0.38	0.5	0.47	0.83	1.01	1.01	0.95	1.17	0.85	0.91	0.76	0.66
GENE5715X	YKL213C	 || DOA1|ZZZ4|UFD3	1	0.52	0.75	1.06	1.03	1.34	1.12	0.79	0.43	0.89	1	0.63	0.69	0.57	0.48	0.97	0.88	0.8	0.8	0.39	0.58	0.5	0.68	0.54	0.72	0.44	0.48	0.51	0.3	0.44	0.3	0.45	0.44	0.35	0.91	0.71	0.65	0.24	0.42	0.12	0.37	0.28	0.27	0.41	0.61	0.86	1	0.6	0.59	0.39	0.34	0.06	0.28	0.36	0.52	0.61	0.42	0.31	0.04	-0.1	0.16	0.38	0.61	0.55	0.7	0.73	0.54	0.37	0.32	0.41	0.39
GENE1624X	YPL260W	 || 	1	0.54	0.99	1.29	1.46	1.58	1.03	1.26	1.14	1.07	1.28	0.51	0.72	0.96	0.58	1.48	1.26	1.2	0.47	0.64	0.52	0.62	0.83	0.33	0.75	0.73	0.86	0.74	0.49	0.63	0.33	0.53	0.69	0.77	1.06	0.8	0.91	0.6	0.75	0.4	0.61	0.32	0.48	0.33	0.83	0.8	0.97	0.72	0.65	0.34	0.4	0.31	0.52	0.79	0.76	0.85	0.68	0.79	0.47	0.04	0.31	0.53	0.8	0.7	0.77	0.58	0.88	0.54	0.53	0.63	0.49
GENE2634X	YAL016W	 || TPD3|FUN32	1	0.6	0.88	1.17	1.46	1.33	1.18	1.14	0.88	0.98	1.14	0.44	0.63	0.72	0.58	0.84	0.86	1	0.63	0.45	0.38	0.37	0.76	0.43	0.58	0.79	0.48	0.51	0.14	0.46	0.23	0.42	0.6	0.61	1.02	0.86	0.75	0.45	0.37	0.15	0.55	0.33	0.64	0.6	0.92	0.86	0.91	0.59	0.51	0.14	0.23	0.3	0.44	0.73	0.5	0.69	0.58	0.39	0.47	-0.13	0.13	0.52	0.75	0.75	0.6	0.52	0.79	0.52	0.3	0.45	0.4
GENE3588X	YPL084W	 || BRO1|NPI3|ASI6|VPS31|LPF2	1	0.37	1.05	1.41	1.6	1.51	1.44	1.35	1.04	1	1.26	0.75	0.82	1.06	1.04	1.28	1.26	1.23	1.27	0.81	0.73	0.58	0.75	0.92	0.92	1.02	0.96	0.69	0.47	0.32	0.04	0.7	0.7	0.95	1.18	0.93	1.04	0.86	0.62	0.39	0.33	0.48	0.64	0.94	1.12	1.13	1.29	1.19	0.94	0.62	0.43	0.47	0.75	0.93	0.83	1.07	1.06	0.75	0.72	0.5	0.36	0.52	0.87	0.97	1.02	0.85	1.17	0.79	0.74	0.31	0.34
GENE32X	YML035C	 || AMD1|AMD3	1	0.66	0.88	1.44	1.55	1.52	1.29	1.2	1.06	1.19	1.5	1.06	0.67	1.14	0.62	0.72	1.13	1.29	0.91	1.17	0.71	0.71	0.81	0.67	0.89	1	0.97	0.81	0.4	0.27	0.15	0.75	0.7	0.87	1.09	0.94	1.18	0.78	0.63	0.35	0.37	0.6	0.51	0.75	0.87	0.94	1.26	1.1	1.01	0.62	0.52	0.46	0.69	0.83	0.69	0.91	0.9	0.85	0.56	0.38	0.54	1.03	0.91	0.94	1.01	0.81	1	0.84	0.66	0.66	0.42
GENE2959X	YGL115W	 || SNF4|SCI1|CAT3	1	0.59	0.83	1.27	0.9	1.28	0.89	0.73	0.69	1.14	1.2	0.74	0.5	0.86	0.59	0.93	1.33	1.06	1.06	1.07	0.93	0.35	0.39	0.31	0.55	0.57	0.43	0.44	0.32	0.27	0.15	0.54	0.68	0.6	0.86	0.7	0.63	0.32	0.52	0.37	0.59	0.35	0.22	0.38	0.77	0.62	0.93	0.49	0.46	0.29	0.49	0.54	0.48	0.62	0.39	0.64	0.45	0.46	0.38	0.29	0.41	0.32	0.55	0.56	0.6	0.5	0.62	0.46	0.47	0.49	0.48
GENE5493X	YHR190W	 || ERG9|	1	1.07	1.37	1.77	1.62	2.1	1.78	1.42	1.43	1.74	1.82	1.2	1.24	1.35	1.27	1.56	1.83	1.81	1.6	1.66	1.55	0.89	0.81	0.59	1.17	1.19	1.05	0.98	0.69	0.78	0.37	1.04	1.03	0.97	1.29	1.29	1.17	0.9	0.98	0.82	0.78	0.68	0.89	0.93	1.41	1.11	1.39	1.04	1.1	0.8	0.74	0.66	0.85	1.09	1.01	1.14	1.03	0.96	0.82	0.66	0.85	0.64	0.96	1.07	1.12	0.98	1.16	0.87	1.03	0.77	0.76
GENE2655X	YGR193C	 || PDX1|	1	0.37	0.69	0.97	0.9	1.12	1.03	0.9	0.8	0.86	1.06	0.74	0.45	0.62	0.62	0.77	1.1	0.92	0.65	0.84	0.87	0.29	0.3	0.27	0.57	0.54	0.51	0.39	0.28	0.4	0.32	0.21	0.34	0.37	0.46	0.6	0.66	0.26	0.32	0.11	0.41	0.35	0.29	0.36	0.63	0.72	0.81	0.65	0.66	0.43	0.36	0.14	0.26	0.37	0.32	0.38	0.45	0.35	0.13	0.04	0.29	0.19	0.45	0.52	0.61	0.61	0.74	0.65	0.41	0.42	0.53
GENE4719X	YBL056W	 || PTC3|	1	0.59	0.63	1.12	1.35	1.45	1.37	1.02	0.89	1.03	1.09	0.51	0.53	0.76	0.87	0.86	1.03	0.63	0.65	0.85	0.44	0.15	0.34	0.33	0.55	0.56	0.52	0.34	0.31	0.37	0.32	0.24	0.32	0.35	0.66	0.6	0.69			0.34	0.62	0.15	0.15	0.32	0.67	0.64	0.78	0.52	0.62	0.43	0.34	-0.04	0.1	0.39	0.58	0.67	0.52	0.31	0.25	0.11	0.23	0.11	0.46	0.44	0.48	0.5	0.68	0.31	0.47	0.42	0.36
GENE5526X	YDR129C	 || SAC6|ABP67	1	0.34	0.65	1.01	0.84	1.31	1.29	0.92	0.82	0.89	1.01	0.25	0.22	0.41	0.43	0.63	0.91	0.95	0.87	0.64	0.68	0.09	0.25	0.26	0.53	0.65	0.5	0.29	0.13	0.14	-0.09	0.26	0.28	0.21	0.66	0.72	0.62	0.39	0.29	0.03	0.31	0.07	0.12	0.37	0.62	0.53	0.72	0.49	0.64	0.2	0.23	-0.09	0	0.46	0.41	0.28	0.36	0.35	0.12	0.01	0.07	-0.16	0.32	0.31	0.32	0.29	0.59	0.3	0.32	0.2	0.37
GENE2715X	YJR125C	 || ENT3|	1	0.25	0.96	1.2	1.17	1.35	1.19	1.21	0.94	1.14	1.14	0.33	0.56	0.45	0.64	1.18	1.05	1.17	0.97	0.62	0.54	0.21	0.7	0.43	0.69	0.57	0.55	0.45	0.44	0.42	0.08	0.14	0.26	0.46	0.7	0.65	0.62	0.26	0.46	0.08	0.3	0.25	0.34	0.3	0.5	0.73	0.86	0.73	0.5	0.42	0.41	0.2	0.22	0.42	0.57	0.55	0.55	0.51	0.34	0.32	0.12	0.1	0.5	0.51	0.48	0.33	0.63	0.28	0.34	0.3	0.16
GENE5166X	YCR011C	 || ADP1|	1	0.12	0.85	1.61	1.5	1.75	1.4	0.9	1.03	1.16	1.36	0.29	0.73	0.95	0.71	1.16	1.39	1.06	1.09	1.16	0.67	0.29	0.44	1.02	0.72	0.82	0.56	0.62	0.37	0.4	0.21	0.49	0.33	0.64	0.87	1.02	1	0.55	0.58	0.21	0.49	0.04	0.42	0.51	0.75	0.89	1.1	0.83	0.69	0.63	0.44	0.19	0.38	0.7	0.79	0.96	0.64	0.58	0.34	0.25	0.63	-0.06	0.6	0.71	1.07	0.86	0.92	0.62	0.43	0.66	0.53
GENE4868X	YCL052C	 || PBN1|	1	0.76	0.61	1.26	1.01	1.35	1.59	0.92	0.77	0.99	1.17	0.65	0.43	1.18	1.19	1.1	1.38	1.08	1.22	0.84	0.99	0.35	0.53	0.61	1.06	1.02	0.85	0.6	0.36	0.45	0.2	0.27	0.62	0.66	0.8	0.97	1.02	0.53	0.58	0.37	0.52	0.27	0.38	0.69	1.02	0.87	1.06	0.82	0.76	0.48	0.67	0.2	0.44	0.73	0.8	0.88	0.86	0.72	0.44	0.31	0.48	0.28	0.57	0.58	0.64	0.74	0.94	0.48	0.54	0.53	0.43
GENE4727X	YCR009C	 || RVS161|SPE161|FUS7|END6	1	0.17	0.55	0.81	0.63	1.04	1.05	0.86	0.64	0.79	0.58	0.27	-0.23	0.39	0.37	0.58	0.9	1.11	0.87	0.6	0.54	-0.17	0.07	-0.08	0.42	0.5	0.48	0.21	0.2	0.1	-0.14	0.04	0.17	0.25	0.67	0.53	0.6	0.36	0.52	0.36	0.3	-0.21	-0.1	0.14	0.42	0.41	0.57	0.38	0.53	0.08	0.28	-0.14	-0.14	0.1	-0.02	0.19	0.35	0.25	0.2	0.1	0.13	-0.06	0.15	0.16	0.21	0.37	0.59	0.53	0.42	0.35	0.3
GENE1245X	YGR255C	 || COQ6|	1	0.35	0.75	1.15	1.32	1.39	1.24	0.86	0.88	1.01	1.18	0.44	0.34	0.84	0.74	0.88	0.94	1.23	1.03	1.13	1.07	0.4	0.29	0.68	0.73	0.82	0.77	0.7	0.5	0.67	0.31	0.43	0.28	0.41	0.61	0.83	0.7	0.67	0.75	0.52	0.58	0.21	0.05	0.41	0.68	0.66	0.89	0.9	0.91	0.56	0.6	0.03	0.17	0.51	0.36	0.58	0.72	0.69	0.51	0.36	0.65	0.24	0.4	0.61	0.64	0.73	0.81	0.81	0.8	0.88	0.76
GENE257X	YDR284C	 || DPP1|ZRG1	1	0.57	0.91	1.23	1.72	1.59	1.2	1.21	1.15	1.34	0.85	0.47	0.49	0.78	0.59	0.83	1.15	1.01	0.76	1.26	0.8	0.03	0.68	0.69	0.76	0.69	0.77	0.69	0.77	0.62	0.27	0.38	0.52	0.65	0.97	0.56	0.69	0.57	0.9	0.53	0.62	0.36	0.44	0.49	0.82	0.91	0.96	0.74	0.78	0.47	0.44	0.22	0.34	0.45	0.51	0.58	0.56	0.57	0.48	0.35	0.41	0.52	0.64	0.65	0.77	0.77	0.87	0.75	0.37	0.6	0.1
GENE3572X	YJL155C	 || FBP26|FBPase-2	1	0.34	1	1.35	1.46	1.44	1.35	1.04	0.83	0.88	0.75	0.18	0.34	0.82	0.64	0.44	1.14	0.96	0.64	0.86	0.05	-0.48	0.44	0.57	0.5	0.12	0.75	0.58	-0.04	-0.43	-0.52	-0.74	-0.51	0.09	0.09	0.05	0.23	0.03	-0.14	-0.72	-0.83	-0.53	-0.21	-0.17	0.14	0.44	0.59	0.71	0.44	-0.21	-0.11	-0.65	-0.32	0.22	0.17	0.01	0.17	0.24	-0.11	-0.13	-0.3	-0.21	0.04	0.26	0.46	0.14	0.61	0.53	0.25	-0.06	-1
GENE5606X	YDR059C	 || UBC5|	1	-0.26	0.76	0.78	1.14	1.33	1.07	1.59	1.16	1.5	0.91	0.19	0.52	0.44	0.53	0.71	0.83	0.66	0.07	0.5	0.4	-0.29	0.09	0.15	0.47	0.33	0.38	0.27	0.13	-0.06	-0.09	-0.34	-0.33	0.14	0.64	0.49	0.4	0.23	0.21	-0.06	-0.05	-0.27	-0.17	0.15	0.27	0.51	0.61	0.55	0.39	0.03	0.01	-0.29	-0.2	0.14	0.17	0.26	0.46	0.4	0.41	0.37	0.33	0.16	-0.01	0.12	0.38	0.36	0.37	0.28	0.04	-0.29	-0.39
GENE3097X	YPR180W	 || AOS1|	1	0.28	0.55	0.65	0.73	0.82	0.39	0.97	0.65	0.63	0.57	0.23	0.69	0.23	0.3	0.43	0.65	0.16	0.16	0.46	0.02	-0.24	0.14	0.01	0.27	-0.02	0.03	0.18	0.01	-0.03	-0.06	-0.16	-0.14	0.22	0.28	0.16	0.15	-0.08	-0.08	-0.21	0.12	0.15	-0.03	0	0	0.29	0.22	0.36	0.03	0.14	0.06	-0.11	-0.24	0.03	-0.16	0.12	0.23	0.26	0.22	0.04	0.08	0.08	0.28	0.08	0.35	0.2	-0.03	0.09	-0.04	-0.07	-0.39
GENE5491X	YDL134C	 || PPH21|PPH1	1	0.78	1.15	1.31	1.63	1.37	0.91	1.08	1.01	1.1	1.18	0.93	0.84	0.9	0.75	0.99	1.07	1.16	1.02	1.17	0.8	0.46	0.79	0.73	0.86	0.71	0.52	0.51	0.44	0.58	0.29	0.66	0.57	0.82	1.19	0.57	0.57	0.38	0.57	0.39	0.46	0.63	0.64	0.84	0.9	0.88	0.92	0.69	0.78	0.38	0.58	0.42	0.68	0.79	0.84	0.66	0.68	0.5	0.46	0.36	0.52	0.75	0.95	0.79	0.95	0.71	0.66	0.57	0.6	0.65	0.2
GENE137X	YGL082W	 || 	1	0.21	0.11	0.42	0.28	0.36	0.58	0.24	0.14	0.1	0.27	-0.1	-0.05	0.34	0.15	0.21	0.22	0.48	0.07	0.27	0.42	-0.42	0.13	-0.05	0.11	-0.07	-0.05	-0.3	-0.2	-0.2	-0.09	-0.51	-0.07	0.1	0	-0.06	-0.14	-0.3	-0.19	-0.44	-0.04	-0.5	-0.31	-0.13	0.12	0.23	0.32	0.02	0.08	-0.26	-0.03	-0.49	-0.11	0.02	-0.14	-0.03	0.02	-0.08	-0.29	-0.26	-0.32	-0.52	-0.05	0.04	-0.01	-0.04	-0.04	-0.17	-0.2	-0.03	-0.31
GENE444X	YDR168W	 || CDC37|SMO1	1	0.82	0.87	0.93	0.88	1.25	1.33	1.04	0.86	1.08	1.32	0.99	0.8	0.97	0.96	1.06	1.22	0.92	1.02	1.02	0.97	0.72	0.75	0.4	0.92	0.88	0.85	0.7	0.58	0.49	0.42	0.79	0.86	0.71	1.08	0.94	0.83	0.67	0.93	0.71	0.81	0.56	0.54	0.66	0.79	0.82	0.93	0.82	0.91	0.57	0.66	0.48	0.49	0.62	0.61	0.73	0.7	0.49	0.45	0.28	0.48	0.24	0.94	0.74	0.76	0.72	0.82	0.65	0.49	0.64	0.58
GENE4798X	YJR142W	 || 	1	0.43	0.57	0.62	0.77	0.96	0.94	0.9	0.46	0.69	0.7	0.57	0.26	0.65	0.73	0.83	0.84	0.92	0.63	0.23	0.58	0.26	0.46	0.23	0.56	0.66	0.59	0.54	0.44	0.33	0.23	0.47	0.63	0.68	0.86	0.68	0.72	0.55	0.61	0.71	0.59	0.34	0.29	0.48	0.62	0.62	0.77	0.54	0.66	0.46	0.4	0.27	0.49	0.48	0.37	0.28	0.43	0.4	0.37	0.16	0.22	0.38	0.64	0.42	0.53	0.55	0.73	0.56	0.59	0.31	0.4
GENE5266X	YDR468C	 || TLG1|	1	0.25	0.49	0.52	0.42	0.85	0.68	0.88	0.36	0.55	0.5	0.37	0.25	0.28	0.39	0.63	0.64	0.59	0.36	0.31	0.55	0.12	0.54	0.46	0.56	0.65	0.58	0.44	0.46	0.4	0.43	0.3	0.41	0.55	1.08	0.56	0.68	0.36	0.5	0.41	0.53	0.28	0.2	0.45	0.45	0.53	0.7	0.59	0.42	0.22	0.18	0.11	0.29	0.39	0.32	0.26	0.36	0.36	0.22	0.01	0.17	0.31	0.36	0.38	0.52	0.33	0.53	0.42	0.2	0.13	0.15
GENE3940X	YLR370C	 || ARC18|	1	0.42	0.6	0.78	0.96	1	0.94	1.02	0.63	0.87	0.86	0.56	0.33	0.34	0.67	0.77	0.7	0.77	0.68	0.31	0.56	0.26	0.61	0.56	0.83	0.77	0.7	0.52	0.61	0.35	0.32	0.35	0.56	0.81	1.38	0.82	0.84	0.6	0.68	0.47	0.71	0.48	0.61	0.6	0.8	0.78	0.86	0.79	0.64	0.51	0.6	0.45	0.48	0.67	0.54	0.21	0.51	0.49	0.57	0.34	0.31	0.3	0.68	0.66	0.7	0.64	0.61	0.52	0.57	0.34	0.34
GENE2743X	YMR197C	 || VTI1|	1	0.62	0.83	0.88	1.01	1.11	1.08	1.14	0.68	0.82	0.89	0.54	0.64	0.63	0.87	0.93	0.77	0.79	0.87	0.59	0.52	0.26	0.84	0.79	0.99	0.73	0.73	0.82	0.78	0.48	0.23	0.43	0.62	0.96	1.34	0.82	0.99	0.74	0.81	0.62	0.66	0.18	0.39	0.76	0.76	0.82	0.79	0.64	0.43	0.48	0.23	0.36	0.52	0.68	0.62	0.52	0.8	0.7	0.44	0.43	0.53	0.51	0.9	0.64	0.79	0.7	0.82	0.64	0.48	0.42	0.31
GENE1514X	YHR199C	 || 	1	0.02	0.55	0.67	0.86	0.87	0.78	0.61	0.45	0.58	0.24	-0.06	0.28	0.13	0.2	0.15	0.13	0.48	0.26	0.21	0.28	0.01	0.33	0.47	0.32	0.39	0.29	0.29	0.23	0.14	-0.09	0.09	0.33	0.22	0.51	0.38	0.31	0.13	0.19	-0.13	-0.11	-0.08	0.1	0.23	0.49	0.28	0.59	0.36	0.36	0.03	-0.08	-0.17	-0.02	0.15	-0.03	0.01	0.08	0.03	-0.1	-0.26	-0.4	-0.1	0.27	0.24	0.22	0.28	0.23	0.11	0.24	0.04	-0.3
GENE5198X	YPL168W	 || 	1	0.15	0.41	0.44	0.61	0.59	0.42	0.38	0.13	0.07		-0.01	0	-0.15	0	0.37	0.21	0.22	-0.21	-0.07	-0.13	-0.29	0.43	0.24	0.09	0.25	0.35	0.08	-0.1	-0.33	-0.29	0.01	-0.07	-0.03	0.06	0.2	0.37	0.09	-0.06	-0.18	-0.2	-0.16	-0.13	0.15	0	0.16	0.44	0.49	0.12	-0.08	-0.29	-0.44	-0.17	-0.04	-0.09	0.05	0.11	0.03	-0.08	-0.11	-0.23	-0.25	0.05	0.11	0.24	0.38	0.44	0.12	0.01	-0.06	-0.33
GENE2783X	YLR414C	 || 	1	-0.53	0.96	0.79	1	1.61	1.28	1.02	0.15	-0.26	-0.43	-0.5	-0.06	-0.2	-0.13	0.94	1.09	0.43	-0.35	-0.82	-0.47	-0.17	0.1	-0.11	0.38	0.86	0.66	0.14	-0.56	-0.81	-1.04	-0.07	-0.04	-0.08	0.76	1.08	1.13	0.56	-0.14	-0.75	-0.82	-0.5	-0.29	-0.27	0.09	0.73	1.42	1.35	0.88	0.08	-0.46	-0.86	-0.12	-0.13	-0.03	0.43	0.57	0.1	-0.47	-1.03	-1.19	-0.4	0.26	-0.01	0.56	0.93	1.25	0.57	0	-0.75	-0.99
GENE3410X	YLR130C	 || ZRT2|	1	0.92	1.39	1.55	1.72	1.93	1.54	1.17	0.67	1.03	0.69	1.02	0.91	1.37	0.81	1.3	1.39	1.32	0.58	0.37	0.35	0.78	0.94	1.15	1.36	1.4	1.16	0.84	0.36	0.22	0.21	0.88	0.96	0.97	1.47	1.5	1.48	0.98	0.62	0.22	0.16	0.85	1.05	1.14	1.37	1.32	1.74	1.13	0.89	0.37	0.46	0.4	0.6	0.78	0.74	0.75	0.7	0.45	0.15	0.08	-0.09	0.79	1.2	1.07	1.34	1.39	1.32	0.94	0.44	0.38	-0.08
GENE1618X	YLR250W	 || SSP120|	1	0.69	0.95	0.93	0.94	1.19	1.29	1.25	1.12	1.09	0.61	0.25	0.45	0.43	0.75	0.99	1.1	1.11	0.6	0.16	0.27	0.53	0.88	0.86	1.08	1.06	0.96	0.81	0.63	0.28	-0.13	0.45	0.7	0.94	1.33	0.92	0.96	0.67	0.82	0.32	0.17	0.38	0.57	0.58	0.88	0.98	1.13	0.92	0.78	0.45	0.57	0.44	0.52	0.6	0.63	0.24	0.65	0.5	0.41	0.14	0.04	0.52	0.71	0.85	0.81	0.73	0.89	0.57	0.34	0.03	-0.43
GENE542X	YOR126C	 || IAH1|	1	-0.13	0.46	0.52	0.65	1.14	0.67	0.93	0.77	0.84	0.65	0.16	0.22	0.05	-0.07	0.55	0.68	-0.04	0.04	-0.05	-0.5	0.02	0.32	0.14	0.65	0.71	0.62	0.48	0.28	-0.13	-0.52	0.27	0.24	0.23	0.99	0.79	0.65	0.43	0.53	0.06	-0.12	-0.16	-0.15	-0.01	0.11	0.54	0.89	0.73	0.3	0.31	0.08	-0.17	0.09	0.07	0.01	-0.18	0.1	-0.05	-0.15	-0.19	-0.43	-0.03	0.36	0.14	0.38	0.66	0.69	0.52	0.39	0.05	-0.53
GENE1093X	YGR100W	 || MDR1|GYP2|MIC1	1	0.13	0.64	0.76	0.83	0.84	1.04	0.75	0.42	0.49	0.57	0.28	0.29	0.22	0.47	0.7	0.63	0.45	0.8	0.58	0.33	0.23	0.48	0.66	0.74	0.7	0.75	0.54	0.42	0.38	0.31	0.26	0.34	0.58	0.95	0.65	0.61	0.61	0.41	0.1	0.23	0.2	0.35	0.56	0.57	0.8	0.83	0.69	0.52	0.34	0.24	-0.04	0.26	0.39	0.36	0.61	0.5	0.53	0.2	0.17	0.06	0.07	0.51	0.44	0.58	0.62	0.67	0.58	0.49	0.44	0.38
GENE1870X	YDR305C	 || HNT2|APH1	1	-0.03	0.29	0.35	0.44	0.54	0.38	0.45	0.35	0.35	0.34	0.28	0.22	0.17	0.21	0.59	0.55	0.28	0.14	0.04	-0.02	0.03	0.3	0.24	0.41	0.38	0.1	0	0.03	0.05	0.06	0.16	0.39	0.34	0.71	0.48	0.34	-0.06	-0.08	-0.22	-0.02	-0.15	-0.07	0.23	0.23	0.23	0.31	0.23	0	-0.13	0.01	-0.03	0.07	0.18	0.03	0.04	0.19	0.04	-0.14	-0.15	-0.2	-0.06	0.32	0.14	0.25	0.13	0.18	-0.01	-0.13	-0.19	-0.42
GENE936X	YBR179C	 || FZO1|	1	-0.01	0.36	0.62	0.47	0.78	0.84	0.92	0.65	0.64	0.72	-0.01	0.39	0.12	0.18	0.52	0.57	0.28	-0.05	0.14	-0.02	0.31	0.45	0.3	0.4	0.7	0.48	0.21	0.36	0.01	0.09	0.27	0.44	0.36	0.87	0.44	0.55	0.24	0.3	-0.15	0.2	-0.13	0.06	0.29	0.2	0.36	0.76	0.61	0.42	0.02	-0.05	0.13	0.21	0.49	0.23	0.56	0.47	0.32	0.19	-0.15	-0.02	0.22	0.56	0.42	0.33	0.36	0.47	0.24	0.16	-0.06	0.08
GENE5126X	YLR240W	 || VPS34|VPT29|VPL7|PEP15|END12	1	-0.31	0.48	0.46	0.71	0.65	0.31	0.5	-0.11	0.16	0.38	-0.02	0.12	0	0	0.14	0.19	0.14	-0.53	-0.05	0.06	-0.14	0.16	0.3	0.26	0.26	0.13	-0.12	-0.3	-0.22	-0.17	-0.1	-0.05	0.02	0.56	0.19	0.08	-0.05	-0.29	-0.45	-0.39	-0.01	-0.16	0.08	0.04	0.21	0.15	0.23	-0.16	-0.19	-0.61	-0.43	-0.21	-0.02	0.11	0.22	0.14	-0.19	-0.17	-0.35	-0.28	-0.24	0.26	0.15	0.41	0.2	0.12	-0.08	-0.14	-0.29	-0.55
GENE2325X	YLR113W	 || HOG1|SSK3	1	0.48	0.88	0.77	1.06	1.14	0.84	1.08	0.56	0.88	0.96	0.66	0.39	0.5	0.43	0.6	0.71	0.72	0.59	0.56	0.66	0.39	0.49	0.42	0.36	0.56	0.51	0.39	0.41	0.39	0.39	0.63	0.51	0.51	1.01	0.64	0.63	0.52	0.71	0.47	0.7	0.29	0.27	0.56	0.45	0.39	0.68	0.51	0.43	0.25	0.25	0.19	0.26	0.37	0.32	0.47	0.49	0.42	0.37	0.29	0.14	0.38	0.58	0.5	0.68	0.4	0.65	0.62	0.48	0.4	0.5
GENE1814X	YKL094W	 || YJU3|	1	0.18	0.1	0.43	0.59	0.79	0.86	0.33	0.22	0.55	0.5	0.12	-0.09	0.27	0.31	0.39	0.65	0.45	0.54	0.28	0.66	0.15	0.14	0.11	0.42	0.44	0.31	0.23	0.02	0.05	-0.03	0.23	0.28	0.31	0.48	0.45	0.96	0.26	0.27	0.13	0.24	-0.11	-0.19	0.06	0.16	0.18	0.35	0.11	0.24	-0.13	0	-0.27	-0.08	0.02	-0.12	0.12	0.16	0.17	0.06	0.01	0.04	-0.1	0.12	0.14	0.07	0.14	0.27	0.13	0.08	0.07	0.05
GENE5105X	YKR088C	 || TVP38|	1	0.15	0.28	0.59	0.64	0.69	0.66	0.62	0.34	0.43	0.63	0.41	0.31	0.5	0.48	0.83	0.61	0.67	0.71	0.51	0.73	-0.1	0.16	0.39	0.48	0.5	0.52	0.36	0.41	0.22	0.29	0.34	0.44	0.4	0.71	0.6	0.64	0.37	0.59	0.25	0.46	-0.09	-0.01	0.22	0.42	0.33	0.55	0.4	0.11	0.09	0.08	-0.03	0.3	0.29	0.3	0.44	0.47	0.35	0.32	0.23	0.2	-0.02	0.3	0.24	0.38	0.4	0.4	0.34	0.19	0.09	-0.08
GENE1423X	YNL265C	 || IST1|	1	0.31	0.25	0.42	0.46	0.67	0.88	0.85	0.47	0.6	0.57	0.46	0.21	0.25	0.49	0.71	0.45	0.54	0.68	0.17	0.45	-0.02	0.36	-0.14	0.35	0.42	0.29	-0.01	0.21	0.18	0.19	0.25	0.3	0.17	0.63	0.25	0.28	0.2	0.37	0.27	0.4	-0.19	0	0.16	0.38	0.36	0.45	0.35	0.2	0.06	0.19	-0.05	0.13	0.15	0.06	0.16	0.31	0.06	0.13	-0.1	0.17	0.15	0.27	0.23	0.22	0.23	0.29	0.23	0.06	0.21	0.23
GENE3663X	YPR199C	 || ARR1|ACR1|YAP8	1	-0.27	0.17	0.17	0.11	0.11	0.43	0.18	-0.1	-0.11	-0.08	-0.06	0.04	0.22	0.15	0.28	0.14	0.27	0.14	0.15	0.24	-0.49	-0.1	0	-0.09	-0.24	-0.12	-0.23	0	-0.17	-0.26	-0.66	-0.44	-0.16	0	-0.15	-0.02	-0.29	-0.08	-0.31	-0.16	-0.48	-0.43	-0.32	-0.12	-0.1	-0.15	-0.2	-0.25	-0.34	-0.26	-0.3	-0.2	-0.11	-0.12	-0.01	-0.04	0.06	0.12	0.12	-0.18	-0.24	-0.15	-0.31	-0.2	-0.09	-0.18	-0.22	-0.18	-0.28	-0.46
GENE2157X	YBR152W	 || SPP381|	1	0.29	0.65	0.69	1.01	0.91	0.56	0.49	-0.04	0.16	-0.11	0.41	-0.14	0.22	0.08	0.35	0.53	0.61	0.42	0.09	0.19	-0.7	-0.16	0.11	0.26	0.09	0.32	0.22	-0.09	-0.18	-0.48	-0.77	-0.55	-0.29	0.24	-0.03	-0.06	-0.19	-0.32	-0.52	-0.61	-0.43	-0.43	-0.11	-0.08	-0.04	-0.01	0.06	-0.26	-0.46	-0.78	-0.61	-0.34	-0.25	-0.03	0.04	0.16	0.27	0.29	0.01	-0.21	-0.25	-0.06	-0.18	0.08	0.06	0.07	0	-0.23	-0.44	-0.68
GENE4813X	YPR147C	 || 	1	0.27	0.4	0.47	0.5	0.6	0.5	0.32	0.46	0.27	0.23	0.29	0.59	0.55	0.47	0.5	0.91	0.73	0.19	0.72	0.21	-0.3	0.17	0.32	0.27	0.24	0.18	0.05	0	-0.29	-0.21	-0.27	-0.14	0.13	0.28	0.11	0.26	0.03	-0.05	0.06	-0.19	-0.05	-0.1	0.07	-0.04	0.05	0.14	-0.02	0.09	-0.15	-0.07	-0.03	-0.16	0.04	0.04	0.47	0.23	0.23	0.22	0.25	0.11	-0.17	0.06	0.12	0.25	0.25	0.19	-0.03	-0.07	-0.3	-0.68
GENE4622X	YOR256C	 || 	1	0.24	0.52	0.7	0.62	0.91	0.84	0.8	0.36	0.33	0.08	0.25	0.49	0.4	0.42	0.55	0.99	0.55	-0.11	0.16		0.07	-0.14	0.12	0.32	0.14	0.03	-0.03	-0.28	-0.14	-0.3	-0.18	-0.05	0.22	0.5	0.17	0.32	-0.04	-0.1	-0.17	-0.37	-0.12	-0.12	0.19	0.06	0.45	0.39	0.13	0.11	-0.01	-0.27	-0.13	0.03	0.25	-0.01	0.51	0.44	0.34	0.22	-0.05	-0.02	-0.05	0.17	0.24	0.15	0.19	0.28	-0.02	-0.31	-0.31	-0.46
GENE1300X	YLR133W	 || CKI1|	1	0.01	0.45	0.78	0.39	0.7	0.79	0.54	0.55	0.23		-0.06	0.45	0.13	0.43	0.54	0.93	0.61	0.33	0.29		-0.32	-0.19	0	0.3	0.31	0.1	-0.07	-0.05	-0.14	-0.16	0.05	-0.16	0.02	0.28	0.42	0.23	0.09	0.16	-0.19	-0.16	-0.25	-0.27	-0.03	-0.08	0.24	0.21	0.09	0.14	-0.02	-0.13	0.09	-0.01	0.3	0.25	0.62	0.48	0.33	0.34	0.26	0.21	-0.39	-0.26	0.06	0.34	0.17	0.13	0.03	0.27	0.11	-0.31
GENE4889X	YDL090C	 || RAM1|STE16|SGP2|SCG2|FUS8|DPR1	1	-0.34	-0.09	0.13	0.26	0.07	0.22	-0.04	-0.03	-0.24		-0.13	0.37	-0.02	0.16	0.11	0.35	0.09	0.06	0.29	-0.29	-0.15	0.12	0	0.16	0.1	-0.18	-0.11	-0.13	-0.11	-0.42	-0.3	-0.23	0.13	0.07	0.07	0.12	0.02	-0.09	-0.16	-0.29	-0.41	-0.31	-0.08	-0.05	0.06	0.08	-0.03	-0.26	-0.14	-0.11	-0.16	-0.29	-0.03	-0.14	0.11	0.13	0.01	0	-0.07	-0.17	-0.33	-0.4	-0.17	0.04	-0.01	-0.15	-0.27	-0.09	-0.34	-0.56
GENE4812X	YLR102C	 || APC9|	1	-0.69	0.25	0.45	0.47	0.59	0.26	-0.13	-0.18	-0.57	-0.69	-0.54	0.54	0.06	0.56	0.48	0.86	0.1	0.23	0.12	-0.17	-0.49	-0.01	-0.1	0.13	0.06	-0.37	-0.42	-0.54	-0.49	-0.32	-0.6	-0.38	-0.05	0.11	0.21	-0.07	-0.26	-0.83	-0.08	-0.76	-0.63	-0.46	-0.23	-0.07	0.16	0.15	-0.25	-0.37	-0.47	-0.45	-0.21	-0.22	0.1	0.16	0.21	0.39	0.09	0.09	-0.1	-0.46	-0.79	-0.28	-0.15	0.24	0.03	-0.18	-0.4	-0.64	-0.66	-0.99
GENE2849X	YPL161C	 || BEM4|ROM7	1	-0.37	0.12	0.02	0.21	0.18	-0.03	-0.06	-0.19	-0.29	-0.34	-0.04	0.14	-0.04	0.09	0.16	0.18	0.12	-0.04	0	0.01	-0.33	-0.08	0	-0.05	-0.06	-0.07	-0.15	-0.24	-0.28	-0.4	-0.41	-0.24	-0.01	0.09	0.05	0.13	-0.19	-0.34	-0.24	-0.27	-0.39	-0.28	-0.21	-0.23	-0.08	-0.12	-0.03	-0.38	-0.25	-0.25	-0.31	-0.15	-0.07	-0.33	-0.08	0.16	0.07	0.13	0.05	-0.1	-0.5	-0.15	-0.06	0.04	0.11	0.04	-0.22	-0.08	-0.14	-0.39
GENE4929X	YPR178W	 || PRP4|RNA4	1	-0.06	0.27	0.45	0.53	0.44	0.58	0.05	0.17	0.06	0.09	-0.05	0.47	0.06	0.54	0.51	0.55	0.49	0.1	0.19		0.07	0.57	0.08	0.25	0.4	0	0.08	0.09	0.05	-0.04	-0.29	-0.11	0.13	0.09	0.35	0.19	-0.14	-0.36	-0.15	-0.16	-0.47	-0.38	-0.2	-0.23	0.06	0.14	0.12	-0.03	-0.06	-0.12	-0.36	-0.16	-0.01	-0.11	0.14	0.21	0.04	-0.08	0.14	-0.11	-0.19	-0.06	0.01	0.25	0.27	-0.06	-0.03	-0.24	-0.18	-0.56
GENE3513X	YHR004C	 || NEM1|	1	-0.22	0.49	0.5	0.21	0.69	0.2	0.29	0.13	0.08	-0.07	0.1	0.23	0.63	0.14	0.37	0.43	0.17	0.35	0.18	-0.19	-0.36	0.08	0.24	0.15	0.34	-0.18	-0.25	-0.38	-0.17	0.04	-0.36	0.06	0.14	0.26	0.01	-0.05	-0.17	-0.23	-0.01	-0.19	-0.5	-0.47	-0.03	-0.19	-0.04	-0.19	-0.06	-0.32	-0.33	-0.33	-0.44	-0.13	0.28	0.08	0.39	0.15	0.1	-0.07	-0.22	-0.13	-0.41	-0.18	-0.13	0.16	0.16	-0.19	-0.29	-0.47	-0.27	-0.46
GENE3842X	YLR369W	 || SSQ1|SSC2	1	0.06	0.15	0.75	1.01	1	0.99	0.29	0.39	0.25	0.59	0.26	0.09	0.56	0.71	0.81	0.83	0.72	0.54	0.53	0.25	0.23	0.36	0.55	0.9	0.71	0.66	0.49	0.24	-0.17	-0.01	0.02	0.18	0.64	0.92	0.93	0.7	0.47	0.29	-0.03	0.06	-0.3	-0.11	0.12	0.23	0.47	0.4	0.21	-0.08	-0.09	-0.21	-0.05	0.17	0.54	0.63	0.71	0.7	0.45	0.3	0.24	0.18	-0.07	0.15	0.55	0.61	0.51	0.38	0.3	0	0.25	-0.14
GENE4717X	YKR030W	 || GMH1|MSG1	1	0.09	0.04	0.08	0.2	0.35	0.4	0.3	0.06	0.16	0.05	0.03	-0.17	0.53	0.6	0.45	0.55	0.82	0.65	0.12	0.34	-0.26	-0.26	-0.03	0.28	0.22	-0.02	-0.11	-0.19	-0.38	-0.38	-0.23	-0.02	0.12	0.36	0.15	0.18	0.04	0.16	-0.12	-0.19	-0.23	-0.04	0.17	0.29	0.37	0.31	0.15	0.07	-0.19	-0.09	-0.11	0.02	0.08	0.16	0.12	0.24	0.02	-0.04	-0.08	-0.09	-0.12	-0.16	-0.08	0.19	0.1	0.23	-0.03	-0.18	-0.19	-0.17
GENE2871X	YNL084C	 || END3|	1	0.57	0.73	0.88	0.65	1.1	1	0.84	0.52	0.6	0.49	0.35	0.46	0.68	0.77	1.05	1.02	1.33	1.1	0.75	0.63	0.27	0.57	0.29	0.68	0.68	0.58	0.42	0.4	0.25	0.08	0.32	0.53	0.49	0.99	0.51	0.65	0.34	0.54	0.22	0.28	0.3	0.34	0.55	0.7	0.97	0.96	0.66	0.5	0.23	0.58	0.27	0.39	0.5	0.44	0.54	0.61	0.6	0.4	0.4	0.38	0.1	0.3	0.35	0.39	0.43	0.57	0.35	0.2	0.16	0.04
GENE78X	YDR084C	 || TVP23|	1	-0.17	0.46	0.49	0.85	0.85	0.65	0.84	0.38	0.36	0.48	0.24	0.27	0.43	0.66	0.97	0.94	0.9	0.8	0.68	0.63	-0.1	0.27	0.45	0.57	0.54	0.35	0.39	0.31	0.22	0.23	0.09	0.25	0.41	0.95	0.56	0.68	0.47	0.35	0.32	0.41	0.25	0.34	0.52	0.63	0.58	0.65	0.62	0.45	0.48	0.52	0.2	0.34	0.38	0.57	0.37	0.48	0.41	0.55	0.47	0.39	-0.23	0.13	0.07	0.37	0.31	0.41	0.2	0.13	0.13	0.24
GENE3640X	YJL123C	 || 	1	0.42	0.4	0.63	0.95	0.96	1	0.35	0.39	0.32	0.39	0.17	0.59	0.57	0.8	0.74	1	0.6	0.77	0.67	0.5	-0.01	0.35	0.24	0.62	0.47	0.38	0.27	0.16	0.14	-0.04	0.14	0.3	0.45	0.6	0.63	0.48	0.29	0.29	0.08	0.04	0.42	0.44	0.59	0.89	0.78	0.95	0.72	0.73	0.5	0.64	0.21	0.27	0.56	0.54	0.72	0.58	0.46	0.25	0.19	0.32	-0.19	0.29	0.5	0.51	0.35	0.37	0.12	0.05	0.1	0.14
GENE5337X	YDR411C	 || DFM1|	1	-0.11	0.38	0.63	0.79	0.67	0.55	0.36	0.23	0.14	0.17	0.05	0.35	0.56	0.51	0.5	0.58	0.28	0.45	0.15	0.43	-0.06	0.02	0.32	0.13	0.27	0.05	-0.06	0.08	0.09	-0.05	0.08	0.14	0.26	0.58	0.17	0.3	0	0.09	-0.1	0.04	0.18	0.1	0.36	0.57	0.47	0.34	0.23	0.1	0.31	0.01	0.19	0.26	0.38	0.42	0.39	0.25	0.08	0.14	0.11	0.17	-0.41	-0.26	0.08	0.3	0.11	0.15	-0.16	-0.06	-0.29	-0.2
GENE1617X	YOL111C	 || MDY2|TMA24	1	0.11	0.65	0.78	1.22	0.95	0.62	0.53	0.33	-0.05	0.21	0.04	0.51	0.36	0.54	0.96	0.66	0.35	-0.02	0.23	0.11	0.11	0.36	0.16	0.43	0.42	0.01	-0.06	0	0.02	0.1	0.3	0.36	0.51	0.72	0.62	0.28	-0.02	-0.14	-0.28	0.11	-0.31	0.02	0.25	0.69	0.41	0.57	0.28	-0.07	-0.18	-0.18	0.1	0.22	0.34	0.38	0.21	0.4	0.17	0.06	-0.17	-0.24	-0.43	0.37	0.36	0.44	0.32	0.28	-0.15	0.11	-0.23	0.31
GENE1123X	YER162C	 || RAD4|	1	-0.3	0.09	0.24	0.39	0.02	0.17	-0.12	-0.08	0.03		-0.26	-0.29	-0.04	-0.02	0.02	-0.06	-0.19	-0.61	-0.53		-0.56	-0.03	0.36	0.03	0	-0.12	-0.19	-0.07	-0.31	-0.16	-0.68	-0.51	-0.12	0.28	-0.07	-0.27	-0.38	-0.44	-0.69	-0.8	-0.77	-0.63	-0.21	-0.22	-0.14	-0.15	-0.09	-0.17	-0.52	-0.49	-0.54	-0.66	-0.27	-0.13	-0.15	-0.2	-0.22	-0.33	-0.31	-0.46	-0.84	-0.4	-0.11	-0.11	0.04	-0.32	-0.29	-0.4	-0.34	-0.9
GENE1901X	YJL210W	 || PEX2|PAS5|CRT1	1	-0.43	0.33	0.47	0.64	0.53	0.38	0.11	0.1	0.18	-0.12	-0.63	-0.27	0.18	0.28	-0.04	0.05	-0.05	-0.16	-0.49	-0.58	-0.36	0.3	0.45	0.17	0.22	-0.04	-0.1	-0.13	-0.22	-0.62	-0.49	-0.32	-0.02	-0.28	-0.01	-0.28	-0.28	-0.33	-0.41	-0.67	-0.73	-0.51	-0.2	-0.04	-0.16	-0.07	-0.45	-0.43	-0.33	-0.65	-0.38	-0.52	-0.12	-0.26	-0.31	-0.33	-0.3	-0.43	-0.2	-0.74	-0.77	0.1	0.18	-0.11	0.02	-0.41	-0.32	-0.24	-0.35	-0.71
GENE5705X	YMR165C	 || SMP2|	1	0.02	0.88	1.02	1.05	0.84	0.82	0.62	0.61	0.21	0.25	0.31	0.48	0.37	0.5	0.58	0.46	0.34	0.15	-0.04	-0.1	0.31	0.64	0.76	0.6	0.52	0.18	0.23	0.05	0.2	0.18	0.46	0.7	0.68	1.09	0.56	0.47	0.34	0.3	0.02	0.12	0.22	0.37	0.67	0.77	0.6	0.51	0.43	0.39	0.39	0.06	0.04	0.39	0.64	0.5	0.52	0.34	0.15	0.16	0.15	0.05	0.13	0.66	0.69	0.39	0.42	0.29	0.29	0.29	0.19	0.16
GENE2264X	YLR257W	 || 	1	0.44	1.09	1.3	1.47	1.18	0.97	0.98	0.59	0.61	0.31	-0.05	0.42	0.56	0.88	0.76	0.6	0.28	0	-0.49	-0.25	0.3	0.84	0.86	1.04	0.96	0.85	0.57	0.39	0.09	-0.41	0.82	1.03	1.04	1.69	1.16	1.05	0.92	1.03	0.53	0.19	0.52	0.7	1.09	1.33	1.08	1.05	0.76	0.73	0.57	0.27	0.25	0.73	0.97	0.86	0.55	0.64	0.55	0.65	0.41	0.2	0.56	0.91	1.04	0.91	0.71	0.9	0.84	0.83	0.38	0.13
GENE3686X	YMR011W	 || HXT2|	1	3.87	4.82	5.09	5.26	5.26	4.39	4.02	2.88	2.76	1.99	4	4.79	4.42	4.28	5.28	5.05	4.62	3.75	3.28	2.61	3.64	4.82	5.11	4.73	4.94	4.54	3.85	3.24	3.3	3.39	4.19	4.61	4.87	5.45	5.04	4.87	4.56	4.15	3.64	3.72	3.33	4.27	4.6	5.03	4.91	5.31	4.81	4.33	3.58	3.1	2.6	4.18	4.65	4.48	4.28	4.33	4.04	3.64	3.25	2.68	3.64	4.64	4.89	4.89	4.93	4.97	4.4	4.11	3.17	2.79
GENE3173X	YHR092C	 || HXT4|RAG1|LGT1	1	3.01	3.84	3.94	4.21	3.97	3.16	2.45	1.92	2.07	1.94	1.62	3.85	3.27	3.4	3.95	3.8	3.26	2.14	1.57	0.94	0.61	3.77	3.51	2.94	2.47	2.11	1.35	0.64	0.76	0.78	0.75	2.97	3.46	3.69	3.39	2.99	2.44	2.5	1.99	1.93	1.69	3.33	3.66	3.64	3.81	3.6	3.34	2.54	2.13	1.88	0.6	2.76	3.47	3.1	3.2	2.88	2.68	2.22	1.99	1.85	1.74	3.58	3.61	3.4	3.22	3.57	3.18	2.44	2.04	1.8
GENE1919X	YOL016C	 || CMK2|	1	-0.23	1	0.97	0.7	0.38	0.07	-0.13	-0.41	-0.38	-0.16	-0.52	-0.28	-0.35	0.11	0.15	0.21	0.29	0.31	-0.21	-0.21	-0.56	-0.06	-0.07	-0.1	-0.07	-0.24	-0.39	-0.58	-0.6	-0.73	-0.54	-0.39	0.11	0.27	-0.07	0.08	-0.2	-0.27	-0.64	-0.54	-0.98	-0.5	-0.3	-0.2	-0.13	-0.02	-0.16	-0.39	-0.39	-0.33	-0.89	-0.38	-0.08	-0.11	0.15	0.07	-0.02	-0.32	-0.51	-0.24	-1.01	-0.41	-0.21	-0.35	-0.28	-0.15	-0.29	-0.33	-0.34	-0.32
GENE1842X	YDL234C	 || GYP7|	1	-0.34	0.79	1.03	1.15	0.89	0.66	0.45	0.22	0.23	0.48	0.06	0.02	0.51	0.14	0.53	0.31	0.77	0.84	0.55	0.28	-0.04	0.26	0.31	0.29	0.43	0.39	0.23	0.01	-0.12	-0.22	0.07	0.14	0.47	0.78	0.38	0.36	0.24	0.22	-0.05	0.06	-0.25	-0.08	0.26	0.39	0.43	0.49	0.28	0.25	-0.07	-0.2	-0.5	-0.11	0.25	0.38	0.57	0.37	0.26	0.18	-0.21	-0.1	-0.46	0.05	0.08	0.39	0.25	0.42	0.44	0.17	0.18	-0.06
GENE3402X	YOR019W	 || 	1	-0.52	0.15	0.48	0.1	0.29	0.02	-0.05	-0.09	-0.4	-0.14	-0.3	0.37	0.37	0.48	0.7	0.59	0.33	0.1	0.09	-0.3	-0.44	0.26	0.8	0.59	0.69	0.01	-0.31	-0.28	-0.24	-0.23	-0.49	-0.03	0.26	0.72	0.83	0.56	-0.26	-0.33	-0.64	-0.42	-0.57	-0.2	0.24	0.58	0.83	0.85	0.23	-0.22	-0.17	-0.46	-0.56	0.01	0.15	0.02	0.76	0.36	-0.11	-0.1	-0.2	-0.33	-0.55	-0.04	0.05	0.31	0.67	0.17	-0.27	-0.47	-0.41	-0.76
GENE569X	YGL255W	 || ZRT1|	1	-2.36	0.58	1.46	1.81	1.26	0.56	-0.6	-0.25	-0.18	-0.24	-1.04	-0.15	0.27	0.48	-0.03	0.25	-0.28	0.17	0.37	-0.23	-1.06	0.48	1.8	1.34	0.61	0.26	-0.05	-0.15	-0.11	-0.1	-1.51	-1.12	-0.37	0.24	-0.23	-0.77	-1.19	-1.35	-0.96	-0.99	-1.46	-1.14	-0.09	0.46	0.6	0.35	-0.19	-0.64	-0.48	-0.78		-0.92	0.08	0.41	0.32	0.03	-0.18	-0.32	-0.26	-0.36	-0.45	-0.93	-0.05	0.28	-0.11	-1.09	-0.78	-0.73	-0.36	-0.55
GENE1291X	YOL084W	 || PHM7|	1	-1.21	0.54	1.58	2.02	1.41	0.83	-0.57	-0.08	-0.34	-0.42	-1.28	-0.35	0.37	0.64	-0.23	-0.17	-0.8	-0.22	0.06	-0.73	-0.95	0.76	2	1.63	0.75	0.41	0.35	-0.11	0.06	-0.04	-1.45	-1.08	0.01	0.5	0.14	-0.62	-1.02	-1.33	-0.94	-1.24	-1.1	-0.78	0.21	0.74	0.69	0.44	-0.17	-0.21	-0.39	-0.32		-0.83	0.1	0.62	0.37	0.04	-0.3	-0.23	-0.43	-0.52	-0.86	-0.88	0.14	0.27	0.18	-0.68	-0.85	-0.83	-0.34	
GENE4702X	YJR036C	 || HUL4|	1	-0.88	0.2	0.19	0.31	0.01	-0.09	-0.19	-0.29	-0.39			-0.18	-0.06	0.03	-0.25	-0.06	-0.58	-0.93	-0.74		-0.8	0.11	0.78	0.03	0.11	-0.25	-0.19	-0.35	-0.64	-0.45	-0.43	-0.19	0.08	0.15	0.07	-0.07	-0.62	-0.83		-1.05	-0.68	-0.34	0.19	0.07	0.12	0	-0.11	-0.12	-0.27	-0.6	-0.74	-0.29	-0.08	0.04	-0.24	-0.12	-0.2	-0.3	-0.38	-0.63	-0.9	-0.21	0.26	0.1	0.03	-0.37	-0.32	-0.36	-0.51	
GENE4299X	YBL086C	 || 	1	-0.06	1.22	1.19	1.21	0.67	0.37	0.48	0.5	0.43	0.31	0.22	1.01	0.87	0.7	0.67	0.86	0.89	0.43	0.51	0.32	-0.15	1	1.01	0.57	0.6	0.27	0.29	0.32	0.12	-0.03	0.03	0.77	1.03	0.94	0.33	0.4	0.27	0.43	0.13	-0.02	-0.11	0.47	1.03	0.71	0.52	0.42	0.28	0.09	0.24	0.08	-0.03	0.18	0.9	0.57	0.28	0.36	0.38	0.4	0.11	0.31	-0.17	0.9	1.17	0.61	0.3	0.36	0.11	0.4	0.26	0.12
GENE1030X	YGR247W	 || CPD1|	1	-0.43	0.47	0.85	1.01	0.61	0.25	-0.14	-0.26	-0.22	-0.51	-0.04	0.27	0.47	0.41	0.25	0.38	0.27	0.02	0.11	-0.29	-0.29	0.28	0.36	0.16	0.1	-0.28	-0.52	-0.54	-0.62	-0.49	-0.2	0.23	0.57	0.61	0.3	-0.04	-0.15	-0.5	-0.57	-0.85	-0.84	-0.43	0.18	0.23	0.1	-0.07	-0.16	-0.67	-0.55	-0.5	-0.34	0.1	0.43	0.12	-0.07	0.23	-0.09	-0.17	-0.25	-0.33	-0.43	-0.08	0.41	0.09	-0.08	-0.12	-0.57	-0.49	-0.8	-0.54
GENE3594X	YPR093C	 || ASR1|	1	-0.92	-0.26	-0.11	0.11	-0.2	-0.02	-0.29	-0.23	-0.37	-0.77	-0.86	-0.49	-0.23	-0.08	-0.42	-0.52	-0.53	-0.35	-0.72	-0.38	-1.06	-0.48	-0.31	-0.28	-0.63	-0.47	-0.44	-0.78	-0.74	-0.65	-1.29	-0.96	-0.54	-0.49	-0.52	-0.6	-0.77	-0.99	-0.99	-1.18	-1.07	-0.99	-0.55	-0.31	-0.42	-0.51	-0.44	-0.57	-0.67	-0.8	-1.15	-1.05	-0.63	-0.61	-0.52	-0.53	-0.47	-0.56	-0.52	-0.67	-1.03	-0.77	-0.37	-0.12	-0.32	-0.56	-0.53	-0.6	-0.69	-0.96
GENE5300X	YDR358W	 || GGA1|	1	-0.6	0.41	0.64	0.56	0.77	0.66	0.38	0.19	0.22	0.23	-0.55	-0.23	0.34	0.39	0.47	0.16	0.19	0.1	-0.36	0.17	-0.25	0.36	0.51	0.8	0.64	0.34	0.34	0.11	0.02	0.04	-0.89	-0.33	0.13	0.6	0.26	0.09	-0.27	-0.3	-0.43	-0.51	-0.8	-0.32	0.2	0.34	0.45	0.38	0.22	0.06	-0.18	-0.34	-1.03	-0.6	-0.17	-0.04	-0.03	-0.02	-0.11	-0.37	-0.42	-0.55	-0.74	-0.01	0.31	0.53	0.63	0.21	0.35	0.01	0.46	-0.24
GENE3620X	YDL025C	 || 	1	-0.83	0.27	0.83	0.8	0.34	0.41	-0.3	-0.14	0.18	0.09	-0.69	-0.22	0.32	0	0.23	0.13	-0.09	0.13	-0.02	-0.11	-0.17	0.31	0.54	0.61	0.42	0.21	0.12	0.04	0.16	0.05	-0.71	-0.33	0.07	0.28	0.17	0.13	-0.05	-0.19	-0.33	-0.23	-0.61	-0.19	0.08	0.19	0.49	0.21	0.15	0.18	-0.04	-0.06	-0.74	-0.3	0.18	0.14	0.2	0.05	-0.11	-0.3	-0.33	-0.41	-0.58	0.24	0.45	0.45	0.33	0.24	0.13	0	0.2	0.1
GENE4176X	YPL165C	 || SET6|	1	-0.52	0.59	0.93	0.89	0.92	0.82	0.1	0.64	0.58		-0.19	0.36	0.75	0.63	0.7	0.77		0.53	0.72		-0.04	0.35	0.64	0.63	0.43	0.13	0.34	0.13	0.15	-0.16	-0.22	0.37	0.38	0.16	0.47	0.46	0.37	-0.07	0.11	0.03	-0.31	0.13	0.81	0.42	0.64	0.47	0.47	0.4	0.35	-0.1	-0.17	0.23	0.74	0.45	0.75	0.5	0.59	0.53	0.37	0.57	-0.23	0.39	0.73	0.56	0.61	0.51	0.24	0.41	0.42	-0.11
GENE5597X	YGL250W	 || 	1	-0.66	-0.03	0.38	0.61	0.55	0.58	0.11	0.07	-0.17	-0.03	-0.57	-0.22	0.25	0.38	0.42	0.16	-0.11	0.04	-0.12	-0.33	-0.5	-0.07	0.13	0.31	0.2	0	0.03	-0.05	-0.22	-0.07	-0.35	-0.45	-0.01	0.36	0.21	0.08	0.04	-0.23	-0.24	-0.13	-0.74	-0.34	-0.14	0.05	0.23	0.03	-0.19	-0.2	-0.29	-0.35	-0.58	-0.13	-0.06	0.17	0.53	0.27	0.19	0.15	0.31	0.11	-0.62	-0.43	0.01	0.18	0.11	0.05	-0.02	-0.03	-0.26	-0.3
GENE2597X	YGR110W	 || 	1	-1.45	0.37	0.63	0.9	0.71	0.52	0.32	-0.01	-0.19		-0.16	0.06	0.24	0.65	0.72	0.8	0.08	0.38	0.4	0.26	-0.34	0.22	0.58	0.45	0.4	0.38	0.23	0.11	-0.03	-0.15	-0.5	-0.33	0.31	0.77	0.45	0.35	0.17	0.04	-0.07	-0.08	-0.98	-0.29	-0.03	-0.03	0.16	0.21	0.02	-0.15	-0.21	-0.17	-0.79	-0.04	0.25	0.42	0.69	0.58	0.42	0.49	0.61	-0.03	-0.84	-0.32	-0.07	0.01	0.32	0.07	-0.3	-0.14	-0.3	-0.48
GENE4205X	YAL055W	 || PEX22|YAF5	1	-0.64	0.14	0.25	0.17	0.3	-0.08	-0.35	-0.57	-0.5	-0.16	-0.62	-0.06	0.13	0.21	0.35	0.23	-0.01	0.06	-0.03	0.04	-0.54	-0.08	0.12	0.23	0.2	-0.29	-0.24	-0.1	-0.25	-0.17	-0.64	-0.31	-0.16	0.26	0.1	0.15	0.07	-0.24	-0.21	-0.4	-0.8	-0.56	-0.16	0.06	0.11	-0.03	-0.33	-0.31	-0.3	-0.32	-0.51	-0.11	-0.03	-0.07	0.21	0.14	0.14	0.08	0.16	0.03	-0.98	-0.5	-0.15	-0.03	0.16	-0.24	-0.23	-0.41	-0.15	-0.39
GENE3909X	YCR010C	 || ADY2|ATO1	1	-1.13	0.14	0.14	0.65	0.77	0.38	-0.21	-0.44	-0.59		-0.58	0.2	0.26	0.12	0.77	0.59	0.08		0.07	-0.11	-0.83	-0.01	0.39	0.52	0.66	0.1	-0.02	-0.3	-0.29	-0.11	-0.77	-0.22	-0.06	0.29	0.57	0.24	-0.09	-0.26	-0.74	-0.74	-1.1	-0.27	-0.1	0.02	0.38	0.37	0.04	-0.44	-0.28	-0.6	-0.68	0.06	0.08	0.54	0.51	0.37	0.12	-0.02	-0.2	-0.18	-0.97	-0.06	0.11	0.49	0.69	0.16	0.1	-0.12	0.12	-0.65
GENE2164X	YGL098W	 || USE1|SLT1	1	0.02	0.64	0.41	0.65	0.81	0.74	0.37	-0.08	0.07		0.31	0.49	0.81	0.69	1.11	0.76	0.45	0.84	0.8	0.56	-0.06	0.16	0.7	0.72	0.68	0.37	0.27	0.34	0.34	0.22	-0.24	-0.03	0.46	0.54	0.76	0.69	0.4	0.1	0.17	-0.02	-0.18	0.05	0.42	0.39	0.69	0.87	0.6	0.31	0.22	0.09	0.08	0.35	0.58	0.59	1.1	0.93	0.79	0.66	0.45	0.57	-0.52	0.34	0.33	0.34	0.56	0.59	0.15	0	0.09	-0.07
GENE3757X	YMR262W	 || 	1	-0.31	0.99	0.82	0.82	0.71	0.29	0.25	0.06	0	-0.2	-0.1	0.57	0.7	0.55	0.65	0.82	0.61	0.46	0.59	0.04	-0.37	0.46	0.56	0.33	0.42	0.23	0.31	0.12	0.02	-0.12	-0.27	0.06	0.04	0.49	0.33	0.27	-0.03	0.02	0.12	-0.25	-0.48	-0.29	0.31	0.19	0.42	0.37	0.3	-0.04	-0.26	-0.14	-0.14	-0.02	0.37	0.06	0.37	0.4	0.56	0.41	0.27	0.22	-0.58	0.06	0.13	0.16	0.28	0.12	-0.02	-0.01	-0.04	-0.39
GENE662X	YDL113C	 || ATG20|CVT20|SNX42	1	0.1	0.82	1.12	1.19	0.98	0.85	0.28	0.03	0.41	0.29	-0.37	0.66	0.83	0.72	0.72	0.9	0.6	0.18	1.03		-0.12	0.78	0.98	0.77	0.37	0.47	0.36	0.34	0.2	0.21	-0.35	0.01	0.74	1.06	0.45	0.5	0.28	0.27	0.11	0.18	-0.43	0.14	0.39	0.22	0.62	0.6	0.31	0.13	0.17	0.09	0.05	0.09	0.6	0.6	0.81	0.43	0.51	0.32	0.1	0.4	-0.61	0.62	0.59	0.67	0.48	0.23	0.32	0.06	0.17	-0.14
GENE501X	YGR070W	 || ROM1|SKC1	1	-0.08	1.35	1.73	1.59	1.49	1.44	0.88	1.07	0.93	1.01	0.07	1.41	1.56	1.17	0.91	1.15	0.95	0.9	1.3		0.08	1.37	1.46	1.06	0.87	0.93	0.55	0.41	0.36	0.27	0.33	0.74	1.12	1.13	0.76	0.73	0.51	0.34	0.2	0.29	0.2	0.97	1.27	1.05	1.33	1.36	1.12	1.4	1	0.77	0.38	0.66	1.29	1.03	1.16	0.9	0.7	0.78	0.77	0.6	0.5	1.05	1.48	1.12	0.84	0.83	0.62	0.47	0.32	0.22
GENE2055X	YNL098C	 || RAS2|TSL7|GLC5|CYR3|CTN5	1	0	1.05	1.29	0.83	0.81	0.81	0.71	0.55	0.56	0.13	-0.18	0.55	0.49	0.86	0.47	0.53	0.38	0.27	-0.37	0.04	-0.1	0.7	0.93	1.1	0.66	0.61	0.5	0.25	-0.01	-0.15	-0.2	0.49	0.92	1.03	0.86	0.53	0.2	0.1	-0.19	-0.25	0.05	0.54	0.76	0.88	0.7	0.61	0.15	0.21	-0.08	-0.05	-0.28	0.19	0.66	0.46	0.05	0.14	0.08	-0.03	-0.05	-0.3	-0.29	0.52	0.67	0.5	0.35	0.27	0.03	0.17	-0.1	0.01
GENE8X	YOL153C	 || 	1	-1.42	0.21	0.59	0.53	0.28	0.54	-0.21	0.05	-0.14	-0.15	-1.19	-0.34	0.07	0.07	-0.44	-0.31	-0.38	-0.41	-0.63	-0.94	-0.81	-0.24	0.49	-0.1	-0.18	-0.36	-0.37	-0.57	-0.82	-0.68	-0.93	-0.7	-0.11	-0.35	-0.24	-0.22	-0.65	-1.07	-1.04	-1.15	-0.97	-0.55	0.41	0.26	0.12	0	-0.15	-0.19	-0.55	-0.73	-1.18	-0.74	0.02	-0.25	-0.41	-0.36	-0.47	-0.32	-0.67	-0.77	-1.16	-0.31	0.42	0.34	0.14	-0.22	-0.39	-0.35	-0.22	-0.92
GENE1262X	YIL036W	 || CST6|SHF1|ACA2	1	0.05	0.58	1.02	1.16	0.74	0.78	0.28	0.38	0.23	0.55	-0.01	0.28	0.6	0.53	0.46	0.45	0.21	0.12	0.13	0.06	0.24	0.84	0.7	0.82	0.78	0.64	0.35	0.06	0.12	-0.08	0.21	0.42	0.55	0.51	0.64	0.42	0.02	0.07	-0.22	-0.09	0.05	0.31	0.51	0.68	0.6	0.58	0.32	0.3	0.09	0.1	-0.28	0.16	0.56	0.47	0.4	0.38	0.2	0.08	-0.04	0.01	-0.16	0.49	0.67	0.53	0.29	0.48	0	0.16	0.01	0.05
GENE1611X	YJL144W	 || 	1	-0.82	1.14	1.71	1.76	1.27	0.78	0.76	0.67	1	0.28	-0.53	0.67	0.91	1.3	1	-0.06	0.37	-0.43	0.38	0.06	-0.46	0.55	0.97	0.79	0.48	-0.04	-0.22	0.11	0.07	0.08	-0.53	0.42	1.08	0.94	0.87	0.44	-0.04	-0.12	0.09	0.12	-0.35	0.07	0.98	1.23	0.94	0.66	0.39	0.46	0.24	0.25	-0.72	0.37	0.92	0.84	0.62	0.48	0.3	0.38	0.63	0.43	-0.84	0.3	1.03	0.79	0.32	0.03	-0.41	0.06	-0.35	-0.14
GENE996X	YOR031W	 || CRS5|	1	-0.08	1.27	1.83	2.01	2	1.64	1.5	1	1.15		-0.18	0.96	0.92	1.27	1.4	1.55	1.29	0.87	0.86		0.06	0.05	0.76	0.63	0.79	0.51	0.46	0.3	0.36	0.28	-0.1	0.09	0.75	1.26	1.05	1.07	0.9	0.5	0.34	0.19	0.23	0.2	0.56	0.73	1.02	1.29	0.96	0.62	0.49	0.05	0.21	0.68	0.77	1.16	1.07	1.17	1.17	0.89	0.67	0.81	-0.09	0.39	0.72	1.01	1	1.12	0.37	0.55	0.12	0.44
GENE2752X	YJL053W	 || PEP8|VPT4|VPS26|GRD6	1	0	0.52	0.88	1.23	1.16	1.01	0.83	0.62	0.51	0.71	0.14	0.57	0.56	0.78	0.97	0.91	0.54	0.67	0.25	0.54	-0.11	0.22	0.3	0.59	0.6	0.4	0.25	0.27	0.32	0.14	0.11	0.25	0.53	0.87	0.56	0.46	0.3	0.22	-0.02	0.1	-0.27	-0.05	0.49	0.63	0.56	0.66	0.41	0.14	0.12	-0.03	-0.11	0.15	0.47	0.3	0.6	0.6	0.53	0.55	0.39	0.38	-0.21	0.21	0.26	0.42	0.41	0.45	0.21	0.15	0.01	0.06
GENE3249X	YDR003W	 || RCR2|	1	-0.08	0.52	0.65	0.98	0.87	0.65	0.69	0.56	0.28	0.43	0.19	0.35	0.21	0.43	0.73	0.56	0.44	-0.07	0.27	0.16	-0.2	0.19	0.25	0.4	0.37	0.23	0.14	0.14	0.04	0.13	-0.05	0.01	0.23	0.56	0.35	0.5	0.1	0.15	0.04	0.05	-0.28	-0.09	0.08	0.3	0.29	0.55	0.25	-0.07	0.15	-0.17	-0.2	-0.1	0.14	-0.04	0.28	0.27	0.31	0.25	0.2	0.09	-0.41	0.07	0.13	0.28	0.32	0.14	0.08	-0.04	-0.09	-0.3
GENE1613X	YNL242W	 || ATG2|APG2|AUT8|SPO72	1	-0.84	0.46	0.86	0.86	0.56	0.62	0.21	0.44	0.08	0.08	-0.69	0.16	0.41	0.46	0.36	0.62	0.71	0.14	0.41	-0.17	-0.99	0.08	0.12	-0.06	0.01	-0.22	-0.27	-0.39	-0.39	-0.31	-1.33	-0.54	-0.13	-0.09	-0.06	0.02	-0.48	-0.47	-0.9	-0.83	-1.36	-0.69	-0.44	-0.5	-0.33	-0.23	-0.4	-0.56	-0.77	-0.92	-1.02	-0.52	0.03	-0.16	0.14	0.05	-0.04	-0.11	-0.28	-0.36	-1.33	-0.24	-0.06	-0.13	-0.08	-0.28	-0.48	-0.47	-0.34	-0.95
GENE5527X	YIL077C	 || 	1	-0.6	0.14	0.51	0.62	0.41	0.62	0.28	0.26	-0.09	0.09	-0.87	-0.3	0.09	0.13	-0.04	0.38	0.09	-0.08	-0.34	-0.69	-0.63	0.33	0.21	0.15	0.17	0.18	-0.18	-0.21	-0.39	-0.36	-0.77	-0.24	0.15	0.05	0	0.01	-0.37	-0.31	-0.51	-0.54	-0.89	-0.48	-0.22	-0.19	-0.09	-0.21	-0.38	-0.26	-0.48	-0.72	-0.85	-0.4	-0.05	-0.2	0.08	0.06	-0.14	-0.11	0.01	-0.38	-0.96	-0.01	0.1	0.01	-0.11	0	-0.4	-0.24	-0.46	-0.75
GENE3567X	YKL023W	 || 	1	-0.16	0.85	1.33	0.92	1.08	0.74	0.94	0.63	0.67	0.58	-0.08	0.28	0.38	0.82	0.77	0.73	0.62	0.28	0.11	0.38	-0.08	0.81	0.65	0.8	0.89	0.67	0.38	0.48	0.52	0.54	0.21	0.44	0.78	1.4	0.8	0.65	0.55	0.57	0.27	0.51	0.04	0.25	0.62	0.67	0.76	0.89	0.65	0.35	0.32	0.28	-0.33	0.3	0.55	0.42	0.54	0.4	0.27	0.19	0.24	0	-0.05	0.83	0.84	0.83	0.57	0.69	0.41	0.45	0.32	0.3
GENE2458X	YGL198W	 || YIP4|	1	-0.08	0.53	0.64	0.86	0.98	0.69	0.45	0.37	0.36	0.09	-0.11	0.27	0.19	0.45	0.69	0.51	0.23	0.24	-0.12	0.16	-0.23	0.35	0.64	0.55	0.58	0.37	0.29	0.38	0.12	-0.2	0.19	0.44	0.61	0.93	0.83	0.6	0.35	0.33	-0.02	-0.08	-0.14	0.15	0.63	0.82	0.49	0.61	0.23	0.21	0.14	0.18	-0.08	0.14	0.31	0.18	0.1	0.21	0.07	0.05	0.1	-0.15	-0.35	0.13	0.31	0.45	0.29	0.19	0.01	0.19	-0.27	-0.33
GENE2969X	YCL034W	 || LSB5|	1	0.01	0.76	0.69	1.31	1.19	0.95	0.88	0.38	0.49	0.08	-0.03	0.33	0.1	0.47	0.8	0.77	0.5	0.17	-0.19	-0.16	0.09	0.66	0.58	0.78	0.6	0.23	0.29	0.31	0.18	0.21	0.16	0.33	0.61	0.97	0.89	0.57	0.26	0.03	-0.05	0.13	-0.11	0.22	0.5	0.59	0.47	0.77	0.37	0.38	0.2	0.2	-0.13	-0.03	0.27	0.4	0.04	0.2	0.05	0.07	0.05	-0.38	-0.06	0.17	0.31	0.4	0.53	0.34	-0.1	0.2	-0.31	-0.26
GENE863X	YDR436W	 || PPZ2|	1	-0.29	0.43	0.73	1.15	0.58	0.75	0.49	0.18	-0.03	-0.12	-0.35	-0.04	0	0.37	0.15	-0.04	-0.31	-0.26	-0.8	-0.49	-0.32	0.6	0.83	0.5	0.23	0.18	-0.03	-0.11	-0.38	-0.36	-0.3	-0.02	0.49	0.99	0.39	0.32	-0.02	-0.11	-0.36	-0.48	-0.21	-0.09	0.23	0.49	0.6	0.58	0.42	0.07	-0.07	-0.31	-0.39	-0.23	0.1	0.24	0.27	-0.02	-0.12	-0.21	-0.3	-0.49	-0.32	0.3	0.37	0.46	0.31	0.31	-0.16	-0.09	-0.36	-0.6
GENE3593X	YOR036W	 || PEP12|VPT13|VPS6|VPL6	1	-0.13	0.59	0.86	1.06	1.05	0.9	0.76	0.28	0.37	0.22	-0.58	-0.01	0.11	0.48	0.56	0.3	0.05	-0.24	-0.75	-0.38	-0.28	0.3	0.43	0.55	0.35	0.46	0.14	0.03	-0.1	-0.38	-0.07	0.27	0.52	1.1	0.58	0.49	0.31	0.18	0.05	-0.1	-0.39	0.01	0.57	0.59	0.64	0.51	0.3	-0.01	-0.01	-0.24	-0.37	-0.01	0.2	0.25	0.31	0.2	-0.14	-0.08	-0.12	-0.26	-0.31	0.36	0.44	0.53	0.33	0.43	0.18	0.01	-0.27	-0.35
GENE2048X	YOR317W	 || FAA1|	1	0.44	1.38	1.88	2.04	2.26	1.92	1.76	1.18	0.95	1.02	-0.02	0.77	0.97	1.35	1.62	1.66	1.34	0.99	0.16	0.44	-0.01	1.76	1.81	1.93	1.78	1.76	1.44	0.91	0.89	0.78	-0.17	1.06	1.44	2.18	1.91	1.72	1.27	0.91	0.43	0.68	0.01	0.73	1.42	1.62	1.78	2.02	1.6	1.18	0.58	0.43	-0.25	0.63	1.09	1.31	1.37	1.18	1.01	0.57	0.18	0.1	0.23	1.25	1.48	1.74	1.47	1.62	1.05	0.84	0.4	0.56
GENE3886X	YDR479C	 || PEX29|	1	-0.05	0.51	0.95	0.95	1.02	1.22	0.91	0.62	0.6	0.62	-0.4	-0.01	0.38	0.7	0.54	0.56	0.43	0.23	-0.01	0.1	-0.05	0.66	1.28	1.14	0.78	0.63	0.49	0.44	0.32	0.34	0.11	0.21	0.56	1.47	0.8	0.66	0.44	0.17	0.18	0.31	-0.11	0.24	0.79	0.8	0.74	1.05	0.69	0.65	0.29	0.3	-0.08	-0.03	0.39	0.62	0.49	0.45	0.27	0.23	-0.04	0.13	-0.1	0.25	0.59	0.79	0.68	0.74	0.28	0.16	0.13	0.19
GENE3680X	YGL160W	 || 	1	0.05	0.46	0.79	1.19	1.04	1.13	0.72	0.5	0.43	0.45	-0.33	0.16	0.49	0.72	0.67	0.43	0.54	0.39	-0.04	0.04	-0.24	0.44	0.94	0.66	0.46	0.53	0.12	0.04	0.03	0.13	-0.4	-0.12	0.51	0.93	0.51	0.43	0.03	0.11	-0.14	0.08	-0.06	0.15	0.53	0.67	0.96	0.83	0.5	0.49	0.23	0.17	-0.26	-0.15	0.27	0.38	0.46	0.35	0.1	0.01	-0.31	0.05	-0.24	0.2	0.31	0.72	0.43	0.58	0.2	0.15	0.09	0.09
GENE5632X	YPL224C	 || MMT2|MFT2	1	0.17	0.68	0.92	1.18	1.25	1.03	0.92	0.61	0.4	0.18	-0.02	0.34	0.49	0.39	0.89	0.44	0.37	-0.05	-0.07		-0.04	0.18	0.56	0.65	0.54	0.4	0.3	0.28	-0.02	0.19	0.21	0.31	0.55	0.91	0.7	0.84	0.18	0.33	0.19	0.29	-0.06	-0.06	0.52	0.47	0.61	0.6	0.5	0.32	0.35	-0.07	-0.13	0.12	0.29	0.25	0.79	0.44	0.2	0.13	-0.12	-0.1	0	0.28	0.39	0.66	0.57	0.39	0.24	0.19	0.04	-0.16
GENE628X	YOL073C	 || 	1	-0.41	0.21	0.65	0.9	0.77	0.36	0.31	0.23	0.38	0.08	-0.38	-0.13	0.52	0.39	0.52	0.3	0.36	0.41	0.09	0.08	-0.19	0.05	0.65	0.54	0.32	0.04	-0.01	0.23	-0.15	-0.21	-0.1	0.13	0.4	0.69	0.54	0.26	0.09	-0.04	-0.07	-0.2	-0.16	-0.18	0.34	0.6	0.46	0.35	0.04	0.1	0	-0.17	-0.29	-0.18	0.07	0.28	0.07	-0.08	-0.04	-0.25	-0.17	-0.21	-0.34	-0.03	0.32	0.34	0.36	0.12	-0.03	0.03	-0.1	-0.17
GENE2972X	YDL142C	 || CRD1|CLS1	1	-0.21	0.65	0.83	1.13	1.38	0.78	0.73	0.25	0.47	0.16	0.16	0.2	0.77	0.62	0.87	0.57	0.2	0.39	0.31	0.27	-0.26	0.33	0.7	0.74	0.62	0.17	-0.07	0.02	0.04	-0.23	-0.05	0.03	0.45	1.11	0.6	0.49	-0.11	0.5	0.03	-0.1	-0.44	-0.16	0.37	0.62	0.55	0.49	0.32	0.02	-0.24	-0.2	-0.65	-0.1	0.21	0.43	0.52	0.21	-0.14	-0.09	-0.22	-0.08	-0.53	0.23	0.27	0.49	0.52	0.14	-0.13	-0.29	-0.15	-0.62
GENE3524X	YKR052C	 || MRS4|	1	-0.15	0.6	0.73	1.14	1.16	0.6	0.39	-0.16	-0.12	0.01	0.09	0.2	0.54	0.58	0.8	0.52	0.04	0.41	0.41	0.27	-0.02	0.4	0.56	0.65	0.46	-0.01	-0.02	-0.12	0	-0.17	0.02	0.19	0.59	0.66	0.55	0.42	-0.07	0.02	-0.08	-0.12	-0.2	-0.04	0.35	0.5	0.41	0.33	0.06	-0.18	-0.32	-0.33	-0.24	0.16	0.4	0.4	0.55	0.36	0.06	0.17	0.08	-0.09	-0.22	0.33	0.45	0.34	0.28	0.09	-0.24	-0.29	-0.34	-0.52
GENE5147X	YBL029C-A	 || 	1	-1.24	0.7	1.23	1.79	1.14	0.58	0.61	-0.06	0.16	-0.09	-0.74	-0.03	0.62	0.69	0.6	0.57	0.31	0.22	0.15	-0.34	-0.19	0.17	0.24	0.81	0.6	0.45	-0.12	0.06	-0.25	-0.03	-0.36	-0.12	0.62	1.48	0.74	0.51	0.26	-0.02	0.1	-0.19	-0.88	-0.24	0.36	0.77	0.71	0.37	0.08	-0.4	-0.26	-0.15	-0.4	0.19	0.47	0.85	0.48	0.5	0.43	0.3	0.25	0.03	-0.73	-0.03	0.54	0.67	0.19	0.22	-0.23	0.01	-0.41	-0.23
GENE1791X	YPL004C	 || LSP1|	1	-0.34	0.31	1.19	1.31	1.48	1.66	1.05	0.94	1	0.36	-0.57	0	0.38	1.12	0.86	0.92	0.6	0.37	0.04	-0.19	-0.67	0.3	0.67	1.19	0.67	0.26	-0.03	-0.29	-0.37	-0.75	-0.54	-0.03	0.58	0.88	0.96	0.69	0.22	-0.02	-0.09	-0.17	-0.2	-0.03	0.35	0.94	1.03	0.91	0.29	0.3	-0.07	-0.12	-0.36	-0.2	0.35	0.72	0.37	0.54	0.33	0.22	0.1	-0.06	-0.49	-0.02	0.44	0.66	0.48	0.55	-0.35	-0.01	-0.5	-0.18
GENE2309X	YLL026W	 || HSP104|	1	0.23	1.15	1.55	1.59	1.56	1.36	1	0.75	0.85	1.29	-0.05	0.62	0.67	1.09	1.17	1.44	1.2	1.16	0.77	0.75	-0.1	1	1.02	1.1	1	0.74	0.25	-0.09	-0.4	-0.49	0	0.62	0.9	1.82	1.01	0.89	0.41	0.02	-0.47	-0.24	0.02	0.19	0.86	1.18	1.15	1.17	0.86	0.56	0.32	0.15	-0.32	0.13	0.98	0.77	1.05	1.02	0.81	0.83	0.46	0.53	-0.31	0.44	0.86	0.75	0.52	0.64	0.04	0.17	0.07	0.36
GENE1274X	YOL032W	 || 	1	-0.43	1.33	1.4	1.24	1	0.88	1.05	0.88	1.01	0.98	-0.32	0.63	0.7	0.92	1.22	1.28	0.97	1.13	0.63	0.69	-0.32	0.77	0.98	1.18	0.81	0.5	0.29	0.39	0.12	0.1	-0.28	0.49	0.74	1.21	0.79	0.68	0.1	-0.01	-0.24	0.1	-0.34	0.2	0.72	1.03	0.95	1.02	0.64	0.56	0.35	0.33	-0.4	0.21	0.51	0.57	0.33	0.6	0.45	0.43	0.39	0.13	-0.7	0.32	0.68	0.91	0.61	0.62	0.24	0.35	0.17	0.32
GENE4390X	YOR054C	 || VHS3|YOR29-05	1	-0.42	0.72	0.93	0.78	0.57	0.76	0.18	0.17	-0.05	0.04	-0.55	0.15	0.31	0.49	0.12	0.29	0.38	0.18	-0.09	-0.03	-0.63	0.57	0.73	0.59	0.21	0.19	-0.01	-0.12	-0.16	-0.12	-0.71	-0.02	0.52	0.61	0.3	0.09	-0.48	-0.36	-0.67	-0.41	-0.23	0.26	0.63	0.79	0.77	0.87	0.5	0.43	0.05	-0.02	-0.44	0.04	0.43	0.27	0.28	0.16	0.06	-0.26	-0.33	-0.32	-0.71	0.27	0.72	0.63	0.32	0.42	0.09	0	0.07	-0.06
GENE4305X	YHR195W	 || NVJ1|VAB36	1	0.22	0.7	1.34	1.19	1.06	1.03	-0.02	0.31	0.18	0.45	0.13	0.55	1.15	1.18	0.73	0.77	0.46	0.44	0.83	0.37	-0.43	0.51	1.05	0.83	0.37	0.21	-0.02	-0.05	0.15	-0.25	-0.54	-0.12	0.81	0.65	0.45	0.27	-0.19	-0.12	-0.36	-0.34	-0.48	0.21	0.67	0.86	0.69	0.72	0.29	0.21	0.07	0.12	-0.53	0.19	0.73	0.74	0.75	0.48	0.22	0.16	0	0.06	-0.37	0.42	0.81	0.54	0.32	0.25	0.14	-0.06	0.14	-0.12
GENE967X	YPL219W	 || PCL8|	1	-0.42	0.21	0.75	0.91	0.37	0.51	0.25	0.22	-0.06	-0.01	-0.27	0.21	0.39	0.53	0.57	0.36	0.42	0.17	0.4	0.27	-0.49	0.43	0.62	0.42	0.48	0.01	-0.01	-0.04	-0.2	-0.07	-0.53	0.05	0.4	0.41	0.21	0.22	0.08	-0.09	-0.19	-0.15	-0.39	-0.22	0.34	0.43	0.38	0.29	0.23	0.08	0.07	-0.2	-0.53	-0.16	0.24	0.28	0.47	0.36	0.28	0.21	0.14	0.01	-0.74	0.06	0.28	0.42	0.27	0.14	0.01	0.09	-0.14	-0.51
GENE3431X	YBR183W	 || YPC1|	1	0.82	2.18	2.81	2.96	2.94	3.1	2.42	2.16	1.83	1.54	0.27	1.63	2.08	2.65	2.55	2.55	2.43	1.83	1.38	0.93	0.27	2.09	2.62	2.44	2.32	1.95	1.71	0.99	0.6	0.27	0.42	1.47	2.27	2.58	2.39	2.13	1.52	1.14	0.83	0.6	-0.53	0.8	1.81	2.19	2.03	1.97	1.42	1.14	0.76	0.4	0.51	1.62	2.35	2.35	1.98	2.08	1.86	1.62	1.46	1.18	0.11	1.37	2.15	2.31	1.98	2.11	1.31	1.07	0.62	0.16
GENE1403X	YER020W	 || GPA2|SSP101	1	0.17	1.23	1.41	1.78	1.42	1.16	0.55	0.39	0.62	0.77	0.18	0.56	0.98	1.06	1.04	0.79	0.78	0.93	0.75	0.86	-0.14	0.48	0.85	0.92	0.85	0.5	0.37	0.46	0.4	0.21	-0.33	0.25	0.79	1.08	0.83	0.7	0.23	0.37	0.25	0.38	-0.53	0.15	0.9	1.03	0.84	0.88	0.37	0.58	0.36	0.4	-0.52	0.34	0.87	0.86	1.04	0.73	0.31	0.33	0.24	0.41	-0.72	0.4	0.8	0.86	0.67	0.55	0.21	0.32	0.4	0.42
GENE4496X	YDR171W	 || HSP42|	1	-0.01	2.06	2.6	3.04	2.27	1.6	1.01	1.4	1.8	2.03	0.3	1.26	2.04	2.27	2.2	1.99	1.84	1.93	1.96	1.71	-0.34	1.99	2.25	2.4	1.66	1.08	0.94	0.99	0.81	0.38	-0.41	1.1	2.24	2.63	1.87	1.01	0.48	0.61	0.39	0.29	-0.48	0.66	1.61	2.27	1.91	1.6	0.93	1.27	1	0.92	-0.39	0.71	1.94	2.01	1.65	1.13	1	1.01	1.01	0.99	-0.79	1.06	1.99	1.96	1.15	0.7	0.28	0.7	0.69	0.65
GENE4866X	YMR280C	 || CAT8|MSP8|DIL1	1	-1.3	0.77	1.25	1.21	0.69	0.84	0.44	0.35	0.34	0.62	-0.88	0.3	0.73	0.62	0.34	0.68	0.04	0.49	0.47	0.12	-0.93	0.32	0.76	0.43	0.35	0	-0.19	0.09	0.06	-0.2	-0.81	0.18	0.42	0.89	0.36	0.15	0.25	-0.14	-0.36	-0.2	-1.27	-0.3	0.47	0.57	0.64	0.37	0.05	-0.15	-0.06	-0.2	-0.98	0.02	0.56	0.42	0.66	0.5	0.24	0.13	0.19	0.07	-1.22	0.17	0.61	0.67	0.27	0.1	-0.12	-0.14	-0.08	-0.05
GENE2025X	YOR348C	 || PUT4|	1	-1.83	0.82	1.78	1.76	1.71	1.52	0.84	0.52	0.53	0.54	-1.99	0.23	0.94	1.27	0.66	0.17	-0.49	-0.42	-0.49	-0.18	-1.98	0.98	1.82	1.1	0.49	-0.08	-0.48	-0.41	-0.48	-0.6	-1.77	0.37	1.48	1.52	0.98	0.09	-0.47	-0.4	-0.73	-0.74	-1.92	0.05	1.4	1.46	0.89	0.56	-0.18	-0.39	-0.52	-0.42	-1.8	0.22	1.05	1.16	0.94	0.22	-0.13	-0.07	0.13	0.02	-1.76	0.71	1.32	0.83	0.12	-0.5	-0.96	-0.85	-0.89	-1.04
GENE4764X	YMR081C	 || ISF1|MBR3	1	-1.83	1.28	1.7	1.8	1.23	0.9	0.66	0.68	-0.1	0.23	-1.86	1.39	1.26	1.31	0.84	0.48	-0.01	-0.26	-0.83	-0.68	-2.34	1.19	0.97	1.19	1.14	-0.09	-0.45	-0.93	-1.09	-1.22	-2.16	0.84	1.12	1.46	1.38	0.95	-0.08	-0.54	-1.07	-0.96	-2.32	0.61	1.57	1.84	1.66	1.41	0.35	0.17	-0.06	-0.38	-2.17	0.55	1.43	0.97	0.6	0.59	-0.17	-0.37	-0.85	-0.84	-2.13	0.99	1.64	1.69	1.19	0.85	-0.33	-0.11	-0.72	-0.77
GENE404X	YDR074W	 || TPS2|PFK3|HOG2	1	-0.41	2.33	3.09	3.26	2.75	2.36	1.74	1.44	1.48	1.62	-0.34	1.43	2.34	2.45	2.21	2.08	1.33	1.26	0.84	0.93	-0.23	2.09	2.62	2.56	2.19	1.64	1.39	0.84	0.62	0.08	-0.04	1.34	2.31	2.9	2.35	1.86	1.12	0.9	0.39	0.33	-0.13	1.23	2.4	2.5	2.51	2.43	1.88	1.31	0.91	0.67	-0.17	1.2	2.26	2.25	2.06	1.71	1.21	0.99	0.86	0.81	-0.44	1.75	2.46	2.18	1.58	1.45	0.57	0.61	0.38	0.45
GENE3727X	YEL011W	 || GLC3|GHA1	1	-1.6	2.02	2.76	3.08	2.54	2.08	1.31	1.17	1.03	1.21	-1.43	1.58	2.21	2.43	2.03	2	1.84	1.48	1.1	1.03	-1.89	2.03	2.18	1.97	1.6	1.36	0.98	0.43	0.23	-0.52	-1.64	1.68	2.27	2.63	2.03	1.7	1.12	0.8	0.21	0.02	-1.71	1.41	2.41	2.68	2.3	2.16	1.54	1.33	0.84	0.56	-1.56	1.33	2.33	2.31	2.09	1.73	1.45	1.29	0.95	0.81	-1.95	1.7	2.34	1.69	1.11	1.16	0.64	0.74	0.52	0.35
GENE230X	YFR015C	 || GSY1|	1	-1.88	1.89	2.69	2.74	2.31	1.49	0.55	0.33	0.24	0.24	-1.3	1.28	2.18	1.95	1.85	1.34	1.02	1.19	0.57	0.45	-1.53	1.89	2.27	1.8	1.13	0.41	-0.03	-0.5	-0.68	-0.96	-1	1.21	2.09	2.17	1.61	0.92	0.37	-0.17	-0.69	-0.8	-1.38	0.77	2.14	2.29	1.85	1.59	0.86	1	0.27	-0.11	-1.29	0.71	2.06	1.93	1.55	1.03	0.67	0.42	-0.04	-0.17	-1.63	1.31	2.09	1.55	0.81	0.81	0.27	0.38	0.39	-0.04
GENE1308X	YJL141C	 || YAK1|	1	-0.27	1.94	2.69	2.15	1.78	1.35	0.75	0.93	0.91	1.09	0.01	1.55	2.3	1.73	1.33	1.54	1.14	1.54	1.34	0.7	-0.25	1.48	1.92	1.34	1	0.73	0.32	0.11	0.01	-0.33	-0.28	1.14	1.78	1.8	1.41	1.02	0.68	0.21	-0.11	-0.11	-0.35	0.98	1.93	2.12	1.71	1.66	1.07	1.04	0.66	0.27	-0.46	0.9	1.78	1.64	1.12	0.96	0.82	0.65	0.44	0.46	-0.28	1.39	2.06	1.88	1.24	1.18	0.7	1.07	0.73	0.45
GENE3751X	YCR091W	 || KIN82|	1	-0.94	0.81	1.39	1.19	0.64	0.71	0.39	0.37	0.15	0.05	-0.77	0.54	1.13	1	0.49	0.48	0.6	0.68	0.55	0.07	-0.82	0.49	0.86	0.48	0.02	0.04	-0.06	-0.33	-0.39	-0.5	-0.88	0.08	0.84	0.56	0.31	0.34	0.01	-0.39	-0.44	-0.39	-0.79	0.08	0.78	1	1.08	0.58	0.41	0.44	0.02	-0.01	-0.55	0.06	0.76	0.88	0.46	0.42	0.35	0.45	0.19	0.31	-0.91	0.35	0.88	0.75	0.26	0.24	-0.04	0.06	-0.16	0.08
GENE4786X	YJL057C	 || |IKS1	1	-0.51	1.02	1.35	1.43	1.47	1.15	0.73	0.75	0.75	0.37	-0.33	0.44	0.78	1.04	0.95	1.17	0.78	0.72	0.52	-0.08	-0.23	0.57	0.94	0.73	0.51	0.36	0.18	-0.16	-0.08	-0.27	-0.58	0.07	0.63	0.94	0.73	0.59	0.23	-0.16	-0.53	-0.35	-0.26	0.21	0.67	1.03	1.13	1.03	0.62	0.51	0.09	-0.12	-0.25	0.18	0.62	0.83	0.66	0.61	0.41	0.28	-0.02	-0.16	-0.48	0.48	0.79	1.06	0.76	0.66	0.16	0.2	0.33	0.04
GENE3532X	YOL048C	 || 	1	0.05	1.16	1.82	1.92	2.23	1.82	1.16	0.95	1.08	1.14	-0.1	0.39	1.2	1.42	1.55	1.24	1.2	0.7	0.55	0.55	-0.1	1.13	1.55	1.41	1.34	0.64	0.39	0.61	0.41	0.09	0.18	0.66	1.48	1.91	1.36	1.17	0.48	0.42	0.22	0.17	-0.11	0.45	1.03	1.52	1.5	1.4	0.93	1.02	0.62	0.42	-0.11	0.44	1.19	1.22	1.12	0.89	0.69	0.58	0.44	0.33	-0.19	0.75	1.39	1.39	1.04	0.87	0.51	0.53	0.38	0.04
GENE2251X	YEL039C	 || CYC7|	1	0.01	2.08	3.25	3.7	3.71	3.2	2.43	1.54	1.63	0.98	0.22	1.4	2.62	3.64	3.36	2.99	1.72	1.35	0.9	0.94	0.07	2.32	3.1	3.54	2.68	1.8	1.14	0.55	-0.01	-0.23	0.38	1.15	2.83	3.7	3.33	2.6	1.26	0.55	0.28	0.19	0.48	1.29	2.65	3.26	3.59	3.21	2.38	1.42	0.96	0.85	0.25	1.14	2.26	2.64	2.16	2.19	1.63	1.3	0.89	0.94	0.28	1.12	2.24	2.66	2.4	2.1	0.89	0.58	0.28	0.27
GENE4395X	YMR031C	 || 	1	-0.03	1.26	1.85	1.74	1.81	1.63	0.9	0.75	0.61	0.7	-0.23	1.11	1.39	1.63	1.39	1.5	1.03	0.68	0.96	0.13	0.07	1.22	1.37	1.56	1.3	0.77	0.28	-0.32	-0.5	-1.03	0.03	0.81	1.34	1.81	1.49	0.99	0.34	0.17	-0.36	-0.53	-0.11	0.75	1.3	1.69	1.62	1.65	0.87	0.78	0.17	-0.04	-0.22	0.61	1.34	1.51	1.38	0.95	0.57	0.33	0.29	0.12	-0.42	1.05	1.34	1.46	0.94	0.72	0.23	0.28	-0.04	-0.25
GENE118X	YAL061W	 || 	1	-1.27	1.43	2.65	2.71	2.5	1.91	0.46	0.43	0.22	-0.13	-1.17	0.56	2.05	2.58	2.52	2.6	2.11	1.69	0.76	0.39	-0.86	1.68	2.58	2.74	2.5	2.12	1.12	0.2	-0.03	-0.51	-1.13	0.37	2.21	2.43	2.42	2.01	0.91	-0.36	-0.35	-0.77	-0.81	0.9	2.62	3.01	2.59	2.84	1.73	1.23	0.31	0.2	-0.95	0.33	1.97	2.21	1.92	1.95	1.56	0.89	0.62	0.38	-1.3	0.76	2.2	1.82	1.41	1.32	0.27	0.31	0.12	-0.17
GENE1469X	YMR261C	 || TPS3|	1	0.17	1.54	2.18	2.17	2.02	1.42	0.73	0.76	0.66	0.93	0.56	1.14	1.61	1.51	1.4	1.74	1.52	1.61	1.35	0.66	0.32	1.31	1.57	1.56	1.57	1.08	0.91	0.58	0.31	0.34	0.31	0.93	1.33	1.56	1.47	1.44	0.97	0.7	0.28	0.41	0.67	0.86	1.48	1.7	1.71	1.84	1.38	1.34	0.83	0.69	0.2	0.8	1.49	1.38	1.62	1.3	1.03	0.75	0.57	0.55	0.28	1.28	1.47	1.64	1.33	1.42	0.98	1.08	0.78	0.89
GENE4774X	YAL034C	 || FUN19|	1	-0.39	0.47	1.66	1.81	1.29	1.05	0.22	0.67	0.48	0.77	-0.27	0.34	1.16	1.17	0.66	0.47	0.43	0.46	0.48	0.35	-0.52	0.35	0.9	0.73	0.54	0.23	0.13	-0.03	-0.04	-0.17	-0.31	0.14	0.99	0.79	0.82	0.5	-0.05	-0.07	-0.23	-0.33	-0.34	0.24	0.88	1.41	1.05	0.84	0.35	0.5	0.21	0.02	0.03	0	1.02	0.84	0.72	0.42	0.19	0.15	0.01	-0.02	-0.46	0.16	0.93	0.95	0.45	0.36	0.02	0.29	0.22	0.03
GENE4544X	YFR003C	 || YPI1|	1	-0.1	1.02	1.29	1.78	1.52	1.01	0.98	0.59	0.81	0.34	0.6	0.78	0.99	1.29	1.41	1.19	0.83	0.62	0.21	0.63	0.11	0.78	1.01	1.18	1.08	0.64	0.5	0.4	0.17	0.07	0.18	0.82	1.14	1.64	1.24	0.9	0.6	0.64	0.4	0.28	0.03	0.44	0.74	1.3	1.17	1.11	0.69	0.55	0.26	0.35	0.17	0.59	0.84	0.87	0.74	0.69	0.48	0.52	0.4	0.39	-0.2	0.59	0.77	1.06	0.78	0.78	0.4	0.41	0.03	0.26
GENE2245X	YDR435C	 || PPM1|	1	0.08	0.85	1.18	1.23	1.32	0.78	0.74	0.68	0.63	0.51	-0.28	0.55	0.77	0.82	0.87	0.85	0.65	0.54	0.41	-0.23	0.09	0.44	0.71	0.72	0.64	0.16	0.05	-0.04	-0.08	-0.29	-0.09	0.28	0.58	0.84	0.59	0.54	0.2	0.21	-0.12	-0.11	0.04	0.13	0.42	0.81	0.79	0.73	0.39	0.31	0.08	0.03	-0.26	0.28	0.51	0.41	0.76	0.55	0.39	0.26	0.24	0.23	-0.3	0.54	0.58	0.6	0.59	0.19	0.02	0.33	-0.05	-0.26
GENE4503X	YLR070C	 || XYL2|	1	-0.42	0.23	0.53	0.71	1.08	0.92	0.73	0.43	0.29		0.04	0.35	0.67	0.73	1.16	0.95	0.63	0.09	0.6	0.28	0.02	-0.03	0.55	0.67	0.76	0.35	0.34	0.09	0.02	-0.09	0.11	0.03	0.51	0.63	0.82	0.45	0.33	-0.08	-0.02	-0.24	-0.43	-0.24	0.2	0.48	0.47	0.69	0.41	0.15	0.28	-0.04	-0.09	0.11	0.41	0.17	0.67	0.63	0.44	0.28	0.4	0.29	-0.5	-0.21	0.25	0.41	0.42	-0.01	-0.02	-0.16	-0.12	-0.58
GENE5331X	YOR228C	 || 	1	-0.11	0.57	0.67	1.06	1.39	1.14	0.75	0.36	0.31	0.12	0.32	0.2	0.75	0.77	1.22	0.8	0.57	0.53	0.47	0.37	-0.27	0.34	0.8	0.88	0.74	0.23	0.11	0.1	-0.25	-0.2	-0.49	0.54	0.57	1.13	0.84	0.53	0.3	0.04	-0.15	-0.43	-0.67	-0.26	0.29	0.72	0.71	0.87	0.55	0.28	0.18	-0.05	-0.38	0.04	0.57	0.7	0.89	0.79	0.41	0.4	0.38	0.21	-0.52	-0.13	0.26	0.45	0.51	0.27	0	-0.08	-0.16	-0.69
GENE3238X	YGR236C	 || SPG1|	1	-0.41	1.57	2.86	2.83	3.22	2.51	0.77	0.06	0.1		-0.41	0.56	1.84	2.25	2.27	2.09	0.57				-0.18	0.24	1.37	1.62	1.36	0.54	0.09	0.1	0.17	0.28	-0.6	0.03	1.59	2.73	2.52	1.73	0.64	-0.19	0.02	-0.37	-0.6	-0.05	1.14	1.98	2.7	2.53	1.34	0.43	-0.14	-0.16		0.2	1.18	1.94	1.53	1.49	0.75	0.6	0.58	0.29	-0.84	-0.18	1.08	1.37	1.12	0.33	-0.4	0	-0.11	
GENE4800X	YJL137C	 || GLG2|	1	-0.93	0.11	0.96	1.75	1.82	1.35	0.85	0.8	0.73	0.57	-0.61	-0.14	0.9	1.33	1.45	0.73	0.34	0.3	0.29		-0.32	0.16	0.7	1.27	0.75	0.15	0.07	0.2	0.08	0.23	-0.66	-0.03	0.69	1.41	1.29	0.73	0.02	-0.26	0.11	0.24	-0.68	-0.28	0.52	1.08	1.29	0.74	0.18	0.12	0.09	0.08	-0.06	0.11	0.75	1.33	1.56	0.88	0.38	0.22	0.24	0.29	-0.48	-0.1	0.65	1.05	0.76	0.25	-0.39	-0.35	-0.08	-0.08
GENE2313X	YLR164W	 || 	1	-0.94	0.33	1.33	1.74	1.91	1.46	1.07	0.9	0.97	0.57	0.01	0.43	1.26	1.48	1.74	1.32	0.82	0.86	1.11	0.86	-0.16	0.12	0.84	1.13	1.03	0.53	0.38	0.54	0.49	0.37	-0.22	0.1	1.01	1.78	1.45	1.15	0.7	0.59	0.49	0.3	-0.55	-0.43	0.85	1.41	1.6	1.45	0.76	0.83	0.7	0.64	-0.18	0.25	1.04	1.35	1.26	1.24	0.99	0.91	1.22	0.83	-0.48	-0.09	0.77	0.96	0.79	0.54	0.16	0.31	0.3	0.11
GENE913X	YGR288W	 || MAL13|	1	-0.25	0.71	1.4	1.18	1.6	1.33	0.35	0.33	0.44	0.48	-0.13	0.56	0.62	0.84	1.1	1.47	0.85	0.55	0.8	0.55	-0.24	0.25	0.55	0.84	0.78	0.51	0.36	0.26	0.35	0.34	-0.34	0.11	0.53	0.78	0.9	0.86	0.11	0.21	-0.16	0.19	-0.51	-0.1	0.39	0.69	1.13	1.24	0.49	0.16	0.08	0.08	-0.43	0.09	0.61	0.71	1.29	0.91	0.71	0.46	0.49	0.43	-0.68	0.14	0.59	0.66	1.03	0.73	0.17	-0.12	0.34	-0.17
GENE1227X	YLR392C	 || 	1	-0.14	0.5	1.04	1.14	1.36	1.22	0.19	0.24	0.18	0.74	-0.05	0.26	0.76	0.49	0.96	1.05	0.62	0.4	0.29	0.12	-0.17	0.26	0.49	0.76	1.08	0.4	0.27	0.2	0.29	0.15	-0.19	0.27	0.52	0.67	1.23	0.93	0.2	0.03	0.12	0.25	-0.39	0.08	0.5	0.55	1.09	1.29	0.43	0.18	0.08	-0.06	-0.48	-0.01	0.61	0.54	1.07	0.85	0.45	0.16	0.11	0.14	-0.45	0.34	0.56	0.81	1.16	0.89	0.23	0.04	0.24	-0.02
GENE5417X	YOR250C	 || CLP1|	1	0.14	0.22	0.6	1.01	1.22	1.07	0.47	0.35	0.11	0.25	-0.22	0.4	0.73	0.64	0.92	0.8	0.6	0.53	0.17	-0.07	0.07	0.29	0.32	0.7	0.97	0.5	0.11	0.16	0.1	0.05	0.13	0.02	0.35	0.63	0.85	0.71	0.47	0.15	-0.1	-0.04	-0.15	0.11	0.31	0.91	0.68	0.85	0.45	0.4	0.17	-0.04	0.06	0.24	0.36	0.5	0.51	0.64	0.42	0.26	0.09	0.13	0.14	0.18	0.37	0.59	0.83	0.8	0.53	0.27	0.28	-0.07
GENE1628X	YHR017W	 || YSC83|	1	-0.12	0.65	1.12	1.17	1.72	1.84	0.58	0.35	0.1	0.34	0.08	0.05	1.2	0.89	1.22	0.96	-0.24	0.17	0.02	0.13	-0.21	0.25	0.28	0.63	0.91	0.32	-0.04	-0.48	-0.37	-0.49	-0.43	0.03	0.23	0.78	1.21	1.1	0.09	-0.55	-0.61	-0.55	-0.33	0.22	0.49	0.93	1.34	1.79	1.23	0.92	0.17	-0.14	-0.36	0.09	0.57	0.59	0.68	0.72	-0.07	-0.41	-0.51	-0.38	-0.55	0.12	0.46	0.7	1.03	0.79	0.03	-0.31	-0.3	-0.43
GENE3830X	YDR018C	 || 	1	-0.34	0.09	0.62	0.91	0.92	1.04	0.19	0.18	-0.13	-0.26	-0.33	-0.17	0.56	0.67	0.52	0.77	0.46	-0.27	-0.19	-0.01	-0.31	0.14	0.61	0.64	0.5	0.35	0.14	-0.25	-0.41	-0.35	-0.26	-0.11	0.29	0.36	0.5	0.39	-0.21	-0.43	-0.65	-0.47	-0.37	-0.05	0.16	0.52	0.72	0.83	0.37	0.08	-0.38	-0.41	-0.41	-0.13	0.27	0.09	0.11	0.19	0.01	-0.32	-0.5	-0.58	-0.26	0.06	0.32	0.47	0.43	0.21	-0.08	-0.42	-0.25	-0.72
GENE3162X	YNL156C	 || 	1	0.74	0.9	1.54	1.48	1.96	1.81	1.26	1.04	1.14	1.22	0.88	0.78	1.43	1.45	1.54	1.6	1.46	0.89	1.02	1.03	0.65	0.85	1.28	1.49	1.42	1.15	0.84	0.72	0.53	0.27	0.61	0.95	1.27	1.57	1.33	1.44	0.94	0.87	0.74	0.64	0.46	0.68	1.03	1.44	1.3	1.5	0.97	0.93	0.61	0.68	0.47	0.76	1.06	0.91	1.05	1.07	0.93	0.7	0.57	0.74	0.58	0.86	1.04	1.19	1.15	1.22	0.93	0.76	0.71	0.69
GENE1072X	YPL247C	 || 	1	0	1.45	2.13	1.79	1.59	1.52	0.95	0.47	0.65			0.76	1.12	1.9		0.91						1.45	1.96	1.59		0.81	0.01	0.22		-0.25	0.86	0.79	1.64	1.81	1.62	1.09	0.64				-0.15	0.72	1.65	1.67	1.89	1.69	1.06	0.59	0.46			0.47	1.55	1.78		1.16	0.74	0.87		0.67	0.41	0.95	1.6	1.67	1.24	0.7	0.29	0.12	-0.07	
GENE1311X	YLR177W	 || 	1	-0.18	1.76	1.94	1.69	0.55	0.9	0.38	0.13	0.17	-0.05	-0.4	1.1	1.62	1.22	0.44	0.43	0.4	0.27	0.04	-0.57	-0.28	1.85	1.82	0.72	0.65	0.28	-0.04	-0.16	-0.22	-0.37	-0.26	1.25	1.78	1.43	0.61	0.78	0.16	-0.18	-0.37	-0.35	-0.57	1.11	1.86	1.62	1.07	1.08	0.52	0.7	0.28	-0.25	-0.52	0.67	1.65	1.21	0.65	0.64	0.39	0.3	0.03	-0.15	-0.78	1.29	1.85	0.93	0.49	0.86	0.21	0.55	-0.1	-0.13
GENE1034X	YJR115W	 || 	1	-0.59	1.26	1.68	1.67	0.65	0.08	-0.37	-0.49	-0.41	-0.74	-0.79	1.26	2.07	1.89	0.92	0.1	-0.2	-0.02	-0.39	-0.24	-0.38	2.13	2.61	1.63	0.75	0.12	-0.15	-0.13	-0.04	-0.09	-0.73	1.2	2.19	1.75	1.2	0.36	-0.16	-0.43	-0.38	-0.53	-0.78	1.2	2.35	2.17	1.59	1.23	0.25	-0.05	-0.05	-0.09	-0.56	0.74	1.81	1.46	0.58	0.36	0	0.04	0.15	-0.05	-0.61	1.72	2.31	1.61	0.63	0.11	-0.25	-0.29	-0.59	-0.6
GENE1383X	YNL194C	 || 	1	-0.84	1.95	2.25	2.35	0.94	0.7	0.01	-0.04	0.11			1.23	2.21	2.09	1.26	0.94	0.84	0.83	0.67		-0.34	1.68	2.27	1.21	0.68	0.19	0.07	0.05	-0.09	-0.1	-0.4	0.7	1.62	1.03	1	0.59	0.06	-0.38	-0.17	-0.31	-0.88	0.64	2.08	2.23	1.59	1.01	0.39	0.26	0.18	-0.14	-0.44	0.87	2.1	1.65	1.31	0.75	0.52	0.72	0.61	0.29	-0.9	1.01	2.08	1.61	0.75	0.08	-0.02	-0.09	-0.03	-0.26
GENE1253X	YOR100C	 || CRC1|	1	-1.28	0.63	0.9	1.22	0.48	-0.02	-0.49	-0.07	-0.45	-1	-0.87	0.33	0.32	0.52	0.27	-0.25	-0.48	-0.36	-0.33	-0.52	-1.02	0.73	0.97	0.92	0.34	-0.34	-0.33	-0.2	-0.32	-0.34	-1.26	0.13	0.98	0.85	0.6	0.03	-0.6	-0.36	-0.53	-0.72	-1.36	-0.21	0.42	0.47	0.4	0.05	-0.28	-0.7	-0.43	-0.75	-1.26	0.17	0.48	0.16	0.11	-0.07	-0.33	-0.39	-0.33	-0.64	-1.17	0.54	0.93	1	0.34	-0.29	-0.53	-0.42	-0.47	-1.17
GENE1823X	YLR267W	 || 	1	-1.07	1.82	2.51	1.99	1.97	0.94	-0.11	0.11	0.31	0.42	-0.35	1.3	2.06	1.65	1.26	1.14	0.6	1.3	0.97	0.63	0.09	1.48	1.89	2.34	1.71	1.02	0.79	0.54	0.8	1.03	0.12	1.69	2.25	2.18	1.97	1.3	0.29	0.18	0.34	0.76	-0.54	1.33	1.88	2.19	2.08	1.54	0.56	0.41	0.13	0.16	-0.46	1.53	2.27	1.93	1.85	1.1	0.53	0.3	0.27	0.34	-0.46	2.43	2.67	2.61	1.95	0.96	0.12	-0.07	0.22	0.32
GENE5183X	YGR052W	 || 	1	-0.96	1.29	2.04	1.46	2.14	0.72	-0.67	-0.35	-0.32		-0.28	1.39	1.98	1.83	1.8	1.79	0.64		0.47		-0.37	1.89	1.68	1.42	1.75	0.39	-0.06	-0.16	-0.28	-0.08	-0.62	0.51	1.51	1.16	1.23	0.32	-0.31	-0.52		-0.42	-0.94	1.12	2.38	2.38	2.35	2.35	0.39	-0.19	-0.5	-0.33	-0.89	0.98	2.32	1.52	1.62	1.51	0.82	0.28	-0.68	0.12	-0.88	1.71	2.55	1.59	1.49	0.2	-0.45	-0.63	-0.18	
GENE4472X	YAR035W	 || YAT1|	1	-1.74	-0.22	1.35	1.42	0.84	0.54	-0.46	-0.01	-0.61	-0.9	-1	0.43	0.35	0.38	0.26	0.27	-0.12	-0.05	-0.05	-0.12	-0.97	0.33	0.84	1.04	0.56	0.52	0.23	-0.11	0.01	0.08	-1.36	-0.11	0.62	0.35	0.66	0.25	-0.45	-0.89	-0.88	-0.84	-1.19	-0.38	0.02	0.08	-0.07	0.11	-0.2	-0.47	-0.46	-0.43	-0.89	-0.34	0.24	0.52	0.39	-0.02	-0.19	-0.64	-0.56	-0.42	-1.1	0.4	1.03	1.02	0.76	0.3	-0.35	-0.14	-0.34	-0.26
GENE4858X	YER024W	 || YAT2|	1	-1.2	0.74	2.67	2.08	2.05	1.84	0.47	-0.04	-0.07	0.01	-0.85	0.68	1.14	1.35	0.85	0.69	0.03		-0.11		-0.37	1.4	2.13	2.53	2.25	2.02	1.53	0.83	1.15	1.03	-0.71	0.7	1.74	1.98	2.11	1.69	1.06	0.39	0.03	0.63	-0.79	0.84	1.4	1.35	1.64	1.67	1.21	0.71	0.32	0.23	-0.36	1.11	1.89	2.07	1.75	1.35	0.73	0.18	0.6	-0.31	-0.67	1.58	2.09	2.25	2.23	2.12	0.86	0.35	0.34	0.35
GENE2163X	YER065C	 || ICL1|	1	-0.36	3.26	4.12	4.33	4.04	3.61	2.68	1.95	1.34	0.96	-0.89	2.67	3.03	3.22	3.05	2.33	1.97	0.71	0.36	0.29	-0.48	3.06	3.24	3.64	3.26	2.7	2.13	1.46	1.42	1.2	-0.47	2.74	3.63	3.63	3.38	2.79	2.11	1.41	0.98	0.91	-0.75	1.96	2.87	2.96	2.49	2.08	1.03	0.5	0.09	-0.06	-0.69	2.99	3.76	3.57	3.28	2.95	2.21	1.48	0.81	0.35	-1	3.25	3.8	3.49	2.74	2.24	1.08	0.66	0.18	0.17
GENE5436X	YGR243W	 || 	1	-0.9	1.31	1.85	1.63	1.2	0.94	0.77	0.65	0.92	0.88	-1.12	0.65	0.98	1.01	0.3	0.2	-0.04	-0.03	-0.39	0.1	-1.24	1.2	1.37	1.21	0.83	0.42	0.48	0.87	0.91	0.51	-1.23	0.91	1.29	1.44	0.87	0.47	0.09	0.31	0.43	0.6	-1.7	0.88	1.71	1.48	1.08	0.57	-0.21	-0.23	-0.1	-0.02	-1.54	0.73	1.39	1.18	0.17	0.35	-0.01	-0.06	-0.02	0.07	-1.82	1.04	1.34	0.93	0.18	-0.07	-0.74	-0.3	-0.3	0.19
GENE770X	YKL217W	 || JEN1|	1	-2.43	1.73	2.97	2.76	2.42	1.64	0.65	0.49	1.01	1.61	-2.29	0.73	1.82	1.75	1.31	0.67	0.03	0.3	0.07	0.44	-1.75	1.5	2.63	2.19	1.79	0.96	0.42	0.68	1.18	1.15	-1.71	0.98	2.24	2.57	2.25	1.49	0.7	0.47	0.42	0.97	-2.48	-0.42	1.19	1.44	1.11	0.68	-0.18	-0.33	-0.4	-0.26	-1.63	0.69	2.03	2.02	1.62	0.87	0.08	-0.04	-0.03	0.28	-2.33	1.21	2.03	2.06	1.23	0.58	-0.41	-0.5	-0.35	-0.17
GENE1697X	YLR152C	 || 	1	-0.9	1.19	1.81	1.92	1.19	0.64	0.34	0.68	0.28			0.16	1.09	0.83	0.1	0.67		-0.25			-0.01	1.14	2	1.49	1.26	1.15	1.21	0.96	0.75	0.45	-0.77	1.14	1.75	1.9	1.33	0.69	0.62	0.77		0.58	-1.17	0.13	1.13	0.96	0.68	0.09	-0.25		-0.06			0.58	1.54	1.18		0.14	0.17	0.46	0.46	0.1	-0.6	1.12	1.95	1.58	0.86	0.16	-0.24	0.1	0.11	
GENE822X	YDL079C	 || MRK1|	1	-1.73	-0.17	0.88	0.82	0.05	0.29	-0.27	0.05	-0.22	0.06	-2.23	-0.23	0.44	0.64	0.04	0.01	-0.22	-0.12	-0.53	-0.35	-1.32	0.37	0.67	0.31	-0.08	-0.4	-0.64	-0.29	-0.67	-0.46	-1.66	-0.47	0.79	0.67	0.12	0.17	-0.05	-0.15	-0.5	-0.45	-1.6	-0.38	0.66	0.93	0.49	0.44	-0.24	0.01	-0.22	-0.13		-0.58	0.82	0.33	0.1	0.08	-0.21	-0.03	-0.55	-0.32	-1.76	-0.2	1	0.58	0.07	0.25	-0.34	-0.02	-0.14	-0.2
GENE5388X	YPL230W	 || 	1	-0.62	0.53	1.6	1.94	1.02	1.1	1.31	1.05	0.95	0.97	-0.28	0.99	1.49	1.48	1.17	1.16	1.22	1.5	1.02	0.86	-0.4	1.14	1.68	0.92	0.76	0.65	0.61	0.39	0.22	-0.24	-0.21	0.61	1.27	1.16	0.78	1.02	1.01	0.63	0.05	-0.04	-0.74	0.44	1.37	1.45	1.11	1.05	1.07	1.07	0.59	0.27	-0.56	0.31	1.36	1.11	0.62	0.75	0.99	0.9	0.51	0.55	-0.55	0.56	1.47	1.19	0.57	1.13	0.74	0.9	0.57	0.39
GENE3518X	YKR011C	 || |TOS5	1	0.02	0.83	1.25	1.26	1.13	1.06	0.6	0.49	0.32	0.51	0.37	0.78	1.29	1.28	1.18	0.97	0.75	0.81	0.19	0.41	0.22	0.87	0.72	1	0.84	0.59	0.47	0.53	0.41	0.42	0.17	0.53	1.06	1.11	0.91	0.7	0.42	0.44	0.52	0.52	-0.16	0.33	0.8	1.25	1.04	0.9	0.42	0.14	0.17	0.41	0.08	0.48	1.07	0.82	0.75	0.58	0.34	0.17	0	0.21	0.12	0.35	0.84	0.96	0.62	0.58	0.47	0.6	0.59	0.6
GENE5688X	YOL013C	 || HRD1|DER3	1	0.06	0.7	1.11	1.52	1.29	1.11	0.65	0.32	0.12	0.21	0.09	0.47	0.8	1.22	1.03	0.47	0.02	0.18	-0.25	-0.09	-0.21	0.23	1.05	0.77	0.22	0.18	0.12	0.07	-0.04	0.03	-0.12	0.22	0.75	0.97	0.53	0.31	0.05	-0.01	0.01	-0.07	0.1	0.12	0.59	0.79	0.7	0.54	0.36	0.1	0.12	0.05	0.13	0.38	0.82	0.66	0.83	0.66	0.35	0.5	0.32	0.23	-0.2	0.3	0.5	0.87	0.46	0.57	0.08	-0.06	-0.07	-0.08
GENE2137X	YBR214W	 || SDS24|	1	0.24	1.24	1.99	2.68	1.94	1.74	1.31	1.52	1.64	1.99	-0.09	0.95	1.87	1.73	1.63	1.16	1.07	1.17	1.49	1.24	-0.01	1.05	1.41	1.61	1.44	1.09	1.01	0.97	1.04	0.64	0.19	0.95	1.46	1.54	1.39	1.06	0.8	0.78	0.65	0.9	0.29	0.88	1.7	2.11	1.93	1.81	1.38	1.55	1.37	1.36	0.11	0.95	1.76	1.51	1.51	1.12	0.68	0.69	0.65	0.76	-0.31	0.87	1.67	1.62	1.03	1.01	0.55	0.84	0.87	0.95
GENE2197X	YDL222C	 || FMP45|	1	-1.07	1.53	2.84	2.37	1.27	1.69	1.04	1.52	1.27	1.57	-1.02	0.69	1.97	1.96	0.05	1.14	0.93	1.01	1.13	0.82	-0.91	0.6	2.24	0.9	0.63	0.58	0.48	0.02	-0.12	-0.14	-1.22	-0.28	1.53	0.81	0.83	0.66	0.18	-0.3	-0.29	-0.48	-1.18	-0.13	2.02	2.35	1.42	1.13	0.5	0.45	0.34	0.46	-0.6	0.59	2.4	1.92	1.11	0.9	0.67	0.89	0.95	1.14	-1.17	0.6	2.32	1.14	0.33	0.26	-0.13	-0.11	-0.14	-0.3
GENE2269X	YOR292C	 || 	1	0.19	1.04	1.65	1.27	1.24	0.93	0.63	0.8	0.54	0.63	0.22	0.57	1.45	1.23	0.87	1.25	0.97	0.6	0.8		-0.09	0.31	1.12	0.67	0.56	0.36	0.43	0.44	0.34	0.13	-0.17	0.42	1.1	1.1	0.7	0.49	0.41	0.62	0.62	0.47	-0.49	0.24	0.87	1.16	0.73	0.53	0.41	0.42	0.44	0.36	0.2	0.36	1.2	1.04	0.72	0.65	0.49	0.51	0.59	0.69	-0.74	0.37	1.04	0.97	0.4	0.26	0.39	0.57	0.37	0.11
GENE1242X	YPR091C	 || 	1	-0.1	0.48	1.12	0.95	1.09	0.96	0.49	0.51	0.31	0.49	0.4	0.42	1.01	0.87	0.93	1.12	0.83	1.08	1.09	0.79	0.01	0.52	0.87	0.77	0.79	0.54	0.45	-0.11	0.02	0.01	-0.23	0.21	0.57	0.88	0.74	0.47	0.34	0.16	-0.15	-0.14	-0.05	0.26	0.56	0.74	0.76	1.16	0.75	0.74	0.29	0.34	-0.03	0.41	0.77	0.62	0.78	0.74	0.68	0.26	0.47	0.25	-0.34	0.29	0.74	0.69	0.57	0.38	0.19	0.03	0.06	-0.19
GENE1977X	YPL100W	 || ATG21|HSV1|MAI1	1	-0.17	0.64	1.06	1.03	0.8	0.5	0.18	0.11	0.38	0.28	0.11	0.27	1.06	0.63	0.72	0.64	0.84	0.85	0.88	0.19	-0.24	0.37	0.28	0.43	0.27	0.04	0.18	0.05	0.01	-0.13	-0.38	0.23	0.47	0.51	0.11	0.11	0.13	0.02	-0.14	0.05	-0.34	0.12	0.38	0.61	0.42	0.53	0.2	0.3	-0.04	-0.07	-0.19	0.22	0.44	0.46	0.4	0.4	0.25	0.14	-0.01	0.13	-0.57	0.16	0.3	0.39	0.26	-0.04	0.11	-0.16	0.08	-0.22
GENE5558X	YIL135C	 || VHS2|	1	-0.51	0.33	0.5	0.64	0.53	0.24	-0.04	-0.12	-0.41	-0.43	-0.56	-0.08	0.55	0.03	0.37	0.21	0.22	0.34	0.36	0.19	-0.7	-0.17	0.17	-0.04	-0.3	-0.34	-0.27	-0.52	-0.62	-0.54	-1.16	-0.75	-0.19	-0.33	-0.37	-0.45	-0.78	-1	-0.96	-1.01	-0.6	-0.59	-0.04	0.12	0.27	0.27	-0.1	-0.1	-0.52	-0.27	-0.71	-0.57	-0.25	0.03	-0.11	-0.31	-0.29	-0.43	-0.53	-0.6	-0.77	-0.42	0	0.24	0.05	-0.23	-0.3	-0.45	-0.27	-0.71
GENE1085X	YDR505C	 || PSP1|GIN5	1	0.19	0.79	1.32	1.37	1.15	0.91	0.76	0.51	0.61	0.63	0.43	0.8	0.92	0.76	0.61	0.62	0.65	0.9	0.83	0.4	0.04	0.63	0.88	0.83	0.28	0.39	0.21	0.14	0.33	0.12	-0.5	-0.05	0.62	0.77	0.47	0.36	0.06	0.06	-0.01	0.08	-0.07	0.22	0.63	0.71	0.97	0.8	0.64	0.39	0.01	0.24	-0.08	0.36	0.72	0.61	0.86	0.63	0.66	0.17	0.06	0.19	0.06	0.55	0.81	1.02	0.46	0.52	0.19	0.16	0.26	0.22
GENE3280X	YBL054W	 || 	1	-0.12	0.69	1.26	1.08	0.97	0.8	0.26	0.48	0.54	0.8	0.25	0.5	0.97	0.68	0.46	0.77	0.56	0.46	0.98	0.48	0.07	0.37	0.73	0.53	0.56	0.31	0.51	0.25	0.11	-0.11	-0.01	0.16	0.49	0.5	0.48	0.43	0.28	0.27	-0.08	0.07	0.21	0.22	0.63	0.74	0.76	0.81	0.57	0.57	0.37	0.38	-0.15	0.26	0.62	0.43	0.6	0.36	0.34	0.18	0.02	0.12	0.03	0.47	0.68	0.64	0.45	0.33	0.21	0.45	0.41	0.19
GENE4567X	YDR393W	 || SHE9|MDM33	1	-0.29	0.23	0.6	0.83	0.91	0.72	0.28	0.36	0.56	0.6	-0.03	0.02	0.6	0.36	0.46	0.7	0.09	0.19	0.57	0.18	-0.43	0.07	0.09	0.35	0.2	0.02	0.16	0.07	0.06	-0.15	-0.54	-0.3	0.03	0.35	0.04	0.17	-0.11	-0.06	-0.35	-0.04	-0.74	-0.52	-0.16	0.15	0.25	0.26	0.12	0.08	-0.09	0	-0.55	-0.25	0.13	0.03	0.1	0.11	0.04	-0.1	-0.15	0.1	-0.64	-0.08	0.04	0.26	0.27	-0.02	-0.18	-0.07	0.08	-0.12
GENE3872X	YDL091C	 || UBX3|	1	-0.71	0.24	0.42	0.81	0.71	0.48	0.31	0.29	0.2	0.44	-0.5	-0.02	0.46	0.36	0.52	0.54	0.4	0.33	0.11	0.01	-0.73	-0.02	0.03	0.54	-0.08	-0.03	0	0.02	-0.17	-0.13	-0.77	-0.69	-0.1	0.34	-0.01	-0.08	-0.5	-0.61	-0.27	-0.29	-0.45	-0.42	-0.1	0.31	0.44	0.37	-0.07	0.11	-0.15	-0.08	-0.58	-0.53	-0.19	0	0.29	0.04	-0.13	-0.17	-0.14	-0.23	-0.65	-0.35	-0.07	0.23	0.14	-0.05	-0.11	-0.15	-0.13	-0.61
GENE4791X	YDR329C	 || PEX3|PAS3	1	-0.66	0.21	0.9	1.03	0.84	0.31	-0.21	-0.14	0.18	0.17	-0.13	0.21	0.36	0.16	0.42	0.75	0.24	-0.24	0.33		-0.42	-0.23	0.23	0.18	0	-0.41	-0.1	-0.36	-0.09	-0.21	-0.96	-0.49	-0.17	-0.1	0.02	-0.25	-0.51	-0.55	-0.53	-0.76	-0.88	-0.67	-0.09	-0.22	0.22	0.06	0.03	-0.32	-0.19	-0.23		-0.61	-0.17	-0.01	-0.08	-0.21	-0.4	-0.01	-0.28	-0.3	-0.82	-0.33	0.03	0.16	0.24	-0.32	-0.22	-0.31	-0.01	-0.15
GENE2417X	YOR245C	 || DGA1|	1	-0.09	0.7	0.71	1.17	0.81	0.48	0.45	0.32	0.49	0.38	0.08	0.38	0.4	0.28	0.38	0.42	0.46	0.43	0.1	0.51	-0.31	0.29	0.56	0.08	0.39	0.09	0.12	0.06	0.02	-0.11	-0.3	0	0.17	0.64	0.34	0.35	-0.01	0	-0.06	-0.03	-0.2	-0.21	0.04	0.34	0.26	0.37	0.16	-0.03	0.01	0.16	-0.42	-0.11	0.29	0.14	0.29	0.11	0.01	-0.01	0.09	0	-0.38	0.23	0.32	0.48	0.32	0.06	0.08	-0.12	0.03	-0.28
GENE782X	YNL215W	 || IES2|	1	0.01	0.23	0.6	0.57	0.73	0.6	-0.34	0.17	0.25	0.14	-0.12	0.08	0.23	0.21	0.25	0.72	0.27	0.37	0.26	0.22	-0.46	0.36	0.18	0.3	-0.14	-0.01	-0.08	0.03	-0.02	-0.32	-0.63	-0.35	0.17	0.27	0.09	-0.09	-0.46	-0.13	-0.89	-0.33	-0.47	-0.43	-0.37	-0.15	0.21	0.39	0.12	-0.05	-0.31	-0.02	-0.6	-0.48	-0.17	-0.15	-0.1	-0.12	-0.12	-0.51	-0.43	-0.29	-0.45	-0.07	0.12	0.08	0.18	-0.24	-0.23	-0.49	-0.11	-0.71
GENE2226X	YMR219W	 || ESC1|	1	0.14	1.09	1.67	1.68	1.42	0.99	1.21	0.96	0.72	1.01	0.62	0.76	0.52	0.85	0.89	0.98	0.99	0.6	0.86	0.91	0	0.39	0.67	0.59	0.44	0.45	0.54	0.46	0.45	0.35	-0.09	-0.15	0.6	0.74	0.57	0.61	0.38	0.39	0.01	0.27	0.36	0.48	0.67	0.82	1.09	1.04	1.08	0.67	0.64	0.53	0.05	0.4	0.67	0.68	0.88	0.83	0.87	0.51	0.4	0.52	0.12	0.55	0.68	0.89	0.58	0.69	0.39	0.39	0.16	0.53
GENE5040X	YMR304W	 || UBP15|	1	-0.63	0.39	0.8	1.12	0.78	0.72	0.64	0.69	0.38	0.47	-0.46	0.1	-0.01	0.2	0.36	0.4	0.34	0.01	-0.04	-0.09	-0.8	0.07	0.25	0.39	-0.05	0.25	0.03	-0.13	-0.15	-0.34	-0.56	-0.39	-0.06	0.14	0.13	0.18	-0.15	-0.26	-0.33	-0.46	-0.09	-0.3	-0.08	0.06	0.35	0.37	0.42	0.27	0.02	0.06	-0.43	-0.23	-0.14	0.02	0.53	0.33	0.26	0.23	-0.01	0.03	-0.1	-0.08	0.23	0.48	0.21	0.33	-0.19	0.12	-0.39	-0.28
GENE2847X	YER054C	 || GIP2|	1	-1.41	-0.26	0.2	0.75	0.07	0.49	0.58	0.45	0.41	-0.38	-1.35	-0.58	-0.37	0.17	-0.54	-0.43	-0.04	-0.52	-0.9	-0.87	-1.46	-0.41	0.42	0.02	-0.66	-0.4	-0.62	-0.89	-1.22	-1.26	-1.18	-0.85	-0.13	0.1	-0.16	-0.21	-0.52	-0.87	-0.62	-1.19	-0.51	-0.24	0.2	0.32	0.51	0.24	0.13	0.09	-0.1	-0.39	-1.01	-0.88	-0.46	0	-0.23	-0.33	-0.06	0.01	-0.24	-0.33	-0.62	-0.41	0.06	0.23	-0.28	-0.24	-0.73	-0.37	-0.87	-0.83
GENE5692X	YDR202C	 || RAV2|	1	-0.83	-0.06	0.18	0.25	0.55	0.43	0.4	0.22	0.11	-0.43	-0.76	-0.39	-0.07	0.39	0.07	0.06	0.26	-0.02	-0.5	-0.26	-1.13	-0.24	0.14	0.15	-0.32	-0.21	-0.34	-0.52	-0.86	-0.85	-0.99	-0.75	-0.04	0.2	-0.02	0.03	-0.39	-0.55	-0.47	-0.84	-0.4	-0.17	-0.08	0.29	0.39	0.4	0.1	0.13	-0.36	-0.01	-0.77	-0.71	-0.36	-0.12	-0.26	-0.26	-0.28	-0.28	-0.41	-0.54	-0.58	-0.49	-0.12	0.17	-0.14	-0.05	-0.44	-0.13	-0.52	-0.51
GENE5082X	YJL070C	 || 	1	-0.43	0.3	0.79	0.7	0.51	0.54	0.56	0.77	0.27	0.46	-0.65	-0.03	0.59	0.39	0.19	0.61			0.04	-0.22	-0.33	0.27	0.6	0.49	0.27	0.33	0.21	0.04	-0.11	-0.36	-0.45	-0.2	0.4	0.61	0	0.15	-0.13	-0.31	-0.43	-0.43	-0.26	-0.01	0.24	0.44	0.76	0.55	0.44	0.46	0.15	0.06	-0.27	-0.22	0.22	0.21	0.2	0.21	0.23	0.09	-0.06	-0.13	-0.47	-0.16	0.24	0.56	0.35	0.24	-0.02	0.06	0.08	-0.16
GENE971X	YHR080C	 || 	1	-0.53	0.34	0.66	0.5	0.65	0.6	0.63	0.48	0.33	0.37	-0.26	0.26	0.31	0.37	0.37	0.89	0.76	-0.08	0.45	-0.23	-0.3	0.24	0.78	0.49	0.31	0.06	0.01	-0.22	-0.48	-0.25	-0.46	-0.22	0.3	0.55	0.44	0.22	-0.07	-0.44	-0.68	-0.46	-0.1	-0.17	0.17	0.33	0.65	0.84	0.76	0.36	0.1	0.06	-0.23	-0.31	0.32	0.13	0.52	0.55	0.4	0.34	0.25	0.04	-0.53	0.26	0.18	0.55	0.49	0.34	-0.01	0	-0.19	-0.43
GENE1049X	YMR086W	 || 	1	-0.44	0.57	0.95	0.88	0.69	0.74	0.72	0.76	0.31	0.48	-0.14	0.78	0.64	0.44	0.4	0.9	0.61	0.66	0.63	-0.15	-0.41	0.45	0.49	0.29	0.05	0.15	0.3	-0.03	-0.15	-0.37	-0.52	-0.13	0.28	0.18	0.27	0.4	-0.04	-0.14	-0.01	-0.28	-0.22	0.14	0.32	0.49	0.7	0.71	0.66	0.42	0.17	0.23	-0.45	0.06	0.37	0.28	0.64	0.45	0.57	0.16	-0.08	0.27	-0.53	0.12	0.44	0.46	0.36	0.39	0.19	0.27	0.21	0.12
GENE1828X	YKR096W	 || 	1	0.44	0.77	1.36	1.15	0.94	1.09	1.16	0.75	0.63	1.06	0.52	0.77	0.71	0.74	0.85	0.88	0.88	0.79	0.96	0.29	0.52	0.79	1.03	0.82	0.51	0.59	0.46	0.32	0.35	0.23	0.41	0.41	0.89	1.13	0.75	0.88	0.51	0.39	0.26	0.35	0.59	0.85	0.9	0.9	1.1	1.07	1.06	0.97	0.65	0.51	0.3	0.66	0.78	0.91	0.9	0.8	0.65	0.72	0.55	0.56	0.42	0.86	0.92	1.06	0.77	0.92	0.6	0.65	0.47	0.46
GENE718X	YER150W	 || SPI1|	1	-0.32	1.25	1.64	2.27	1.79	1.63	1.53	0.99	0.63	0.24	-0.33	0.97	2.13	2.73	2.29	2.29	1.35		-0.03	-0.33	-0.38	1.17	1.76	2.15	1.7	1.41	1.07	0.12	-0.04	-0.43	-0.71	0.58	1.99	2.81	2.35	2.04	1.55	0.99	0.23	-0.32	-0.37	0.47	2.06	2.42	2.6	2.67	2.23	1.75	1.12	0.94		0.27	1.86	2.07	1.59	1.88	1.76	1.57	1.21	0.93	-0.41	1.23	2.16	2.34	1.92	1.91	1.21	0.98	0.07	-0.17
GENE3991X	YDL230W	 || PTP1|	1	-0.13	0.52	1.1	1.25	1.15	0.89	0.39	0.44	0.3	-0.21	0.51	0.69	0.84	0.91	0.87	1.33	0.78	0.84	0.63	-0.02	0.18	0.5	0.9	0.88	0.83	0.51	0.42	0.13	-0.09	0	0.16	0.38	0.69	0.69	0.96	0.8	0.37	0.39	0.03	0.02	-0.05	0.15	0.59	0.78	0.66	0.95	0.67	0.58	0.31	0.36	0.13	0.25	0.49	0.62	0.53	0.59	0.59	0.41	0.26	0.13	0.24	0.36	0.61	0.56	0.7	0.65	0.43	0.56	0.33	-0.21
GENE276X	YDL089W	 || 	1	0.06	0.61	0.7	0.96	1.17	0.86	0.36	0.3	0.4	0.03	0.42	0.6	0.73	0.77	1.36	1.18	0.84	0.94	0.57	0.34	0.31	0.3	0.85	0.87	0.81	0.61	0.53	0.44	0.26	0.1	0.39	0.42	0.52	0.98	0.84	0.87	0.54	0.49	0.23	0.08	0.17	0.34	0.59	0.85	0.83	1.04	0.84	0.57	0.67	0.26	0.3	0.3	0.71	0.52	0.86	0.89	0.53	0.6	0.34	0.29	0.13	0.39	0.32	0.64	0.57	0.59	0.25	0.11	0.1	-0.1
GENE4712X	YDL193W	 || 	1	0.16	0.81	0.95	0.99	1.34	1.04	1.02	0.49	0.42	0.25	0.44	0.56	0.84	0.81	1.32	1.02	0.7	0.74	0.31	0.04	0.31	0.44	0.83	0.65	0.83	0.44	0.45	0.55	0.46	0.29	0.5	0.45	0.68	1.33	0.89	0.93	0.54	0.51	0.44	0.47	0.31	0.64	0.86	0.8	0.88	0.88	0.75	0.52	0.34	0.41	0.17	0.42	0.7	0.76	0.77	0.87	0.6	0.5	0.36	0.43	0.22	0.52	0.49	0.8	0.58	0.72	0.37	0.44	0.13	0.06
GENE5684X	YDL045C	 || FAD1|	1	-0.07	0.61	0.6	0.95	1.08	0.56	0.69	0.46	0.66		-0.26	0.5	0.38	0.5	0.92	0.55	0.32		0.07		-0.03	0.23	0.45	0.43	0.49	0.24	0.04	0.45	0.29	-0.06	0.07	0.03	0.6	0.74	0.45	0.4	0.23	0.32	0.28	0.4	-0.29	0.08	0.39	0.42	0.55	0.63	0.28	0.09	0.36	-0.04	0.12	0.17	0.32	0.51	0.41	0.35	0.25	0.23	-0.22	0.02	0.03	0.29	0.13	0.35	0.44	0.23	0.01	0.13	0.08	0.01
GENE3579X	YKL146W	 || AVT3|	1	-0.24	0.58	0.8	1.19	0.93	0.69	0.5	0.34	0.5	0.01	-0.04	0.67	0.5	0.51	0.72	0.49	0.41	0.17	0.02		-0.12	0.4	0.65	0.48	0.35	0.24	0.2	0.25	0.31	0.22	0.11	0.36	0.37	0.88	0.47	0.42	0.32	0.4	0.14	0.29	-0.3	0.26	0.58	0.38	0.4	0.18	0.08	-0.07	0.11	-0.16	-0.25	0.22	0.5	0.51	0.49	0.13	0.12	0.09	-0.1	-0.15	-0.24	0.16	0.31	0.35	0.35	0.24	0.11	0.35	0.15	-0.01
GENE3748X	YBR147W	 || 	1	-0.64	1.46	1.76	1.14	1.14	0.85	0.74	0.51	0.5		-0.3	0.83	0.96	0.94	0.98	0.17	0.75		0.91		-0.33	0.69	0.9	0.64	0.51	0.09	0.1	-0.02	0.13	-0.01	-0.6	0.34	0.87	0.71	0.41	0.2	-0.04	-0.29	-0.18	-0.32	0.27	0.99	1.16	0.97	0.93	0.81	0.47	0.42	0.3	-0.08	0.29	0.74	1.23	0.76	0.57	0.48	0.28	0.4	0.68	0.25	-0.41	1.03	1.19	0.53	0.47	0.06	0.09	0.08	0.18	-0.34
GENE3976X	YIL101C	 || XBP1|	1	-0.68	0.99	1.29	1.3	1.18	0.71	1.05	0.8	0.77	0.74	-0.18	1.15	0.95	0.63	0.4	0.33	0.42	0.77	0.39	0.72	-0.19	0.51	0.6	0.3	0.17	0.13	0.26	0.14	-0.02	-0.03	-0.5	0.04	0.33	0.12	0	0.02	-0.14	-0.2	-0.32	-0.49	-0.54	0.68	1.06	0.81	0.54	0.27	0.36	0.1	0.23	-0.08	-0.6	0.24	0.89	0.72	0.52	0.44	0.42	0.31	0.06	0	-0.64	0.6	1.06	0.43	0.06	0.21	-0.11	0.23	0.07	-0.04
GENE1691X	YOR178C	 || GAC1|	1	-0.48	0.92	1.1	0.83	0.33	0.72	0.36	0.23	0.22	0.4	-0.87	0.26	0.77	0.6	0	-0.43	-0.78	-0.05	-0.22	0	-1.16	0.75	0.37	-0.17	-0.13	-0.37	-0.3	-0.27	-0.3	-0.58	-1.08	-0.06	0.4	-0.13	-0.09	-0.15	-0.26	-0.32	0.03	-0.23	-0.91	0.52	1.04	0.68	0.51	0.4	0.26	0.26	0.07	-0.11	-0.98	0.42	1.13	0.38	0.67	0.1	-0.21	0.13	-0.14	0.04	-1.09	0.33	0.92	0.09	-0.16	-0.16	-0.19	0.01	-0.13	-0.07
GENE5119X	YER079W	 || 	1	-0.09	0.94	1.32	1.19	0.76	0.83	1.04	0.79	0.58	0.27	-0.2	0.45	0.74	1.17	0.28	-0.01	-0.02	-0.01	-0.2	0.14	-0.96	0.26	0.64	0.63	0.09	-0.01	-0.13	0.1	-0.08	-0.4	-1.08	-0.03	0.66	0.7	0.25	0.26	-0.27	-0.22	-0.03	-0.28	-0.38	0.62	1.13	1.41	0.98	0.86	0.56	0.56	0.47	0.42	-0.57	0.44	0.73	0.42	0.13	0.35	0.25	0.3	0.08	0.56	-0.9	0.38	0.8	0.48	0.08	0.21	-0.28	-0.09	-0.26	-0.23
GENE3910X	YDR216W	 || ADR1|	1	-0.68	1.08	1.67	1.28	0.92	0.68	0.45	0.74	1.12	1.62	-0.5	0.72	1.34	1.13	0.55	0.17	0.16	0.61	0.26	0.65	-0.47	0.56	0.99	0.53	0.07	0.08	0.32	0.43	0.61	0.39	-0.45	0.54	1	0.7	0.29	-0.26	-0.19	0.13	0.37	0.53	-0.35	0.6	1.48	1.4	0.95	0.6	0.27	0.32	0.35	0.45	-0.55	0.67	1.39	0.99	0.78	0.39	0.2	0.31	0.22	0.67	-0.61	0.95	1.38	1.19	0.25	-0.02	-0.1	0.05	0.32	0.59
GENE5187X	YAL031C	 || |FUN21	1	-0.82	0.68	1.15	1.47	0.71	0.3	-0.11	0.09	0.03	0.37		0.42	0.58	0.47	0.17	0.21	-0.23		-0.06	-0.42	-0.15	0.17	0.55	0.28	0.01	-0.3	0.04	-0.34	-0.02	0.09	-0.63	-0.08	0.15	0.01	0.12	-0.06	-0.1	-0.82		-0.32	-0.63	-0.03	0.5	0.62	0.68	0.75	0.37	0.36	0.3	0.23		-0.12	0.35	0.38	-0.11	-0.07	-0.15	-0.35	-0.21	-0.36	-0.72	0.09	0.6	0.47	0.29	0.03	0.04	-0.29	0.29	-0.12
GENE2138X	YLR219W	 || MSC3|	1	-0.51	-0.45	0.23	0.42	-0.05	0.04	-0.52	-0.14	-0.45	-0.02	-0.76	-0.25	-0.06	-0.06	-0.64	-0.46	-0.41	-0.33	-0.21	-0.23	-0.64	-0.4	-0.03	-0.2	-0.51	-0.45	-0.32	-0.63	-0.57	-0.63	-0.79	-0.8	-0.29	-0.81	-0.43	-0.65	-0.6	-0.94	-0.8	-1.1	-0.51	-0.23	-0.05	0.11	-0.08	-0.08	-0.28	-0.04	-0.19	-0.45	-0.83	-0.69	-0.35	-0.24	-0.28	-0.59	-0.69	-0.89	-0.81	-0.77	-0.68	-0.29	0.03	-0.07	-0.26	-0.52	-0.43	-0.24	-0.22	-0.31
GENE4558X	YDR122W	 || KIN1|	1	0.08	0.54	0.93	1.14	0.73	0.9	0.3	0.28	0.36	0.64	0.19	0.19	0.74	0.8	0.19	0.61	0.13	0.57	0.29	0.28	0.12	0.43	0.86	0.63	0.41	0.49	0.4	0.24	0.15	-0.02	0.04	0.09	0.52	0.45	0.35	0.33	0.1	0.12	-0.19	-0.02	0.2	0.14	0.68	0.72	0.75	0.84	0.42	0.59	0.36	0.38	-0.16	-0.14	0.33	0.35	0.36	0.29	0.12	0.12	0.1	0.07	-0.06	0.35	0.65	0.58	0.34	0.33	0.14	0.33	0.3	0.28
GENE5424X	YPR115W	 || 	1	0.28	0.64	0.9	1.06	0.9	1.03	0.54	0.48	0.73	1.12	-0.16	0.31	0.69	0.69	0.38	0.68	0.63	0.63	0.89	0.39	0.15	0.5	0.86	0.69	0.61	0.39	0.48	0.32	0.41	0.26	0.26	0.29	0.32	0.59	0.72	0.41	0.37	0.33	0.19	0.19	0.45	0.5	0.65	0.63	0.96	1	0.74	0.93	0.73	0.57	0.15	0.07	0.53	0.69	0.71	0.59	0.42	0.3	0.23	0.29	0.01	0.56	0.81	0.73	0.67	0.57	0.37	0.4	0.43	0.47
GENE1733X	YGL181W	 || GTS1|LSR1|FHT1	1	0.25	0.61	0.95	0.87	1.04	0.98	0.77	0.68	0.49	0.57	0.15	0.33	0.52	0.64	0.53	0.68	0.33	0.42	0.47	0.32	0.17	0.23	0.4	0.61	0.35	0.15	0.16	0.06	0.07	0.01	0.12	0.18	0.33	0.19	0.66	0.26	-0.01	-0.09	-0.28	-0.13	0.2	0.19	0.42	0.78	0.64	0.86	0.38	0.65	0.31	0.48	-0.05	0.08	0.23	0.48	0.23	0.11	-0.05	-0.19	-0.17	-0.24	-0.03	0.36	0.5	0.58	0.39	0.44	0	0.18	0.12	0.13
GENE3875X	YMR258C	 || 	1	-0.11	0.42	0.81	0.91	1.26	0.92	0.25	0.46	0.59	0.49	-0.33	0.12	0.51	0.57	0.51	0.62	0.12	0.58	0.58	0.1	0.02	0.42	0.58	0.68	0.57	0.25	0.32	0.04	0.17	-0.14	-0.2	0.06	0.29	0.32	0.44	0.37	0.04	-0.17	-0.34	-0.1	0.26	0.26	0.65	0.71	0.88	0.9	0.57	0.72	0.46	0.27	0.03	0.15	0.47	0.23	0.42	0.48	0.41	0.41	0.11	0.18	-0.26	0.11	0.29	0.79	0.61	0.65	0.26	0.52	0.49	0.36
GENE2146X	YPL249C	 || GYP5|	1	-0.02	0.46	0.63	0.75	0.59	0.67	0.26	0.27	0.28	0.46	-0.07	0.13	0.3	0.25	0.3	0.2	0.45	-0.03	0.33	0.04	-0.05	0.55	0.41	0.64	0.35	0.37	0.29	0.03	0.03	-0.13	-0.22	-0.05	0.21	0.52	0.23	0.32	-0.09	-0.3	-0.45	-0.15	0.16	0.04	0.21	0.27	0.6	0.65	0.43	0.42	0.13	0.1	-0.34	-0.22	0.05	0.04	0.48	0.19	0.1	-0.22	-0.35	-0.27	-0.25	0.32	0.32	0.41	0.39	0.26	0.14	-0.03	0.01	-0.17
GENE2538X	YKL129C	 || MYO3|	1	0.12	0.42	1.13	1.06	0.63	1.17	0.51	0.56	0.11	0.53	-0.02	0.23	0.62	0.37	0.27	0.6	0.36	0.15	0.62	-0.08	0.28	0.49	0.65	0.62	0.6	0.53	0.38	-0.05	-0.13	-0.5	-0.09	-0.12	0.32	0.35	0.58	0.43	0.14	-0.26	-0.71	-0.64	0.39	0.44	0.59	0.72	1.01	1.26	0.88	0.79	0.38	0.31	0.15	0	0.35	0.43	0.53	0.44	0.23	-0.13	0.04	0.06	0.42	0.21	0.69	0.81	0.85	0.75	0.41	0.22	0.19	-0.06
GENE218X	YGR237C	 || 	1	-0.54	-0.02	0.41	0.64	0.05	0.32	-0.41	-0.3	-0.51	-0.54	-0.8	-0.17	0.19	0.24	-0.23	-0.22	-0.18	-0.68	-0.54	-0.8	-0.53	0.29	0.47	0.28	-0.23	-0.26	-0.37	-0.27	-0.28	-0.32	-1.42	-1.05	-0.32	-0.22	-0.5	-0.54	-1.22	-1.18	-1.27	-1.27	-0.33	-0.16	0.19	0.18	0.49	0.45	0.08	-0.01	-0.4	-0.4	-0.93	-0.64	-0.19	-0.28	-0.41	-0.42	-0.33	-0.72	-0.64	-0.8	-0.84	-0.34	0.06	0.14	-0.12	-0.49	-0.51	-0.65	-0.6	-0.97
GENE3455X	YJR059W	 || PTK2|STK2	1	0.27	1.07	1.77	1.59	0.92	1.45	0.92	0.99	0.64	1.14	0.11	0.78	1.47	1.28	0.68	0.96	0.84	0.96	0.56	-0.22	0.28	1.1	1.45	0.94	0.64	0.68	0.66	0.38	0.34	0.04	0.24	0.48	1.11	0.92	0.64	0.78	0.64	0.39	0.06	0.08	0.56	1	1.57	1.57	1.43	1.03	0.95	1.29	0.76	0.63	0.07	0.92	1.17	1.06	1.04	0.94	1.01	0.82	0.49	0.7	0.01	0.76	1.32	1.22	0.6	0.96	0.62	0.94	0.65	0.66
GENE2373X	YML117W	 || NAB6|	1	0.42	0.82	1.05	0.58	0.58	0.97	0.49	0.56	0.35	0.43	0.01	0.38	0.46	0.63	0.19	0.53	0.3	0.72	0.31	0.19	0.2	0.68	0.8	0.3	0.39	0.5	0.28	0	0.26	0.08	0.11	0.27	0.3	0.25	0.38	0.47	0.34	-0.05	-0.13	0.11	0.3	0.52	0.76	0.82	0.81	0.64	0.63	0.61	0.3	0.09	-0.03	0.5	0.68	0.5	0.6	0.47	0.4	0.28	0.03	0.18	0	0.49	0.64	0.53	0.35	0.55	0.28	0.41	0.08	0.31
GENE5003X	YGR092W	 || DBF2|	1	1.03	1.44	1.83	1.56	1.45	1.34	0.68	0.73	0.38	0.02	0.86	1.14	1.06	1.15	1.08	1.27	0.89	0.89	0.79	0.62	0.49	1.33	1.02	1.21	0.51	0.85	0.57	-0.22	-0.17	-0.59	0.07	0.51	0.86	0.8	0.73	0.76	0.48	0.19	-0.52	-0.68	0.79	0.92	0.91	0.94	1.1	1.26	1	1.27	0.61	0.02	0.36	0.7	0.92	0.96	0.82	0.77	0.84	0.72	0.36	0.21	0.87	1.25	1.22	1.23	0.84	1.06	0.77	0.57	0.23	-0.19
GENE3689X	YGL036W	 || 	1	0.73	1.26	1.23	1.5	1.53	1.25	1.42	0.99	0.81	0.88	0.75	1.17	1.16	1.1	0.87	1.05	1.34	0.99	0.98	0.98	0.73	1.16	1.15	0.99	0.8	0.8	0.52	0.15	0.01	0.06	0.74	0.98	0.77	0.98	0.79	0.89	0.78	-0.08	-0.15	0.19	1	1.23	1.48	1.31	1.31	1.39	1.33	1.16	0.74	0.56	0.61	0.96	1.32	0.95	1.19	1.1	0.91	0.71	0.1	0.44	0.8	0.98	1.3	1.11	0.9	0.97	0.58	0.4	0.23	0.12
GENE5330X	YGR281W	 || YOR1|YRS1	1	1.13	1.01	1.65	1.52	1.6	1.43	0.77	0.86	0.77	1.14	1.44	1.08	1.32	1.12	1.04	1.48	1.33	1.27	1.4	0.78	0.48	0.91	1.43	0.92	0.7	0.68	0.57	0.26	0.04	0.17	0.74	0.68	1.07	1.32	1.05	0.97	0.47	0.45	0.02	0.2	0.76	0.94	1.38	1.49	1.52	1.58	1.29	0.97	0.52	0.5	0.54	0.51	0.87	0.99	1.24	0.91	0.73	0.49	0.36	0.35	1.16	0.82	0.99	0.93	0.91	0.73	0.35	0.37	0.4	0.2
GENE3798X	YDL161W	 || ENT1|	1	0.8	0.59	1.11	1.24	1.2	1.27	0.48	0.51	0.4	0.47	0.4	0.5	0.69	0.9	0.8	0.8	0.3	0.24	0.19	0.4	0.4	0.47	0.45	0.85	0.61	0.52	0.33	0.2	0.36	-0.1	0.46	0.66	0.76	0.7	0.94	0.83	0.25	0.35	0.18	0.28	0.67	0.69	0.83	0.95	1.11	0.99	0.64	0.59	0.36	0.32	0.33	0.6	0.81	0.63	0.98	0.73	0.51	0.05	-0.13	0.16	0.46	0.75	1	0.79	0.66	0.8	0.21	0.15	0.18	0.27
GENE4546X	YJR062C	 || NTA1|DEA1	1	0.16	0.33	0.59	0.7	0.76	0.7	0	0.04	0.01	0.35	0.32	0.11	0.51	0.27	0.27	0.05	0.13	-0.22	0.1	-0.33	-0.07	0.2	0.29	0.39	0.07	-0.08	-0.19	-0.37	-0.22	-0.22	-0.08	-0.16	0.22	0.16	0.07	0.14	-0.21	-0.51	-0.59	-0.55	0.03	0.05	0.24	0.2	0.24	0.31	0.25	0.17	-0.25	-0.23	-0.39	0.06	0.28	-0.07	0.18	0.07	-0.17	-0.29	-0.33	-0.31	-0.06	0.32	0.43	0.28	0.22	0.07	-0.13	-0.54	-0.16	-0.46
GENE970X	YPR079W	 || MRL1|	1	-0.21	0.14	0.69	0.53	0.74	0.57	0.05	-0.17	-0.35	-0.4	-0.61	-0.18	0.36	0.23	0.33	-0.12	0.07	0.25	-0.35	0	-0.17	0.23	0.63	0.27	0.05	-0.06	-0.25	-0.41	-0.4	-0.46	-0.29	-0.05	0.28	0.27	0.17	-0.06	-0.47	-0.72	-0.76	-0.72	-0.32	-0.18	0.19	0.54	0.36	0.61	0.01	-0.02	-0.32	-0.18	-0.44	-0.22	0.13	0.2	-0.01	-0.12	-0.39	-0.49	-0.39	-0.56	-0.46	0.07	0.27	0.27	0.27	0.01	-0.2	-0.3	-0.23	-0.87
GENE97X	YJL036W	 || SNX4|ATG24|CVT13	1	0.31	0.85	1.38	1.25	0.98	0.98	0.1	0.23	0.22	0.28	0.68	0.71	1.27	1.32	0.97	0.98	0.65	0.45	0.76	0.48	0.21	1	0.99	1.02	0.6	0.52	0.33	0.13	0.27	0.02	0.06	0.35	0.84	0.85	0.57	0.46	-0.14	0.22	-0.12	0.01	0.35	0.5	0.88	1.14	1.17	1	0.55	0.53	0.41	0.3	0.13	0.44	0.92	0.8	0.65	0.58	0.3	0.01	0.03	0.1	0.34	0.7	0.94	0.71	0.47	0.37	0.26	0.03	0.24	-0.08
GENE4896X	YBR054W	 || YRO2|	1	0.7	1.71	2.65	2.89	2.36	1.69	0.45	0.77	1	1.39	1.21	1.37	2.36	2.31	2.15	1.49	0.71	0.58	0.88	0.75	0.24	1.42	2.18	2.11	1.24	-0.1	-0.36	-0.66	-0.7	-0.6	0.05	0.38	1.34	1.85	1.65	0.59	-0.58	-0.91	-1.06	-0.92	1.16	1.34	1.95	2.34	2.19	1.72	0.72	0.58	0.24	0.46	0.63	0.91	1.82	1.9	1.68	0.84	0.18	0.06	-0.14	0.26	0.62	2.26	2.62	2.69	2.29	1.35	0.19	-0.13	-0.04	-0.47
GENE5056X	YOR052C	 || |YOR29-03	1	0.9	1.69	2.04	2.18	1.86	1.72	1.69	1.28	1.19	0.94	1.09	1.32	1.35	1.85	1.37	1.17	0.65	0.74	0.32	0.72	0.61	1.4	1.38	1.39	0.86	0.48	0.21	0.02	-0.11	-0.16	0.86	1.13	1.44	1.59	1.12	0.89	0.39	0.44	0.14	0.1	0.69	1.03	1.77	1.84	1.53	1.19	0.94	0.79	0.53	0.33	0.2	0.82	1.4	1.19	0.81	0.77	0.46	0.5	0.43	0.33	0.85	1.44	1.61	1.51	0.88	0.94	0.45	0.61	0.13	0.22
GENE5474X	YLR205C	 || HMX1|	1	-0.06	1.11	2.35	2.65	1.84	0.94	0.72	0.45	0.29	0.32	-0.21	0.66	1.44	1.35	1.17	0.49	-0.14	-0.59	-0.24	-0.01	0.25	1.22	1.52	1.81	1.02	0.13	-0.35	-0.32	-0.38	-0.11	0.26	1.08	2.16	2.1	1.28	0.06	-0.58	-0.3	-0.62	-0.03	-0.26	0.74	1.8	2.25	1.69	1.04	0.11	-0.58	-0.42	-0.43	-0.2	0.71	1.42	1.48	0.86	0.05	-0.56	-0.95	-0.47	-0.25	-0.04	1.07	1.76	1.99	1.01	0.28	-0.63	-0.61	-0.47	-0.6
GENE4943X	YML075C	 || HMG1|	1	1.29	1.41	1.38	1.57	1.41	1.27	0.79	0.68	0.67	1.14	0.9	1.32	1.05	1.03	1.12	0.86	0.87	0.87	0.65	0.94	1.04	1.61	1.78	1.31	0.92	0.78	0.62	0.08	0.34	0.44	1.24	1.22	1.3	1.53	1.11	0.59	0.16	0.17	0.04	0.6	1.26	1.47	1.58	1.49	1.5	1.34	0.8	0.4	0.13	0.52	0.58	0.98	1.09	1.03	0.83	0.42	0.32	0.13	0.09	0.33	1.1	1.51	1.4	1.35	1	0.91	0.28	0.12	0.29	0.56
GENE320X	YDR262W	 || 	1	0.43	1	1.17	0.89	0.87	0.56	0.46	0.22	0.49	0.46	0.35	0.37	0.67	0.57	0.68	0.39	0.64	0	0.38	-0.05	-0.09	0.54	0.66	0.44	0.32	0.3	0.02	0.03	0.08	0.07	-0.11	0.59	0.86	0.71	0.41	0.36	-0.01	0.34	0.12	0.27	0.01	0.41	0.69	0.79	0.52	0.48	0.1	0.13	0.02	0.01	-0.1	0.43	0.69	0.37	0.08	0.13	-0.07	-0.06	0.03	-0.07	0.01	0.56	0.78	0.5	0.26	0.36	0.23	0.11	0.18	-0.05
GENE4575X	YGL010W	 || 	1	-0.02	0.65	0.82	1.02	0.78	0.57	0.44	0.66	0.4	-0.32	0.05	0.31	0.64	0.79	0.69	0.14	0.16	0.23	-0.27	-0.01	-0.18	0.44	0.67	0.38	0.2	-0.11	-0.11	-0.13	-0.11	-0.16	-0.2	0.19	0.55	0.51	0.64	0.32	0.07	-0.26	0	-0.26	0.22	0.11	0.42	0.66	0.54	0.5	0.2	0.21	0.3	0.27	0.05	0.18	0.14	0.27	0.2	0.08	0.14	0.01	0.16	-0.04	0.07	0.1	0.44	0.52	0.56	0.4	-0.06	0.41	-0.05	0.2
GENE4157X	YHR171W	 || ATG7|APG7|CVT2	1	-0.39	0.23	0.14	0.51	0.35	0.47	0.07	0.03	-0.33	-0.74	-0.33	-0.09	-0.01	0.33	0.31	-0.07	0.12	0.07	-0.63	-0.14	-0.67	-0.04	0.2	0.16	-0.13	-0.11	-0.34	-0.43	-0.46	-0.45	-0.57	-0.46	-0.01	0.02	0.11	-0.03	-0.22	-0.35	-0.3	-0.49	-0.07	-0.3	-0.08	0.15	0.29	0.1	0.05	-0.08	-0.23	-0.42	-0.38	-0.45	-0.29	0.12	0.06	0.07	-0.09	-0.17	-0.23	-0.14	-0.45	-0.35	0.09	0.24	0.03	0.05	-0.19	-0.07	-0.35	-0.14
GENE2902X	YOL117W	 || RRI2|CSN10	1	-0.45	-0.08	0.45	0.83	0.97	1.2	0.49	0.63	0.09		-0.22	0.08		0.59	0.3	0.32	-0.57		-0.03		-0.63	0.13	0.47	0.58	0.33	0.14	0.02	-0.19	-0.22	-0.14	-0.78	-0.48	0.37	0.36	0.63	0.49	0.04	-0.48		0.08	-0.61	-0.25	0.04	0.21	0.72	0.69	0.3	0.55	0.09	-0.14	-0.17	0.07	0.22	0.28	0.68	0.41	0.27	0.08	0.05	-0.06	-0.47	-0.08	0.51	0.62	0.54	0.33	-0.2	-0.06	-0.18	-0.34
GENE4594X	YDR255C	 || RMD5|GID2	1	0.01	0.87	1.03	0.92	1.07	0.9	0.85	0.59	0.81	0.97	0.15	0.73	0.65	0.72	0.92	0.85	0.65	1.03	0.74	0.48	0.08	0.37	0.63	0.51	0.68	0.48	0.53	0.38	0.53	0.43	0.26	0.55	0.73	0.71	0.76	0.52	0.69	0.41	0.34	0.44	0.26	0.58	0.67	0.96	0.86	0.8	0.61	0.63	0.56	0.25	0.2	0.45	0.58	0.59	0.99	0.68	0.57	0.44	0.43	0.39	0.06	0.69	0.72	0.81	0.66	0.63	0.65	0.54	0.62	0.63
GENE693X	YKL168C	 || KKQ8|	1	-0.58	0.44	0.53	0.7	0.47	0.63	0.37	0.18	0.13		-0.35	0.4	0.33	0.22		0.05	0.28		-0.31	-0.66	-0.32	0.37	0.23	0.22	0.29	0.16	-0.14	-0.18	-0.05	0.11	-0.03	0.19	0.52	0.52	0.3	0.17	0.21	0.06	-0.03	-0.36	-0.32	0.04	0.31	0.31	0.4	0.24	0.18	-0.13	0.24		-0.12	0.09	0.49	0.15	0.4	0.29	0.11	-0.08	0.2	-0.24	-0.01	0.26	0.5	0.38	0.3	0.07	0.13	0.33	-0.19	-0.2
GENE2913X	YBR203W	 || COS111|	1	0.3	0.93	1.11	1.09	0.89	1.14	0.45	0.69	0.55	0.33	0.14	0.95	1.06	0.77	0.96	1.47	0.87	0.69	0.85	0.19	0.16	1.07	0.86	0.73	0.51	0.83	0.55	0.05	-0.02	0.32	0.18	0.67	0.64	0.47	0.47	0.89	0.62	0.01	0.16	0.03	0.11	0.68	0.92	0.9	0.92	1.2	0.99	0.83	0.56	0.25	0.1	0.73	0.82	0.81	1.13	1.01	0.95	0.67	0.33	0.72	0.22	0.74	0.97	0.87	0.61	0.93	0.75	0.51	0.38	0.19
GENE5731X	YBR050C	 || REG2|	1	0.12	2.03	1.89	1.29	1.11	0.63	-0.01	0.11	0.16		-0.32	0.82	1.11	1.47	1.06	0.69	0.77	1.1	0.59		-0.27	0.79	0.83	0.89	0.85	0.66	0.45	0.26	0.38	0.26	-0.38	0.36	0.98	0.84	0.79	0.52	0.49	0.29	0.03	0.34	-0.51	0.1	0.63	0.48	0.43	0.58	0.38	0.03	0.22	0.23	-0.05	0.84	1.14	1.14	0.9	0.85	0.82	0.76	0.45	0.43	-0.23	0.74	0.82	0.64	0.87	0.66	0.43	0.57	0.23	0.33
GENE1826X	YPR192W	 || AQY1|	1	-1.02	-0.25	0.78	0.49	0.28	0.86	0.81	0.73	0.21		-0.81	0.05	0.48	0.69	0.49	0.09	0.12		0.33		-0.29	-0.42	0.37	0.32	0.01	0.26	0.04	-0.45	-0.52	-0.46	-0.56	-0.72	0.27	-0.14	0.32	0.02	0.15	-0.59		-0.66	-0.95	-0.24	0.59	0.62	0.34	0.08	0.08	-0.03	-0.22	-0.19	-0.42	-0.22	0.08	0.71	0.36	0.35	0.27	0.2	0.03	-0.29	-0.83	-0.38	0.33	0.81	0.5	0.14	0.12	-0.21	-0.11	-0.61
GENE3279X	YJR021C	 || REC107|MER2	1	-0.97	-0.11	-0.12	0.08	-0.28	-0.06	-0.68	-0.14	-0.52	-0.55	-1.11	-0.35	-0.48	-0.26	-0.46	-0.63	-0.59	-0.52	-0.93	-0.67	-0.73	-0.22	0.13	-0.25	-0.2	-0.57	-0.46	-0.23	-0.18	-0.01	-0.95	-0.45	-0.42	-0.14	-0.06	-0.31	-0.58	-0.69	-0.64	-0.66	-1.09	-0.64	-0.28	-0.24	-0.31	-0.22	-0.4	-0.53	-0.44	-0.54	-1.06	-0.85	-0.45	-0.43	-0.45	-0.57	-0.57	-0.48	-0.64	-0.65	-1.06	-0.5	-0.11	-0.13	0.04	-0.58	-0.48	-0.28	-0.44	-0.69
GENE4768X	YJR039W	 || 	1	-0.91	-0.16	0.19	0.26	0.01	0.18	-0.72	-0.03	-0.18	0.26	-0.72	-0.24	0.09	-0.23	-0.38	0.14	-0.21	-0.37	-0.2	-0.53	-0.54	0.05	0.09	-0.27	-0.16	-0.33	-0.11	-0.14	-0.15	-0.33	-0.8	-0.33	-0.2	-0.15	-0.31	-0.09	-0.52	-0.57	-0.8	-0.59	-0.58	-0.37	0	0.06	0.06	0.05	-0.04	0.02	-0.18	-0.21	-0.88	-0.78	-0.26	-0.52	-0.19	-0.3	-0.39	-0.15	-0.28	-0.52	-0.66	-0.39	-0.02	0.11	0.11	-0.27	-0.08	-0.28	0.07	-0.38
GENE4901X	YMR053C	 || STB2|	1	-1.1	0.11	0.45	0.31	0.01	0.36	-0.49	-0.12	-0.17	-0.75	-0.75	-0.2	0.15	-0.14	-0.48	-0.08	-0.05	-0.54	0		-0.57	-0.02	0.13	0.08	-0.46	-0.35	-0.22	-0.07	-0.2	-0.42	-0.58	-0.32	-0.3	-0.57	-0.45	-0.46	-0.6	-0.98	-0.74	-0.8	-0.76	-0.15	0.06	0	0.26	0.28	0.11	0.06	-0.25	-0.25	-0.97	-0.69	-0.01	-0.36	-0.44	-0.44	-0.7	-0.35	-0.39	-0.65	-0.86	-0.37	0.09	0.01	0.03	-0.2	-0.07	-0.23	0.16	-0.48
GENE2821X	YNL223W	 || ATG4|AUT2|APG4	1	-1.08	-0.42	0.15	0.21	-0.06	0.05	-0.62	-0.21	-0.67	-0.98	-1.02	-0.76	-0.56	-0.34	-0.87	-0.68	-0.68	-1.14	-0.97	-0.98	-0.77	-0.26	-0.24	-0.22	-0.53	-0.33	-0.36	-0.48	-0.58	-0.46	-1.38	-1.04	-0.6	-0.77	-0.73	-0.81	-0.98	-1.27	-0.95	-1.26	-0.86	-0.66	-0.53	-0.38	-0.41	-0.31	-0.46	-0.43	-0.6	-0.61	-1	-1	-0.88	-0.71	-0.95	-0.67	-0.73	-0.9	-0.71	-0.93	-0.88	-0.91	-0.4	-0.3	-0.32	-0.52	-0.58	-0.55	-0.54	-0.66
GENE5328X	YMR068W	 || AVO2|	1	-0.68	-0.31	0.01	0.16	-0.09	0.22	-0.24	0.08	-0.11	-0.17	-0.78	-0.34	-0.22	0.26	-0.3	-0.46	-0.25	-0.53	-0.49	-0.69	-0.44	0.28	0.15	0.14	-0.29	-0.36	-0.49	-0.17	-0.28	-0.3	-0.79	-0.86	-0.19	-0.29	-0.45	-0.52	-1.05	-0.89	-0.88	-0.81	-0.83	-0.79	-0.17	-0.35	-0.01	-0.16	-0.25	-0.11	-0.38	-0.47	-0.73	-0.88	-0.72	-0.43	-0.54	-0.81	-0.87	-0.57	-0.78	-0.84	-0.83	-0.66	-0.34	0.01	0.02	-0.56	-0.61	-0.42	-0.33	-0.77
GENE2605X	YJL093C	 || TOK1|YPK1|YORK|YKC1|DUK1	1	0.25	0.55	0.5	0.44	0.62	0.71	0.38	0.18	0.29	0.36	-0.25	0.07	0.25	0.52	0.07	0.13	0.17	0.06	-0.31	-0.13	-0.22	0.49	0.63	0.27	0.26	0.34	0.29	0.26	0.25	0.02	-0.49	-0.2	0.32	0.53	0.17	0.31	0.04	0.02	0.07	0.03	0.08	0.22	0.36	0.26	0.58	0.56	0.45	0.26	0.22	0.05	-0.31	0.12	0.29	0.13	0.2	0.07	0.07	-0.02	-0.14	-0.08	-0.01	0.25	0.4	0.36	0.46	0.3	0.21	0.1	0.19	0.18
GENE4716X	YKL171W	 || 	1	-0.31	0.25	0.33	0.59	0.26	0.45	0.2	0.06	0	0.16	-0.44	0.07	0.37	0.55	0.17	-0.1	-0.16	-0.13	-0.47	-0.25	-0.02	0.71	0.68	0.44	0.5	0.21	0.17	0.02	0.07	0.18	-0.14	0.31	0.38	0.64	0.21	0.23	0	0.01	-0.07	0.4	-0.07	0.42	0.68	0.59	0.64	0.55	0.22	0.4	0.23	0.19	-0.38	0.07	0.56	0.25	0.38	-0.02	0	0.01	0.03	0.16	-0.26	0.34	0.54	0.65	0.45	0.49	0.09	0.1	0.31	0.31
GENE3308X	YBR119W	 || MUD1|U1-A|U1A	1	-0.23	0.27	0.38	0.57	0.23	0.23	0.26	0.25	0.07	0.19	-0.7	-0.21	0.16	0.18	0.11	0.07	0.05	-0.08	-0.4	-0.31	-0.21	0.32	0.15	0.31	0.24	0.12	-0.02	0.17	0.09	-0.17	-0.27	0.25	0.42	0.37	0.04	0.24	-0.07	-0.04	-0.01	-0.1	-0.14	0.03	0.38	0.32	0.17	0.29	-0.16	-0.08	-0.02	-0.06	-0.29	-0.05	0.32	0.11	-0.03	-0.2	-0.06	-0.08	-0.24	-0.33	-0.41	0.07	0.32	0.41	0.08	0.15	0.02	-0.01	0.01	-0.1
GENE3363X	YDR306C	 || 	1	0.21	0.59	0.62	0.9	0.95	1.01	0.44	0.64	0.21	0.73	-0.15	0.31	0.57	0.48	0.43	0.13	0.22	-0.5	-0.23	-0.6	0.05	0.67	0.88	0.62	0.5	0.53	0.29	0.24	0.28	0.07	0.17	0.47	0.81	0.73	0.68	0.72	0.36	0.14	0.2	0.27	-0.05	0.19	0.52	0.64	0.63	0.58	0.29	0.12	0.18	0.08	-0.09	0.31	0.51	-0.01	0.45	0.23	0.33	0.52	0.3	0.23	0.17	0.59	0.83	0.91	0.62	0.65	0.56	0.43	0.26	0.23
GENE5724X	YPL096W	 || PNG1|PNGase	1	-0.18	0.59	0.57	0.82	0.57	0.67	0.65	0.21	0.29	0.06	-0.2	0.15	0.34	0.29	0.3	0.24	0.04	-0.19	-0.05		-0.19	0.42	0.26	0.27	0.2	0.18	0.08	-0.03	-0.17	-0.04	-0.29	-0.05	0.21	0.58	0.24	0.42	0.62	0	0	-0.12	0.12	0.21	0.25	0.22	0.68	0.18	0.27	0	0.09	0.11	0.07	-0.02	0.13	0.48	-0.03	0.18	-0.1	-0.12	-0.16	-0.25	-0.02	0.07	0.46	0.49	0.29	0.17	-0.22	-0.08	-0.12	0.13
GENE4531X	YNR047W	 || 	1	0.31	0.57	0.85	0.83	0.83	0.9	0.63	0.74	0.47	1.01	-0.22	0.4	0.73	0.77	0.72	0.71	0.61	0.63	0.47	0.46	0.28	0.51	0.92	0.69	1.07	0.54	0.45	0.34	0.52	0.18	0.4	0.61	0.7	0.9	0.92	0.87	0.67	0.63	0.2	0.25	0.23	0.36	0.58	0.83	1.06	0.96	0.8	0.74	0.69	0.66	0.09	0.51	0.68	0.85	1.32	0.96	0.77	0.53	0.5	0.27	0.02	0.63	0.77	0.77	0.69	0.98	0.5	0.63	0.39	0.28
GENE2910X	YJR151C	 || DAN4|	1	-0.88	-0.11	0.18	0.2	-0.4	-0.11	-0.73	-0.41	-0.56	-0.18	-0.79	-0.19	0.08	-0.1	-0.26	-0.53	-0.1	0.07	-0.13	-0.14	-0.49	-0.14	-0.04	-0.27	-0.19	-0.45	-0.34	-0.43	-0.43	-0.36	-0.62	-0.51	-0.3	-0.4	-0.4	-0.4	-0.53	-0.7	-0.83	-0.68	-0.82	-0.53	-0.17	-0.36	-0.27	-0.45	-0.38	-0.38	-0.29	-0.73	-0.61	-0.27	-0.19	-0.18	0.01	-0.25	-0.22	-0.24	-0.2	-0.29	-0.89	-0.41	0.04	0.07	-0.08	-0.39	-0.44	-0.34	-0.16	-0.72
GENE2498X	YMR119W	 || ASI1|	1	-0.31	0.3	0.5	0.53	0.42	0.36	-0.05	0.07	0.11	0.33	0.03	0.33	0.73	0.38	0.19	0.36	0.44	0.85	0.69	0.61	-0.14	0.25	0.49	0.06	0.14	-0.03	-0.16	-0.05	0.11	0.01	-0.31	0.26	0.3	0.29	-0.04	0.08	-0.21	-0.38	-0.23	-0.2	0.12	0.34	0.59	0.51	0.37	0.41	0.14	0.4	-0.01	-0.08	-0.03	0.16	0.38	0.22	0.33	0.2	0.18	0.14	0.01	0.07	-0.47	0.23	0.3	0.45	0.29	-0.05	-0.12	-0.17	0.04	-0.2
GENE1851X	YJL100W	 || LSB6|	1	0.1	0.28	0.84	0.97	0.56	0.78	0.46	0.44	0.25	0.46	0.23	0.73	1.23	0.86	0.81	0.86	0.74	0.8	0.9		0.21	0.62	0.74	0.68	0.56	0.42	0.39	0.13	0.24	0.15	0.55	0.64	0.62	0.37	0.63	0.39	0.45	0.18	-0.02	-0.06	0.04	0.57	0.55	0.79	0.69	0.6	0.57	0.5	0.3	0.39	0.15	0.58	0.56	0.56	0.77	0.63	0.54	0.38	0.61	0.47	0.04	0.45	0.68	0.6	0.6	0.37	0.29	0.3	0.2	0.06
GENE3066X	YLR189C	 || ATG26|UGT51	1	0.24	0.57	1	1.02	0.86	0.73	0.29	0.31	0.14	0.53	0.35	0.62	0.97	1.02	0.78	0.69	1.16	0.94	0.9	0.33	0.57	0.83	1.11	0.92	0.68	0.29	0.49	0.03	0.05	0.29	0.67	0.64	0.66	0.78	0.75	0.54	0.23	0.13	-0.42	0.18	0.6	0.78	0.66	0.96	0.97	1.14	0.79	0.96	0.72	0.51	0.49	0.64	0.83	0.83	1.05	0.61	0.61	0.57	0.69	0.66	0.23	0.71	0.95	0.81	0.56	0.45	0.25	0.3	0.26	-0.05
GENE3424X	YDR015C	 || 	1	-0.18	0.52	0.7	0.79	0.13	0.04	0.23	0.07	-0.07	-0.28	0.15	0.3	0.69	0.6	0.4	0.31	0.36	0.63	0.36	0.03	-0.07	0.29	0.48	-0.08	0.02	-0.24	-0.07	-0.19	-0.17	-0.34	-0.18	0.05	0.29	0.23	0.01	0.05	0.09	-0.14	-0.29	-0.25	0.1	0.01	0.45	0.31	0.15	-0.05	0.07	0.18	0.05	0.14	0.04	0.16	0.53	0.22	0.37	0.23	0.21	0.46	0.33	0.32	-0.32	0.31	0.76	0.33	-0.06	-0.13	-0.2	-0.07	-0.15	-0.56
GENE1279X	YER099C	 || PRS2|	1	0.12	0.4	0.48	0.76	0.73	0.4	0.17	0.09	0.21	0.02	0.43	0.32	0.5	0.32	0.51	0.62	0.43	0.16	0.41	-0.1	-0.04	0.24	0.18	0.31	0.33	-0.02	0.16	-0.1	-0.04	-0.05	0.05	0.13	0.2	0.47	0.28	0.06	0.02	0.05	-0.32	0.02	-0.04	0.04	0.23	0.24	0.24	0.42	-0.01	0.01	-0.11	-0.01	0.05	0.11	0.19	0.07	0.17	0.32	0.12	-0.03	0.03	0.12	0.05	0.45	0.36	0.25	0.15	-0.03	-0.06	-0.16	0.03	-0.29
GENE1873X	YGR009C	 || SEC9|HSS7	1	0.22	0.18	0.52	0.61	0.4	0.54	0.13	0.16	0	0.12	0.12	0.16	0.35	0.31	0.15	0.52	0.29	0.17	0.37	0.12	-0.05	0.17	0.03	0.26	0.07	0	-0.07	-0.12	-0.11	-0.07	-0.11	-0.13	0.25	0.07	0.12	0.09	0.03	-0.07	-0.13	-0.1	-0.13	-0.03	0.11	0.13	0.23	0.34	0.2	0.11	0.05	0.02	-0.05	-0.01	0.33	0.19	0.33	0.23	0.14	-0.05	-0.09	0.08	0.01	0.19	0.26	0.21	-0.15	0.14	-0.09	-0.18	-0.11	0.02
GENE3229X	YBR083W	 || TEC1|ROC1	1	-0.53	0.49	0.92	0.7	1.61	1.38	-0.03	0.22	-0.02	0.12	-0.51	1.05	1.14	0.54	1.4	1.42	0.5	0.44	0.31	-0.05	-0.13	0.58	0.25	0.78	1.5	0.41	-0.12	-0.31	-0.35	-0.51	-0.35	0.74	0.68	0.47	1.65	1.29	0.27	-0.03	-0.48	-0.35	-0.29	0.4	0.74	0.64	1.31	1.85	0.67	0.33	0.15	-0.03	-0.38	0.4	0.61	0.49	1.48	1.26	0.63	0.37	0.07	0.36	-0.45	1.26	1.25	1.16	1.69	1.59	0.14	0.12	0.1	0.11
GENE1027X	YOR352W	 || 	1	-0.53	0.4	1.24	1.4	1.4	1.19	0.18	0.42	0.24		-0.32	0.45	0.94	1.06	0.93	1.02	0.27		0.4		-0.29	0.18	0.05	0.75	0.6	0.37	-0.01	-0.11	0.08	-0.2	-0.8	-0.13	0.32	0.46	0.72	0.34	0.08	-0.02		-0.26	-0.71	-0.06	0.25	0.59	0.77	0.87	0.36	0.26	0.23		1.84	-0.12	0.42	0.69	0.61	0.59	0.28	-0.14	-0.01	-0.05	-0.69	0.14	0.36	0.98	0.53	0.53	-0.32	-0.24	-0.03	
GENE1578X	YNL025C	 || SSN8|CycC|RYE2|UME3|SRB11|NUT9|GIG3	1	-0.3	0.43	0.79	1.1	0.62	0.5	0.12	0.15	-0.22		0.17	0.56	0.65	0.52	0.6	0.63	0.27	-0.2	-0.03		-0.18	-0.08	0.31	0.24	0.27	-0.33	-0.14	-0.29	0	-0.07	-0.28	0.01	0.56	0.39	0.5	0.2	0.02	-0.41	-0.16	-0.53	-0.05	-0.07	0.4	0.27	0.43	0.01	0.07	0.19	0.1	0.48	-0.14	0.33	0.52	0.53	0.65	0.47	0.4	0.22	0.14	0.1	-0.05	0.26	0.59	0.57	0.22	-0.15	-0.24	-0.18	-0.25	0.08
GENE1614X	YNL321W	 || 	1	-0.27	0.57	1.01	1.27	0.74	0.72	0.76	0.71	0.53	0.6	0.23	0.82	0.31	0.49	0.4	0.76	0.18	0.43	0.54	0.57	0.1	0.18	0.69	0.38	0.35	0.13	0.27	0.19	0.26	0.34	0.01	0.15	0.14	0.54	0.49	0.23	0.19	0.11	-0.3	0.31	0.05	0.16	0.34	0.37	0.55	0.57	0.67	0.25	0.52	0.27	-0.05	0.1	0.52	0.31	0.79	0.46	0.45	0.39	0.38	0.37	-0.08	0.52	0.49	0.55	0.4	0.33	0.3	0.31	0.22	0.14
GENE1184X	YPL236C	 || 	1	-0.71	0.33	0.04	0.49	0.3	0.11	0.12	-0.02	-0.1		-0.51	-0.08	-0.01	-0.16	-0.21	-0.4	-0.35	-0.8	-0.46	-0.65	-0.7	-0.23	-0.09	-0.21	-0.2	-0.33	-0.36	-0.35	-0.24	-0.4	-1.13	-0.46	-0.27	-0.26	-0.38	-0.24	-0.18	-0.51	-0.41	-0.55	-0.34	-0.46	-0.07	-0.25	-0.21	-0.16	-0.37	-0.15	-0.23	-0.4	-0.61	-0.38	-0.32	-0.15	-0.2	-0.2	-0.21	-0.01	-0.12	-0.35	-0.66	-0.49	-0.13	0.02	-0.15	-0.3	-0.33	-0.3	-0.27	-0.44
GENE5631X	YKR031C	 || SPO14|PLD1	1	-0.01	0.31	0.59	0.45	0.35	0.56	0.41	0.49	0.07	0.29	-0.1	0.07	-0.01	0.2	-0.32	0.02	-0.32	-0.43	-0.81	-0.4	-0.44	0.16	0.54	0.18	-0.15	-0.03	-0.3	-0.2	0	-0.15	-0.38	-0.27	0.09	0.26	0.13	0.05	-0.17	-0.05	-0.22	0.02	0.11	-0.01	-0.02	-0.01	0.3	0.17	-0.15	0.05	-0.1	-0.01	-0.32	-0.38	0.05	-0.11	0.06	-0.02	-0.11	-0.04	-0.1	-0.03	0.16	-0.13	0.24	0.2	-0.02	0.1	-0.05	-0.14	-0.21	-0.05
GENE5576X	YPL166W	 || ATG29|	1	-0.22	0.28	0.73	0.46	0.4	0.57	0.23	0.61	0	-0.2	-0.17	0.04	0.13	0.16	-0.46	-0.03	-0.32	-0.51	-0.47	-0.46	-0.53	-0.24	0.02	-0.18	-0.37	-0.46	-0.29	-0.57	-0.69	-0.75	-0.63	-0.43	-0.24	-0.79	-0.09	-0.22	-0.53	-0.99	-0.53	-0.82	-0.2	-0.19	-0.1	-0.09	0.15	-0.07	0.12	-0.06	-0.25	-0.29	-0.44	-0.29	-0.37	-0.4	-0.49	-0.34	-0.27	-0.27	-0.47	-0.64	-0.1	-0.09	0.23	0.56	0.28	0.15	-0.13	-0.04	-0.31	-0.45
GENE4625X	YPR061C	 || JID1|	1	-0.41	-0.39	-0.11	-0.02	-0.02	0.09	0.28	0.26	-0.52	-0.92	-0.86	-0.24	-0.36	-0.11	-0.64	-0.37	-0.39	-0.95	-1.01	-0.75	-1.27	-0.12	-0.08	-0.21	-0.87	-0.86	-0.8	-0.93	-1.05	-1.08	-1.3	-1.12	-0.21	-0.43	-0.68	-0.59	-0.95	-0.83	-0.76	-1.05	-0.59	-0.57	-0.44	-0.3	-0.08	-0.34	-0.43	-0.61	-0.54	-0.57	-0.67	-0.45	-0.38	-0.33	-0.57	-0.38	-0.57	-0.53	-0.78	-0.54	-0.61	-0.17	0.06	-0.13	-0.49	-0.1	-0.8	-0.5	-0.94	-0.41
GENE2529X	YNL317W	 || PFS2|	1	-0.16	0	0.07	0.28	0.03	0.13	0.06	0.16	-0.27	-0.19	-0.27	-0.08	-0.02	-0.05	-0.08	-0.08	-0.03	-0.64	-0.36	-0.26	-0.33	0.11	-0.07	0.03	-0.18	-0.35	-0.29	-0.28	-0.28	-0.38	-0.58	-0.69	-0.25	-0.36	-0.27	-0.31	-0.45	-0.39	-0.37	-0.55	-0.32	-0.1	-0.16	-0.35	0.09	-0.15	-0.15	-0.48	-0.26	-0.65	-0.14	-0.17	-0.15	0.12	-0.1	-0.2	-0.05	-0.17	-0.38	-0.24	-0.21	-0.07	-0.07	0.06	-0.08	-0.08	-0.19	-0.3	-0.21	-0.52
GENE154X	YPL147W	 || PXA1|SSH2|PAT2|PAL1|LPI1	1	-0.87	0.09	0.96	0.84	0.88	1.32	0.52	0.95	1.2			0	0.8	0.63	0.61	0.74			0.2		0.11	0.85	0.9	0.84	0.65	0.3	1.17	0.44	0.61	0.1	-0.51	0.1	0.61	0.91	0.81	0.82	0.22	0.36			-0.6	0.44	0.89	0.91	1.43	1.13	0.83	0.57	0.71			0.07	0.59	0.68		0.4	0.25	0.51	0.63	0.48	0.01	0.4	0.97	0.94	0.64	0.26	0.01	0.08	0.22	
GENE329X	YPL078C	 || ATP4|LPF7	1	0.25	0.61	0.88	0.72	0.76	0.98	0.96	1.14	0.75	0.86	0.37	0.75	0.47	0.7	0.44	1.1	0.52	0.74	0.6	0.39	0.17	0.82	0.82	0.75	0.44	0.44	0.69	0.47	0.41	0.19	0.11	0.03	0.4	0.77	0.37	0.32	0.13	0.28	-0.07	0.15	0.37	0.28	0.66	0.52	0.74	0.76	0.57	0.53	0.36	0.3	0.33	0.25	0.54	0.41	0.79	0.61	0.57	0.41	0.56	0.54	0.55	0.48	0.66	0.71	0.49	0.4	0.32	0.17	0.3	0.07
GENE5218X	YJL044C	 || GYP6|	1	0.2	0.22	0.05	0.38	0.18	0.58	0.31	0.37	-0.13	0.24	-0.12	0.23	-0.04	0.22	0.27	0.33	0.26	0.18	0.04	0.06	-0.15	0.11	0.16	0.02	0.15	0.11	0.11	-0.11	-0.14	-0.37	-0.16	-0.09	-0.06	0.04	0.13	0.16	-0.04	-0.01	-0.23	-0.35	-0.09	-0.21	-0.01	-0.06	0.18	0.26	0.19	0.02	-0.01	-0.15	-0.24	-0.17	0.06	-0.25	0.13	0.18	0.2	0.03	0.03	0.02	-0.2	0.14	-0.06	0.11	0.09	0.22	0.07	-0.04	-0.06	-0.2
GENE2733X	YPR148C	 || 	1	0.53	0.5	0.58	0.66	0.69	1.18	0.62	0.72	0.58	0.45	-0.12	0.42	0.36	0.55	0.29	0.69	0.6	0.23	0.43	0.26	0.08	0.61	0.12	0.66	0.34	0.54	0.51	0.4	0.1	-0.1	0.14	-0.03	0.23	0.36	0.29	0.55	0.22	0.18	0.25	-0.18	0.31	0.31	0.15	0.52	0.65	0.87	0.72	0.72	0.43	0.47	0.14	0.15	0.32	0.18	0.25	0.36	0.35	0.16	0.09	0.2	-0.19	0.16	0.14	0.21	0.23	0.35	0.16	0.1	-0.01	-0.2
GENE3227X	YKR003W	 || OSH6|	1	0.43	0.7	0.95	0.25	1.14	1.3	1.28	0.93	0.9	0.42	-0.01	0.49	0.42	0.75	0.87	1.28	0.93	0	0.23		0.49	0.56	0.24	0.67	0.82	0.78	0.52	0.31	0.26	0.3	0.52	0.44	0.12	0.78	0.72	0.73	0.54	0.48	0.19	0.11	0.44	0.19	0.5	0.46	0.81	1.1	1.02	0.71	0.48	0.35	0.75	0.39	0.55	0.41	0.8	0.74	0.38	0.56	0.44	0.51	0.61	0.59	0.41	0.5	0.77	0.93	0.6	0.5	0.24	0.33
GENE4400X	YGL164C	 || YRB30|	1	0.08	0.17	0.36	0.26	0.48	0.61	0.23	0.3	0.08	-0.16	-0.23	0.14	-0.05	0.14	0.15	0.45	0.02	-0.29	-0.31	-0.42	-0.19	0.34	0.16	0.21	0.32	0.26	0.09	0.09	0.14	-0.1	-0.22	-0.28	0.05	0.23	0.1	0.27	-0.17	-0.03	-0.17	-0.16	-0.04	-0.15	0.06	0.12	0.45	0.59	0.27	0.33	0.02	0.1	-0.2	-0.06	0.29	0.07	0.33	0.25	0.06	0.13	0.13	0.12	0.15	0.16	0.04	0.05	0.23	0.37	0.02	0.01	0.05	0.02
GENE923X	YOR035C	 || SHE4|DIM1	1	-0.03	0.25	0.67	0.62	0.74	1.24	0.86	0.9	0.2	0.63	-0.39	0.48	0.34	0.59	0.23	0.82	0.24		-0.23	-0.73	0.01	-0.23	0.17	0.44	0.2	0.1	0.19	-0.26	-0.26	-0.23	-0.39	-0.38	-0.04	-0.18	0.18	0.41	0.09	-0.43	-0.11	-0.62	-0.05	0.21	0.22	0.21	0.59	0.72	0.65	0.12	0.04		-0.21	0.03	0.35	0.29	0.79	0.72	0.28	-0.17	0.1	-0.09	-0.07	0.25	0.5	0.56	0.39	0.53	0.28	-0.24	-0.18	-0.55
GENE2996X	YDL138W	 || RGT2|	1	-0.79	0.25	0.17	0.08	0.53	0.54	0.17	0.26	-0.07	-0.07	-0.51	0.25	0.09	0.03	0.33	0.37	0.34	0.1	0.12	-0.86	-0.13	-0.34	-0.29	0.13	0.22	-0.39	-0.3	-0.57	-0.43	-0.66	-0.19	-0.26	-0.46	-0.28	-0.02	-0.21	-0.21	-0.69	-0.35	-0.63	-0.04	0.06	0.1	-0.25	0.4	0.31	0.42	0.12	-0.08	-0.11	0.07	-0.19	-0.01	-0.27	0.51	0.32	0.13	0.13	0.13	-0.09	-0.42	0.1	0.02	0.2	0.31	-0.08	-0.05	-0.18	-0.26	-0.45
GENE4309X	YGL059W	 || 	1	-0.12	0.48	1.29	0.83	0.88	0.68	0.33	0.3	0.48		0.32	-0.08	0.52	0.6	0.48	0.39	-0.3	0.38	-0.18		0.18	0.13	0.76	0.66	0.42	0.12	0.2	0.23	0.01	0.02	0.06	0.41	0.48	0.44	0.59	0.48	0.27	0.38		0.08	-0.35	0.55	0.52	0.56	0.79	0.47	0.38	0.41	0.15		0.06	0.65	0.79	0.69	0.51	0.25	-0.04	0.39	0.16	0.22	0.12	0.73	0.9	0.69	0.66	0.4	0.27	0.28	0.16	0.34
GENE2370X	YPR027C	 || 	1	-1.29	-0.11	0.05	-0.19	0.03	-0.46	-0.42	-0.37	-0.46	-0.56	-0.83	-0.34	-0.26	-0.19	-0.09	-0.34	-0.63	-0.95	-0.69	-1.05	-1.04	-0.27	-0.36	-0.77	-0.34	-0.66	-0.6	-0.62	-0.68	-0.56	-0.91	-0.18	-0.36	-0.41	-0.47	-0.41	-0.63	-0.72	-0.63	-0.76	-1.08	-0.37	-0.19	-0.55	-0.35	-0.63	-0.82	-0.75	-1.07	-1.23	-1.28	-0.53	-0.71	-0.6	-0.82	-0.76	-1.06	-0.82	-0.86	-1.18	-1.02	-0.1	-0.18	-0.19	-0.01	-0.33	-0.49	-0.28	-0.34	-0.52
GENE5704X	YJL213W	 || 	1	0.68	2.66	1.86	1.08	1.53	1.59	1.47	0.97	1.08	0.13	0.1	1.4	0.49	0.67	0.75	0.51	0.05		0.52	0.25	-0.01	1.49	1.05	0.96	0.96	0.47	0.67	0.95	1.22	0.78	-0.13	1.01	1.09	1.02	1.01	0.8	0.43	0.92	0.8	0.87	-0.6	0.72	0.83	0.63	1.11	1.06	0.85	0.8	0.78	0.51	-0.11	1.1	0.86	0.81	0.85	0.6	0.57	0.21	0.31	0.34	-0.2	2.25	1.51	1.2	0.85	0.51	0.5	0.64	0.71	0.61
GENE3307X	YIL164C	 || NIT1|	1	-0.33	0.49	0.35	0.26	-0.02	0	-0.13	-0.11	-0.33	-0.77	-0.59	-0.09	-0.31	-0.36	-0.3	-0.43	-0.46	-0.54	-0.76	-0.85	-0.62	0.21	0.19	-0.01	-0.13	0.03	-0.17	-0.04	-0.15	-0.13	-0.85	-0.64	-0.34	-0.58	-0.44	-0.41	-0.48	-0.45	-0.61	-0.74	-0.48	-0.07	0.12	-0.34	-0.27	-0.33	-0.29	-0.42	-0.45	-0.66	-0.78	-0.44	-0.57	-0.53	-0.53	-0.59	-0.4	-0.47	-0.49	-0.82	-0.61	0.22	0.03	-0.01	-0.15	-0.3	-0.01	-0.11	-0.42	-0.86
GENE3128X	YMR135C	 || GID8|DCR1	1	-0.89	0.57	0.47	0.34	0.23	0.47	0.38	0.19	-0.25		-0.64	0.7	-0.33	-0.13	-0.14	0.04	-0.32	-0.66	-0.94		-0.55	0.58	0.25	0.05	-0.1	0.19	-0.01	-0.11	-0.44	-0.48	-0.78	-0.26	-0.36	-0.37	-0.12	-0.27	-0.42	-0.72		-0.43	-0.95	-0.43	-0.24	-0.61	-0.18	-0.26	-0.22	-0.57	-0.57		-0.6	-0.25	-0.45	-0.52	-0.46	-0.32	-0.31	-0.33	-0.6	-0.63	-0.76	-0.02	-0.17	-0.22	-0.04	-0.4	-0.2	-0.17	-0.54	-0.72
GENE196X	YOL113W	 || SKM1|	1	0.1	1.05	0.9	1	0.84	1.07	0.96	0.69	0.46	0.47	-0.32	0.55	0.26	0.5	0.11	0.08	-0.04	0	-0.01	0.15	-0.06	1.06	1.07	0.76	0.27	0.83	0.77	0.56	0.35	0.38	0.11	0.59	0.76	0.83	0.46	0.2	0.28	0.27	0.43	0.22	-0.03	0.99	0.94	0.47	0.78	0.68	1.07	0.54	0.31	0.17	-0.19	0.41	0.65	0.01	0.08	-0.15	-0.44	-0.17	-0.05	-0.26	-0.13	0.52	0.74	0.6	0.44	0.21	0.08	0.07	0.01	-0.24
GENE5226X	YGL126W	 || SCS3|	1	-0.36	0.17	0.21	0.39	0.33	-0.01	-0.3	-0.22	-0.53		-0.28	-0.16	-0.08	0	-0.13	-0.25	0.03	-0.18	-0.12	-0.07	-0.17	-0.09	0.01	-0.09	-0.23	-0.34	-0.27	-0.32	-0.24	-0.42	-0.24	-0.3	-0.16	-0.19	-0.14	-0.39	-0.42	-0.43	-0.43	-0.37	-0.53	-0.49	-0.08	-0.1	-0.27	-0.1	-0.25	-0.13	-0.22	-0.32	-0.39	-0.61	-0.39	-0.04	-0.36	-0.49	-0.38	-0.64	-0.54	-0.64	-0.55	-0.35	-0.2	-0.05	-0.02	-0.27	-0.26	0.03	-0.26	-0.15
GENE4500X	YPL023C	 || MET12|	1	0.06	0.3	0.48	0.52	0.48	0.42	0.18	0.05	0.09	-0.08	0	-0.13	0.14	0.11	0.22	0.18	0.45	0.26	0.35	0.27	-0.06	0.22	0.19	0.17	-0.07	0.06	-0.07	0.07	0.11	-0.2	-0.15	0	0.12	-0.07	0.16	0.06	-0.09	-0.03	0	-0.07	0.09	0.11	0.2	0.2	0.1	0.23	0.08	0.22	-0.01	-0.03	0.01	-0.03	0.03	0.14	0.18	0.17	0.08	-0.01	-0.16	-0.16	0.15	0.18	0.14	0.31	0.09	0.12	0.04	0.17	0.12	0.14
GENE1986X	YCL038C	 || ATG22|AUT4	1	0.11	0.75	1.13	0.83	0.88	0.61	0.6	0.27	0.55	0.35	0.26	0.71	0.64	0.67	0.83	0.76	1.14		0.89		0.23	0.57	0.59	0.55	0.6	0.62	0.47	0.21	0.13	0.07	0.43	0.48	0.55	0.72	0.47	0.42	0.54	0.37	-0.16	-0.02	0.45	0.47	0.5	0.55	0.65	0.56	0.53	0.69	0.59	0.25	0.38	0.38	0.62	0.6	0.61	0.58	0.61	0.63	0.44	0.49	0.54	0.62	0.47	0.75	0.64	0.45	0.52	0.44	0.47	-0.06
GENE1086X	YDL233W	 || 	1	-0.42	-0.01	0.15	0.32	0.24	0.2	-0.24	-0.25	-0.34	-0.26	-0.34	-0.21	0.3	-0.18	-0.02	-0.09	0.13	-0.47	0.02	0	0	0.16	0.03	0.03	0.05	-0.07	-0.03	-0.22	-0.24	-0.38	-0.33	-0.17	-0.13	-0.2	-0.26	-0.12	-0.17	-0.58	-0.68	-0.5	-0.48	-0.22	-0.03	-0.09	-0.11	0.03	-0.14	-0.04	-0.19	-0.61	-0.56	-0.19	-0.2	-0.33	-0.32	-0.12	-0.05	-0.29	-0.44	-0.56	-0.31	-0.12	-0.19	0	0.07	0.14	-0.05	-0.24	-0.17	-0.43
GENE3888X	YDR169C	 || STB3|	1	0.03	0.12	0.27	0.4	0.25	0.52	0.11	0.1	0.09	0.33	-0.24	0.21	0.33	0.31	-0.08	0.02	-0.41	-0.36	0.31	-0.14	-0.24	-0.18	-0.04	0.19	-0.25	-0.24	-0.12	-0.11	0.01	-0.28	-0.46	-0.45	-0.3	-0.65	-0.21	-0.13	-0.47	-0.48	-0.29	-0.43	-0.12	0.23	0.17	0.07	0.37	0.1	0.17	0.39	0.15	0.03	-0.35	-0.06	0.21	0.07	0.21	-0.07	-0.08	-0.34	-0.4	-0.11	-0.35	0.14	0.11	0.25	0.02	0.29	0.06	-0.11	0.01	0.02
GENE4691X	YJR005W	 || APL1|YAP80	1	0.24	0.53	0.81	0.78	0.68	0.7	0.27	0.23	0.43	0.6	0.2	0.35	0.91	0.46	0.29	0.39	-0.11	0.48	0.14	0.46	-0.02	0.2	0.03	0.28	0.11	-0.03	0.07	-0.23	0.12	0.03	-0.31	0.16	0.16	0.11	0.14	0.13	-0.27	-0.39	-0.22	-0.07	0.15	0.47	0.54	0.55	0.42	0.48	0.29	0.44	0.11	0.32	-0.01	0.26	0.38	0.27	0.48	0.26	0.11	-0.31	-0.39	-0.07	0.01	0.32	0.5	0.51	0.24	0.33	0.1	0.11	0.25	0.3
GENE3326X	YGL190C	 || CDC55|	1	0.73	1	1.21	1.27	0.94	0.7	0.65	0.73	0.42	0.8	0.23	0.48	0.72	0.55	0.42	0.34	0.54	0.2	0.17	-0.17	-0.04	0.6	0.63	0.58	-0.06	-0.02	-0.13	-0.05	0.1	0.03	-0.13	-0.24	0.38	0.53	-0.03	0.02	-0.19	0.04	-0.05	-0.05	0.39	0.44	0.78	0.55	0.88	0.5	0.36	0.36	0.11	0.2	0.07	0.23	0.49	0.58	0.54	0.14	0.18	-0.06	-0.2	0.1	0.49	0.5	0.76	0.66	0.09	0.3	0.11	0.2	0.11	0.28
GENE2041X	YLR450W	 || HMG2|	1	0.36	0.71	1.26	1.32	0.95	0.63	0.11	0.42	0.67	1.13	0.51	0.34	0.73	0.58	0.44	0.43	0.49	0.25	0.61	0.08	0.36	0.35	0.89	0.59	0.28	0.24	0.29	0.28	0.24	0.21	0.43	0.41	0.57	0.62	0.45	0.2	-0.05	0.07	0.2	0.32	0.48	0.69	0.79	0.91	0.93	0.84	0.62	0.56	0.51	0.41	0.09	0.36	0.66	0.54	0.61	0.31	0.29	0.1	0.16	0.32	0.42	0.65	0.79	0.69	0.54	0.6	0.38	0.48	0.55	0.69
GENE588X	YER088C	 || DOT6|	1	0.02	0.28	0.94	0.93	-0.24	0.16	-0.11	0.31	0.14	0.38	0.01	0.37	0.44	-0.02	-0.31	-0.58	-0.38	0.08	0.52	-0.31	-0.52	-0.22	-0.06	-0.54	-0.58	-0.41	-0.51	-0.68	-0.5	-0.69	-0.59	-0.19	-0.03	-0.28	-0.44	-0.68	-0.5	-0.34	-0.52	-0.89	0.44	0.82	0.99	0.94	0.75	0.57	0.26	0.52	0.5	0.2	-0.19	0.32	0.63	0.16	0.03	-0.01	-0.15	-0.41	-0.6	-0.48	-0.41	0.3	0.7	0.06	-0.48	-0.17	-0.02	0.07	0.11	-0.22
GENE3339X	YGL237C	 || HAP2|	1	-0.09	0.16	0.34	0.48	0.17	0.32	0.11	0.1	-0.14	0.03	0.06	-0.23	0.45	0.42	-0.14	-0.33	-0.33	-0.31	-0.39	-0.13	-0.36	0.05	0.1	0.08	-0.18	-0.24	-0.38	-0.22	-0.3	-0.04	-0.42	-0.21	0.1	0.05	-0.08	-0.14	-0.34	-0.33	-0.01	-0.06	0.15	0.27	0.61	0.47	0.29	0.26	0.24	0.26	0.21	0.07	-0.21	-0.04	0.12	0.13	0.12	-0.08	-0.29	-0.22	-0.4	-0.08	-0.35	-0.13	0.3	0.09	-0.02	-0.14	-0.23	-0.34	-0.22	-0.25
GENE4850X	YML072C	 || 	1	0.21	0.76	0.94	1.07	0.51	0.27	0.15	0.24	0.2	0.88	0.18	0.46	0.67	0.46	0.25	0.44	0.4	0.33	0.78	0.72	-0.06	-0.02	0.62	0.1	-0.08	-0.27	-0.17	-0.23	0.05	0.26	0.01	-0.05	0.23	0.53	0.2	-0.23	-0.24	-0.18	-0.29	0.11	0.26	0.33	0.42	0.61	0.52	0.21	0.22	0.21	0.14	0.27	0.26	0.2	0.54	0.38	0.32	0.15	-0.04	-0.07	0	0.27	-0.33	0.24	0.36	0.25	-0.03	-0.19	-0.26	0	0.08	0.42
GENE2070X	YNL271C	 || BNI1|SHE5|PPF3	1	0.49	0.74	0.82	1.04	0.6	0.57	0.67	0.48	0.47	0.39	0.83	0.63	0.48	0.47	0.73	0.61	0.57	0.64	0.61	0.26	0.43	0.37	0.5	0.27	0.3	0.21	0.31	0.11	0.32	0.21	0.32	0.28	0.45	0.4	0.31	0.39	0.33	0.3	0.23	0.33	0.8	0.65	0.61	0.83	0.77	0.76	0.57	0.71	0.36	0.63	0.48	0.44	0.62	0.56	0.73	0.51	0.48	0.22	0.45	0.5	0.51	0.48	0.51	0.45	0.27	0.39	0.3	0.3	0.45	0.68
GENE2787X	YDL106C	 || PHO2|GRF10|BAS2	1	-0.54	0.06	-0.05	0.26	0.03	-0.08	-0.4	-0.05	-0.42	-0.63	-0.35	-0.11	0.09	-0.07	0.01	-0.18	-0.18	-0.08	-0.33	0.07	-0.44	-0.27	-0.17	-0.27	-0.47	-0.71	-0.57	-0.75	-0.86	-0.81	-0.53	-0.42	-0.54	-0.51	-0.6	-0.55	-0.84	-1.05	-0.78	-0.94	-0.21	-0.12	-0.13	0.03	0.16	-0.02	-0.3	-0.16	-0.3	-0.04	-0.39	-0.39	-0.49	-0.36	-0.39	-0.49	-0.69	-0.77	-0.64	-0.72	-0.28	-0.53	-0.14	0.29	0.04	-0.25	-0.28	-0.19	-0.33	-0.36
GENE2830X	YDL035C	 || GPR1|	1	-0.27	0.31	0.55	0.61	0.49	0.43	0.27	0.25	0.39	0.35	-0.11	0.11	-0.09	-0.23	-0.24	0.09	0.29	0.01	0.04	0.33	0	0.14	0.37	-0.03	-0.1	-0.08	-0.09	-0.23	-0.23	-0.12	-0.21	-0.05	0.07	0.12	-0.14	-0.11	-0.21	-0.42	-0.49	-0.11	0.28	0.24	0.26	0.12	0.21	0.36	0.21	0.3	-0.03	0.02	-0.24	-0.02	0	-0.1	-0.23	-0.15	-0.13	-0.24	-0.41	-0.18	0.15	0.33	0.31	0.43	0.31	0.21	0.09	0.35	0.19	0.1
GENE1347X	YGL228W	 || SHE10|	1	0.28	0.2	0.49	0.12	0.39	0.5	0.14	0.24	-0.04	0.24	-0.05	0.33	0.21	0.31	-0.02	0.31	0.27	-0.14	0.33	0.01	0.07	0.37	0.3	0.36	0.05	0.07	0.02	-0.26	-0.09	-0.14	0.1	0.08	0.03	0.01	0.26	0.01	-0.18	-0.19	-0.41	-0.26	0.15	0.31	0.35	0.52	0.35	0.52	0.35	0.34	0.19	0.31	-0.2	-0.09	0.06	-0.11	-0.21	-0.35	-0.38	-0.59	-0.44	-0.3	-0.3	0.18	0.27	0.17	0.13	0.16	-0.16	-0.02	-0.09	0.16
GENE5405X	YNL219C	 || ALG9|	1	0.12	0.28	0.45	0.43	0.52	0.71	0.08	0.2	0.01	-0.43	0.3	-0.02	0.3	0.35	0.13	0.04	0	0.01	0.01	0.17	-0.19	-0.04	0.37	0.27	0.06	0.08	0.04	-0.21	-0.28	-0.53	-0.29	-0.1	0.12	0.09	0.19	0.28	-0.01	-0.29	-0.14	-0.13	0.51	0.6	0.55	0.66	0.72	0.64	0.38	0.49	0.12	0.31	0.23	0.12	0.18	0.08	0.09	0.2	-0.06	-0.2	-0.19	-0.21	-0.22	-0.26	0.07	0.32	0.2	0.42	0.04	0.03	-0.17	0.18
GENE38X	YOR328W	 || PDR10|	1	-0.32	0.08	0.58	0.54	0.49	0.51	0.04	0.15	0.03		-0.52	0.29	0.5	0.19	0.12	0.45	0.35		0.25		-0.18	-0.11	0.35	0.1	0.22	-0.05	-0.09	-0.32	-0.34	0.14	-0.08	-0.02	-0.04	-0.19	-0.1	0.13	-0.24	-0.48	0.31	0.04	-0.35	-0.1	0.09	0.19	0.27	0.57	0.47	0.27	0.52	0.09		-0.2	0.11	-0.02	0.09	0.05	-0.19	-0.1	0.05	-0.28	-0.6	-0.06	0.1	0.21	0.28	-0.02	-0.18	0	0.11	
GENE3919X	YKR020W	 || VPS51|VPS67|API3|WHI6	1	-0.35	0.21	0.35	0.4	0.5	0.1	0.39	-0.02	0.05	-0.21	-0.1	0.08	0.24	0.08	0.27	0.37	-0.25	-0.24	-0.39	-0.3	-0.57	-0.44	-0.47	-0.19	-0.23	-0.49	-0.27	-0.42	-0.45	-0.43	-0.39	-0.4	-0.37	-0.16	-0.22	-0.11	-0.38	-0.36	0.04	-0.49	-0.22	-0.38	-0.21	-0.08	-0.04	-0.07	-0.11	-0.22	-0.43	-0.23	-0.42	-0.18	-0.1	-0.18	-0.13	-0.01	-0.13	-0.18	-0.16	-0.07	-0.58	-0.31	-0.23	-0.16	-0.17	-0.39	-0.4	-0.53	-0.57	-0.33
GENE4150X	YMR030W	 || RSF1|	1	-0.1	0.49	0.96	0.1	0.14	0.27	0.61	0.42	0.23		-0.12	0.45	0.08	0.59	0.01	0.21	-0.12				-0.57	-0.08	0.2	0.05	0.05	-0.39	-0.15	-0.08	0.01	-0.08	-0.61	-0.34	0.08	0.03	0.01	-0.17	-0.12	-0.22		-0.37	-0.23	-0.54	0.34	0.42	0.56	0.29	0.42	0.27	0.13	0.25	0	0.19	0.52	0.1	0.36	0.23	-0.04	0.33	0.33	0.5	-0.45	-0.16	0.09	0.04	0.04	-0.35	-0.28	-0.49	-0.44	-0.06
GENE840X	YGL180W	 || ATG1|APG1|CVT10|AUT3	1	-0.25	0.2	0.64	0.35	0.27	0.57	0.27	0.36	0.45	1.07	0.17	0.56	0.83	0.54	0.37	0.69	0.1	-0.65	0.26		0.14	0.34	0.33	0.4	0.26	0.14	0.1	-0.1	0.12	0.01	0.05	-0.01	0.25	0.21	0.16	-0.02	0.03	-0.09	-0.43	-0.37	-0.27	0.15	0.16	0.22	0.73	0.63	0.65	0.37	0.3	-0.02		-0.08	0.19	0.32	0.63	0.3	0.22	0.21	0.14	-0.05	-0.19	0.32	0.47	0.57	0.23	0.35	0.39	0.21	0.21	-0.01
GENE4204X	YNR049C	 || MSO1|	1	-0.06	0.07	0.48	0.37	0.36	0.2	0.24	0.17	0.27		-0.2	0.17	0.31	0.51	0.41	0.43	0.05	-0.19	-0.25		-0.08	0.24	0.33	0.29	0.18	0.06	0.24	0.42	0.18	0.31	-0.28	-0.23	0.32	0.64	0.21	0.21	0.28	0.12	0.01	0.29	-0.29	-0.18	0.08	0.08	0.21	0.09	-0.11	-0.24	-0.12	-0.02	-0.05	0.06	0.05	0.43	0.05	0.1	0.07	0.08	0.17	0.08	0.1	0.06	0.1	0.22	0.15	-0.05	0.03	0.09	-0.03	0.07
GENE1130X	YNR032W	 || PPG1|	1	0.18	-0.12	0.18	0.08	0.29	0.34	0.3	0.06	0.17	0.05	-0.03	0.05	0.12	0.15	0.02	0.1	-0.08	-0.12	-0.17	0	-0.15	0	-0.01	0.02	0.08	0.03	0.02	0.09	0.16	0.03	-0.04	-0.02	0.02	0.27	0.21	0.11	-0.01	0.18	0.18	0.14	-0.4	-0.15	-0.01	-0.02	0	-0.09	-0.09	-0.07	-0.09	-0.08	-0.33	-0.04	0.05	-0.03	0.08	0.14	0.15	-0.04	-0.05	-0.02	-0.15	-0.01	-0.1	-0.05	-0.05	-0.11	0.02	-0.24	-0.1	-0.3
GENE2459X	YER186C	 || 	1	0.13	0.26	0.21	0.21	0.42	0.42	0.19	0.04	-0.03	0.04	-0.34	-0.14	-0.12	0	-0.07	-0.22	-0.35	-0.1	-0.37	-0.45	-0.31	-0.26	-0.19	-0.27	-0.24	-0.18	-0.13	-0.02	-0.25	-0.29	-0.38	-0.12	-0.19	0.13	0.04	0	0	-0.15	-0.25	-0.22	-0.62	-0.36	-0.32	-0.21	-0.18	-0.34	-0.32	-0.46	-0.47	-0.63	-0.31	-0.18	-0.13	-0.11	-0.06	-0.19	-0.1	-0.11	-0.32	-0.36	-0.28	-0.1	-0.2	-0.03	0.02	-0.21	-0.28	-0.28	-0.34	-0.33
GENE804X	YPR195C	 || 	1	0.26	0.5	0.74	0.46	0.65	0.26	0.32	0.16	0.29	0.23	-0.17	0.06	0.37	0.43	0.57	0.39	-0.19	0.2	-0.02	-0.16	-0.68	-0.14	-0.02	0.11	0.1	0.16	0.2	0.11	0.16	0.35	0.1	0.05	0.24	0.47	0.61	0.35	0.17	0.09	0.23	-0.04	-0.38	-0.49	-0.08	0.1	-0.23	-0.1	-0.18	-0.05	-0.07	0.03	-0.18	0.14	-0.03	0.36	0.63	0.36	0.37	0.51	0.52	0.34	-0.1	0.14	0.43	0.24	0.18	0.08	0.05	0.35	-0.03	0.2
GENE1397X	YDR067C	 || 	1	0	0.32	0.33	0.37	0.29	0.19	0.37	-0.06	0.28	0.13	0.23	-0.06	0.34	0.29	0.41	0.18	0.04	0.29	-0.05	0.17	-0.05	0.15	0.12	0.2	0.3	0.22	0.07	0.23	0.17	0.11	0.04	0.27	0.3	0.64	0.18	0.22	0.17	0.31	0.29	0.31	-0.01	0.07	0.23	0.25	0.1	0.18	0.06	-0.07	-0.18	0.09	-0.07	0.28	0.4	0.25	0.03	0.06	0.2	0.19	0.25	0.18	0.03	0.21	0.22	0.15	0.13	0.05	0.13	-0.03	-0.04	-0.03
GENE4833X	YFR041C	 || ERJ5|	1	0.04	0.56	0.57	0.67	0.61	0.28	-0.08	-0.35	0.06	0.07	0.03	0.16	0.39	0.55	0.41	0.06	-0.04	0.07	-0.14	0.17	-0.22	0.14	0.28	0.15	0.16	-0.1	0	0.25	0.25	-0.07	-0.12	0.04	0.26	0.68	0.22	0	-0.18	0.18	0.12	0.34	-0.15	-0.15	0.23	0.3	0.31	0.1	-0.18	-0.08	0.03	0.32	-0.08	0.23	0.29	0.19	0.09	0.04	-0.13	-0.17	-0.12	-0.08	-0.47	0.01	-0.1	0.14	-0.07	-0.29	-0.31	-0.32	-0.31	-0.25
GENE5368X	YOL018C	 || TLG2|	1	0.12	0.37	0.42	0.59	0.69	0.3	0.34	0	0.29	0.23	0.49	0.16	0.38	0.28	0.57	0.26	0.34	0.11	0.01	0.27	0.14	0.3	0.11	0.15	0.23	0.17	0.07	0.42	0.29	0.19	0.04	0.13	0.2	0.52	0.15	0.17	0.06	0.25	0.32	0.34	0.06	0.16	0.32	0.19	0.3	0.15	0.14	0.07	0.18	-0.12	-0.17	0.1	0.07	0.11	0.19	0.26	0.08	0.19	0.16	0.1	0.07	0.26	-0.01	0.29	0.17	0.01	0.14	0.02	0.06	-0.08
GENE1976X	YOR131C	 || 	1	0.15	0.69	0.74	0.78	0.61	0.28	0.43	0.15	0.65	0.76	0.28	0.37	0.12	0.33	0.54	0.18	0.33	0.66	0.37	0.73	0.13	0.25	0.34	0.22	0.15	0.15	0.32	0.57	0.49	0.33	0.09	0.31	0.46	0.86	0.28	0.1	0.28	0.63	0.44	0.53	0.07	0.26	0.59	0.79	0.47	0.37	0.28	0.28	0.35	0.56	-0.08	0.12	0.29	0.22	0.05	0.03	-0.07	0.11	0.11	0.2	0.03	0.29	0.28	0.37	0.08	-0.08	0.19	0.39	0.36	0.42
GENE3772X	YLR193C	 || 	1	-0.16	0.3	0.16	0.18	-0.25	-0.07	-0.1	-0.05	0.23	0.08	-0.44	-0.42	-0.27	0.07	-0.2	-0.42	-0.35	-0.34	-0.51	-0.04	-0.13	-0.13	0.19	0.05	-0.09	-0.39	-0.4	-0.12	0.01	0.01	-0.16	0.04	0.13	0.53	-0.02	-0.25	-0.34	-0.15	-0.08	0.16	-0.21	-0.12	0.15	0.14	0.01	-0.19	-0.36	-0.29	-0.21	-0.12	-0.31	-0.13	-0.17	-0.05	-0.37	-0.44	-0.58	-0.3	-0.27	0.02	-0.46	-0.22	-0.13	-0.06	-0.32	-0.5	-0.4	-0.28	-0.09	-0.19
GENE1164X	YHL019C	 || APM2|	1	-0.12	0.67	0.7	-0.04	0.18	0.13	0.27	0.25	0.15		-0.14	0.17	-0.02	0.09	0.22	0.28	0.07	-0.22	-0.02		0.04	0.18	0.12	-0.08	-0.05	0.1	-0.06	-0.02	-0.22	-0.27	0.02	0.3	0.07	0.13	0.2	-0.01	0.01	-0.15	-0.02	0.04	-0.08	-0.19	0.23	-0.05	-0.02	-0.08	-0.05	-0.05	-0.26	-0.24	0.04	0.07	0.2	0.34	-0.06	0.15	0.23	0.12	-0.02	0.03	-0.21	0.19	0.19	-0.01	0.07	0.31	0.08	0.27	0.18	-0.41
GENE2861X	YJL084C	 || 	1	0.48	0.16	0.43	0.74	0.53	0.49	0.07	0.53	0.31		0.31	0.06	0.27	0.16	0.24	0.03	-0.44	-0.36	-0.03		0.21	0.58	0.45	0.34	0.22	0.02	0.02	-0.09	-0.44	-0.17	0.02	0.05	0.3	0.25	0.05	-0.1	-0.17	-0.07	0.14	-0.57	0.22	0.39	0.34	0.14	0.53	0.16	0.3	0.33	-0.18	-0.1	0.07	-0.07	0.16	0.24	0.71	0.18	0.15	-0.02	0.18	0.17	0.78	0.32	0.3	0.46	0.38	0.06	0.11	-0.16	0.21	-0.55
GENE3501X	YDR498C	 || SEC20|	1	-0.07	-0.11	-0.29	-0.41	-0.19	0.18	-0.12	-0.14	-0.36	-0.38	-0.01	-0.12	0.06	0.13	-0.03	-0.25	-0.15	-0.11	-0.28	-0.04	-0.31	-0.1	-0.04	-0.04	-0.21	-0.27	-0.27	-0.18	-0.22	-0.37	-0.36	-0.42	-0.31	-0.26	-0.16	-0.21	-0.38	-0.44	-0.4	-0.3	-0.22	-0.27	-0.04	-0.04	-0.04	0.03	-0.26	-0.15	-0.31	-0.23	-0.26	-0.29	-0.18	-0.08	-0.2	-0.2	-0.24	-0.23	-0.25	-0.18	-0.07	-0.29	-0.28	-0.16	-0.04	-0.2	-0.23	-0.41	-0.27	-0.25
GENE3429X	YJR088C	 || 	1	0.02	0.05	-0.12	-0.15	0.07	0.24	0.02	-0.16	-0.23	-0.3	0.27	0.26	0.08	0.31	0.34	0.3	0.11	-0.06	-0.18	0.05	-0.15	0.23	-0.13	0.18	0.07	-0.05	-0.12	-0.05	0	-0.1	-0.4	-0.23	0.16	-0.17	-0.19	-0.23	-0.44	-0.44	-0.52	-0.31	0.06	0.14	-0.03	0	0.06	0.2	0.07	-0.07	-0.1	0	0.22	0.08	0.06	0.01	0.01	-0.02	0.04	-0.1	-0.04	-0.14	-0.4	-0.22	-0.2	-0.25	-0.41	-0.35	-0.3	-0.43	-0.54	-0.52
GENE4512X	YPR056W	 || TFB4|	1	0.53	0.04	-0.21	0.07	0.08	0.11	-0.04	-0.13	-0.07	0	0.3	-0.21	0.2	0.01	0.18	0.15	0.12	0.05	0.04	0.09	-0.03	-0.1	-0.43	0.04	0.05	-0.35	-0.16	-0.09	-0.14	-0.11	-0.19	-0.49	-0.15	-0.15	-0.17	-0.11	-0.29	-0.31	-0.19	-0.2	0.06	0.02	-0.26	-0.08	-0.03	0.02	-0.15	-0.09	-0.33	-0.25	0.1	-0.17	-0.08	-0.22	-0.32	-0.21	-0.22	-0.27	-0.33	-0.16	-0.14	-0.12	-0.23	-0.16	-0.18	-0.24	-0.32	-0.3	-0.29	-0.39
GENE2952X	YMR315W	 || 	1	0.75	1.34	1.37	1.35	1.5	1.34	1.43	1.23	1.26	1.02	0.66	0.66	0.79	0.75	0.9	0.86	1.29	1.25	1.02	0.95	0.42	1.03	0.7	1.06	0.79	1.28	1.39	1.06	0.67	0.34	0.29	1.15	0.6	0.55	0.52	0.41	0.78	0.56	0.28	0.51	0.95	0.88	0.92	1.17	0.87	0.79	0.88	0.99	0.59	0.43	0.68	0.79	0.5	0.86	0.58	0.27	0.8	0.99	0.7	0.58	1.1	1.11	0.92	0.87	0.73	1.06	1.07	1.08	0.92	0.81
GENE5297X	YGL163C	 || RAD54|XRS1	1	0.45	0.63	0.84	0.94	0.69	0.4	0.66	0.68	0.85	0.7	0.82	0.9	0.6	0.81	0.88	0.94	0.56	-0.33	0.7		0.48	0.54	0.49	0.49	0.4	0.56	0.63	0.74	0.57	0.57	0.71	0.48	0.47	0.47	0.56	0.44	0.54	0.76	0.39	0.34	0.47	0.59	0.66	0.51	0.62	0.66	0.6	0.75	0.54	0.32	0.31	0.45	0.63	0.7	0.93	0.78	0.58	0.55	0.39	0.61	0.55	0.81	0.54	0.63	0.48	0.3	0.43	0.53	0.56	0.48
GENE1824X	YBR293W	 || VBA2|	1	-0.18	-0.03	0.04	-0.27	0.16	0.03	0.08		0.21		-0.29	0.21	0.01	-0.16	-0.02	-0.23			-0.12		0.22	-0.1	0.06	-0.15	-0.01	-0.12	0.09	0.02	-0.05	-0.04	0.2	0.02	-0.22	-0.03	-0.25	-0.12	-0.06	0.23	0.15	-0.08	-0.09	-0.12	0.08	-0.11	0.04	-0.15	0.18	0.31	-0.4	-0.11	-0.14	-0.2	0.03	0	0.19	-0.11	-0.18	-0.1	0.19	-0.5	0.33	-0.01	-0.08	-0.26	0.2	-0.15	0.2	-0.34	0	-0.28
GENE1088X	YPL250C	 || ICY2|	1	0.16	0.8	-0.26	-0.31	-0.27	-0.28	0.67	0.32	-0.05	-0.14	-0.35	0.31	-0.04	-0.12	-0.14	-0.08	0.33	0.13	-0.01	-0.08	0.61	0.7	-0.18	0.25	0.34	0.31	0.29	-0.06	0.04	0.38	0.56	1.22	0.22	0.12	0.34	0.41	0.83	0.27	0.15	0.08	0.47	1	-0.07	-0.2	-0.5	-0.24	0.28	0.23	-0.26	-0.16	0.53	1.25	0.12	0.16	0.29	0.33	0.75	0.43	0.39	0.16	0.45	1.93	0.73	-0.4	0.05	0.78	1.31	0.71	-0.14	0
GENE387X	YDR046C	 || BAP3|PAP1	1	0.52	0.82	0.42	0.09	0.08	0.11	0.99	0.73	0.5	0.87	0.34	0.79	0.05	-0.56	0.12	0.33	0.81	0.78	0.45	0.39	0.52	0.71	0.36	0.4	0.86	0.91	0.74	0.34	0.29	0.46	1.02	1	0.46	0.89	0.72	0.81	1.17	1.09	0.43	0.65	0.19	0.4	0.18	-0.23	-0.11	0.45	0.86	0.74	0.16	0.02	0.11	0.65	0.48	0.19	0.56	0.44	0.4	0.27	-0.17	-0.22	0.47	1.48	0.96	0.37	0.69	1.16	1.28	0.83	0.35	0.36
GENE2476X	YJL107C	 || 	1	0.28	1.08	0.14	-0.03	1	0.99	0.62	0.5	0.31		-0.24	0.89		-0.17	0.55	0.75			0.57		1.03	1.08	0.37	0.52	1.13	1.23	0.9	0.37	-0.09	0.59	1.28	1.26	0.23	0.61	1.14	1.02	1.08	0.98		0.79	0.33	1.46	0.6	-0.63	0.73	0.87	0.66		0.58		0.59	1.25	0.63	0.34	0.54	0.61	0.39	0.36	0.43	0.15	0.47	1.11	0.5	0.59	1.18	0.77	0.82	0.57	0.97	1.19
GENE4587X	YLR309C	 || IMH1|SYS3	1	0.63	0.56	0.46	0.3	0.63	0.75	0.53	0.35	0.63	0.8	0.45	0.74	0.34	0.52	0.5	0.38	0.73	0.7	0.28	0.42	0.66	0.67	0.54	0.32	0.49	0.55	0.26	0.4	0.25	0.29	0.65	0.77	0.42	0.92	0.4	0.49	0.52	0.66	0.3	0.31	0.7	0.62	0.4	0.32	0.35	0.55	0.39	0.33	0.25	0.18	0.49	0.35	0.69	0.38	0.63	0.37	0.38	0.36	0.06	0.31	0.69	0.81	0.59	0.4	0.46	0.59	0.52	0.5	0.41	0.59
GENE568X	YER093C	 || TSC11|AVO3	1	0.06	0.24	0.35	0.32	0.17	0.2	0.41	0.42	0.21	0.33	0.09	0.47	-0.01	-0.2	0.23	0.57	0.23	0.32	0.01	-0.06	-0.13	-0.02	-0.15	-0.12	0	-0.08	0.12	-0.13	-0.15	-0.03	0.28	0.15	-0.05	0.07	-0.06	0.11	0.25	-0.04	-0.02	-0.03	0.13	0.05	0.07	-0.07	0.03	0.09	0.28	0.09	0.04	0.26	-0.07	0.23	0.09	-0.17	0.32	0.24	0.35	-0.01	-0.05	0.19	0.02	0.34	0.32	0.12	0.16	0.24	0.16	0.12	0.07	-0.26
GENE5580X	YDR351W	 || SBE2|	1	0.26	0.23	-0.08	-0.26	-0.05	0.4	0.33	0.05	-0.08	0.25	-0.02	0.31	0.62	0.02	0.36	0.14	0.19	0.38	0.31	0.05	0.13	0.52	0.06	-0.02	-0.12	0.38	0.32	-0.14	-0.11	-0.03	-0.32	-0.45	0.02	-0.19	-0.17	0	0.21	-0.17	-0.18	-0.26	0.29	0.08	-0.01	-0.32	-0.16	0.15	0.43	0.18	-0.01	-0.16	-0.02	0.07	0.2	0.2	0.36	0.29	0.59	0.29	0.18	0.11	0.07	-0.12	0.01	-0.12	-0.11	0.18	0.04	-0.26	-0.25	-0.31
GENE1217X	YBR150C	 || TBS1|	1	-0.04	0.35	-0.01	0.39	0.18	0.78	0.83	0.47	0.14	0.21	-0.05	0.34	0.39	0.1	0.4	0.14	0.42	0.6	0.25	0.49	-0.1	0.32	0.04	0.13	0.31	0.35	0.2	-0.05	0.11	0.14	-0.14	-0.05	-0.04	0	0.26	0.31	0.19	-0.07	0.12	0.1	-0.01	0.28	0.28	-0.26	0.32	0.38	0.67	0.37	0.09	-0.06	0.16	0.36	0.26	0.3	0.49	0.25	0.24	0.08	0.07	0.32	-0.23	0.18	0.17	0.25	0.26	0.52	0.19	0.17	-0.02	0.11
GENE5390X	YKR091W	 || SRL3|	1	-0.11	0.42	0.27	0.29	0.83	1.68	1.94	1.15	0.28	-0.26	-0.54	-0.05	0.11	0.1	0.37	0.94	0.91	0.59	-0.28	-0.06	0.07	0.7	0.15	0.68	0.94	2.18	1.68	0.39	-0.09	-0.25	0.35	0.15	0.03	0.62	0.64	1.46	1.77	0.58	0	-0.18	0.17	0.68	0.53	0.46	0.46	0.91	1.65	1.13	0.49	0.24	0.3	0.53	0.35	0.37	0.36	1.04	1.46	0.97	0.42	0.22	0.24	-0.19	-0.04	0.16	0.42	1.64	1.17	0.59	-0.16	-0.35
GENE6166X	YMR104C-3UTR	 || YPK2|YKR2	1	0.05	0.94	0.83	0.91	0.69	1.59	1.62	1.47	0.95	1.32	-0.21	0.75	0.36	0.6	0.75	0.87	1.08	1.26	0.52	0.26	0.18	1.11	1.03	0.62	0.87	1.79	1.63	0.87	0.53	0.31	0.54	0.96	0.69	0.52	0.83	1.39	1.71	1.04	0.63	0.42	0.28	1.3	1.19	0.76	0.71	1.03	1.63	1.58	0.88	0.65	0.13	1.04	1.1	0.73	0.92	1.05	1.5	1.28	0.89	0.69	-0.01	0.66	0.66	0.49	0.26	1.5	1.32	0.92	0.28	0.22
GENE4111X	YMR103C	 || 	1	-0.04	0.81	0.87	0.7	0.66	1.53	1.72	1.25	0.92	0.79	-0.2	0.72	0.57	0.59	0.79	0.87	1.24	1.02	0.9		0.1	1.02	0.76	0.33	0.53	1.21	1.47	0.75	0.57	0.22	0.14	0.58	0.32	0.5	0.56	0.97	1.38	0.93	0.45	0.22	0.31	1.1	0.99	0.61	0.44	0.88	1.37	1.27	0.8	0.55	0.31	0.67	0.77	0.7	0.79	1.09	1.2	1.14	0.94	0.73	0.24	0.48	0.53	0.32	0.42	1.3	0.98	0.91	0.35	0.32
GENE1629X	YMR104C	 || YPK2|YKR2	1	-0.13	0.88	0.37	0.37	0.47	1.43	1.74	1.42	0.81	1	-0.77	0.58	0.28	0.01	-0.02	0.8	1.43	1.12	0.73	0.32	0.01	0.57	0.43	0.18	0.38	1.31	1.32	0.27	-0.11	-0.14	-0.12	0.35	0.28	-0.66	0.29	1.04	1.22	0.44	-0.14	-0.21	-0.08	1.13	0.9	0.14	0.1	0.77	1.36	1.29	0.37	0.29	-0.24	0.58	0.73	-0.04	0.51	0.62	1.03	0.82	0.35	0.37	-0.49	0.43	0.6	0.22	0.21	1.21	1.05	0.74	0.1	-0.09
GENE4602X	YMR136W	 || GAT2|	1	0.23	0.35	0.3	-0.01	0.03	0.75	0.66	0.68	0.15	0.57	0.09	0.82	0.29	0.47	0.43	0.84	0.75	0.91	0.86		0.22	1.07	0.06	0.01	0.36	1.11	0.79	0.29	0.17	0.22	0.13	0.45	-0.01	-0.08	0.02	0.57	0.69	0.44	0.24	0.19	0.03	0.75	0.83	0.09	0.41	0.64	0.65	0.66	0.62	0.64	-0.06	0.72	0.65	0.05	0.61	0.89	1.01	0.68	0.24	0.8	0.47	0.69	0.57	0.04	-0.08	0.74	0.57	0.45	0.49	0.47
GENE3025X	YDR350C	 || TCM10|ATP22	1	0.18	-0.01	-0.13	-0.14	-0.1	0.27	0.52	0.65	-0.06	0.1	-0.36	0.17	-0.04	-0.24	-0.1	-0.14	0.32	-0.07	0.13	-0.2	-0.18	-0.27	-0.13	-0.24	-0.38	0.24	0.13	-0.14	-0.2	-0.24	-0.32	-0.27	-0.01	-0.37	-0.2	-0.1	0.11	-0.11	-0.11	-0.23	-0.43	-0.18	-0.15	-0.22	-0.16	-0.34	0.06	0.17	0.05	-0.13	-0.25	-0.07	-0.19	-0.25	-0.11	0.05	-0.04	0.06	-0.19	-0.08	0	-0.41	-0.05	-0.27	-0.11	-0.02	-0.26	-0.04	-0.07	-0.2
GENE2108X	YGL133W	 || ITC1|	1	0	-0.31	-0.29	-0.32	-0.05	0.52	0.41	0.47	0.45	0.71	-0.07	-0.06	-0.12	-0.18	-0.12	0	0.05	0.56	0.08	-0.21	0.19	0.07	0.05	-0.28	-0.04	0.26	0.35	0.01	-0.04	0.14	0.21	-0.06	-0.25	-0.25	-0.02	0	0.19	-0.13	0.02	0.08	0.09	-0.02	-0.11	0	0.04	0.08	0.44	0.42	0.18	0.07	0.11	0.07	-0.12	-0.29	0.13	-0.02	-0.02	0.14	0.12	0.11	0.16	-0.07	-0.07	-0.11	0.03	0.37	0.34	0.32	0.14	0.27
GENE4380X	YOR208W	 || PTP2|	1	0.5	0.78	0.83	0.71	1	1.16	1.42	1.21	0.61	1.13	0.82	0.88	0.54	0.27	0.42	1.07	0.63	1.1			0.48	0.48	0.23	0.28	0.61	1.22	0.96	0.16	0.17	0.07	0.56	0.4	0.37	0.43	0.16	0.65	0.82	0.17	0.28	0.16	0.64	0.72	0.52	0.29	0.49	1.02	1.51	1.31	0.83	0.52	0.64	0.71	0.4	0.31	0.52	0.69	0.82	0.34	0.35	0.44	0.7	0.59	0.29	0.57	0.34	0.93	0.87	0.38	0.51	0.24
GENE616X	YPL089C	 || RLM1|	1	0.57	-0.08	-0.36	0.26	-0.06	0.38	0.79	0.26	0	0.26	0.59	0.21	0.25	-0.48	-0.49	-0.07	-0.11	0.09	0.29	0.02	0.18	0.27	-0.38	-0.44	-0.37	0.4	0.06	-0.65	-0.53	-0.48	0.15	0.17	-0.41	-0.56	-0.63	0.04	0.1	-0.39	-0.33	-0.26	0.61	0.85	0.26	-0.37	0.09	0.19	0.59	0.37	-0.23	-0.52	0.14	0.47	-0.02	-0.27	0.03	0.25	0.44	-0.08	-0.46	0	0.49	0.09	-0.1	-0.1	0.02	0.49	0.32	-0.28	-0.16	-0.24
GENE3880X	YNL127W	 || FAR11|	1	1.01	0.48	0.03	0.02	-0.11	0.85	1.44	0.81	0.26	0.32	0.41	0.31	-0.19	-0.31	-0.37	0.55	1.03	0.5	0.4	0.4	0.59	0.76	-0.2	-0.33	-0.22	1.25	0.75	-0.08	-0.32	-0.2	0.53	0.2	-0.29	-0.36	-0.54	0.5	0.63	0.08	-0.22	-0.27	1.05	0.98	0.44	0.44	0.1	0.8	1.4	1	0.21	0.6	0.38	0.17	-0.19	-0.37	-0.21	0.15	0.47	0.02	-0.22	-0.12	0.85	0.34	0.16	-0.11	-0.16	0.87	0.87	0.49	-0.04	-0.04
GENE4094X	YHR030C	 || SLT2|SLK2|MPK1|BYC2	1	1.1	0.18	-0.22	-0.28	-0.29	0.86	1.28	0.81	0.04	0.24	0.06	-0.09	-0.53	-0.47	-0.81	0.03	0.48	-0.16	-0.28	-0.23	0.43	0.55	-0.28	-0.38	-0.4	1.15	0.82	0.01	-0.33	-0.34	0.51	0.12	-0.35	-0.48	-0.55	0.35	0.69	0.1	-0.29	-0.18	0.9	0.94	0.47	0.41	0.19	0.77	1.26	0.9	0.29	0.6	0.34	0.05	-0.28	-0.59	-0.38	-0.01	0.32	-0.22	-0.66	-0.26	0.68	0.27	-0.1	-0.18	-0.25	0.78	0.72	0.22	-0.01	-0.02
GENE2243X	YML016C	 || PPZ1|	1	0.7	0.5	0.31	0.25	0.17	0.77	1.02	0.99	0.51	0.72	0.18	0.47	0.38	-0.11	0.01	0.38	0.55	0.48	0.53	0.29	0.58	0.83	0.29	0.08	0.18	0.98	0.81	0.49	0.24	0.39	0.72	0.81	0.08	0.24	0.05	0.45	0.72	0.61	0.13	0.48	0.38	0.52	0.34	0.16	0.22	0.31	0.76	0.92	0.26	0.34	0.36	0.42	0.32	0.21	0.22	0.38	0.64	0.37	0.07	0.07	0.49	0.66	0.36	0.04	0.16	0.75	0.88	0.68	0.38	0.32
GENE4455X	YAL053W	 || 	1	0.76	0.74	0.49	0.35	0.74	1.31	1.43	1.01	0.95	0.89	0.22	0.42	-0.01	-0.18	0.34	0.9	1.51	1.28	1.1	0.9	0.82	0.53	0.15	0.09	0.47	1.05	1.06	0.57	0.46	0.25	0.88	0.64	0.13	0.28	0.31	0.83	1.03	0.98	0.59	0.57	0.51	0.53	0.25	0.12	0.22	0.82	1.09	1.05	0.57	0.63	0.4	0.56	0.38	0.21	0.52	0.69	0.73	0.6	0.21	0.17	0.77	0.48	0.28	0.11	0.48	1.11	1.17	1.09	0.81	0.9
GENE5408X	YNL053W	 || MSG5|	1	0.14	-0.75	-0.68	-0.67	-0.42	-0.32	-0.34	-0.41	-0.3	-0.1	0.09	-0.35	0.03	-0.62	-0.48	0.04	0.22	-0.07	0.45		0.32	-0.31	-0.58	-0.54	-0.48	0.01	-0.17	-0.26	-0.27	0.02	0.47	0.1	-0.5	-0.8	-0.38	-0.1	0.25	-0.31	-0.49	-0.38	0.02	-0.14	-0.59	-0.83	-0.82	-0.02	0.55	0.18	-0.02	-0.25	0.07	-0.22	-0.61	-0.44	-0.37	-0.1	0.21	-0.01	-0.12	-0.22	0.37	-0.45	-0.91	-0.69	-0.29	0.41	0.23	-0.29	-0.14	-0.36
GENE285X	YMR192W	 || GYL1|APP2	1	0.39	0	-0.49	-0.57	-0.19	0.15	0.42	0.36	0.18	-0.09	-0.05	0.3	-0.06	-0.39	-0.26	0.43	0.61	0.59	0.34	-0.11	0.39	0.28	-0.29	-0.14	-0.23	0.27	0.26	-0.11	0.14	-0.19	-0.16	-0.23	-0.43	-0.62	-0.49	-0.02	0.05	-0.15	-0.13	-0.25	0.4	0.05	-0.51	-0.67	-0.14	0	0.49	0.41	-0.22	-0.05	0.23	-0.14	-0.24	-0.13	0.01	0.22	0.47	0.16	-0.09	-0.03	0.26	0.03	-0.29	-0.27	-0.05	0.34	0.6	0.16	0.18	-0.09
GENE4874X	YKR061W	 || KTR2|	1	0.54	0.05	-0.16	-0.46	-0.63	-0.29	0.07	0.19	0.09	0.03	0.34	0.37	0.17	-0.42	-0.19	0.4	0.62	0.32	0.54	0.24	0.57	0.22	-0.08	-0.36	-0.38	0.48	0.42	0.06	0	-0.2	0.32	-0.12	-0.53	-0.76	-0.53	-0.43	0.11	-0.12	-0.27	-0.3	0.08	0.01	-0.34	-0.65	-0.57	-0.46	0.17	0.09	-0.12	0	0.13	0.11	-0.06	-0.19	-0.11	-0.07	0.2	-0.05	-0.17	0.13	0.71	0.46	-0.13	-0.38	-0.17	0.12	0.41	-0.03	0.12	-0.21
GENE3350X	YIR004W	 || DJP1|PAS22|ICS1	1	0.61	0.4	0.15	-0.24	0.09	0.29	0.24	0.16	0.34	0.17	0.2	0.32	0.06	-0.22	-0.21	0.5	0.39	0.23	0.45	0.15	0.45	0.47	-0.11	0.07	0.02	0.22	0.28	0.09	0.11	0.2	0.13	-0.04	-0.09	-0.34	-0.34	-0.09	-0.05	-0.01	-0.25	-0.03	0.23	0.01	-0.28	-0.49	-0.24	0.22	0.17	0.26	-0.04	0.11	0.04	-0.12	-0.01	-0.36	-0.18	-0.15	-0.12	-0.19	-0.31	-0.11	0.33	0.26	-0.14	-0.15	-0.16	0.09	0.25	0.08	0.01	0.01
GENE5589X	YER077C	 || 	1	0.59	0.07	0.09	-0.11	0.12	0.36	-0.04	-0.01	-0.11	-0.04	0.32	0.07	0.12	-0.16	-0.15	0.22	0.74	0.29	0.53	0.25	0.25	0.33	-0.15	-0.14	-0.16	0.08	-0.14	-0.38	-0.09	-0.06	0.03	-0.24	-0.38	-0.18	-0.32	-0.16	-0.12	-0.34	-0.45	-0.3	-0.1	-0.23	-0.38	-0.52	-0.39	-0.18	0.03	-0.11	-0.26	-0.33	-0.09	-0.18	-0.18	-0.45	-0.04	-0.04	0.14	-0.08	-0.3	-0.16	0.32	0.1	-0.25	-0.17	-0.12	-0.03	0.12	-0.32	-0.05	-0.37
GENE2492X	YOL045W	 || PSK2|	1	0.22	0.26	-0.18	-0.23	-0.23	0.13	-0.28	-0.25	-0.41	-0.7	0.39	0.06	-0.16	-0.38	-0.5	-0.19	0.33	0.12	-0.06	-0.4	0.14	0.34	-0.17	-0.44	-0.23	0.4	0.18	-0.23	-0.32	-0.13	-0.26	-0.23	0.07	-0.23	-0.35	0.15	0.27	-0.09	-0.22	-0.03	-0.13	0.1	-0.12	-0.24	0.24	0.59	0.93	0.81	0.25	0.3	-0.14	-0.2	-0.16	-0.51	-0.21	0.12	0.12	-0.18	-0.16	-0.21	0.54	0.36	0.14	-0.06	0.12	0.58	0.62	0.23	0.36	-0.18
GENE1783X	YPL176C	 || 	1	0.48	0.59	0.24	0.38	0.5	0.62	0.8	0.42	0.35	0	0.08	-0.03	0.04	-0.08	0.09	0.26	0.36	0.3	-0.14	-0.3	0.56	0.55	0.79	-0.04	0.48	0.45	0.52	0.29	0.07	-0.02	0.67	0.5	0.35	0.46	0.45	0.6	0.71	0.51	0.42	0.21	0.92	0.6	0.48	0.34	0.39	0.39	0.61	0.68	0.5	0.16	0.53	0.2	0.39	0.17	0.6	0.51	0.62	0.48	0.43	0.27	0.53	0.36	0.24	0.21	0.32	0.68	0.54	0.48	0.02	0.08
GENE2496X	YPL110C	 || GDE1|	1	1.17	1.59	1.36	1.3	0.99	1.11	1.67	1.41	1.03	0.73	1.34	1.24	0.83	0.51	0.68	0.98	0.94	0.8	0.66	0.21	1.32	1.41	1.04	0.87	1.04	1.46	1.5	1.17	1.05	0.48	1.41	1.15	1.03	1.04	0.74	0.88	1.26	1.1	0.63	0.57	1.23	1.27	1.12	0.89	0.82	0.92	1.11	1.13	0.82	0.53	1.22	1.09	1.13	0.79	0.89	0.89	1.2	0.93	0.79	0.68	1.54	1.34	0.93	1.03	0.52	1.05	1.17	1.17	0.53	0.4
GENE6056X	YOR312C-3UTR	 || RPL20B|RPL18A1	1																							-0.06						1.13																																									
GENE1589X	YGL130W	 || CEG1|	1	-0.29	-0.39	-0.48	-0.07	-0.25	0.08	-0.09	0.07	-0.22	-0.48	-0.31	-0.33	-0.34	-0.45	-0.4	-0.2	-0.23	-0.15	-0.12	-0.25	-0.33	-0.19	-0.38	-0.35	-0.46	0.15	-0.07	-0.22	-0.22	-0.14	-0.24	-0.23	-0.3	-0.48	-0.38	-0.16	-0.12	-0.28	-0.28	-0.17	-0.32	-0.41	-0.3	-0.23	-0.44	-0.36	-0.33	-0.07	-0.46	-0.24	-0.4	-0.47	-0.54	-0.47	-0.57	-0.33	-0.1	-0.23	-0.42	-0.34	-0.3	-0.35	-0.28	-0.23	-0.24	0.1	-0.08	-0.03	-0.13	-0.01
GENE1057X	YHR105W	 || YPT35|	1	-0.21	-0.48	-0.15	-0.12	-0.23	0.02	-0.46	-0.52	-0.4			-0.52	-0.51	-0.1		-0.28			-0.1		-0.03	-0.37	-0.34	-0.14	-0.09	0.06	-0.4	-0.13	-0.01	-0.02	-0.09	-0.28	-0.15	-0.43	-0.19	-0.11	-0.32	-0.41	-0.4	-0.35	-0.57	0	0.01	-0.13	0.21	0.13	0.03	-0.36	0.03		-0.18	-0.37	-0.42	0.17	-0.24	-0.31	-0.07	-0.16	-0.17	-0.22	-0.23	-0.18	-0.21	-0.29	-0.01	-0.06	-0.28	0	-0.12	-0.06
GENE6021X	YPL258C-3UTR	 || THI21|	1	-0.1	-0.16	0.08		0.31	0.68	-0.27		0.37			0.08	0.19	0.31	-0.96						0.18		0.03			0.32	0.04	0.49	0.19		-0.12	0.29		0.2	-0.03	0.16	0.54	0.14			-0.34	-0.19	0.23	0.04	0.53	0.23	0.3			0.18		0.12	-0.07	0.33		0.28	0.43	0.25		0.7	-0.39	-0.52				0.31	-0.08	0.37	0.2	0.15
GENE4404X	YNL325C	 || FIG4|	1	-0.26	-0.05	-0.24	-0.32	-0.12	-0.1	-0.52	-0.23	0.12	-0.2	-0.28	-0.2	-0.1	-0.04	-0.63	-0.2	-0.53	-0.52	-0.09		-0.3	-0.27	-0.26	0.07	0.02	-0.01	0.19	0.11	0.12	-0.04	-0.49	-0.41	-0.41	-0.33	-0.3	-0.3	-0.18	-0.1	-0.03	-0.12	-0.38	-0.39	-0.13	-0.35	0.13	-0.1	-0.02	0.34	-0.06	0.05	-0.06	-0.5	-0.4	-0.04	-0.05	-0.14	0.02	-0.1	-0.03	-0.03	-0.12	-0.4	-0.25	-0.4	-0.01	-0.27	-0.11	-0.13	0.22	-0.2
GENE5262X	YLR014C	 || PPR1|	1	-0.75	-0.89	-0.62	-0.72	-0.25	-0.82	-0.7	-0.32	-0.41	-0.07	-0.53	-0.77	-0.3	-0.98	-0.61	-0.41	-0.51	-0.76	-0.86	-0.42	-0.38	-0.86	-0.81	-0.77	-0.34	-0.67	-0.55	-0.68	-0.64	-0.4	-0.51	-0.66	-1.12	-1.01	-0.9	-0.76	-0.94	-0.74	-0.59	-0.83	-0.66	-0.64	-0.79	-0.73	-0.81	-0.8	-0.37	-0.36	-0.32	-0.73	-0.51	-0.72	-0.95	-0.73	-0.92	-0.76	-0.58	-0.5	-0.31	-0.41	-0.43	-0.81	-0.99	-0.62	-0.24	-0.67	-0.38	-0.43	-0.1	-0.85
GENE3409X	YDR256C	 || CTA1|	1	-1.06	-0.81	-0.29	-0.58	-0.04	-0.52	-0.72	-0.29	0.06		-0.58	-0.43	-0.07	-0.85	-0.68	-0.34	-0.37	-2			-0.86	-0.96	-0.47	-0.44	-0.42	-0.46	-0.27	-0.32	-0.27	-0.27	-0.5	-0.59	-0.39	-0.98	-0.72	-1.19	-0.48	-0.41	-0.37	-1.03	-0.71	-0.69	-0.64	-0.28	-0.42	-0.7	-0.46	-0.41	-0.23	-0.01	-0.53	-0.88	-0.78	-0.67	-1.04	-0.92	-0.56	-0.56	-0.35	-0.65	-0.75	-0.96	-0.87	-0.31	-0.4	-0.89	-0.52	-0.63	-0.18	
GENE5533X	YGR196C	 || FYV8|	1	-0.3	-0.09	-0.27	0.12	-0.03	0.15	-0.02	-0.19	-0.1	-0.3	-0.05	-0.07	-0.17	-0.23	-0.36	0.02	0.14	-0.67	-0.07		-0.19	-0.06	0.04	-0.22	0.02	0.01	0.04	0.02	0.02	0.25	-0.02	-0.57	-0.37	-0.27	-0.43	-0.24	-0.27	-0.34	-0.32	-0.07	-0.21	-0.2	-0.29	-0.43	-0.16	-0.03	-0.02	0.22	-0.22	-0.17	-0.31	-0.37	-0.23	-0.13	0.08	-0.21	0.16	-0.1	0.22	-0.25	-0.24	-0.14	-0.24	-0.23	0.1	-0.1	-0.05	-0.05	0.05	-0.32
GENE3550X	YJL085W	 || EXO70|	1	-0.01	0.33	0.19	0.56	0.02	0.25	-0.3	-0.13	0.06			0.11	0.21	-0.04	-0.04	0.51	0.38				0.52	0.03	-0.21	-0.25	0.27	-0.1	0.04	0	0.84	0.6	-0.33	-1.15	-0.03	-0.23	-0.35	-0.15	-0.34	-0.17		0.21	-0.33	-0.19	-0.34	-0.45	-0.05	0.18	-0.01	0.51	0.02	0.56		0.01	0	0.35	-0.42	0.06	0.26	-0.03		0.33	-0.51	-0.07	0.26	0.07	-0.02	-0.46	0.13	-0.02	0.19	
GENE939X	YOL095C	 || HMI1|	1	-0.25	-0.48	-0.62	-0.41	-0.77	-0.51			-0.35		-0.23	-0.36		-0.39		-0.41					0.2	-0.19	-0.61	-0.13	-0.12	-0.06	-0.08	-0.13		0.64	-0.61	-3.6	-0.46	-0.64				-0.31			-0.51	-0.81	-0.15		0.08	0.24	-0.19		0.1			-0.17	-0.06			-0.29	-0.04		0.56	-0.1	-0.35	-0.67		-0.21	-0.06		-0.25		-0.24	
GENE1857X	YHL028W	 || WSC4|YFW1|YHC8	1	-0.64	-0.52	-0.3	-0.15	-0.55	-0.43	-1.01	-0.11	-1.44		-0.92	-0.5	-0.55	-0.6	-0.58	-0.56	-1.03		-0.17		-0.46	-0.49	-0.21	-0.47	-0.57	-0.66	-0.67	-0.61	-0.69	-0.41	-0.64	-0.77	-0.52	-0.99	-0.62	-0.44	-0.73	-1.08	-0.59	-0.8	-0.12	-0.3	-0.22	-0.34	-0.22	-0.48	-0.27	-0.18	-0.63		-0.33	-0.62	-0.53	-0.06	-0.18	-0.4	-0.27	-0.29	-0.31	-0.23	-0.64	-0.77	-0.53	-0.1	-0.19	-0.37	-0.5	-0.34	-0.38	-0.92
GENE4005X	YMR106C	 || YKU80|HDF2	1	-0.67	-0.62	-0.51	-0.57	-0.72	-0.71	-1.2	-0.57	-1.14	-0.9	-0.82	-0.46	-0.28	-0.46	-0.63	-0.57	-0.87	-0.58	-0.52	-0.93	-0.52	-0.47	-0.28	-0.35	-0.44	-0.77	-0.55	-0.57	-0.6	-0.38	-0.88	-0.81	-0.54	-0.79	-0.69	-0.77	-0.94	-1.36	-0.88	-0.94	-0.37	-0.44	-0.39	-0.41	-0.38	-0.67	-0.52	-0.68	-0.53	-0.55	-0.58	-0.41	-0.55	-0.56	-0.29	-0.51	-0.51	-0.68	-0.45	-0.49	-0.61	-0.64	-0.55	-0.41	-0.21	-0.93	-0.52	-0.93	-0.35	-0.43
GENE2424X	YKL187C	 || 	1	-1.04	-0.45	-0.46	-0.3	-0.49	-0.61	-0.87	-0.73	-0.87	-0.71	-0.63	-0.42	-0.22	-0.34	-0.75	-0.67	-0.6	-0.17	0.07	-0.59	-0.33	-0.15	0.25	-0.16	-0.18	-0.46	-0.4	-0.29	-0.51	-0.33	-0.67	-0.47	-0.16	-0.45	-0.52	-0.61	-0.71	-0.88	-0.32	-0.72	-0.72	-0.61	-0.29	-0.41	-0.61	-0.64	-0.65	-0.54	-0.52	-0.69		-0.58	-0.63	-0.37	-0.47	-0.59	-0.46	-0.73	-0.68	-0.7	-1.01	-0.37	-0.51	-0.23	-0.27	-0.67	-0.5	-0.72	-0.48	-0.79
GENE1335X	YLR091W	 || 	1	-1.09	-1.03	-0.89	-0.84	-1	-0.93	-1.03	-0.36	-0.98	-0.71	-0.96	-0.78	-0.85	-1.14	-1.08	-0.98	-1.09	-0.95	-0.61	-0.93	-0.69	-0.72	-0.85	-0.73	-0.54	-0.79	-0.68	-0.41	-0.59	-0.61	-0.67	-0.54	-0.9	-1.06	-0.77	-0.89	-0.97	-1.03	-0.82	-0.92	-1.05	-1.03	-0.66	-0.97	-0.96	-1.25	-0.96	-0.91	-0.59	-0.79	-0.89	-0.84	-0.91	-0.95	-0.73	-1.06	-0.93	-0.82	-0.82	-0.86	-0.87	-0.99	-0.87	-0.62	-0.3	-0.93	-0.72	-0.63	-0.56	-1
GENE4957X	YOR219C	 || STE13|yscIV|YCI1	1	0.02	-0.01	-0.3	0.09	-0.36	-0.5	-0.75	-0.54	-0.25	-0.43	-0.48	-0.7	-0.59	-0.89	-0.39	-0.73	-0.7	-0.48	-0.81	-0.29	-0.63	-0.86	-0.61	-0.85	-0.81	-0.99	-0.77	-0.78	-0.81	-0.78	-0.55	-0.55	-0.74	-1.05	-1.02	-0.86	-0.76	-0.96	-0.69	-0.61	-0.49	-0.59	-0.74	-0.76	-0.73	-0.82	-0.85	-0.81	-0.81	-0.92	-0.87	-0.85	-0.86	-0.72	-0.97	-1.04	-1.1	-0.82	-0.76	-0.98	-0.09	-0.34	-0.41	-0.04	-0.03	-0.65	-0.19	0.04	-0.17	-0.57
GENE6044X	YBL107W-A-3UTR	 || 	1	-0.55	-0.54	-0.75	-0.61	-0.68	-0.76	-1.1	-0.58	-0.66	-0.51	-0.44	-0.99	-0.28	-0.91	-0.92	-0.97	-0.64	-0.26	-0.65	0.14	-0.73	-1.06	-0.94	-1	-0.57	-1.12	-0.65	-0.73	-0.83	-0.46	-0.66	-0.64	-1.1	-0.97	-1.26	-1.08	-1.08	-0.96	-0.94	-0.94	-0.52	-0.71	-0.68	-0.72	-0.74	-0.75	-0.93	-0.6	-0.92	-0.74	-0.61	-0.57	-0.79	-0.87	-0.79	-0.72	-0.65	-0.92	-0.94	-0.71	-0.57	-0.51	-0.55	-0.03	0.01	-0.48	-0.06	-0.45	0.1	-0.53
GENE255X	YOR308C	 || SNU66|	1	-0.06	-0.76	-0.71	-0.97	-0.93	-0.61	-0.91	-0.72	-0.98	-0.7	-0.51	-0.82	-0.76	-0.74	-0.75	-0.92	-0.44	-0.68	-0.73	-0.54	-0.27	-0.66	-0.86	-0.5	-0.44	-0.57	-0.68	-0.65	-0.62	-0.57	-0.84	-0.96	-0.83	-1.04	-0.86	-0.83	-1.06	-0.96	-0.95	-0.67	-0.25	-0.53	-0.83	-0.84	-0.79	-0.74	-0.73	-0.59	-0.8	-0.83	-0.5	-0.66	-0.92	-0.81	-0.55	-0.64	-0.85	-1.12	-0.96	-0.86	-0.27	-0.69	-0.86	-0.33	-0.29	-0.43	-0.33	-0.62	-0.42	-0.62
GENE1414X	YCR028C	 || FEN2|	1	0.09	-0.57	-0.5	-0.36	-0.11	-0.11	-0.45	-0.34	-0.31	-0.6	-0.2	-0.3	-0.08	-0.23	-0.12	-0.48	-0.33	-0.25	-0.14	0.06	-0.13	-0.39	-0.25	-0.2	-0.19	-0.32	-0.34	-0.59	-0.31	-0.22	-0.35	-0.35	-0.47	-0.71	-0.13	-0.23	-0.13	-0.48	-0.45	-0.46	-0.1	-0.28	-0.37	-0.2	-0.32	-0.22	-0.24	-0.13	0.08	-0.1	-0.22	-0.49	-0.47	-0.28	-0.15	-0.29	-0.41	-0.33	-0.26	-0.37	-0.13	-0.17	-0.25	0.04	0.02	-0.17	-0.13	-0.16	0.12	-0.02
GENE4254X	YER184C	 || 	1	-0.68	-0.67	-0.53	-0.92	-0.74	-0.32	-0.78	-0.53	-0.81			-0.81	-0.42	-0.66		-0.91	-0.64		-0.67		-0.6	-0.64	-0.46	-0.59	-0.39	-0.49	-0.35	-0.42	-0.66	-0.49	-0.6	-0.88	-0.93	-1.07	-0.7	-0.6	-0.54	-0.87	-0.69	-0.55	-0.63	-0.73	-0.61	-0.89	-0.39	-0.56	-0.53		-0.44	-0.04	-0.89	-0.76	-0.79	-0.71	0.18	-0.77	-0.77	-0.8	-0.47	-0.87	-0.44	-0.87	-0.89	-0.36	-0.21	-0.59	-0.33	-0.42	-0.17	0.29
GENE5714X	YLR457C	 || NBP1|	1	-0.44	0.01	-0.05	-0.14	-0.43	-0.62	-0.6	-0.28	-0.11		-0.21	-0.4	-0.24	-0.3	-0.67	-0.61	-0.83		-0.21		-0.48	-0.59	-0.35	-0.3	-0.42	-0.42	-0.19	0.09	-0.22	-0.3	-0.69	-0.86	-0.44	-0.62			-0.52	-0.31	-0.35	-0.34	-0.59	-0.54	-0.59	-0.78	-0.47	-0.9	-0.51	-0.51	-0.09	-0.34	-0.53	-0.43	-0.79	-0.32	-0.54	-0.69	-0.55	-0.67	-0.06	-0.55	-0.42	-0.41	-0.43	-0.24	-0.21	-0.77	-0.35	-0.19	-0.03	-0.65
GENE3736X	YDR544C	 || 	1	-2.53	-2.38	-2.77	-2.18	-2.8	-2.09	-2.61	-1.75	-2.75	-3.14	-2.19	-1.68	-1.6	-2.18	-2.86	-2.35	-2.43	-2.38	-2.02	-2.17	-1.87	-2.08	-1.45	-1.71	-1.53	-1.85	-1.66	-1.8	-2	-1.46	-2.4	-2.21	-2.64	-2.24	-2.72	-2.41	-2.44	-2.47	-2.5	-2.7	-2.61	-2.76	-2.26	-2.25	-2.11	-2.62	-2.38	-2.14	-2.18	-2.33	-2.27	-2.6	-2.69	-2.53	-2.63	-2.45	-2.54	-2.48	-2.05	-2.44	-2.19	-2.94	-2.14	-1.2	-0.84	-2.29	-1.17	-1.53	-1.08	-2.46
GENE5804X	YNL302C-3UTR	 || RPS19B|RP55B	1																																														2.72									1.28															
GENE4131X	YIR002C	 || MPH1|	1	-0.43	-0.28	-0.28	-0.18	-0.22	0.13	-0.73	-0.27	-0.3	0.07	-0.42	-0.21	-0.09	-0.14	-0.65	-0.03	-0.28	-0.02	0.05	-0.26	-0.37	0.14	0.2	0	-0.24	-0.15	-0.11	-0.22	-0.23	0.16	-0.71	-0.67	-0.52	-0.42	-0.62	-0.43	-0.56	-0.69	-0.93	-0.43	-0.82	-0.93	-0.78	-0.63	-0.45	-0.3	-0.3	-0.35	-0.57	-0.46	-0.77	-0.92	-0.62	-0.76	-0.39	-0.48	-0.38	-0.56	-0.43	-0.38	-0.84	-0.5	-0.48	-0.18	-0.21	-0.63	-0.29	-0.61	-0.18	-0.54
GENE4280X	YDR118W	 || APC4|	1	-0.23	-0.34	-0.25	-0.3	-0.38	-0.15	-1.21	-0.63	-0.5	-0.22	-0.47	-0.52	0.07	-0.25	-0.21	-0.22	-0.67	-0.38	-0.57		-0.21	-0.16	-0.13	0.12	0.04	-0.3	-0.11	-0.11	0.25	0.04	-0.65	-0.84	-0.78	-0.68	-0.48	-0.49	-0.64	-0.51	-0.61	-0.54	-0.57	-0.79	-0.6	-0.73	-0.04	-0.07	-0.02	-0.17	-0.06	-0.01	-0.46	-0.81	-0.68	-0.29	-0.46	-0.43	-0.46	-0.49	-0.29	-0.55	-0.27	-0.66	-0.58	-0.4	0.03	-0.3	-0.08	-0.36	-0.08	0.1
GENE100X	YDL243C	 || AAD4|	1	-0.41	-0.4	-0.2	-0.24	-0.3	-0.08	-0.59	-0.37	-0.6	-0.29	-0.2	-0.4	-0.09	-0.28	-0.59	-0.34	-0.6	-0.48	-0.36	-0.48	-0.28	-0.29	-0.23	-0.09	-0.28	-0.43	-0.36	-0.36	-0.37	-0.23	-0.37	-0.63	-0.43	-0.26	-0.43	-0.54	-0.52	-0.51	-0.6	-0.54	-0.55	-0.66	-0.41	-0.49	-0.07	-0.3	-0.34	-0.11	-0.21	-0.38	-0.65	-0.84	-0.5	-0.53	-0.31	-0.53	-0.32	-0.66	-0.49	-0.56	-0.64	-0.43	-0.23	-0.22	0.07	-0.51	-0.09	-0.45	0	-0.45
GENE5557X	YJL219W	 || HXT9|	1	-0.99	-0.85	-0.7	-0.58	-0.51	-0.51	-0.98	-0.62	-0.97	-0.92	-0.05	-0.31	0	-0.12	-0.13	-0.28	-0.28	-0.34	-0.66	-0.26	-0.45	-0.81	-0.61	-0.38	-0.05	-0.69	-0.37	-0.6	-0.5	-0.52	-1.02	-0.98	-0.86	-0.81	-0.47	-0.63	-0.92	-1.23	-0.87	-1.13	-0.87	-0.8	-0.66	-0.48	-0.36	-0.33	-0.5	-0.57	-0.57	-0.87	-1	-1.04	-0.99	-0.8	-0.66	-0.78	-0.89	-1.1	-1.03	-1.14	-0.53	-0.8	-0.55	-0.19	0.06	-0.62	-0.36	-0.64	-0.33	-1.1
GENE4079X	YIL170W	 || HXT12|	1	-0.92	-0.86	-0.24	-0.36	-0.3	-0.16	-0.83	-0.48	-0.77	-0.56	0.01	0.18	0.4	0.34	0.2	0.28	-0.17	0.41	0.09	-0.5	-0.22	-0.7	-0.19	-0.11	0.12	-0.34	-0.15	-0.32	-0.35	-0.25	-0.61	-0.53	-0.55	-0.76	-0.08	-0.22	-0.53	-0.83	-0.63	-0.67	-0.69	-0.42	-0.17	-0.06	-0.04	0.05	-0.18	-0.2	-0.03	-0.2	-0.56	-0.34	-0.48	-0.26	-0.03	-0.32	-0.38	-0.39	-0.23	-0.26	-0.5	-0.36	-0.34	0.22	0.35	-0.22	-0.05	-0.23	0.05	-0.44
GENE461X	YOL156W	 || HXT11|LGT3	1	-0.74	-1.03	-0.46	-0.66	-0.45	-0.41	-0.99	-0.47	-0.99	-0.95	-0.48	-0.1	0.01	0.15	-0.17	-0.06	-0.24	-0.54	-0.31	-0.8	-0.39	-0.77	-0.24	-0.28	-0.2	-0.65	-0.26	-0.49	-0.49	-0.53	-0.83	-0.78	-0.7	-1.13	-0.21	-0.43	-0.72	-1.04	-0.89	-1.15	-0.63	-0.67	-0.38	-0.21	-0.15	-0.18	-0.43	-0.3	-0.37	-0.56	-0.77	-0.6	-0.78	-0.53	-0.24	-0.37	-0.46	-0.58	-0.47	-0.48	-0.75	-0.6	-0.3	-0.04	0.21	-0.26	-0.22	-0.41	-0.25	-0.54
GENE732X	YIL121W	 || QDR2|	1	0.15	0.23	0.42	0.57	0.23	0.29	-0.1	0.23	0.22	0.38	0.12	0.27	0.46	0.22	0.13	0.32	0.4	0.76	0.74		0.3	0.14	0.57	0.31	0.32	0.36	0.52	0.26	0.25	0.14	-0.35	-0.37	-0.33	-0.36	0.03	0.03	0.13	-0.04	-0.31	-0.37	-0.15	-0.28	0.07	0.08	0.11	0.25	0.25	0.24	0.28	-0.04	-0.17	-0.08	0.11	0.03	0.2	0.2	0.4	0.36	0.28	0.25	-0.35	-0.17	0.01	0.08	0.35	0.27	0.47	0.41	0.48	0.04
GENE2087X	YEL006W	 || YEA6|NDT2	1	-1.01	-0.62	-0.87	-0.84	-0.66	-0.5	-0.99	-0.97	-0.93	-1.11	-0.85	-0.93	-0.84	-0.97	-0.99	-0.97	-0.55	-0.99	-0.92	-0.75	-0.83	-0.87	-0.62	-0.64	-0.64	-0.73	-0.77	-0.93	-0.73	-0.47	-1.28	-1.04	-1.2	-1.12	-0.99	-0.83	-1.18	-1.14	-1.19	-1.12	-1.05	-1.05	-1.06	-1	-0.79	-0.75	-0.74	-0.38	-1.03	-0.98	-1.14	-1.1	-1.22	-1.21	-1.23	-0.96	-0.94	-1.05	-0.9	-1.07	-0.94	-1.06	-0.94	-0.65	-0.4	-0.79	-0.48	-0.61	-0.44	-1.01
GENE4805X	YIL084C	 || SDS3|	1	-0.41	-0.66	-0.84	-0.77	-0.64	-0.37	-0.57	-0.27	-0.72	-0.74	-0.75	-0.45	-0.57	-0.64	-0.58	-0.49	-0.34	-0.53	-0.49	-0.4	-0.92	-1.03	-0.73	-0.66	-0.63	-0.76	-0.53	-0.62	-0.64	-0.41	-1.13	-1.05	-1.04	-1.34	-0.94	-0.81	-0.88	-1.08	-0.85	-1.03	-0.67	-0.46	-0.73	-0.73	-0.49	-0.51	-0.41	-0.43	-0.6	-0.41	-0.99	-0.93	-0.81	-0.76	-0.76	-0.71	-0.67	-0.57	-0.61	-0.74	-0.65	-0.77	-0.69	-0.36	-0.41	-0.74	-0.52	-0.61	-0.41	-0.61
GENE209X	YAR062W	 || 	1	-1.83	-1.79	-1.59	-1.15	-1.65	-1.28	-1.72	-0.91	-1.6	-1.42	-1.73	-1.36	-1	-1.4	-1.62	-1.33	-1.54	-1.36	-1.35	-1.19	-1.76	-1.68	-1.68	-1.54	-1.38	-1.61	-1.25	-1.35	-1.44	-1.36	-2.19	-2.11	-2.11	-2.74	-1.48	-1.63	-1.7	-2.15	-1.5	-2.03	-1.42	-1.64	-1.67	-1.49	-1.44	-1.55	-1.27	-1.43	-1.3	-1.41	-1.93	-1.79	-1.92	-1.39	-1.23	-1.34	-1.3	-1.2	-1.25	-1.45	-1.65	-1.89	-1.79	-1.14	-0.78	-1.16	-1.02	-1.15	-0.96	-1.24
GENE3444X	YHR213W	 || 	1	-1.88	-1.82	-1.62	-1.62	-1.76	-1.26	-1.92	-1.01	-1.9	-1.33	-1.79	-1.71	-1.21	-1.66	-2.03	-1.62	-2.07	-1.76	-1.4	-1.6	-1.82	-2.62	-1.88	-1.73	-1.49	-1.73	-1.32	-1.53	-1.7	-1.38	-2.73	-2.78	-2.77	-3.22	-2.16	-2.03	-2	-2.35	-2.12	-2.34	-1.81	-2.13	-2	-2.03	-1.89	-1.87	-1.52	-1.67	-1.56	-1.79	-2.28	-2.44	-2.26	-2	-1.54	-2	-1.6	-1.7	-1.66	-1.66	-2.01	-1.94	-1.82	-1.19	-0.93	-1.53	-1.09	-1.43	-1.02	-1.64
GENE451X	YPL258C	 || THI21|	1	-1.16	-0.98	-0.75	-0.93	-1.11	-0.6	-0.95	-0.59	-1.22	-0.84	-1.38	-0.72	-0.92	-0.91	-1.46	-0.89	-0.85	-1.17	-0.69	-1.01	-1.19	-1.57	-1.15	-1.14	-0.99	-1.32	-0.91	-0.88	-1.01	-0.98	-1.63	-1.76	-1.48	-1.67	-1.21	-1.26	-1.32	-1.57	-1.6	-1.49	-1.19	-1.36	-1.2	-1.01	-1.04	-1.11	-0.86	-1	-0.99	-0.84	-1.19	-1.42	-1.45	-1.33	-1.15	-1.08	-1.21	-1.23	-1.27	-1.2	-1.28	-1.15	-1.03	-0.57	-0.47	-0.82	-0.7	-0.64	-0.59	-1.09
GENE2713X	YHR211W	 || FLO5|	1	-1.12	-1.21	-1.09	-1.15	-1.14	-0.73	-1.36	-0.72	-1.21	-0.93	-1.59	-1.21	-0.82	-1.11	-1.65	-1.2	-1.35	-1.52	-1.27	-1.41	-1.39	-1.38	-1.17	-1.2	-0.96	-1.36	-1.06	-0.97	-1.13	-1.02	-1.72	-1.65	-1.75	-1.66	-1.53	-1.46	-1.59	-1.77	-1.63	-1.58	-1.4	-1.46	-1.25	-1.12	-1.23	-1.22	-1.14	-1.05	-1.16	-0.97	-1.65	-1.78	-1.74	-1.74	-1.68	-1.55	-1.44	-1.45	-1.6	-1.63	-1.46	-1.36	-1.13	-0.65	-0.57	-1.09	-0.76	-0.98	-0.7	-1.27
GENE3566X	YDL049C	 || KNH1|	1	-1.15	-1.75	-1.57	-1.55	-1.65	-1.1	-1.23	-0.95	-1.42	-0.99	-1.51	-1.54	-1.18	-1.51	-1.93	-1.64	-1.65	-1.51	-1.45	-1.45	-1.25	-1.76	-1.48	-1.26	-1.1	-1.14	-0.72	-1.15	-1.29	-1.04	-1.82	-2.05	-2.14	-2.36	-1.95	-1.68	-1.71	-1.88	-1.83	-2.06	-1.3	-1.37	-1.28	-1.3	-1.19	-1.18	-1.06	-0.85	-1.06	-1.05	-1.71	-1.86	-1.97	-1.98	-1.65	-1.76	-1.66	-1.84	-1.73	-1.66	-1.52	-1.36	-1.44	-0.93	-0.77	-1.3	-0.78	-1.04	-0.79	-1.35
GENE4616X	YAR050W	 || FLO1|FLO4|FLO2	1	-0.77	-0.51	-0.58	-0.3	-0.54	-0.39	-0.67	-0.45	-0.64	-0.51	-0.84	-0.65	-0.23	-0.53	-0.55	-0.74	-0.63	-0.36	-0.67	-0.31	-0.77	-0.8	-0.83	-0.67	-0.47	-0.8	-0.59	-0.52	-0.59	-0.5	-0.87	-0.82	-0.98	-0.7	-0.9	-0.78	-0.83	-0.84	-0.91	-0.8	-0.78	-0.75	-0.69	-0.5	-0.7	-0.63	-0.62	-0.55	-0.57	-0.66	-0.98	-0.97	-0.88	-0.88	-0.75	-0.77	-0.86	-0.97	-0.73	-0.9	-1.04	-0.79	-0.68	-0.44	-0.26	-0.61	-0.4	-0.57	-0.28	-0.5
GENE5448X	YAL063C	 || FLO9|	1	-1.09	-0.79	-0.44	-0.36	-0.61	-0.52	-1.08	-0.43	-0.76	-0.41	-0.82	-0.73	-0.19	-0.72	-1.18	-0.55	-0.74	-0.22	0	-0.39	-0.88	-1.41	-1.21	-0.99	-0.63	-1.17	-0.79	-0.81	-0.7	-0.7	-1.34	-1.16	-1.33	-1.36	-1.12	-1.1	-1.14	-1.12	-1.24	-0.94	-1.06	-1.2	-0.92	-0.77	-0.84	-0.79	-0.85	-0.58	-0.61	-0.86	-1.14	-1.07	-1.02	-0.83	-0.91	-0.84	-0.89	-1.02	-1.11	-0.92	-1.22	-1.06	-0.79	-0.47	-0.33	-0.66	-0.39	-0.42	-0.18	-0.46
GENE5265X	YPL045W	 || VPS16|VPT16|VAM9|SVL6	1	-0.41	-0.63	-0.46	-0.82	-0.57	-0.54	-1.06	-0.88	-0.4	-0.3	-0.24	-0.78	-0.46	-0.95	-1.12	-0.68	-0.55	-0.31	-0.2	-0.16	-0.38	-0.57	-0.49	-0.35	-0.41	-0.52	-0.42	-0.38	-0.29	-0.17	-1.18	-1.46	-1.04	-1.03	-1.26	-0.97	-1.05	-0.84	-0.72	-0.57	-0.63	-0.73	-0.93	-0.94	-0.67	-0.55	-0.52	-0.36	-0.62	-0.63	-0.84	-1.08	-1.12	-1.15	-1.03	-0.94	-0.88	-1.13	-0.91	-0.96	-0.49	-0.88	-0.78	-0.46	-0.24	-0.86	-0.34	-0.71	-0.04	-0.32
GENE3165X	YHR054C	 || 	1	-0.61	-1.32	-1.22	-0.98	-1.19	-1.06	-1.74	-1.06	-1.07	-0.77	-1.01	-1.62	-0.88	-1.26	-1.19	-1	-0.71	-1	-0.84	-0.94	-1.07	-1.09	-0.98	-0.7	-0.62	-0.97	-0.76	-0.7	-0.71	-0.45	-1.81	-1.93	-1.61	-1.82	-1.92	-1.78	-1.96	-1.65	-1.69	-1.47	-1.63	-1.74	-1.53	-1.38	-1.27	-1.15	-1.24	-0.97	-1.09	-1.17	-1.74	-1.82	-1.81	-1.92	-1.85	-1.69	-1.61	-1.68	-1.51	-1.43	-1.53	-1.81	-1.67	-1.05	-0.74	-1.29	-0.81	-1.25	-0.7	-1.67
GENE1140X	YHR056C	 || RSC30|	1	-0.72	-1.38	-1.44	-1.29	-1.24	-1.32	-1.79	-1.19	-1.2	-0.7	-1.21	-1.66	-1.11	-1.46	-1.31	-0.94	-0.62	-1.03	-0.54	-0.74	-1.08	-1.13	-1.07	-0.8	-0.73	-1.06	-0.83	-0.77	-0.76	-0.56	-2.11	-2.06	-1.75	-1.83	-2.14	-1.91	-2.21	-1.88	-1.91	-1.56	-2.09	-2.21	-1.75	-1.58	-1.46	-1.25	-1.34	-1.15	-1.24	-1.28	-1.96	-2.14	-2.02	-2.27	-2.03	-1.88	-1.77	-1.84	-1.54	-1.57	-1.97	-1.95	-1.86	-1.19	-0.84	-1.67	-0.9	-1.48	-0.82	-1.79
GENE2201X	YLR288C	 || MEC3|PIP3	1	-0.74	-0.88	-0.82	-0.63	-0.94	-0.64	-1.26	-0.72	-0.43	-0.47	-0.59	-0.83	-0.65	-0.93	-1.08	-0.77	-0.48	-0.77	-0.58	-0.49	-0.88	-0.74	-0.62	-0.8	-0.64	-0.71	-0.52	-0.41	-0.35	-0.09	-1.32	-1.33	-1.07	-1.13	-1.17	-1.12	-0.96	-0.85	-0.86	-0.42	-1.25	-1.2	-1.01	-1.2	-0.85	-0.92	-0.72	-0.83	-0.85	-0.82	-1.32	-1.33	-1.15	-1.15	-1.1	-0.97	-0.88	-0.73	-0.8	-0.86	-1.11	-1.13	-0.78	-0.64	-0.5	-0.95	-0.49	-0.73	-0.24	-0.82
GENE2253X	YJL223C	 || PAU1|	1	-1.13	-1.78	-1.8	-1.58	-1.93	-1.36	-2.38	-1.58	-1.85	-2.02	-1.57	-1.87	-1.38	-1.82	-1.99	-1.94	-2.44	-2.37	-2.04	-1.84	-1.08	-1.42	-1.15	-1.17	-0.91	-1.41	-0.96	-0.91	-0.91	-0.87	-1.49	-1.71	-1.34	-1.85	-1.83	-1.82	-1.99	-2.09		-1.77	-1.61	-1.77	-1.5	-1.61	-1.54	-1.67	-1.39	-1.39	-1.45	-1.44	-1.5	-1.79	-2.17	-1.73	-1.7	-1.85	-1.95	-1.21	-1.53	-1.49	-1.65	-2.07	-1.63	-1.13	-0.6	-2	-1	-1.47	-0.89	-1.67
GENE1974X	YBR301W	 || DAN3|	1	-1	-1.23	-1.83	-1.12	-1.77	-1.47		-1.26	-1.94	-1.64	-1.28	-1.58	-1.03	-1.63	-2.06	-1.83	-1.94	-2.12	-1.76	-1.53	-1.01	-1.32	-1.27	-1.04	-0.91	-1.47	-1.1	-1.04	-1.12	-0.76	-1.52	-1.99	-1.96	-1.91	-1.86	-1.69	-1.87	-2.05	-1.25	-1.9	-1.72	-1.76	-1.46	-1.82	-1.34	-1.59	-1.46	-1.14	-1.26	-1.43		-1.69	-1.74	-1.83	-1.66	-2.05	-1.82	-1.83	-1.27	-1.48	-1.63	-2.06	-1.62	-1	-0.64	-1.83	-0.86	-1.58	-0.76	
GENE5617X	YBL109W	 || 	1	-2.25	-2.06	-2.47	-1.99	-2.36	-1.89	-2.35	-1.66	-2.41	-2.54	-1.81	-1.69	-1.25	-2.01	-2.39	-2.17	-2.41	-2.33	-2	-1.85	-1.75	-1.93	-1.22	-1.59	-1.31	-1.63	-1.45	-1.44	-1.57	-1.15	-2.3	-2.11	-2.62	-2.33	-2.4	-2.17	-2.2	-2.46	-2.41	-2.58	-1.91	-2.43	-1.97	-1.79	-1.9	-2.1	-2.1	-1.81	-1.76	-1.88	-2.08	-2.39	-2.52	-2.14	-2.23	-2.33	-2.23	-2.21	-1.87	-2.04	-2.14	-2.53	-2.05	-1.08	-0.68	-2.11	-1.03	-1.59	-0.99	-2.36
GENE3850X	YHR217C	 || 	1	-2.56	-2.48	-2.98	-2.34	-2.96	-2.26	-2.84	-1.88	-2.98	-3.38	-2.39	-1.82	-1.79	-2.4	-3.09	-2.62	-2.96	-2.91	-2.46	-2.44	-1.85	-2.18	-1.48	-1.83	-1.58	-1.96	-1.72	-1.88	-2.1	-1.56	-2.53	-2.34	-2.82	-2.32	-2.94	-2.53	-2.58	-2.57	-2.58	-2.95	-2.63	-2.88	-2.36	-2.41	-2.23	-2.81	-2.61	-2.36	-2.4	-2.54	-2.47	-2.85	-3	-2.73	-3	-2.69	-2.89	-2.82	-2.15	-2.62	-2.39	-3.17	-2.27	-1.27	-0.95	-2.49	-1.19	-1.66	-1.2	-2.69
GENE3265X	YMR326C	 || 	1	-1.82	-1.43	-1.79	-1.23	-1.73	-1.68	-1.99	-1.6	-1.59	-2.19	-1.13	-1.4	-0.75	-1.24	-1.51	-1.59	-1.9	-1.36	-1.5	-1.16	-1.38	-1.41	-1.15	-1.24	-0.91	-1.56	-1.06	-1.07	-1.07	-0.81	-1.73	-1.79	-1.85	-2	-1.7	-1.42	-1.55	-2		-1.77	-2.17	-1.75	-1.51	-1.61	-1.46	-1.54	-1.47	-1.26	-1.22	-1.24	-1.76	-1.83	-1.85	-1.59	-1.75	-2.13	-1.57	-1.59	-1.03	-1.39	-2.04	-2.15	-1.84	-1.11	-0.49	-1.44	-0.94	-1.36	-0.69	
GENE50X	YLL065W	 || |GIN11	1	-1.72	-1.31	-1.69	-1.42	-1.63	-1.49	-1.99	-1.31	-1.51	-1.71	-0.94	-1.16	-0.54	-1.2	-1.05	-1.3	-1.09	-0.72	-0.82	-0.52	-1.19	-1.46	-1.43	-1.23	-0.92	-1.08	-1	-1.12	-1.16	-0.86	-1.13	-1.3	-1.69	-2.15	-1.66	-1.58	-1.09	-1.81	-1.58	-2.05	-1.71	-1.52	-1.27	-1.28	-1.64	-1.64	-1.53	-1.44	-1.39	-1.41	-1.56	-1.4	-1.48	-1.33	-1.27	-1.39	-1.18	-1.17	-1.05	-1.41	-1.8	-1.78	-1.68	-0.86	-0.47	-1.65	-0.79	-1.23	-0.56	-1.84
GENE1269X	YNR077C	 || 	1	-1.96	-1.6	-1.84	-1.35	-1.6	-1.4	-2.16	-1.56	-1.69	-1.94	-0.96	-1.37	-0.43	-1.13	-1.05	-1.11	-1.23	-0.72	-0.81	-0.56	-1.63	-1.86	-1.15	-1.27	-0.9	-1.12	-0.88	-1.01	-1.35	-0.95	-2.06	-1.89	-2.01	-2.29	-1.77	-1.63	-1.58	-1.94	-1.84	-2.02	-2.19	-2.09	-1.5	-1.71	-1.88	-1.72	-1.68	-1.48	-1.28	-1.49	-1.78	-1.74	-1.74	-1.35	-1.42	-1.71	-0.92	-1.27	-1.04	-1.33	-2.36	-2.35	-2.13	-0.88	-0.47	-1.74	-0.84	-1.52	-0.58	-1.98
GENE1565X	YEL049W	 || PAU2|	1	-1.31	-1.34	-1.57	-1.47	-1.55	-1.49	-1.93	-1.34	-1.6	-1.43	-0.99	-1.22	-0.64	-1.26	-1	-1.2	-0.95	-0.77	-0.86	-0.54	-1.12	-1.63	-1.43	-1.23	-1.05	-1.4	-1.08	-0.96	-1.13	-0.79	-1.7	-1.98	-1.92	-2.08	-1.98	-1.67	-1.62	-1.88	-1.76	-1.92	-1.59	-1.93	-1.38	-1.41	-1.53	-1.62	-1.42	-1.36	-1.16	-1.45	-1.64	-1.69	-1.77	-1.3	-1.42	-1.41	-1.26	-1.51	-1.24	-1.56	-1.79	-1.96	-1.78	-0.99	-0.66	-1.75	-0.85	-1.34	-0.69	-1.86
GENE646X	YIR040C	 || 	1	-2.2	-1.17	-1.93	-1.6	-1.64	-2.07	-2.72	-1.62	-1.88	-1.82	-1.43	-1.62	-0.67	-1.94	-1.58	-1.59	-1.48	-1.16	-0.79	-0.63	-1.58	-2.39	-2.25	-1.7	-1.24	-1.93	-1.42	-1.53	-1.79	-1.24	-2.31	-2.74	-2.71	-3.29	-2.94	-2.58	-2.46	-2.73	-2.76	-2.86	-2.42	-2.7	-1.98	-2.25	-2.28	-2.57	-1.93	-1.98	-1.87	-2.1	-2.66	-2.56	-2.46	-2.37	-2.17	-2.15	-1.98	-2.21	-2.09	-2.29	-2.3	-2.69	-2.5	-1.03	-0.61	-2.48	-0.82	-1.71	-0.89	-2.51
GENE1865X	YCR104W	 || PAU3|	1	-2.01	-1.59	-2.2	-1.72	-1.92	-2.05	-2.62	-1.73	-2.06	-2.32	-1.51	-1.87	-1.42	-2.17	-2.18	-2.22	-2.29	-2.03	-1.66	-1.32	-1.72	-2.33	-2.19	-1.84	-1.4	-2.06	-1.6	-1.65	-1.72	-1.26	-2.55	-2.72	-2.84	-2.94	-3.06	-2.81	-2.9	-2.77	-2.8	-3.06	-2.3	-2.76	-1.98	-2.09	-2.25	-2.38	-2.06	-2.05	-1.94	-2.25	-2.73	-3.11	-3	-2.86	-2.62	-2.68	-2.78	-2.78	-2.5	-2.87	-2.43	-2.74	-2.54	-1.2	-0.75	-2.69	-1.05	-1.85	-0.92	-2.82
GENE4926X	YOR394W	 || 	1	-1.91	-1.94	-2.26	-1.84	-2.19	-1.85	-2.79	-1.72	-2.17	-2.15	-1.97	-2.1	-1.55	-2.28	-2.66	-2.41	-2.66	-2.55	-2.24	-1.94	-1.63	-2.29	-2.03	-1.82	-1.31	-2.07	-1.59	-1.55	-1.85	-1.28	-2.64	-2.88	-2.97	-2.91	-3.2	-2.88	-2.97	-2.93	-2.86	-2.93	-2.38	-2.66	-2.06	-2.17	-2.13	-2.32	-2.08	-1.99	-1.9	-2.21	-2.78	-3.15	-3.01	-2.96	-2.98	-2.79	-2.92	-2.85	-2.69	-2.7	-2.46	-2.98	-2.55	-1.26	-0.8	-2.63	-1.08	-1.89	-1.03	-2.77
GENE2451X	YKL225W	 || 	1	-2.54	-2.16	-2.6	-1.86	-2.42	-2.06	-3.4	-1.84	-2.35	-2.8	-1.92	-2.32	-1.28	-2.3	-2.72	-2.56	-2.94	-2.76	-2.25	-1.95	-1.92	-2.69	-2.19	-1.96	-1.32	-2.36	-1.51	-1.57	-1.89	-1.25	-3.33	-3.03	-3.32	-3.47	-3.21	-2.95	-3.06	-3.48	-3.46	-3.39	-2.91	-3.22	-2.26	-2.35	-2.51	-3	-2.48	-2.31	-2.28	-2.28	-2.87	-2.9	-3.22	-3.3	-3.28	-3.33	-2.99	-2.87	-2.47	-2.99	-2.75	-3.48	-2.93	-1.29	-0.68	-3.19	-1.15	-2.26	-0.91	-3.1
GENE1849X	YFL063W	 || 	1	-2.63	-2.38	-2.66	-2.05	-2.51	-2.19	-3.88	-1.74	-2.52	-2.79	-1.91	-2.16	-1.2	-2.44	-2.71	-2.34	-2.71	-2.43	-1.99	-1.82	-1.98	-2.75	-2.13	-2.01	-1.29	-2.36	-1.6	-1.57	-2.01	-1.4	-3.5	-3.34	-3.51	-3.66	-3.38	-3.24	-3.33	-3.55	-3.41	-3.73	-3.71	-3.82	-2.26	-2.71	-2.63	-3.15	-2.57	-2.31	-2.17	-2.47	-3.43	-3.51	-3.66	-3.41	-3.53	-3.38	-3.13	-3.22	-2.75	-3.35	-3.14	-4.15	-3.05	-1.36	-0.64	-3.22	-1.16	-2.16	-0.81	-3.72
GENE5996X	YHR217C-3UTR	 || 	1	-2.59	-2.06	-2.52	-1.66	-2.34	-2.02	-3.4	-1.7	-2.18	-2.59	-1.63	-1.87	-1.06	-2.05	-2.21	-2.22	-2.18	-1.8	-1.62	-1.32	-2.01	-2.61	-2.04	-1.87	-1.28	-2.26	-1.36	-1.49	-1.8	-1.27	-3.5	-3.16	-2.99	-3.38	-3.11	-3.11	-3.06	-3.15	-3.38	-3.32	-3.5	-3.8	-2.17	-2.61	-2.5	-2.82	-2.43	-2.15	-2.08	-2.43	-2.97	-3.11	-3.13	-2.97	-2.98	-2.79	-2.7	-2.86	-2.59	-2.83	-3.25	-3.7	-2.94	-1.23	-0.6	-3.23	-1.09	-2.18	-0.82	-3.17
GENE3400X	YDR543C	 || 	1	-2.38	-1.94	-2.59	-1.71	-2.25	-1.9	-3.11	-1.81	-2.24	-2.57	-1.73	-2.12	-1.03	-1.91	-2.06	-1.96	-2.25	-1.68	-1.54	-1.54	-2.01	-2.76	-2.24	-1.86	-1.16	-2.05	-1.38	-1.45	-1.86	-1.27	-3.07	-2.72	-2.77	-3.23	-3.03	-2.73	-2.58	-2.91	-2.88	-3.12	-2.9	-3.36	-2.02	-2.22	-2.51	-2.59	-2.3	-2.09	-1.85	-2.16	-2.97	-2.81	-2.8	-2.63	-2.43	-2.6	-2.34	-2.28	-1.99	-2.54	-2.88	-3.42	-2.86	-1.17	-0.63	-2.76	-1.02	-2.01	-0.76	-2.66
GENE5221X	YJR162C	 || 	1	-2.31	-2.04	-2.6	-1.71	-2.19	-1.89	-3.5	-1.85	-2.24	-2.57	-1.59	-1.95	-1	-1.97	-2.22	-1.96	-2.19	-1.85	-1.55	-1.3	-1.94	-2.64	-2.18	-1.86	-1.19	-2.13	-1.48	-1.5	-1.84	-1.32	-3.09	-2.92	-3.28	-3.17	-2.98	-2.88	-2.71	-2.91	-2.98	-3.28	-2.97	-3.22	-2.02	-2.28	-2.41	-2.72	-2.31	-2.17	-1.83	-2.2	-3.12	-2.75	-2.8	-2.69	-2.52	-2.67	-2.26	-2.26	-2.03	-2.47	-3.37	-3.71	-2.96	-1.32	-0.62	-2.97	-1.04	-2.09	-0.84	-3.09
GENE406X	YNL337W	 || 	1	-2.21	-1.76	-2.25	-1.53	-1.93	-1.67	-2.26	-1.56	-1.95	-2.19	-1.35	-1.79	-0.78	-1.59	-1.73	-1.72	-1.77	-1.44	-1.35	-1.01	-1.72	-2.13	-1.41	-1.48	-1.06	-1.71	-1.18	-1.27	-1.59	-1.1	-2.7	-2.45	-2.57	-2.89	-2.4	-2.19	-2.19	-2.68	-2.42	-2.8	-2.51	-2.45	-1.75	-2.04	-1.95	-2.01	-1.92	-1.69	-1.59	-1.79	-2.15	-2.37	-2.44	-2.11	-2.11	-2.56	-1.89	-1.85	-1.42	-2.05	-2.45	-2.92	-2.38	-1.05	-0.48	-2.1	-0.96	-1.67	-0.54	-2.5
GENE77X	YAL069W	 || 	1	-2.53	-2.21	-2.67	-1.81	-2.45	-2	-3.01	-1.77	-2.6	-2.9	-1.89	-1.84	-1.16	-2.06	-2.46	-2.16	-2.3	-2.1	-1.82	-1.61	-1.84	-2.3	-1.78	-1.77	-1.35	-2.08	-1.53	-1.63	-1.87	-1.34	-2.74	-2.47	-2.89	-2.7	-2.84	-2.65	-2.55	-2.7	-2.58	-3	-3	-2.99	-2.16	-2.38	-2.3	-2.76	-2.41	-2.09	-2.18	-2.33	-2.49	-2.63	-2.77	-2.54	-2.54	-2.49	-2.53	-2.5	-2.12	-2.43	-2.61	-3.25	-2.44	-1.21	-0.71	-2.52	-1.13	-1.73	-0.89	-2.66
GENE6189X	YNL338W-3UTR	 || 	1	-2.76	-2.32	-2.69	-1.92	-2.58	-2.08	-3.16	-1.75	-2.5	-2.69	-1.97	-1.84	-1.32	-2.25	-2.53	-2.06	-2.51	-2.34	-1.77	-1.86	-1.77	-2.48	-1.43	-1.95	-1.31	-2.04	-1.59	-1.61	-2.03	-1.32	-2.52	-2.33	-3.01	-2.6	-2.84	-2.41	-2.52	-2.8	-2.63	-2.71	-2.81	-2.92	-2.16	-2.5	-2.2	-2.71	-2.4	-2.35	-2.02	-2.45	-2.26	-2.48	-2.7	-2.66	-2.55	-2.71	-2.58	-2.64	-2.29	-2.57	-2.62	-2.9	-2.36	-1.15	-0.58	-2.54	-1.2	-1.89	-0.86	-2.61
GENE3899X	YEL074W	 || 	1	-2.07	-1.82	-2.29	-1.85	-2.11	-1.87	-2.7	-1.62	-1.96	-1.8	-1.51	-1.77	-1.13	-1.86	-1.91	-1.7	-2.04	-1.4	-1.42	-1.33	-1.49	-2.26	-1.81	-1.6	-1.14	-1.69	-1.2	-1.42	-1.5	-1.09	-2.36	-2.42	-2.55	-2.91	-2.46	-2.28	-2.12	-2.44	-2.5	-2.55	-2.11	-2.25	-1.75	-1.85	-1.87	-2.18	-1.86	-1.7	-1.73	-1.68	-1.57	-1.9	-2.1	-1.98	-1.76	-1.78	-1.81	-1.87	-1.65	-1.94	-2.37	-2.56	-2.13	-1.2	-0.76	-2.18	-1.01	-1.57	-0.87	-2.26
GENE3896X	YKL223W	 || 	1	-2.1	-1.31	-1.99	-1.2	-1.79	-2.1		-1.54	-1.74	-1.85	-1.49	-1.73	-0.99	-1.87	-1.72	-1.88	-1.48	-1.48	-1.11	-1.31	-1.35	-2.12	-1.34	-1.62	-1.25	-1.73	-1.36	-1.44	-1.48	-0.99	-1.96	-2.53	-2.43	-2.92	-1.55	-2.15	-2.21	-2.71	-2.08	-2.02	-2.25	-2.09	-1.64	-1.64	-1.56	-1.9	-1.69	-1.67	-1.65	-1.81	-2.09	-2.18	-2.42	-1.71	-1.83	-2.06	-2.03	-2.12	-1.97	-2.12	-2	-2.48	-2.17	-0.89	-0.62	-2.19	-0.86	-1.55	-0.61	-1.79
GENE4128X	YKL050C	 || 	1	-1.14	-1.23	-1.19	-1.1	-1.22	-1.14	-1.91	-0.87	-1.24	-0.79	-0.97	-1.12	-0.67	-1.24	-1.45	-1.05	-1.51	-0.82	-0.64	-0.98	-1.15	-1.23	-1.1	-0.97	-0.92	-1.4	-0.96	-0.85	-0.95	-0.72	-1.57	-1.42	-1.65	-1.69	-1.52	-1.52	-1.58	-1.69	-1.53	-1.47	-1.54	-1.59	-1.37	-1.65	-1.09	-1.23	-1.07	-1.1	-1.18	-0.89	-1.13	-1.43	-1.77	-1.71	-1.56	-1.51	-1.55	-1.36	-1.18	-1.55	-1.3	-1.57	-1.4	-0.75	-0.45	-1.32	-0.69	-0.98	-0.53	-1.21
GENE4193X	YKR106W	 || 	1	-2.12	-1.34	-1.33	-0.99	-1.26	-1.43	-1.98	-1.09	-1.53		-0.97	-0.62	-0.41	-1.01	-1.01	-1	-0.62	-1.07	-0.64	-0.55	-1.21	-1.93	-1.28	-1.28	-1.06	-1.53	-1.24	-1.39	-1.4	-1.13	-2	-1.83	-1.83	-2.01	-1.62	-1.29	-1.67	-2.21	-1.59	-1.99	-2	-1.77	-1.36	-1.68	-1.26	-1.59	-1.31	-1.4	-1.3	-1.39	-1.62	-1.77	-1.66	-1.65	-1.45	-1.47	-1.43	-1.43	-1.18	-1.71	-1.62	-1.86	-1.69	-0.77	-0.41	-1.55	-0.81	-1.26	-0.52	
GENE3263X	YCL073C	 || 	1	-1.39	-0.95	-1.27	-1.18	-1.33	-1.03	-1.4	-0.79	-1.24	-1.07	-0.59	-0.66	-0.53	-0.71	-0.72	-1	-0.93	-1.05	-0.7	-0.84	-0.95	-1.41	-1	-0.96	-0.58	-1.02	-0.76	-1.04	-1.22	-0.78	-1.32	-1.2	-1.39	-1.57	-1.17	-1.19	-1.48	-1.61	-1.31	-1.45	-1.33	-1.16	-0.88	-1.12	-0.98	-1.08	-0.75	-1	-0.8	-1.18	-0.91	-1.22	-1.13	-1.25	-0.98	-1.12	-1.5	-1.33	-1.26	-1.53	-1.22	-1.45	-1.22	-0.55	-0.26	-1.03	-0.6	-0.91	-0.38	-1.75
GENE5081X	YIL122W	 || POG1|	1	-0.01	-0.48	-0.55	-0.56	-0.27	-0.19	-0.43	-0.16	-0.49	-0.55	-0.12	-0.22	-0.12	-0.41	-0.54	-0.49	-0.52	-0.11	0.25	-0.01	-0.15	-0.53	-0.47	-0.09	-0.5	-0.95	-0.65	-0.44	-0.39	-0.27	-0.64	-0.82	-0.84	-1.18	-0.81	-0.9	-1.12	-0.93	-0.95	-1.05	-0.41	-0.18	-0.56	-0.66	-0.24	-0.13	0.01	-0.08	0.09	0.07	-0.62	-0.56	-0.9	-0.61	-0.42	-0.67	-0.64	-0.74	-0.65	-0.41	-0.26	-0.76	-0.75	-0.39	-0.28	-1.11	-0.58	-0.69	-0.19	-0.63
GENE421X	YAL032C	 || PRP45|FUN20	1	-0.32	-0.5	-0.07	-0.08	-0.59	-0.44	-0.87	-0.47	-0.75	-0.96	-0.38	-0.33	-0.19	-0.48	-0.45	-0.33	-0.49	-0.24	0.02	0.03	-0.81	-0.5	-0.48	-0.39	-0.65	-0.67	-0.66	-0.56	-0.51	-0.37	-1.43	-1.41	-0.91	-1.24	-0.91	-0.96	-1.16	-1.13	-1.19	-1.04	-1.03	-0.94	-0.61	-0.68	-0.58	-0.44	-0.41	-0.44	-0.3	-0.27	-0.92	-1.01	-0.78	-0.54	-0.75	-0.61	-0.64	-0.78	-0.6	-0.72	-0.75	-1.09	-0.71	-0.46	-0.13	-0.86	-0.49	-0.53	-0.24	-0.61
GENE0X	YNL020C	 || ARK1|	1	-0.48	-0.16	-0.14	-0.24	-0.23	-0.34	-0.59	-0.15	-0.25	-0.44	-0.14	0.14	-0.06	-0.44	-0.66	-0.14	-0.19	-0.07	0.36	0.07	-0.5	-0.16	-0.12	-0.34	-0.46	-0.61	-0.37	-0.51	-0.3	-0.35	-0.98	-0.89	-0.8	-0.96	-0.59	-0.7	-0.83	-1.03	-0.68	-0.64	-0.09	-0.27	-0.18	-0.03	0.01	0.09	-0.19	-0.04	-0.03	-0.01	-0.75	-0.58	-0.57	-0.41	-0.34	-0.53	-0.38	-0.41	-0.61	-0.34	-0.26	-0.33	-0.29	0.04	-0.13	-0.33	-0.29	-0.3	-0.06	-0.07
GENE3987X	YIR010W	 || DSN1|	1	-1.28	-0.74	-0.73	-0.68	-1.06	-1.03	-1.22	-0.75	-1.06	-0.55	-0.95	-0.53	-0.42	-0.96	-1.32	-0.51	-0.65	-0.68	-0.2	-0.37	-1.18	-0.61	-0.85	-0.83	-0.86	-0.96	-0.79	-0.68	-0.37	-0.09	-1.49	-1.19	-1.35	-1.38	-1.49	-1.28	-1.5	-1.27	-1.59	-0.91	-0.86	-0.67	-0.71	-0.65	-0.65	-0.54	-0.43	-0.56	-0.5	-0.27	-1.22	-1.19	-1.06	-1.01	-1.04	-1.05	-0.88	-1.14	-1.04	-0.9	-1.3	-1.12	-0.77	-0.6	-0.43	-0.96	-0.66	-0.99	-0.48	-0.71
GENE3483X	YIL031W	 || ULP2|SMT4	1	-0.18	-0.22	-0.09	-0.06	-0.2	-0.04	-0.67	-0.51	-0.39	-0.08	-0.61	-0.01	0.16	-0.06	-0.69	-0.29	-0.69	-0.11	0.05	-0.38	-0.12	0.16	0.07	0.05	0	-0.27	-0.11	-0.33	-0.01	-0.05	-0.72	-0.4	-0.71	-0.78	-0.68	-0.58	-0.77	-0.86	-0.77	-0.36	0.02	0.04	0.01	-0.07	0.25	0.25	0.03	0.11	0.3	0.11	-0.38	-0.32	-0.16	-0.52	-0.33	-0.41	-0.41	-0.5	-0.29	-0.31	-0.3	-0.04	-0.04	0.04	0.04	-0.36	-0.19	-0.47	0.04	-0.06
GENE3289X	YER047C	 || SAP1|	1	-0.54	-0.07	-0.02	-0.34	-0.38	-0.3	-0.64	-0.26	-0.45	-0.32	-0.28	-0.27	-0.06	-0.33	-0.65	-0.54	-0.64	-0.47	-0.06		-0.21	-0.12	-0.29	-0.26	-0.49	-0.66	-0.64	-0.57	-0.28	-0.29	-0.67	-0.57	-0.55	-0.86	-0.76	-0.84	-0.77	-0.84	-0.53	-0.65	-0.76	-0.45	-0.36	-0.63	-0.29	-0.23	-0.39	-0.5	-0.13	-0.16	-0.35	-0.5	-0.15	-0.49	-0.75	-0.88	-0.69	-0.64	-0.48	-0.56	-0.38	-0.3	-0.17	-0.25	-0.08	-0.34	-0.53	-0.73	-0.17	-0.41
GENE1924X	YBR215W	 || HPC2|	1	0.06	0.12	0.37	0.06	0.04	0.07	-0.48	0.21	0.15	0.48	0.37	0.01	0.41	0.06	-0.26	-0.13	-0.45	-0.08	0.4	0.1	0.08	0.2	-0.19	0.04	-0.26	0.04	0.01	-0.04	0.2	0.02	0.01	-0.17	0.01	-0.51	-0.33	-0.45	-0.63	-0.3	-0.32	-0.22	-0.18	-0.02	-0.01	-0.18	-0.03	0.15	0.24	0.12	0.18	0.38	-0.13	-0.09	-0.06	0	0.06	-0.07	-0.2	-0.47	-0.3	-0.05	0.17	0.32	0.23	0.09	0.06	-0.17	-0.07	-0.26	0.26	0.17
GENE2444X	YDR332W	 || 	1	-0.6	-0.42	-0.49	-0.41	-0.52	-0.23	-0.84	-0.49	-0.46	-0.35	-0.55	-0.64	-0.39	-0.15	-0.85	-0.32	-0.45	-0.41	-0.36	-0.29	-0.44	-0.4	-0.45	-0.37	-0.4	-0.34	-0.43	-0.39	-0.44	-0.43	-0.93	-0.86	-0.67	-0.94	-0.64	-0.83	-0.87	-0.63	-0.7	-0.51	-0.79	-0.67	-0.55	-0.79	-0.33	-0.27	-0.38	-0.51	-0.38	-0.11	-0.85	-0.7	-0.61	-0.53	-0.56	-0.59	-0.42	-0.63	-0.36	-0.38	-0.37	-0.55	-0.45	-0.35	-0.22	-0.6	-0.29	-0.68	-0.26	-0.34
GENE825X	YLR424W	 || NTR1|SPP382|CCF8	1	-0.53	-0.46	-0.47	-0.21	-0.64	-0.38	-1.08	-0.48	-0.61	-0.14	-0.54	-0.51	-0.33	-0.43	-0.92	-0.38	-0.56	-0.28	-0.12	-0.11	-0.49	-0.46	-0.4	-0.48	-0.65	-0.76	-0.57	-0.49	-0.34	-0.24	-0.81	-0.85	-0.82	-0.8	-0.74	-0.67	-0.9	-0.91	-0.32	-0.32	-0.66	-0.72	-0.54	-0.61	-0.47	-0.63	-0.56	-0.43	-0.39	-0.37	-0.58	-0.54	-0.62	-0.9	-0.74	-0.69	-0.59	-0.57	-0.45	-0.59	-0.68	-0.53	-0.56	-0.34	-0.28	-0.78	-0.4	-0.45	-0.08	-0.37
GENE5502X	YJR135C	 || MCM22|	1	-1.15	-0.61	-0.98		-1.33	-1.14	-1.69	-0.83	-0.86			-0.87	-0.44	-0.98		-0.98	-1.12		-0.56		-1.01	-1.31	-1.08	-1.2	-0.91	-1.19	-1.04	-0.94	-0.54	-0.19	-1.47	-1.05	-1.18	-1.46	-1.22		-1.13			-0.92	-1.32	-0.67	-1.31	-1.26	-1.2		-1		-1.27	-0.64		-1.44	-1.23	-1.33	-1.22	-1.33	-1.15	-1.05	-0.71	-1.06	-1.36	-1.33	-1.18	-0.87	-0.62	-1.22	-0.9	-1.02	-0.49	
GENE3258X	YIL146C	 || ECM37|	1	-0.55	-0.37	-0.05	0.15	-0.16	-0.2	-0.55	-0.48	-0.35		-0.27	-0.3	0.34	-0.36	-0.38	-0.23	-0.61	-0.45	0.05		0.01	-0.54	-0.07	-0.15	0.05	-0.35	-0.27	-0.04	-0.07	0.12	-0.41	-0.78	-0.43	-0.79	-0.47	-0.47	-0.57	-0.43	-0.46	-0.3	-0.5	-0.71	-0.38	-0.51	-0.37	-0.41	-0.26	-0.39	-0.2	-0.4	-0.6	-0.59	-0.27	-0.31	-0.04	-0.25	-0.31	-0.13	-0.12	-0.3	-0.62	-0.5	-0.29	-0.4	-0.08	-0.7	-0.38	-0.54	-0.1	
GENE2938X	YIL006W	 || YIA6|NDT1	1	-0.53	-0.33	-0.43	-0.32	-0.16	-0.2	-0.53	-0.22	-0.62	-0.31	-0.76	-0.38	-0.17	-0.41	-0.34	-0.32	-0.61	-0.71	-0.39	-0.62	-0.42	-0.42	-0.24	-0.1	-0.14	-0.35	-0.16	-0.15	-0.13	0.18	-0.62	-1.05	-0.53	-0.68	-0.39	-0.47	-0.7	-0.65	-0.53	-0.44	-0.73	-0.58	-0.43	-0.45	-0.24	-0.29	-0.26	-0.49	-0.24	-0.25	-0.58	-0.71	-0.54	-0.28	-0.25	-0.25	-0.21	-0.17	-0.22	-0.22	-0.5	-0.78	-0.66	-0.56	-0.11	-0.58	-0.36	-0.76	-0.26	-0.75
GENE417X	YMR020W	 || FMS1|	1	-0.42	-0.08	-0.09	-0.08	-0.09	0.01	-0.13	-0.21	-0.18	-0.21	-0.55	-0.16	-0.36	-0.34	-0.31	-0.07	-0.21	-0.71	-0.32	-0.8	-0.54	-0.15	-0.21	0.02	-0.14	-0.02	-0.05	-0.16	-0.23	-0.35	-0.67	-0.42	-0.29	0.07	-0.17	-0.11	-0.41	-0.3	-0.44	-0.34	-0.47	-0.55	-0.1	-0.18	0.16	-0.02	-0.01	-0.19	-0.05	-0.12	-0.89	-0.66	-0.45	-0.63	-0.29	-0.35	-0.24	-0.15	-0.27	-0.56	-0.37	-0.29	-0.04	0.01	0.16	-0.1	0.1	-0.18	-0.24	-0.33
GENE3172X	YDL207W	 || GLE1|BRR3|RSS1	1	-0.11	0.05	0.27	0.25	0.27	0.26	0.3	-0.01	0.29	-0.08	-0.26	0.03	-0.09	-0.04	-0.08	-0.01	0.22	-0.18	-0.11	-0.49	-0.41	-0.18	-0.1	-0.08	-0.06	0.02	0.02	-0.1	-0.09	-0.24	-0.65	-0.33	-0.24	-0.26	-0.05	-0.06	0.02	-0.15	-0.43	-0.33	-0.17	-0.14	-0.06	-0.05	0.16	-0.12	0.09	0.09	-0.09	-0.03	-0.47	-0.21	-0.19	-0.32	-0.13	-0.16	-0.11	-0.36	-0.1	-0.48	-0.22	-0.09	-0.09	0.07	0.04	-0.07	0.05	0.15	0.03	-0.23
GENE4478X	YDR057W	 || YOS9|	1	-0.23	-0.2	0.16	-0.03	0.12	0.14	-0.34	-0.17	0.05	-0.13	-0.39	-0.2	-0.09	-0.06	-0.17	0.02	0.03	-0.06	-0.16		-0.23	-0.13	0.06	0.14	-0.13	-0.26	-0.14	-0.14	-0.08	-0.01	-0.66	-0.61	-0.26	-0.06	-0.06	-0.26	-0.39	-0.3	-0.4	-0.41	-0.19	-0.28	-0.27	-0.4	0.01	0.19	-0.02	-0.05	-0.08	-0.25	-0.5	-0.41	-0.37	-0.2	-0.34	-0.1	-0.09	-0.31	-0.2	-0.28	-0.35	-0.41	-0.39	0.09	0.23	-0.06	0.07	-0.13	0.16	-0.09
GENE1181X	YBR136W	 || MEC1|SAD3|ESR1	1	-0.41	-0.03	-0.33	-0.14	-0.32	0.16	0.17	-0.06	-0.07	-0.03	-0.64	-0.37	-0.35	-0.24	-0.7	-0.2	-0.18	-0.18	-0.16	-0.54	-0.4	-0.27	0	0.04	-0.09	-0.14	-0.25	-0.37	-0.35	-0.45	-0.55	-0.58	-0.51	-0.52	-0.34	-0.29	-0.56	-0.61	-0.57	-0.5	-0.27	-0.56	-0.35	-0.28	0.28	-0.08	-0.02	-0.16	-0.25	-0.26	-0.16	-0.59	-0.37	-0.27	-0.65	-0.39	-0.53	-0.42	-0.31	-0.4	-0.39	-0.45	-0.54	-0.01	-0.03	-0.25	-0.13	-0.17	-0.08	-0.39
GENE2782X	YGL119W	 || ABC1|COQ8	1	-0.32	-0.77	-0.61	-0.46	-0.8	-0.32	-0.44	-0.36	-0.64	-0.97	-0.52	-0.56	-0.82	-0.42	-0.9	-0.62	-0.32	-0.44	-0.53	-0.51	-0.62	-0.46	-0.15	-0.44	-0.58	-0.56	-0.59	-0.7	-0.69	-0.53	-1.07	-1.21	-1.01	-1.1	-0.93	-0.82	-1.02	-1.13	-1.13	-1.24	-0.07	-0.45	-0.69	-0.46	-0.52	-0.39	-0.28	-0.38	-0.52	-0.57	-0.6	-0.86	-0.7	-0.71	-0.68	-0.66	-0.66	-0.85	-0.72	-0.75	-0.52	-0.53	-0.34	-0.43	-0.62	-0.47	-0.64	-0.59	-0.76	-0.62
GENE5018X	YPL009C	 || 	1	0.17	-0.41	-0.14	-0.44	-0.61	-0.04	-0.15	0.03	-0.31	-0.09	-0.12	0.17	-0.31	-0.16	-0.52	-0.2	-0.04	-0.35	-0.1	-0.18	-0.32	0.05	0.08	-0.25	-0.65	-0.52	-0.43	-0.41	-0.43	-0.32	-0.74	-0.71	-0.44	-0.79	-0.85	-0.75	-0.85	-0.7	-0.9	-0.56	0.23	-0.11	-0.2	-0.38	0	-0.1	-0.21	-0.21	-0.29	-0.07	-0.31	-0.76	-0.55	-0.55	-0.61	-0.6	-0.54	-0.73	-0.42	-0.71	0.02	-0.19	-0.27	-0.14	-0.34	-0.66	-0.26	-0.55	-0.34	-0.32
GENE926X	YBR114W	 || RAD16|PSO5	1	0.64	0.32	0.58	0.52	0.01	0.09	-0.22	0.38	0.26	0.62	0.65	0.54	0.43	0.15	-0.14	0.4	0.49	0.45	0.46	-0.22	0.23	0.47	0.35	-0.07	-0.13	0.13	0.06	-0.16	-0.21	-0.34	0.15	-0.26	0.06	-0.42	-0.53	-0.23	-0.39	-0.14	-0.21	-0.42	0.29	0.28	0.3	0.05	0.11	0.06	0.25	0.21	0.23	0.34	-0.1	-0.11	0.03	0.14	-0.18	-0.04	0.15	-0.16	0.07	-0.1	0.65	0.42	0.33	0.01	0.06	-0.02	0.15	-0.2	0.35	-0.22
GENE5039X	YLR443W	 || ECM7|ZRG15	1	0.35	0.23	0.1	0.29	0.02	0.1	-0.03	0.09	0.04	-0.23	0.18	0.22	0.03	-0.28	-0.36	0.01	0.46	-0.11	-0.02	-0.02	0.02	0.44	0.21	-0.11	-0.3	0.15	0.13	-0.28	-0.4	-0.43	-0.18	-0.13	-0.2	-0.41	-0.38	-0.32	-0.12	-0.44	-0.34	-0.48	0.18	0.25	0.11	0	-0.11	-0.09	0.14	0.19	-0.34	-0.25	-0.37	-0.12	-0.24	-0.49	-0.61	-0.31	-0.24	-0.49	-0.63	-0.47	0.15	0.13	0.05	-0.01	-0.05	-0.06	0.02	-0.1	-0.1	-0.45
GENE2630X	YGL017W	 || ATE1|	1	-0.09	-0.19	0.18	-0.21	-0.42	-0.58	-1.01	-0.76	-0.74	-0.65	-0.26	-0.36	-0.06	-0.27	-0.92	-0.53	-0.71	-1.06	-0.44	-1.3	-0.6	-0.38	-0.81	-0.54	-0.71	-0.87	-0.8	-0.69	-0.72	-0.61	-0.92	-0.92	-0.74	-0.75	-0.83	-0.91	-1.13	-1.22	-0.87	-1.18	-0.7	-0.71	-0.61	-0.62	-0.48	-0.63	-0.64	-0.69	-0.56	-0.82	-0.94	-0.86	-0.66	-0.95	-1.01	-0.89	-0.82	-0.87	-0.86	-0.75	-0.4	-0.54	-0.31	-0.44	-0.32	-0.89	-0.63	-0.8	-0.36	-1.18
GENE197X	YDR363W	 || ESC2|	1	-0.23	-0.18	0.36	-0.3	-0.12	0.06	-0.24	-0.21	-0.27			-0.36		-0.1	-0.48	-0.53			-0.46	-0.77	-0.5	-0.31	-0.17	-0.18	-0.55	-0.3	-0.34	-0.34	-0.62	-0.36	-1.16	-1.13	-0.22	-0.63	-0.49	-0.61	-0.69	-0.72		-0.76	-0.72	-0.73	-0.52	-0.77	-0.2	-0.29	-0.3	-0.57	-0.65	-0.5	-0.34	-0.66	-0.52	-0.69	-0.36	-0.4	-0.52	-0.71	-0.48	-0.76	-0.33	-0.37	-0.37	-0.22	-0.08	-0.43	-0.28	-0.77	-0.16	-0.91
GENE70X	YOR110W	 || TFC7|	1	0.05	0.19	0.17	0.02	-0.15	0.08	-0.1	-0.16	-0.27	-0.14	-0.01	-0.23	0.11	-0.33	-0.35	-0.21	-0.05	-0.5	-0.21	-0.75	-0.24	-0.17	-0.31	-0.18	-0.32	-0.16	-0.12	-0.09	-0.19	-0.08	-0.44	-0.51	-0.18	-0.41	-0.62	-0.36	-0.69	-0.4	-0.66	-0.26	-0.26	-0.17	-0.18	-0.52	-0.1	-0.18	-0.07	-0.44	-0.53	-0.41	-0.49	-0.43	-0.3	-0.5	-0.43	-0.37	-0.45	-0.55	-0.61	-0.59	-0.31	-0.32	-0.36	-0.31	-0.13	-0.4	-0.08	-0.39	-0.08	-0.47
GENE4011X	YBR095C	 || 	1	-0.06	-0.06	-0.04	-0.27	-0.17	-0.29	-0.49	-0.58	-0.5	-0.59	-0.55	-0.56	-0.44	-0.58	-0.73	-0.78	-0.41	-0.61	-0.63	-0.77	-0.82	-0.49	-0.5	-0.41	-0.68	-0.54	-0.66	-0.62	-0.61	-0.47	-1.1	-0.99	-0.55	-0.66	-0.85	-0.88	-1.08	-0.89	-0.82	-0.94	-0.65	-0.58	-0.71	-0.59	-0.47	-0.69	-0.51	-0.72	-0.79	-0.78	-0.93	-0.93	-0.84	-0.88	-0.91	-0.92	-0.89	-0.96	-0.92	-1.07	-0.61	-0.48	-0.68	-0.41	-0.38	-0.77	-0.56	-0.69	-0.55	-0.96
GENE1095X	YML062C	 || MFT1|MFT52	1	-0.29	-0.4	-0.36	-0.23	-0.46	-0.1	-1.1	-0.65	-0.52		-0.43	-0.45	-0.53	-0.49	-0.98	-0.26	-0.38	-0.72	-0.82	-0.68	-1.13	-0.67	-0.83	-0.57	-0.88	-0.8	-0.84	-0.73	-0.73	-0.69	-1.3	-1.65	-1.15	-0.82	-1.11	-1.29	-1.68	-1.27		-1.32	-1.39	-1.13	-1.25	-1.29	-0.49	-0.62	-0.7	-0.69	-0.86	-1.07	-1.24	-1.34	-0.86	-0.86	-0.92	-1.02	-1.2	-1.59	-1.16	-1.48	-1.11	-0.97	-0.85	-0.66	-0.44	-0.81	-0.7	-1.21	-0.38	-1.18
GENE2542X	YKR023W	 || 	1	-0.02	-0.51	-0.21	-0.18	-0.46	-0.38	-0.69	-0.37	-0.32	-0.67	0.13	-0.31	-0.21	-0.42	-0.81	-0.19	-0.4	-0.91	-0.16	-0.66	-0.77	-0.47	-0.62	-0.45	-0.85	-0.86	-0.67	-0.56	-0.57	-0.44	-1.23	-1.15	-0.92	-1.15	-1.29	-1.25	-1.34	-1.22	-1.16	-1.02	-0.58	-0.74	-1.12	-1.02	-0.53	-0.53	-0.47	-0.39	-0.53	-0.31	-0.72	-1.06	-1.02	-0.85	-0.97	-0.97	-0.9	-1.03	-0.95	-1	-0.41	-0.7	-0.84	-0.53	-0.23	-1.02	-0.53	-0.71	-0.32	-1.06
GENE4164X	YNL250W	 || RAD50|	1	-0.18	-0.13	-0.28	-0.42	-0.2	-0.1	-0.52	-0.14	-0.41	-0.34	-0.04	-0.04	-0.07	-0.19	-0.81	0.04	-0.12	-0.38	-0.13	-0.14	-0.46	-0.35	-0.35	-0.48	-0.63	-0.56	-0.37	-0.58	-0.62	-0.49	-0.42	-0.72	-0.45	-0.84	-0.88	-0.69	-0.94	-0.92	-0.92	-0.79	-0.28	-0.64	-0.71	-0.76	-0.32	-0.38	-0.23	-0.36	-0.52	-0.67	-0.59	-0.96	-0.63	-0.84	-0.73	-0.75	-0.47	-0.83	-0.81	-0.84	-0.34	-0.23	-0.41	-0.29	-0.14	-0.48	-0.33	-0.69	-0.17	-0.6
GENE192X	YJR084W	 || CSN12|	1	-0.23	-0.21	-0.14	-0.39	-0.28	-0.13	-0.45	-0.48	-0.34	-0.42	-0.21	-0.46	-0.2	-0.38	-0.56	-0.51	-0.22	-0.62	-0.33	-0.23	-0.51	-0.34	-0.5	-0.27	-0.37	-0.35	-0.36	-0.41	-0.26	-0.36	-0.51	-0.63	-0.55	-0.39	-0.59	-0.44	-0.68	-0.56	-0.66	-0.41	-0.34	-0.38	-0.29	-0.27	-0.4	-0.01	-0.36	-0.16	-0.46	-0.26	-0.66	-0.66	-0.76	-0.86	-0.87	-0.73	-0.66	-0.77	-0.79	-0.9	-0.37	-0.4	-0.46	-0.25	0.01	-0.44	-0.24	-0.41	-0.08	-0.35
GENE3089X	YOL043C	 || NTG2|SCR2	1	-0.59	-0.28	-0.17	-0.46	-0.29	-0.24	-0.51	-0.45	-0.22	-0.34	-0.47	-0.63	-0.38	-0.6	-0.72	-0.77	-0.3	-0.67	-0.24	-0.91	-0.54	-0.48	-0.45	-0.46	-0.64	-0.59	-0.39	-0.33	-0.34	-0.27	-1.09	-1.08	-0.7	-0.79	-0.92	-0.68	-0.94	-0.73	-0.79	-0.6	-0.54	-0.68	-0.68	-0.55	-0.22	-0.09	-0.28	-0.2	-0.46	0.04	-0.85	-1.06	-0.9	-0.96	-1.23	-1	-0.96	-1.12	-0.81	-0.79	-0.7	-0.76	-0.54	-0.42	-0.31	-0.77	-0.42	-0.51	-0.27	-0.49
GENE3988X	YLR127C	 || APC2|RSI1	1	-0.19	-0.2	-0.32	-0.38	-0.26	-0.18	-0.37	-0.39	-0.34	-0.2	-0.38	-0.59	-0.33	-0.4	-0.55	-0.62	-0.24	-0.67	-0.52	-1.11	-0.54	-0.44	-0.39	-0.35	-0.65	-0.55	-0.44	-0.33	-0.36	-0.22	-0.92	-0.81	-0.37	-0.36	-0.57	-0.8	-0.74	-0.65	-0.48	-0.37	-0.82	-0.65	-0.67	-0.52	-0.21	-0.4	-0.4	-0.44	-0.47	-0.25	-0.78	-0.94	-0.92	-0.69	-0.75	-0.78	-0.8	-0.81	-0.69	-0.82	-0.54	-0.57	-0.6	-0.25	-0.26	-0.51	-0.4	-0.67	-0.36	-0.59
GENE5621X	YPR179C	 || HDA3|PLO1	1	-0.27	-0.05	-0.34	-0.03	-0.04	-0.04	-0.38	-0.29	-0.16	-0.05	-0.24	-0.18	-0.06	-0.16	-0.43	0.18	-0.25	-0.34	-0.01	-0.53	-0.32	-0.07	-0.46	-0.28	-0.16	-0.3	-0.12	-0.11	-0.28	-0.14	-0.44	-0.48	-0.4	-0.28	-0.43	-0.41	-0.68	-0.32	-0.45	-0.36	-0.3	-0.23	-0.31	-0.42	-0.02	0.07	-0.1	-0.04	-0.09	-0.27	-0.6	-0.4	-0.47	-0.34	-0.41	-0.36	-0.34	-0.58	-0.44	-0.26	-0.26	-0.21	-0.21	-0.11	0.05	-0.38	-0.11	-0.35	0.09	-0.27
GENE2751X	YOL165C	 || AAD15|	1	-0.43	-0.01	-0.06	0.12	-0.09	0.03	-0.19	-0.11	-0.23	-0.18	-0.2	-0.1	0.11	-0.32	-0.09	-0.31	-0.17	-0.17	-0.33	-0.21	-0.53	-0.37	-0.17	-0.26	-0.26	-0.47	-0.37	-0.38	-0.39	-0.39	-0.63	-0.65	-0.61	-0.24	-0.29	-0.39	-0.63	-0.61	-0.54	-0.62	-0.49	-0.34	-0.4	-0.33	-0.05	-0.15	-0.14	-0.28	-0.36	-0.61	-0.53	-0.67	-0.7	-0.36	-0.34	-0.58	-0.67	-0.67	-0.43	-0.57	0.02	-0.27	-0.31	-0.22	0.01	-0.28	-0.22	-0.36	-0.33	-0.51
GENE4382X	YKL025C	 || PAN3|ECM35	1	-0.1	0.13	-0.21	0.04	-0.19	0.28	0.01	0.02	-0.27	-0.24	-0.13	-0.26	-0.57	-0.22	-0.31	-0.56	-0.41	-0.1	-0.29	-0.05	-0.29	0.04	-0.15	-0.04	-0.17	-0.16	-0.16	-0.14	-0.17	-0.09	-0.75	-0.63	-0.47	-0.14	-0.68	-0.37	-0.49	-0.42	-0.62	-0.5	-0.28	-0.47	-0.3	-0.28	-0.22	-0.04	-0.2	-0.22	-0.32	-0.43	-0.67	-0.7	-0.51	-0.53	-0.39	-0.45	-0.39	-0.54	-0.38	-0.47	-0.08	-0.32	-0.21	0.08	0.05	-0.22	0.05	-0.31	-0.05	-0.2
GENE4304X	YDR026C	 || 	1	0.14	-0.07	-0.23	-0.4	-0.51	-0.05	-0.12	-0.27	-0.15		-0.25	-0.47	-0.24	-0.12	-0.6	-0.48			-0.5		-0.36	-0.16	-0.31	-0.31	-0.42	-0.16	-0.08	-0.22	-0.3	-0.27	-0.7	-0.97	-0.52	-0.59	-0.57	-0.45	-0.48	-0.51	-0.52	-0.36	-0.26	-0.21	-0.52	-0.49	-0.4	-0.37	-0.09	-0.12	-0.2	-0.21	-0.31	-0.7	-0.66	-0.46	-0.48	-0.66	-0.52	-0.61	-0.34	-0.57	-0.58	-0.43	-0.7	-0.16	-0.23	-0.45	-0.35	-0.6	-0.15	-0.51
GENE3633X	YCL010C	 || SGF29|	1	0.1	0.11	0.34	-0.1	0.05	0.49	0.02	-0.06	-0.06	0.16	-0.34	-0.29	-0.07	0.14	-0.09	-0.42	-0.2	-0.15	-0.25	-0.4	-0.36	-0.42	-0.02	-0.32	-0.37	-0.16	-0.2	-0.31	-0.13	-0.1	-0.85	-0.56	-0.41	-0.89	-0.22	-0.54	-0.42	-0.84	-0.52	-0.41	-0.21	-0.3	0.07	0.06	0.03	-0.01	0.2	0.04	-0.14	-0.22	-0.44	-0.54	-0.54	-0.38	-0.26	-0.42	-0.62	-0.23	-0.51	-0.52	-0.6	-0.29	-0.28	-0.1	-0.25	-0.26	-0.25	-0.31	-0.21	-0.21
GENE245X	YBR237W	 || PRP5|RNA5	1	0.25	0.39	0.3	0.22	0.19	0.5	-0.03	0.43	0.12			-0.12		0.18		0.27			-0.28		-0.49	-0.04	0.08	-0.32	-0.17	-0.15	0.18	0.03	0.16	0.18	-0.79	-0.56	-0.1	-0.2	-0.34		-0.45	-0.25		-0.52	-0.19	-0.36	-0.39	-0.68	0	0.01	0.27		-0.28		0.04	-0.45	-0.21	-0.14	0.07	-0.04	-0.19	-0.03	0.01	-0.16	-0.06	0.03	-0.16	-0.24	-0.08	-0.32	0	-0.34	-0.12	
GENE1580X	YOR069W	 || VPS5|YOR29-20|VPT5|PEP10|GRD2	1	-0.02	0.08	0.37	0.31	0.45	0.36	-0.01	0.02	0.11	-0.14	0.07	-0.04		0.2	-0.05	0.47	0.08	-0.27	0.08		0.07	0.29	-0.08	0.1	-0.06	0.2	-0.09	-0.17	-0.07	-0.16	-0.46	-0.41	-0.04	-0.04	0.08	-0.18	-0.27	-0.21		-0.01	-0.33	-0.14	-0.2	-0.31	0.27	0.33	0.03	-0.01	-0.1	-0.07	-0.18	-0.28	-0.04	-0.1	0.13	-0.22	-0.19	-0.18	-0.04	-0.24	0.04	-0.22	-0.24	0.06	0	-0.01	-0.07	-0.24	-0.05	0.05
GENE2018X	YPR045C	 || 	1	0.41	0.19	0.27	0.38	0.46	0.39	-0.12	0.21	0.02	0.55	0.02	-0.08	0.23	0.25	-0.11	0.09	0.4	0.09	0.04	-0.15	-0.04	0	-0.1	0.1	0.17	0.09	0.13	0.07	0.09	-0.11	-0.06	-0.17	-0.11	-0.16	-0.11	0.07	-0.27	-0.04	-0.24	-0.07	-0.11	-0.05	-0.02	0.08	0.17	-0.02	0.02	0.45	-0.15	-0.16	-0.14	-0.19	0.05	-0.07	0.13	-0.08	-0.1	-0.21	-0.18	-0.12	-0.32	0.03	-0.15	0	-0.02	0.08	0.13	-0.11	0.04	-0.34
GENE5672X	YMR166C	 || 	1	-0.55	-0.85	-0.54	-0.36	-0.58	-0.22	-0.57	-0.13	-0.51	-0.42	-0.59	-0.48	-0.41	-0.66	-0.71	-0.52	-0.51	-0.71	-0.41	-0.5	-0.74	-0.85	-0.67	-0.5	-0.64	-0.63	-0.57	-0.69	-0.43	-0.61	-0.88	-0.94	-0.96	-1.11	-0.85	-0.67	-0.94	-0.89	-0.87	-0.57	-0.6	-0.74	-0.61	-0.72	-0.37	-0.67	-0.52	-0.48	-0.65	-0.46	-0.67	-0.55	-0.49	-0.61	-0.51	-0.52	-0.6	-0.81	-0.44	-0.61	-0.75	-0.89	-0.54	-0.23	-0.38	-0.44	-0.46	-0.3	-0.47	-0.37
GENE3595X	YIL071C	 || PCI8|CSN11|YIH1	1	-0.45	0.35	0.7	0.32	0.86	0.56	-0.1	0.46	0.49		0.35	0.08	0.21	0.3	0.07	0.42					0.07	0.62	0.43	0.43	0.44	0.22	0.54	0.19	0.94	0.24	0.23	-0.52	0.16	0.01		0.21	0.17	-0.02		-0.06	-0.07	-0.02	0.33	0.18	0.62	0.48	0.47	0.28	0.38	0.62		0.08	0.04	0.35	0.28	0.06	0.35	-0.15	0.29	0.36	0.15	0.02	0.5	0.37	0.38	0.55	0.3	0.34	0.53	0.49
GENE2005X	YHL009C	 || YAP3|	1	-0.54	0.01	0.08	-0.06	-0.14	-0.25	-0.18	-0.12	0.01			-0.28		-0.2		-0.24					-0.39	-0.35	-0.42	-0.13	-0.4	-0.57	-0.2	-0.23	-0.15	-0.15	-0.89	-0.79	-0.39	-0.78	-0.35	-0.26	-0.53	-0.6	-0.21	-0.29	-0.38	-0.49	-0.46	-0.33	0.12	-0.23	-0.14		-0.04		-0.23	-0.46	-0.46	-0.22	-0.2	-0.55	-0.17	-0.35	-0.42	-0.37	-0.29	-0.36	-0.33	-0.06	-0.08	-0.1	-0.29	-0.22	-0.03	
GENE1941X	YHR114W	 || BZZ1|LSB7	1	-0.28	0.5	0.83	0.79	0.32	0.61	0.38	0.45	0.54	-0.48	0.04	0.04	0.57	0.43	0.24	0.86	0.16	0.22	0.87		-0.07	0.04	0.04	0.48	0.09	0.39	0.18	0.19	0.53	0.12	-0.37	-0.18	-0.03	-0.22	0.14	0.11	0.12	0.14	0.18	0.32	-0.11	0.22	0.21	0.3	0.64	0.51	0.78	0.41	0.64	0.3	0.18	-0.1	0.17	0.23	0.39	0.42	1.03	0.15	0.39	0.09	-0.29	0.26	0.18	0.31	0.4	0.35	0.34	0.39	0.76	0.56
GENE631X	YDL044C	 || MTF2|NAM1	1	-0.36	-0.5	-0.08	-0.31	-0.12	-0.09	-0.54	-0.47	-0.42	-0.55	-0.32	-0.4	0.06	-0.17	-0.1	0.2	-0.22	-0.05	0.01	0.01	-0.4	-0.43	-0.49	-0.18	-0.02	-0.2	-0.15	-0.16	-0.04	-0.14	-0.51	-0.59	-0.55	-0.21	-0.48	-0.21	-0.55	-0.45	-0.35	-0.27	-0.44	-0.66	-0.55	-0.46	-0.09	0.04	-0.03	-0.02	-0.23	-0.01	-0.19	-0.46	-0.26	-0.38	-0.21	-0.02	-0.26	-0.35	-0.36	-0.2	-0.47	-0.57	-0.59	-0.16	0.07	0.02	-0.05	-0.33	0.09	-0.27
GENE4981X	YOL055C	 || THI20|	1	-0.93	-0.38	0.1	-0.12	0.03	-0.22	-0.51	-0.12	-0.1	-0.13	-0.26	-0.22	0.16	-0.44	-0.39	-0.05	-0.45	-0.22	-0.35	-0.38	-0.04	-0.25	-0.37	-0.25	-0.07	-0.22	-0.1	-0.21	-0.11	0.12	-0.23	-0.31	-0.52	-0.33	-0.23	-0.17	-0.42	-0.64	-0.23	-0.3	-0.54	-0.34	-0.23	-0.36	-0.17	-0.23	-0.17	-0.03	-0.06	-0.1	-0.47	-0.53	-0.34	-0.35	-0.24	-0.27	-0.34	-0.52	-0.15	-0.29	-0.3	-0.38	-0.45	0.04	-0.07	-0.31	-0.24	-0.36	0.05	-0.55
GENE5382X	YKL022C	 || CDC16|	1	-0.83	-0.41	-0.12	-0.01	-0.06	-0.37	-0.38	0.28	-0.31	-0.51	-0.34	0.04	-0.18	-0.52	-0.25	0	-0.79	-0.18	0.15	0.04	-0.72	-0.45	-0.49	-0.58	-0.51	-0.56	-0.47	-0.63	-0.63	-0.47	-0.79	-0.59	-0.57	-0.66	-0.46	-0.58	-0.6	-0.85	-0.72	-0.74	-0.27	-0.6	-0.73	-0.44	-0.42	-0.41	-0.28	-0.34	-0.54	-0.5	-0.46	-0.7	-0.7	-0.49	-0.31	-0.42	-0.42	-0.28	-0.91	-0.38	-0.31	-0.43	-0.37	-0.14	-0.08	-0.39	-0.48	-0.25	-0.3	-0.43
GENE4276X	YOL135C	 || MED7|	1	-0.71	-0.37	-0.28	0.15	-0.14	-0.43	-0.43	-0.34	-0.56	-0.84	-0.37	-0.32	-0.31	-0.43	-0.18	-0.4	-0.55	-0.58	-0.59		-0.58	-0.43	-0.48	-0.34	-0.44	-0.64	-0.49	-0.46	-0.57	-0.4	-0.74	-0.95	-0.62	-0.44	-0.47	-0.58	-0.76	-0.75	-0.81	-0.72	-0.39	-0.28	-0.41	-0.66	-0.48	-0.5	-0.39	-0.81	-0.49	-0.75	-0.57	-0.59	-0.54	-0.52	-0.56	-0.52	-0.47	-0.49	-0.54	-0.59	-0.38	-0.38	-0.35	-0.17	0.03	-0.56	-0.4	-0.54	-0.41	-0.57
GENE674X	YER180C	 || ISC10|	1	0.15	0.02	-0.46	-0.14	-0.49	-0.22	-0.89	-0.39	-0.34		-0.36	-0.28	-0.24	-0.63	-0.88	-0.63		-1.2	-0.55		-0.3	-0.14	-0.24	-0.24	-0.15	-0.4	-0.27	-0.46	-0.46	-0.27	-0.68	-0.84	-0.58	-0.42	-0.42	-0.42	-0.91	-0.66		-0.6	-0.62	-0.45	-0.8	-1.29	-0.29	-0.45	-0.33	-0.73	-0.45	-0.43	-0.96	-0.48	-0.62	-0.64	-0.44	-0.61	-0.54	-0.34	-0.26	-0.73	-0.13	-0.18	-0.42	-0.4	0.12	-0.42	-0.41	-0.55	-0.19	-0.59
GENE5646X	YNL275W	 || 	1	-0.37	-0.44	-0.32	-0.34	-0.31	-0.38	-0.47	-0.49	-0.72	-0.12	-0.4	-0.37	-0.19	-0.4	-0.47	-0.51	-0.51	-1.23	-0.55	-0.69	-0.28	-0.46	-0.36	-0.49	-0.18	-0.44	-0.5	-0.53	-0.78	-0.41	-0.37	-0.69	-0.46	-0.3	-0.68	-0.46	-0.48	-0.73	-0.58	-0.79	-0.49	-0.55	-0.55	-0.61	-0.46	-0.6	-0.45	-0.6	-0.45	-0.43	-0.54	-0.54	-0.67	-0.44	-0.4	-0.64	-0.63	-0.53	-0.57	-0.84	-0.45	-0.43	-0.46	-0.12	-0.16	-0.46	-0.36	-0.5	-0.24	-0.63
GENE4809X	YGR098C	 || ESP1|separin	1	0.22	0.16	0.1	0.05	-0.01	-0.07	-0.05	0.22	0.3	0.36	-0.15	0.1	0.09	0.21	-0.12	0.22	0	-0.6	0.13	-0.32	0.13	0.34	0.44	0.25	0.03	0.42	0.39	0.57	0.42	0.4	-0.18	-0.24	0.1	0.12	-0.12	-0.11	0	0.18	0.1	0.26	-0.04	0.05	-0.23	-0.37	-0.05	-0.13	0.2	-0.21	-0.11	0.12	0.1	-0.08	-0.04	-0.18	0.04	-0.07	0.02	0.1	-0.29	0.08	0.12	-0.03	0.12	-0.08	0.01	-0.11	0.23	0.1	0.36	0.27
GENE370X	YER129W	 || SAK1|PAK1	1	-0.63	-0.52	-0.36	0.01	-0.43	-0.32	-0.91	-0.45	-0.2	0.39	-0.55	-0.44	-0.38	-0.64	-0.72	-0.33	-0.51	-0.28	-0.07	-0.19	0.55	0.18	0.4	0.21	0.46	0.16	0.45	0.26	0.54	0.72	-0.42	-0.43	-0.98	-0.9	-0.54	-0.54	-0.85	-0.79	-0.54	-0.54	-0.36	-0.4	-0.42	-0.56	-0.41	-0.41	-0.19	-0.28	-0.3	-0.67	-0.67	-0.58	-0.58	-0.87	-0.51	-0.6	-0.57	-0.62	-0.3	-0.71	-0.6	-0.44	-0.55	-0.23	-0.35	-0.43	-0.44	-0.33	-0.04	-0.09
GENE2891X	YKL004W	 || AUR1|	1	-0.5	-0.85	-0.7	-0.86	-1.35	-1.36	-2.08	-1.57	-1.47	-1.42	-0.55	-0.78	-0.78	-1.2	-1.5	-1.56	-1.46	-1.42	-1.05	-0.97	0.12	0.05	-0.07	-0.26	-0.58	-0.52	-0.57	-0.29	0.12	0.2	-0.57	-0.56	-0.75	-1.11	-1.37	-1.44	-1.46	-1.29	-1.4	-1.04	-0.52	-0.73	-0.69	-0.72	-1.11	-1.06	-1.27	-1.15	-1.21	-0.97	-0.8	-0.92	-0.92	-1.18	-1.64	-1.61	-1.41	-1	-1.48	-1.55	-0.53	-0.66	-0.57	-0.74	-0.65	-1.15	-0.67	-0.99	-0.53	-0.85
GENE1043X	YJL198W	 || PHO90|	1	-0.63	-1.56	-1.83	-1.85	-2.21	-1.91	-2.44	-1.85	-2.09	-2.35	-1.4	-1.27	-1.34	-1.47	-1.6	-1.96	-2.22	-2.16	-1.94	-1.97	-0.3	-0.24	-0.24	-0.69	-0.74	-0.77	-0.91	-0.9	-0.62	-0.18	-1.3	-1.25	-1.31	-1.42	-1.64	-1.77	-1.7	-1.68	-1.61	-1.59	-1.17	-1.42	-1.55	-1.65	-1.73	-1.92	-1.86	-1.94	-1.72	-1.79	-1.53	-1.59	-1.32	-1.72	-1.66	-1.59	-1.58	-1.76	-1.39	-1.49	-0.81	-1.27	-1.14	-1.08	-1.04	-1.91	-1.07	-1.5	-1.24	-1.79
GENE1700X	YOR202W	 || HIS3|HIS10	1	-0.37	-0.41	-0.52	-0.25	-0.46	-0.57	-0.26	-0.34	-0.33	-0.63	-0.44	-0.51	-0.67	-0.64	-0.43	-0.88	-0.74	-0.51	-0.74	-0.74	2.2	2.98	2.64	2.71	1.96	2.37	2.32	2.26	2.36	2.29	-0.16	-0.47	-0.39	-0.42	-0.42	-0.46	-0.27	-0.39	-0.4	-0.43	-0.18	-0.19	-0.33	-0.3	-0.6	-0.59	-0.55	-0.34	-0.29	-0.42	-0.45	-0.61	-0.76	-0.62	-0.68	-0.65	-0.65	-0.61	-0.58	-0.63	-0.17	-0.58	-0.5	-0.32	-0.24	-0.45	-0.38	-0.18	-0.25	-0.35
GENE5603X	YJL135W	 || 	1	-2.89	-2.78	-3.22	-3.05	-3.17	-2.72	-3.32	-2.33	-3.17	-3.62	-2.62	-2.33	-2.17	-2.2	-2.5	-2.74	-3.07	-2.69	-2.7	-2.36	-0.41	-0.39	-0.4	-0.65	-0.75	-0.63	-0.56	-0.18	0	0.24	-2.61	-2.71	-2.8	-2.92	-2.75	-2.63	-2.39	-2.41	-2.43	-2.49	-2.41	-2.61	-2.57	-2.33	-2.31	-2.74	-2.59	-2.46	-2.24	-2.44	-2.51	-2.52	-2.68	-2.48	-2.53	-2.3	-2.23	-2.16	-1.99	-2.28	-2.39	-2.9	-2.28	-1.62	-1.33	-2.28	-1.49	-1.77	-1.46	-2.19
GENE3271X	YPR198W	 || SGE1|NOR1	1	-1.43	-1.68	-1.79	-1.67	-1.69	-1.27	-2.07	-1.44	-1.73	-2.26	-1.44	-1.4	-1.16	-1.41	-1.72	-1.55	-1.76	-1.92	-1.52	-1.54	-0.13	-0.17	-0.06	-0.27	-0.39	-0.32	-0.18	-0.11	0.04	0.14	-1.71	-1.69	-1.77	-1.66	-1.74	-1.56	-1.54	-1.64	-1.58	-1.59	-1.55	-1.73	-1.68	-1.52	-1.37	-1.48	-1.44	-1.23	-1.42	-1.58	-1.53	-1.83	-1.76	-1.59	-1.99	-1.71	-1.79	-1.7	-1.58	-1.76	-1.49	-1.64	-1.26	-0.74	-0.62	-1.31	-0.67	-0.93	-0.7	-1.18
GENE1357X	YJL013C	 || MAD3|	1	-3.27	-2.41	-3.32	-2.38	-2.35	-3.04	-2.92	-2.21	-2.47	-3.82	-2.82	-2.79	-2.74	-3.08	-2.29	-2.92	-2.92	-3.17	-3.28	-2.34	-1.35	-1.18	-0.88	-1.23	-1.1	-1.24	-1.4	-1.21	-1.12	-0.74	-2.61	-2.49	-2.61	-2.35	-2.89	-2.52	-2.6	-2.39	-2.47	-2.82	-2.99	-3.27	-2.92	-2.86	-2.8	-3	-2.93	-2.6	-3.07	-2.96	-2.89	-3.25	-2.97	-2.58	-3.78	-3.13	-3.13	-2.33	-2.18	-3.25	-2.13	-2.6	-2.39	-1.36	-1.59	-2.45	-1.78	-1.53	-1.82	-2.76
GENE4917X	YHR156C	 || LIN1|SNU40	1	-1.67	-1.4	-1.61	-1.56	-2.03	-1.68	-1.93	-1.56	-1.96	-1.93	-1.67	-1.47	-1.59	-1.65	-1.94	-2.07	-2.18	-2.03	-2.01	-1.91	-0.85	-1	-0.78	-0.93	-0.9	-0.9	-0.88	-1.03	-0.93	-0.57	-1.9	-1.92	-1.94	-2.29	-2	-1.97	-1.81	-2.24	-1.99	-2.31	-1.57	-1.54	-1.55	-1.46	-1.44	-1.68	-1.55	-1.4	-1.48	-1.46	-1.8	-1.94	-2.06	-1.95	-2.21	-2.15	-1.98	-2.1	-1.81	-2.06	-1.57	-1.44	-1.33	-0.79	-0.85	-1.61	-0.92	-1.1	-1.01	-1.67
GENE1744X	YPL056C	 || 	1	-1.53	-1.54	-1.69	-1.65	-1.71	-1.28	-1.63	-1.31	-2.09	-2.91	-2.03	-1.42	-1.69	-1.26	-1.72	-1.92	-2.28	-2.29	-2.38	-2.1	-1.21	-1.24	-0.94	-1.14	-1.12	-1.14	-1.18	-1.12	-1.05	-0.88	-1.95	-1.67	-1.76	-1.75	-1.64	-1.63	-1.69	-1.83	-1.62	-2.05	-1.66	-1.63	-1.83	-1.58	-1.51	-1.73	-1.7	-1.62	-1.78	-1.65	-1.9	-1.78	-1.82	-1.64	-1.85	-1.66	-1.66	-1.66	-1.35	-1.68	-1.54	-1.85	-1.52	-1.16	-0.97	-1.47	-1.18	-1.15	-1.29	-1.74
GENE5059X	YBR153W	 || RIB7|	1	-1.04	-1.07	-1.27	-1.09	-1.18	-1	-0.89	-0.56	-0.9	-1.9	-1.02	-0.93	-1.14	-1.23	-1.33	-1.25	-1.21	-2.42	-1.45	-2	-0.47	-0.58	-0.63	-0.49	-0.44	-0.48	-0.53	-0.56	-0.47	-0.18	-1.09	-1.17	-1.15	-1.29	-1.04	-1.07	-0.92	-1.19	-1.07	-1.24	-0.88	-1.15	-1.3	-1.06	-0.97	-1.09	-1.11	-0.99	-0.92	-1.03	-0.98	-1.22	-1.57	-1.3	-1.38	-1.17	-1.26	-1.23	-1.18	-1.25	-0.64	-1.14	-0.89	-0.7	-0.47	-0.72	-0.54	-0.61	-0.69	-0.75
GENE5353X	YMR233W	 || |TRI1	1	-0.68	-0.89	-1.05	-0.86	-0.66	-0.76	-1.36	-1.25	-1.34	-2.04	-0.69	-1.2	-1.42	-1.1	-0.97	-1.22	-1.73	-2.15	-2.37	-1.76	-0.65	-0.42	-0.56	-0.43	-0.52	-0.62	-0.89	-0.71	-0.7	-0.41	-1.63	-1.36	-1.12	-1.01	-1.08	-1.3	-1.8	-1.49	-1.61	-1.61	-1.34	-1.59	-1.54	-1.49	-0.98	-1.08	-1.27	-1.51	-1.57	-1.5	-1.53	-1.56	-1.59	-1.47	-1.87	-1.59	-1.8	-1.77	-1.57	-1.95	-0.93	-1.13	-1.14	-0.81	-0.79	-1.38	-1.19	-1.22	-1.41	-1.62
GENE2359X	YBR272C	 || HSM3|	1	-1.07	-0.89	-0.77	-0.55	-0.49	-0.51	-1.16	-0.86	-0.7	-1.09	-1.15	-1.1	-1.14	-1.04	-1.21	-0.86	-0.81	-1.24	-1.11	-1.08	-0.62	-0.36	-0.43	-0.31	-0.5	-0.46	-0.52	-0.77	-0.64	-0.33	-1.63	-1.5	-1.49	-1.51	-1.4	-1.3	-1.45	-1.43	-1.75	-1.65	-0.22	-1.44	-1.35	-1.17	-1.07	-0.89	-1.09	-0.84	-1.34	-1.27	-1.25	-1.45	-1.35	-1.31	-1.69	-1.39	-1.38	-1.57	-1.51	-1.56	-1.07	-1.28	-0.87	-0.51	-0.54	-0.98	-0.62	-0.82	-0.73	-1.27
GENE3180X	YNL330C	 || RPD3|MOF6|SDS6|SDI2|REC3	1	-0.66	-0.57	-0.85	-0.45	-0.52	-0.51	-0.69	-0.77	-0.68	-0.89	-1.15	-0.95	-1.06	-0.97	-1.21	-1.17	-0.86	-1.3	-1.26	-1.23	-0.51	-0.24	-0.37	-0.38	-0.59	-0.51	-0.5	-0.37	-0.28	-0.2	-1.31	-1.2	-0.96	-1.05	-1.15	-1.14	-1.35	-1.17	-1.18	-0.94	-0.72	-0.91	-1.09	-0.96	-0.79	-0.76	-0.79	-0.82	-1.1	-0.75	-1.22	-1.38	-1.24	-1.18	-1.76	-1.33	-1.29	-1.39	-1.4	-1.43	-0.97	-0.97	-0.79	-0.75	-0.74	-0.98	-0.88	-0.8	-0.8	-0.93
GENE5829X	YOR234C-3UTR	 || RPL33B|RPL37B	1																																	-0.19																												-0.72									
GENE1447X	YOL012C	 || HTZ1|H2A.F/Z|H2AZ|HTA3	1	-0.58	-0.77	-0.65	-0.83	-0.65	-0.6	-0.98	-1.3	-1.1	-1.03	-1.22	-1.21	-1.15	-0.84	-1.12	-1.32	-1.74	-1.97	-1.82	-1.22	-0.64	-0.63	-0.43	-0.42	-0.61	-0.79	-0.72	-0.35	-0.1	0.24	-1.1	-1	-0.88	-0.66	-0.83	-0.9	-1.08	-0.91	-0.72	-0.31	-0.99	-0.83	-0.9	-0.74	-0.87	-0.85	-1.01	-1.04	-0.97	-0.7	-1.19	-1.03	-0.98	-1.22	-1.53	-1.33	-1.16	-1.28	-1.08	-1.25	-1.02	-1.01	-0.83	-0.91	-0.74	-1.01	-0.75	-0.85	-0.78	-0.55
GENE702X	YNL165W	 || 	1	-0.18	-0.08	-0.24	-0.16	-0.1	-0.35	-0.52	-0.47	-0.49	-0.62	-0.27	-0.51	-0.51	-0.34	-0.71	-0.66	-0.26	-0.79	-0.57	-0.56	-0.14	0.23	0.15	0.12	-0.32	-0.27	-0.17	-0.09	-0.08	-0.17	-0.29	-0.3	-0.11	-0.13	-0.45	-0.31	-0.75	-0.53	-0.4	-0.43	-0.09	-0.39	-0.28	-0.46	-0.17	-0.37	-0.34	-0.6	-0.57	-0.33	-0.31	-0.3	-0.37	-0.37	-0.41	-0.51	-0.7	-0.64	-0.63	-0.66	-0.06	-0.25	-0.19	-0.12	-0.1	-0.48	-0.33	-0.54	-0.37	-0.73
GENE716X	YML005W	 || TRM12|	1	0.12	-0.09	-0.33	-0.06	-0.23	-0.11	-0.23	-0.3	-0.09	0.07	-0.26	-0.31	-0.22	-0.16	-0.54	-0.51	0.06	0.04	-0.19	-0.44	0.15	0.24	-0.01	-0.03	-0.17	-0.09	-0.21	-0.16	-0.06	0	-0.09	-0.09	0.01	0.15	-0.25	-0.28	-0.44	-0.35	-0.34	-0.4	-0.12	-0.13	-0.21	-0.15	-0.13	-0.29	-0.27	-0.31	-0.4	-0.26	-0.22	-0.34	-0.42	-0.36	-0.35	-0.35	-0.36	-0.5	-0.42	-0.57	0.2	0.16	0.04	-0.14	-0.16	-0.33	-0.15	-0.32	-0.1	-0.35
GENE564X	YLR348C	 || DIC1|	1	0.17	-0.01	0.05	-0.03	-0.05	-0.28	-0.07	-0.16	-0.11	-0.03	-0.34	-0.31	-0.36	-0.26	-0.17	-0.27	-0.43	-0.21	-0.36	-0.07	-0.01	0.12	0.12	-0.03	-0.05	-0.14	-0.05	0.42	0.22	0.28	-0.14	-0.29	0.04	-0.06	-0.15	-0.31	-0.43	-0.3	-0.27	-0.1	0.42	-0.03	0.01	-0.07	-0.14	-0.19	-0.34	-0.42	-0.33	-0.11	-0.3	-0.32	-0.26	-0.22	-0.38	-0.27	-0.35	-0.3	-0.18	-0.19	0.06	-0.07	-0.23	-0.18	-0.38	-0.52	-0.43	-0.28	-0.43	-0.41
GENE3472X	YOR044W	 || 	1	0.21	0.04	-0.04	-0.57	-0.25	-0.21	-0.16	-0.2	0.16		0.02	-0.28	-0.17	-0.17	-0.23	-0.5	-0.97		-0.23	-0.93	-0.26	-0.27	-0.5	-0.38	-0.04	-0.29	-0.03	0.07	0.17	0.23	-0.23	0.03	-0.27	-0.38	-0.34	-0.08	-0.58	-0.15	0.21	0.19	0	0.03	0	-0.11	-0.3	-0.11	0.02	0.05	0.15	0.32	-0.14	-0.08	-0.28	-0.54	-0.07	-0.2	-0.28	-0.01	0.19	0.07	0.08	0.01	-0.19	-0.1	-0.13	-0.25	-0.08	-0.18	-0.2	0.01
GENE1860X	YMR118C	 || 	1	0.08	-0.02	0.19	-0.13	0.18	-0.06	0.03	0.02	0.03	-0.54	-0.16	-0.23	-0.09	-0.13	-0.31	-0.37	-0.79		-0.32	-0.61	-0.23	-0.58	-0.03	-0.34	-0.38	0.02	-0.15	-0.03	-0.05	0	-0.4	-0.4	-0.06	-0.6	-0.41	-0.52	-0.2	-0.3	0.04	-0.42	-0.16	0.09	-0.19	0.15	0.26	0.08	0.15	0.07	0.08	0.13	0.03	-0.07	-0.54	0.09		-0.18	-0.45	-0.26	-0.19	-0.08	0	-0.27	-0.36	-0.24	-0.11	-0.14	-0.37	-0.46	-0.13	
GENE1014X	YJL091C	 || GWT1|	1	-0.06	0.12	0.23	0.19	0.18	0.18	-0.15	0	0.19	-0.52	-0.22	0.2	0.05	0.08	-0.04	-0.29	-0.56	-0.18	-0.05		-0.21	-0.16	-0.04	-0.17	0.05	-0.3	0.08	0.23	0.27	0.14	-0.28	-0.22	-0.22	-0.15	-0.36	-0.34	-0.28	-0.02	0.09	0.13	-0.24	-0.02	0.18	-0.16	0.33	-0.03	-0.01	-0.13	0.1	-0.07	-0.09	-0.13	-0.26	0.2	-0.15	-0.2	-0.39	-0.31	-0.18	-0.22	-0.26	-0.09	-0.14	0.16	0.11	-0.04	-0.18	-0.19	0.04	0.31
GENE3158X	YGL083W	 || SCY1|	1	-0.4	-0.24	-0.23	-0.31	-0.09	-0.07	-0.46	-0.12	-0.27		-0.56	-0.19	-0.23	-0.5	-0.48	-0.47	-0.78	-0.39	0.15		0.09	-0.3	-0.38	-0.37	-0.18	-0.52	-0.32	-0.34	-0.1	0.16	-0.41	-0.25	-0.29	-0.53	-0.37	-0.51	-0.35	-0.6		-0.21	-0.43	-0.02	-0.51	-0.36	-0.22	-0.47	-0.31	-0.43	-0.18	-0.1	-0.31	-0.16	-0.19	-0.16	-0.07	-0.5	-0.49	-0.47	-0.38	-0.53	-0.38	-0.49	-0.37	-0.29	-0.4	-0.54	-0.28	-0.2	-0.12	-0.01
GENE5359X	YDR359C	 || VID21|EAF1	1	-0.06	-0.33	-0.22	-0.1	-0.5	-0.09	-0.54	-0.15	-0.23	0.4	-0.4	0.14	-0.05	-0.1	-0.42	-0.25	-0.57	-0.06	0.11	-0.23	-0.01	0.08	-0.16	-0.31	-0.27	-0.18	-0.09	-0.08	0.18	-0.06	-0.43	-0.08	-0.52	-0.76	-0.09	-0.39	-0.31	-0.37	-0.29	-0.15	-0.08	0.1	0.08	-0.26	-0.05	0.07	-0.14	0.24	0.26	0.18	-0.15	-0.26	-0.19	-0.09	-0.11	-0.07	-0.31	-0.28	-0.17	-0.14	-0.3	0.21	0	0.01	-0.06	-0.11	-0.08	0	0.19	0.41
GENE466X	YDR186C	 || 	1	0.47	0.41	0.56	0.51	0.27	0.56	0.26	0.5	0.6	1.16	0.16	0.31	0.44	0.18	-0.35	0.04	-0.34	0.13	0.42	0.61	0.49	0.67	0.42	0.4	0.35	0.39	0.45	0.33	0.57	0.37	0.12	0.18	0.24	0.26	0.02	0.04	0.24	0.33	0.24	0.51	0.53	0.53	0.62	0.39	0.43	0.43	0.46	0.56	0.67	0.48	0.22	0.38	0.52	0.06	0.37	0.34	0.08	-0.04	-0.07	0.26	0.77	0.79	0.65	0.42	0.35	0.21	0.52	0.41	0.8	1.02
GENE3734X	YJL071W	 || ARG2|HRB574	1	-0.3	-0.16	-0.23	-0.34	-0.29	-0.26	-0.47	-0.35	0	0.13	-0.5	-0.69	-0.19	-0.77	-0.7	-0.49	-0.35	-0.29	-0.24	-0.34	-0.12	-0.25	-0.23	-0.44	-0.48	-0.5	-0.53	-0.52	-0.32	-0.06	-0.55	-0.61	-0.69	-0.77	-0.66	-0.55	-0.72	-0.78	-0.55	-0.37	-0.07	-0.17	-0.42	-0.86	-0.39	-0.39	-0.35	-0.44	-0.24	-0.22	-0.23	-0.41	-0.4	-0.39	-0.56	-0.41	-0.53	-0.5	-0.45	-0.53	-0.26	-0.22	-0.28	-0.16	-0.15	-0.14	-0.3	-0.48	-0.14	-0.09
GENE1689X	YDR181C	 || SAS4|	1	-0.07	-0.14	0.07	-0.18	-0.09	0.04	-0.61	-0.22	0.11	0.06	-0.39	-0.46	0.18	-0.23	-0.25	-0.01	-0.39	-0.33	-0.2	-0.27	-0.24	-0.31	-0.44	-0.26	-0.15	-0.24	-0.16	-0.15	0.08	0.33	-0.31	-0.47	-0.24	-0.74	-0.58	-0.52	-0.55	-0.4	-0.1	-0.03	-0.3	-0.24	-0.17	-0.23	-0.2	0.01	-0.02	-0.02	0.14	0.44	-0.12	-0.42	-0.32	-0.46	-0.77	-0.42	-0.48	-0.47	-0.44	-0.3	-0.1	-0.37	-0.44	-0.27	-0.03	-0.16	0	-0.16	0.12	-0.07
GENE3327X	YNL139C	 || RLR1|LDB5|ZRG13|THO2	1	-0.17	0.26	0.72	0.28	0.34	0.21	-0.08	0.33	0.19			0.22		0.05	-0.1	0.14	-0.42		-0.15		0.3	0.12	0.05	-0.21	0.2	0.05	0.19	-0.33	0.39	0.54	0.02	0.14	-0.26	-0.13	-0.15		-0.43	-0.35	0.49	0.64	0.18	0.09	0.22	0.47	0.53	0.15	0.1	0.32	0.61		0.07	0.2	0.32	0.22		0.07	0.15	0.09	0.04	0.01	0.28	0.5	0.33	0.1	-0.19	0.47	0.23	-0.06	0.45	0.55
GENE2628X	YGR246C	 || BRF1|TFIIIB70|TDS4|PCF4	1	-0.12	0.06	0.16	0.08	0.17	-0.19	-0.34	-0.18	0.17		-0.13	0.29	0.03	-0.25	-0.24	0.26	-0.31	-0.3	-0.13	-0.83	0.28	0.12	-0.03	0.01	-0.18	-0.48	-0.22	0.04	-0.21	0.07	-0.26	-0.08	-0.65	-0.14	-0.39	-0.2	-0.75	-0.44	-0.5	-0.12	0.07	-0.15	0.05	-0.25	0.02	0.05	0.1	-0.01	0.36	0.35	-0.08	-0.4	-0.18	-0.26	-0.34	-0.54	-0.2	-0.28	-0.08	-0.27	-0.01	0.31	-0.07	0.08	0.03	-0.23	-0.29	-0.28	0.11	0.2
GENE3030X	YNR052C	 || POP2|CAF1	1	0.26	0.38	0.53	0.47	0.42	0.44	0.4	0.41	0.33	0.09	0.36	0.27	0.16	0.03	-0.11	0.15	0.03	0.17	0.25	-0.01	0.3	0.19	0.06	0.28	0.15	0.3	0.09	-0.05	0.27	0.18	0.09	0.21	0.33	0.12	0.23	0.06	0.06	0.06	0.08	0.26	0.36	0.47	0.46	0.35	0.32	0.56	0.46	0.5	0.33	0.29	0	0.05	0.12	0.08	0.06	0.05	0.04	-0.22	-0.23	-0.2	0.2	0.15	0.15	0.18	0.24	0.36	0.32	0.18	0.39	0.41
GENE696X	YGR271W	 || SLH1|	1	0	-0.2	0.07	-0.04	0.25	0.41	0.22	0.32	0.24	0.26	-0.09	-0.05	0.22	0.09	-0.1	0.09	-0.04	-0.06	0.21	-0.42	-0.02	0.09	-0.03	0.09	0.18	-0.02	0.08	-0.03	-0.09	0.01	-0.08	-0.25	-0.06	-0.16	-0.05	-0.1	-0.11	-0.18	-0.04	-0.07	0.15	0.01	-0.14	0.17	0.34	0.43	0.3	0.4	0.43	0.26	0.12	-0.22	-0.19	0	0.08	0	-0.02	0.05	-0.2	-0.09	-0.03	0.02	-0.17	-0.05	0.22	-0.03	-0.02	0	0.17	-0.08
GENE36X	YOL138C	 || 	1	0.05	0.05	-0.05	-0.05	-0.35	0.34	0	0.12	0.28			-0.35	-0.08	-0.24	-0.41	0.02			0.11		0.21	0.21	0.11	0.06	0.02	0.08	0.06	-0.12	-0.17	-0.11	0.3	-0.03	-0.07	-0.06	0.42	0.32	0.05	-0.3	-0.09		0.41	0.24	-0.03	0.07	0.46	0.62	0.57	0.72	0.22	0.73	0.56	0	0.11	0.23	0.24	0.08	0.04	-0.07	-0.04	-0.16	0.18	-0.14	0.07	0.14	0.58	0.47	0.14	0.12	0.2	
GENE534X	YNL021W	 || HDA1|	1	-0.14	-0.28	-0.29	-0.08	-0.14	0.05	-0.6	-0.23	-0.24	-0.14	-0.01	-0.35	0.23	-0.38	-0.35	-0.21	-0.39	0.01	0.3	-0.26	-0.03	-0.36	-0.36	-0.09	-0.12	-0.31	-0.31	-0.42	-0.36	-0.2	-0.18	-0.5	-0.36	-0.52	-0.31	-0.16	-0.33	-0.72	-0.2	-0.57	0.11	-0.19	-0.03	-0.28	0.01	0.23	0.16	0.19	-0.1	-0.03	-0.12	-0.28	-0.31	-0.37	-0.04	-0.11	0	-0.43	-0.47	-0.19	0.03	-0.09	-0.25	-0.05	0.2	0.08	0.07	-0.37	0	-0.04
GENE3608X	YFL050C	 || ALR2|	1	-0.16	-0.32	-0.56	-0.37	-0.04	0.2	-0.89	-0.17	-0.52		-0.02	-0.42	-0.49	-0.23	-0.44	-0.39	-0.69		0.16		-0.48	-0.33	-0.39	-0.31	-0.29	0.23	-0.13	-0.49	-0.37	-0.4	-0.64	-0.77	-0.62	-0.62	-0.33	-0.41	-0.34	-0.69		-0.54	-0.4	-0.08	-0.43	-0.36	0.11	0.24	-0.11	0.06	-0.47			-0.48	-0.52	-0.39	-0.31	-0.33	-0.29	-0.42	-0.34	-0.64	-0.1	-0.46	-0.27	0.03	0.12	-0.16	-0.27	-0.48	-0.14	
GENE4605X	YOL006C	 || TOP1|MAK17|MAK1	1	0.35	-0.4	-0.24	-0.31	0.45	0.39	-0.51	-0.17	0.09	0.3	0.48	-0.24	-0.28	-0.33	0.17	0.22	-0.06	-0.05	0.02	-0.9	0.06	-0.15	-0.53	0.2	0.22	0.17	0.01	0.01	0.13	0.13	0.04	-0.31	-0.28	-0.04	0.34	0.07	-0.26	0.18	0.15	-0.04	0.1	-0.05	-0.39	-0.42	0.24	0.6	0.13	0.28	0.35	0.08	-0.18	-0.29	-0.53	-0.23	0.29	-0.04	-0.34	-0.36	-0.16	-0.11	0.28	0.11	-0.3	-0.13	0.42	0.3	0.16	0.18	0.46	0.24
GENE2840X	YNL218W	 || MGS1|	1	-0.15	-0.55	-0.25	-0.16	-0.4	-0.43	-0.87	-0.22	-0.35	0.05	-0.27	-0.41	-0.16	-0.53	-0.62	-0.28	0.12	-0.1	-0.22	-0.83	-0.1	-0.46	-0.38	-0.45	-0.39	-0.38	-0.2	-0.27	-0.33	-0.23	-0.16	-0.42	-0.43	-0.65	-0.33	-0.46	-0.58	-0.5	-0.23	-0.48	0.02	-0.23	-0.3	-0.36	-0.3	-0.36	-0.29	-0.01	-0.04	-0.24	-0.06	-0.33	-0.42	-0.3	-0.42	-0.42	-0.3	-0.31	-0.24	-0.27	0.01	-0.34	-0.37	-0.29	-0.14	-0.29	-0.31	-0.32	-0.01	-0.28
GENE410X	YLR024C	 || UBR2|	1	-0.59	-0.62	-0.4	-0.43	-1.01	-0.23	-0.65	-0.12	-0.23	0.46	-0.23	-0.32	-0.01	-0.09	-0.81	-0.11				-1	-0.14	-0.59	-0.3	-0.55	-0.49	-0.62	-0.35	-0.25	-0.01	-0.1	-0.73	-0.39	-0.11	-1.01	0.27		-0.4	-0.65	0.4	-0.45	0.01	-0.07	-0.28	-0.27	-0.2	-0.26	-0.08	-0.05	0.31			-0.59	-0.45	-0.57	-0.32	-0.3	-0.32	-0.2	0	-0.21	-0.35	-0.47	-0.36	-0.34	-0.23	-0.37	-0.18	-0.18	0	0.27
GENE4181X	YCR027C	 || RHB1|RSG1	1	-0.1	-0.42	-0.16	-0.21	0	-0.16	-0.08	-0.27	-0.13	-0.43	-0.46	-0.23	-0.19	-0.29	-0.37	-0.34	-0.65	-0.58	-0.54		-0.7	-0.72	-0.29	-0.41	-0.51	-0.44	-0.38	-0.29	-0.31	-0.24	-0.61	-0.51	-0.58	-0.31	-0.38	-0.65	-0.48	-0.57	-0.06	-0.27	-0.48	-0.58	-0.48	-0.71	-0.35	-0.39	-0.39	-0.5	-0.28	-0.36	-0.35	-0.5	-0.66	-0.48	-0.65	-0.47	-0.77	-0.48	0.1	-0.58	-0.43	-0.41	-0.6	-0.3	-0.42	-0.33	-0.36	-0.45	-0.41	-0.93
GENE2786X	YPL177C	 || CUP9|	1	-0.33	0.08	0.3	0.05	-0.08	-0.13	0.21	0.18	0.43	0.53	-0.56	-0.33	-0.08	0.01	-0.5	-0.84	-0.91	-0.71	-0.53	-0.26	-0.39	0.21	0.08	-0.06	-0.12	-0.21	0.13	0.21	0.06	-0.25	-0.2	0.26	0.1	0.16	-0.2	-0.32	-0.15	0.44	0.39	0.21	-0.55	-0.35	0.03	0.05	-0.19	-0.36	-0.36	-0.17	-0.22	-0.28	-0.27	0.23	0.37	-0.02	-0.29	-0.39	-0.43	0.08	0.1	0.09	-0.02	0.3	0.28	-0.11	-0.25	-0.22	-0.01	0.22	0.07	0.08
GENE4845X	YDR277C	 || MTH1|HTR1|DGT1|BPC1	1	-0.28	1.39	0.72	0.31	-0.01	0.31	0.85	0.56	0.54	0.96	-0.85	1.14	0.25	0.11	0.12	0.28	0.16	0.03	0.27	0.46	-0.94	1.32	0.44	0.13	0.22	0.64	0.31	0.17	0.4	0.4	-0.61	1.37	0.86	0.57	0.11	0.3	0.6	0.63	0.59	0.85	-1.32	1.01	0.81	0.18	0.05	0.1	0.2	0.05	-0.02	0.1	-1.26	1.07	1.08	0.11	0.19	0.42	0.43	0.07	0.03	0.21	-1.05	1.52	1.11	0.48	0.24	0.48	0.64	0.52	0.42	0.86
GENE3390X	YKL109W	 || HAP4|	1	0.62	0.81	0.72	0.33	1.01	1.4	1.73	1.61	1.1	1.75	0.19	1.32	0.83	0.51	0.5	0.61	0.74	0.61	0.69	0.5	0.21	1.24	0.5	0.54	0.55	1.14	1.1	0.88	0.98	0.8	0.09	1.08	0.88	0.81	0.53	0.76	0.79	1.2	1.19	1.27	-0.14	1.03	0.95	0.23	0.53	0.95	0.87	1.06	0.87	1.1	0.01	1.22	1.22	0.27	0.96	1.03	0.89	0.42	0.39	0.79	0.01	1.14	1.04	0.63	0.56	0.94	1.09	0.78	1.08	1.15
GENE3818X	YKL176C	 || LST4|	1	0.33	0.49	0.26	0.16	0.28	0.31	0.52	0.38	0.71	0.58	0.18	0.26	-0.12	-0.24	0.13	0.44	0.28	-0.04	0.44	0.12	0.2	0.19	0.28	-0.16	0.08	-0.02	0.15	0.28	0.17	0.33	0.55	0.56	0.07	0.43	0.09	0.15	0.42	0.46	0.39	0.5	-0.12	0.22	0.17	0.15	0.17	0	0.47	0.5	0.23	0.39	0.29	0.21	-0.01	-0.02	0.48	-0.11	-0.04	0.02	-0.22	0.09	0.38	0.59	0.42	0.28	0.28	0.34	0.25	0.18	0.57	0.74
GENE3889X	YGR003W	" || ""CUL3|CULLIN B|CULB"""	1	-0.46	0.09	-0.13	-0.71	-0.23	-0.26	-0.03	-0.07	0.25	-0.54	0.06	0.3	-0.22	-0.21	0.15	-0.13	0.06	0.24	0.31	-0.06	-0.14	-0.23	-0.31	-0.43	-0.2	-0.29	-0.44	-0.66	-0.37	-0.24	-0.04	-0.07	-0.11	-0.39	-0.26	-0.29	-0.18	-0.4	-0.48	-0.56	0.01	-0.08	-0.13	-0.35	-0.47	-0.36	-0.03	-0.15	-0.05	-0.4	0.06	-0.11	-0.26	-0.32	0.06	-0.17	0.02	-0.25	-0.11	-0.15	-0.01	0.1	-0.06	-0.11	-0.15	-0.07	-0.22	-0.18	-0.31	-0.39
GENE3237X	YDR273W	 || DON1|	1	-0.99	0.02	-0.68	-0.9	-1.03	-0.92	-0.98	-0.81	-0.9		-0.42	-0.37	-0.68	-0.74	-0.61	-0.18	0.02	-0.53	-0.24		-0.59	-0.91	-0.47	-0.61	-0.47	-0.56	-0.81	-0.86	-0.69	-0.45	-0.63	-0.56	-0.83	-0.93	-0.88	-0.65	-0.75	-0.98	-0.84	-0.88	-0.55	-0.43	-0.64	-0.61	-0.64	-0.58	-0.47	-0.76	-0.48	-0.86	-0.44	-0.66	-0.82	-0.69	-0.69	-0.22	-0.59	-0.63	-0.15	-0.65	-0.56	-0.64	-0.76	-0.32	-0.13	-0.82	-0.59	-0.7	-0.68	
GENE4070X	YJL156C	 || SSY5|	1	-0.01	0.25	0.32	-0.3	0	0.14	0.08	0.01	-0.1		-0.19	0.24	0.6	0.14	0.17	0.53			0.24		0.25	-0.15	-0.17	-0.1	0.11	0.18	0.18	-0.07	0.08	0.18	0.1	-0.12	-0.17	-0.28	-0.02	-0.13	-0.05	-0.21	0.05	-0.17	0.08	0	-0.02	-0.24	0	0.22	0.05	-0.06	-0.21	0.18	0.15	-0.01	0.06	0.07	0.29	0.19	0.13	0.1	-0.14	-0.2	0.33	-0.07	-0.04	-0.11	0.17	0	0.1	0.27	0.17	-0.19
GENE5485X	YDR222W	 || 	1	-0.82	-0.28	-0.82	-0.68	-1	-0.82	-0.49	-0.46	-0.79	-0.43	-0.84	-0.12	-0.18	-0.32	-0.23	-0.44	-0.37	-0.05	-0.84	0.16	-0.59	-0.74	-0.71	-0.7	-0.35	-0.7	-0.6	-0.43	-0.31	-0.13	-0.92	-0.93	-0.88	-1.23	-0.8	-0.64	-0.55	-0.61	-0.8	-0.43	-0.45	-0.65	-0.63	-0.54	-0.74	-0.66	-0.52	-0.5	-0.41	-0.68	-0.64	-0.72	-0.62	-0.52	-0.4	-0.29	-0.43	-0.36	-0.24	-0.34	-0.56	-0.4	-0.45	-0.53	-0.38	-0.72	-0.61	-0.49	-0.28	-0.06
GENE2416X	YMR234W	 || RNH1|	1	0.1	-0.07	0.61	0.06	0.29	-0.12	-0.59	-0.35	0.14		0.05	0.07		0.01	0.31	0.56	0.01		0.15	0.33	0.3	-0.13	-0.19	-0.06	0.14	-0.41	0.01	-0.1	0.16	0.28	0.15	-0.02	0.09	-0.2	0.35	0.13	-0.05	-0.13		0.24	0.07	0.15	0.15	0.1	0.27	0.4	0.32		0.6		0.05	0.24	0.19	0.1		-0.03	0.15	0.31	1.26	0.28	0.14	-0.14	-0.13	0.29	-0.06	0.03	-0.02	-0.29	0.19	
GENE4355X	YDR160W	 || SSY1|SHR10	1	-0.38	-0.06	0.33	0.09	0.09	0.07	-0.44	-0.1	0.1	0.42	0.16	0.11	0.34	0.05	-0.01	0.29	0.15	0.4	0.26	0.22	-0.05	-0.17	-0.02	-0.13	0.3	-0.14	-0.06	0	0	0.03	0.06	-0.07	-0.07	-0.3	0.03	0.08	-0.04	-0.13	-0.12	0.07	0.01	-0.13	0.23	0.13	0.11	0.25	0.05	0.47	0.26	0.05	0.15	0	0.14	0.13	0.08	0.04	0.16	-0.22	0.3	0.15	-0.27	-0.16	-0.14	0.18	0.12	-0.08	-0.04	0.09	0.25	0.05
GENE5668X	YOL148C	 || SPT20|ADA5	1	0.16	-0.28	0.17	-0.21	0.06	0.04	-0.16	-0.29	-0.36	-0.03	0.08	0.13	0.18	0.02	-0.09	0.24	0.38	0.55	0.6	0.02	0.11	-0.09	-0.22	-0.05	0.07	-0.1	-0.23	-0.16	0.04	-0.04	0.03	-0.05	-0.27	-0.21	-0.11	-0.08	-0.21	-0.24	-0.16	-0.1	0.21	0.23	0.12	-0.01	0.14	0.29	0.22	0.29	0.2	-0.01	0.03	-0.07	-0.08	-0.11	-0.03	0.11	0.09	0.05	0.02	-0.11	-0.17	-0.28	-0.26	-0.15	-0.02	0	-0.06	0.04	0.08	0.05
GENE388X	YFL049W	 || 	1	0.58	0.2	0.01	0.45	0.23	0.47	0.24	-0.11	0.15	0.4	0.44	0.13	0.48	0.28	0.29	0.41	0.64	0.76	0.62	0.37	0.47	0.28	0.03	0.25	0.24	0.34	0.28	0.07	0.2	0.1	0.49	0.16	0.15	-0.12	0.23	0.35	0.36	0.15	0.14	0.18	0.66	0.64	0.54	0.24	0.28	0.42	0.5	0.54	0.33	0.13	0.39	0.29	0.23	0.26	0.58	0.32	0.46	0.23	0.3	0.43	0.19	0.5	0.26	0.23	0.43	0.44	0.46	0.21	0.27	0.22
GENE3602X	YMR319C	 || FET4|	1	-0.12	-0.75	-0.67	-0.74	-0.82	-0.57	-1.38	-0.81	-0.98	-0.61	-0.28	-0.6	-0.4	-0.77	-0.59	-0.48	-0.32	-0.25	-0.3	-0.32	-0.14	-0.44	-0.4	-0.78	-0.53	-0.66	-0.77	-0.9	-0.6	-0.59	-0.44	-0.63	-0.82	-1.08	-0.58	-0.41	-0.63	-0.85	-0.69	-0.69	-0.4	-0.38	-0.32	-0.6	-0.49	-0.39	-0.37	-0.27	-0.38	-0.42	-0.6	-0.64	-0.86	-0.72	-0.53	-0.41	-0.36	-0.36	-0.35	-0.3	-0.49	-0.45	-0.73	-0.57	-0.26	-0.33	-0.38	-0.48	-0.28	-0.36
GENE3213X	YER140W	 || 	1	-0.23	-0.49	-0.19	-0.11	-0.23	-0.29	-0.94	-0.5	-0.5		-0.07	-0.34	-0.29	-0.63	-0.29	-0.11	-0.35		0.13		0.07	-0.65	-0.53	-0.37	-0.47	-0.74	-0.41	-0.73	-0.82	-0.51	-0.18	-0.44	-0.55	-0.78	-0.35	-0.53	-0.65	-0.77	-0.41	-0.62	-0.52	-0.02	-0.59	-0.71	-0.39	-0.35	-0.29	-0.3	-0.42	-0.92	-0.28	-0.42	-0.53	-0.54	-0.44	-0.53	-0.6	-0.52	-0.26	-0.53	-0.15	-0.4	-0.53	-0.17	0.11	-0.41	-0.29	-0.55	-0.11	
GENE173X	YNR060W	 || FRE4|	1	-0.4	-0.59	-0.2	-0.52	-0.39	-0.42	-0.4	-0.52	-0.52		-0.2	-0.1	-0.03	-0.21	0	-0.23	-0.3		0.35	0.27	-0.1	-0.57	-0.16	-0.37	-0.44	-0.51	-0.3	-0.36	-0.6	-0.35	-0.42	-0.41	-0.62	-0.71	-0.37	-0.6	-0.34	-0.61	0.14	-0.43	-0.61	-0.52	-0.31	-0.5	-0.23	-0.41	-0.3	-0.17	-0.21	-0.6	-0.52	-0.1	-0.22	-0.23	-0.2	-0.18	-0.26	-0.1	-1.06	-0.4	-0.53	-0.49	-0.61	-0.27	-0.11	-0.44	-0.29	-0.26	-0.16	0.16
GENE1306X	YBL037W	 || APL3|	1	0.37	0.46	0.67	0.67	0.71	0.79	0.55	0.57	0.5	0.88	0.54	0.46	0.73	0.8	0.76	0.67	0.83	0.85	0.74		0.66	0.59	0.61	0.37	0.63	0.44	0.49	0.31	0.36	0.67	0.55	0.28	0.48	0.28	0.47	0.6	0.39	0.39	0.31	0.51	0.45	0.52	0.54	0.53	0.61	0.83	0.78	0.78	0.43	0.65	0.58	0.55	0.78	0.62	0.78	0.81	0.59	0.55	0.57	0.65	0.35	0.37	0.47	0.55	0.39	0.5	0.4	0.17	0.37	0.54
GENE2286X	YJR013W	 || GPI14|PMH1	1	-0.19	-0.46	-0.32	-0.17	-0.14	0	-0.41	0.11	-0.1	0.18	-0.08	-0.21	0.28	0.01	-0.13	0.12	-0.01	-0.09	0.31	0.09	0.07	-0.12	-0.13	-0.23	-0.17	-0.2	-0.11	-0.12	-0.16	0	-0.21	0.01	-0.3	-0.31	-0.42	-0.1	-0.38	-0.27	-0.03	-0.07	-0.05	-0.12	-0.01	-0.09	0.05	-0.14	-0.13	0.07	0.07	0.13	-0.06	-0.27	0	-0.1	-0.03	-0.13	0.01	-0.06	-0.02	0.04	-0.42	-0.23	-0.35	-0.05	-0.15	-0.26	-0.12	-0.1	0.04	-0.26
GENE4383X	YDR164C	 || SEC1|	1	0.03	0.24	0.3	0.24	0.25	0.25	0.01	0.18	0.12	0.93	0.33	0.32	0.03	0.06	0.26	0.34	0.24	0.7	0.71	0.39	0.23	0.22	-0.15	0.22	0.29	0.15	0.19	0.08	0.35	0.23	0.07	0.08	-0.17	0.04	-0.12	0.1	-0.07	-0.18	-0.08	-0.03	0.23	0.35	0.35	0.45	0.39	0.67	0.4	0.56	0.55	0.62	0.13	0.24	0.34	0.12	0.38	0.33	0.33	0.12	0.1	0.26	0.03	0.14	0.17	0.09	0.29	0.24	0.41	0.03	0.41	0.5
GENE4258X	YIL151C	 || 	1	0.13	-0.05	0.16	0.01	0.27	0.37	-0.17	0.46	0.39	1.06	0.29	0.36	0.3	0.19	0.1	0.32	0.21	0.65	0.83	0.6	0.43	0.28	0.36	0.36	0.53	0.43	0.35	0.5	0.58	0.47	0.24	-0.02	-0.03	0.14	0.05	0.26	0.06	0.35	0.3	0.27	0.25	0.22	0.24	-0.06	0.34	0.53	0.33	0.5	0.31	0.1	0.35	0.01	0.13	0.01	0.66	0.43	0.34	0.23	0.24	0.4	0.26	0.08	0.08	-0.02	0.21	0.27	0.23	0.01	0.45	0.55
GENE3454X	YLR343W	 || GAS2|	1	0.54	-0.51	-0.29	-0.75	-0.36	-0.21	0.27	0	0.21		0.42	0.18	0.16	0.13	0.09	0.13	0.32	0.25	0.22	0.45	0.29	-0.35	0.01	-0.11	0.05	-0.06	0.12	0.59	0.46	0.2	0.32	-0.09	-0.55	-0.11	0.02	0.11	-0.05	0.59	0.2	0.26	0.39	0.17	-0.25	-0.04	-0.28	-0.24	0.03	-0.15	0.35	0.38	0.32	0.03	-0.21	0.19	0.35	0.24	0.28	0.42	0.46	0.5	0.05	-0.14	-0.41	-0.23	-0.02	-0.28	-0.02	-0.1	0.08	0.01
GENE2726X	YBR098W	 || MMS4|YBR100W|SLX2	1	0.14	-0.01	-0.28	-0.19	-0.07	-0.45	-0.11	-0.07	0.13	0.6	0.18	0.18	0.24	-0.06	0.19	0.14	0.02	0.39	0.33	0.63	0.37	0.03	0.1	-0.04	0.02	-0.15	0.15	0.12	0.27	0.33	0.18	-0.13	-0.28	-0.15	-0.11	-0.14	-0.15	0.01	-0.01	0.18	0.23	-0.19	-0.22	-0.2	-0.18	0.02	-0.16	0.09	-0.07	-0.15	0.12	-0.1	-0.07	-0.08	0.35	0.06	0.07	0.27	0.09	0.29	-0.14	-0.14	-0.26	-0.13	0.04	-0.46	-0.3	0.11	0.08	0.14
GENE5249X	YFL001W	 || DEG1|PUS3	1	-0.74	-0.65	-1.16	-1.03	-0.32	-0.68	-0.69	-0.63	-0.3	-0.5	0	-0.2	-0.27	-0.88	-0.12	0	-0.09	0.42	-0.15	-0.18	-0.05	-0.8	-0.84	-0.54	-0.44	-0.67	-0.42	-0.64	-0.51	-0.48	0.04	-0.38	-0.71	-0.64	-0.56	-0.48	-0.65	-0.46	-0.65	-0.56	-0.62	-0.77	-1.02	-1.22	-0.76	-0.69	-0.48	-0.65	-0.57	0.12	-0.47	-0.71	-0.8	-0.73	-0.29	-0.56	-0.42	-0.36	-0.6	-0.14	-0.34	-0.55	-0.96	-0.58	-0.16	-0.7	-0.34	-0.34	-0.13	-0.31
GENE4153X	YDR110W	 || FOB1|HRM1	1	-0.46	-0.87	-0.76	-1.14	-0.59	-0.81	-1.21	-0.94	-0.38	-0.38	-0.17	-0.16	-0.06	-0.56	-0.42	-0.07	-0.27	0.01		-1.03	-0.27	-0.62	-0.94	-0.72	-0.16	-0.78	-0.48	-0.39	-0.43	-0.16	-0.66	-0.71	-1.01	-1	-0.68	-0.8	-0.58	-0.42	-0.54	-0.37	-0.7	-0.75	-0.94	-0.79	-0.66	-0.55	-0.44	-0.68	-0.46	-0.16	-0.43	-0.57	-0.69	-0.44	-0.35	-0.32	-0.21	-0.32	-0.36	-0.26	-0.45	-0.54	-1.09	-0.56	-0.15	-0.71	-0.22	0.01	0.1	-0.43
GENE4554X	YLR320W	 || MMS22|SLM2	1	-0.42	-0.82	-0.69	-0.61	-0.19	-0.46	-0.56	0.16	-0.42			-0.27		-0.4	-0.37	0.28				-0.11	0.14	-0.73	-0.47	-0.52	-0.02	-0.3	-0.1	-0.04	0.14	0.11	0.1	-0.38	-0.27	-0.67	-0.55	-0.33	-0.19	-0.21	0.12	-0.1	-0.16	-0.4	-0.65		-0.27	-0.17	0.29	-0.06	-0.01	0.07	0.05	-0.13	-0.11	-0.32	0.04	-0.22	-0.14	0.12	0.17	0.17	-0.01	-0.56	-0.37	-0.26	-0.01	-0.38	0.06		0.35	0.34
GENE5252X	YKL139W	 || CTK1|	1	-0.12	-0.33	-0.18		-0.21	-0.25		0.22	-0.34			-0.33		-0.19	0.41	0.57								-0.16		0.02	-0.07			0.28	0.14	-0.25	-0.31			-0.43		0			-0.1	-0.09	-0.24				-0.05		0.38			-0.15	-0.05	0.12		-0.08	-0.02	0.08		0.48	0.04	-0.15			-0.28		-0.26	-0.08	0.24	0.07
GENE1296X	YOR075W	 || UFE1|YOR29-26	1	-0.12	0.21	0.23	0.01	0.21	0.2	0.21	0.15	0.09	-0.11	0.14	0.13	0.19	0.34	0.54	0.29	0.5	0.52	0.18	0.17	-0.4	0.07	0.28	0.06	0.08	0.03	0.17	0.24	-0.12	-0.11	-0.5	-0.17	0.05	0.07	0.07	0.21	-0.12	-0.03	0.03	-0.07	-0.15	-0.09	-0.09	-0.09	0.21	0.08	-0.01	0.01	0.05	-0.01	-0.06	-0.09	0	0.16	0.15	0.08	0.14	0.17	0.09	0.25	-0.01	-0.17	-0.07	0.32	0.19	0.13	0.06	0.2	0.07	0.35
GENE2175X	YDR177W	 || UBC1|	1	-0.23	-0.24	-0.53	-0.86	-0.33	-0.44	-0.32	-0.32	-0.34	-0.29	-0.15	-0.35	-0.05	-0.33	-0.07	-0.29	-0.36	-0.3	-0.15	-0.53	-0.65	-0.81	-0.66	-0.54	-0.49	-0.57	-0.64	-0.44	-0.42	-0.21	-0.82	-0.9	-0.68	-0.76	-0.69	-0.6	-0.55	-0.61	-0.9	-0.77	-0.43	-0.51	-0.71	-0.8	-0.56	-0.65	-0.47	-0.59	-0.41	-0.51	-0.54	-0.58	-0.7	-0.64	-0.31	-0.31	-0.23	-0.36	-0.29	-0.31	-0.61	-0.77	-0.8	-0.57	-0.44	-0.63	-0.54	-0.72	-0.55	-0.81
GENE3288X	YMR070W	 || MOT3|ROX7	1	0.22	0.03	0.19	0.48	-0.22	-0.01	0.08	0.28	0.13		0.22	0.62	0.39	0.23	0.27	0.39		0.59	0.83	0.3	0.18	0.26	-0.15	-0.08	-0.14	0.09	0.11	0	0.06	0.26	-0.03	-0.24	0.13	-0.51	-0.17	-0.2	0.05	0.02	0.14	0.37	0	0.33	0.09	-0.15	-0.04	-0.18	0.02	0.35	0.1	0.18	0.39	0.23	0.31	0.43	0.32	0.35	0.32	0.2	0.35	0.65	-0.07	-0.23	0.13	-0.06	-0.17	-0.1	-0.06	0.21	0.26	0.34
GENE1172X	YDR162C	 || NBP2|	1	0.39	0.67	0.67	0.03	0.64	0.55	0.62	0.43	0.61	0.53	0.37	0.64	0.61	0.68	0.51	0.89	1.21	0.84	0.95	0.73	0.44	0.31	0.17	0.5	0.19	0.38	0.46	0.43	0.52	0.27	0.41	0.31	0.42	0.24	0.33	0.44	0.48	0.41	0.39	0.46	0.33	0.29	0.23	0.19	0.34	0.28	0.51	0.46	0.14	0.48	0.5	0.56	0.32	0.38	0.59	0.47	0.58	0.55	0.34	0.4	0.37	0.49	0.39	0.27	0.34	0.42	0.7	0.47	0.51	0.65
GENE5026X	YJL149W	 || 	1	-0.21	-0.01	0.04	0.09	-0.13	0.22	0.03	0.19	-0.06	0.28	0	0.12	0.62	0.13	0	0.5	0.41	0.65	0.91		0.21	0.13	0.08	-0.06	0.02	0.21	0.33	0	0.2	0.1	0	0.08	-0.03	-0.39	-0.15	0.28	0.31	-0.21	-0.12	0.16	-0.08	0.25	0.09	-0.05	-0.07	0.18	0.45	0.52	0.41	0.04	0.06	0.31	0.14	0.11	-0.14	0.34	0.62	0.28	0.32	0.29	0.02	0.16	-0.04	0.15	0.19	0.4	0.51	0.27	0.34	0.26
GENE2977X	YKR005C	 || 	1	-1.06	-1.17	-0.95	-1.02	-1.59	-1.15		-0.94	-1.39		-0.84	-0.77		-0.84		-0.74	-0.71				-0.66	-0.97	-0.82	-0.81	-0.57	-1.16	-0.29	-0.43	-0.14	-0.12	-1.32	-1.07		-1.39	-0.96	-1.24	-1.16	-1.39			-0.77	-0.6	-0.93	-1.06	-0.53	-0.79	-0.69	-0.79	-0.01		-0.96	-0.76	-0.97	-0.78	-0.69	-0.56	-0.54	-0.53	-0.4	-0.52	-0.89	-1.39	-0.89	-0.62	-0.21	-0.68	-0.58	-1.06	-0.04	
GENE1401X	YBR148W	 || YSW1|	1	-0.72	-0.58	-0.52	-0.7	-1.03	-0.71	-0.97	-0.43	-0.64	-0.76	-0.16	-0.38	-0.23	-0.49	-0.32	-0.34	0.1	0.46	0.46	0.13	-0.21	-0.6	-0.34	-0.31	-0.18	-0.45	-0.31	-0.26	-0.2	-0.2	-0.74	-0.73	-0.4	-0.71	-0.69	-0.63	-0.64	-0.52	-0.46	-0.46	-0.24	-0.19	-0.34	-0.3	-0.35	-0.33	-0.42	-0.25	-0.15	-0.23	-0.54	-0.35	-0.41	-0.79	-0.39	-0.46	-0.31	-0.29	-0.27	-0.38	-0.36	-0.51	-0.26	-0.16	0.07	-0.48	-0.16	-0.35	0.07	0.06
GENE3738X	YML081W	 || 	1	-0.33	-0.16	-0.75	-0.37	-0.46	-0.47	-0.43	-0.25	-0.34	-0.26	-0.27	-0.26	0.02	-0.35	-0.05	-0.24	0.14	0.5	0.47	0.04	-0.14	-0.32	-0.34	-0.47	-0.39	-0.19	-0.41	-0.3	-0.17	-0.19	-0.23	-0.52	-0.47	-0.46	-0.24	-0.25	-0.03	-0.29	-0.06	0.09	0.1	-0.2	-0.44	-0.28	-0.27	-0.22	-0.18	-0.44	-0.04	0.03	0.07	-0.18	-0.45	-0.13	-0.01	-0.03	0.09	-0.17	-0.13	-0.01	-0.23	-0.37	-0.64	-0.16	-0.18	-0.24	-0.18	-0.04	0.34	0.2
GENE5011X	YJL204C	 || RCY1|	1	-0.13	-0.07	-0.1	-0.18	-0.45	-0.11	-0.01	-0.11	-0.05	0.12	-0.01	0.26	-0.13	0.04	0.4	0.07	0.46	0.58	0.28	0.32	0.11	0.14	0.04	-0.19	-0.06	-0.07	-0.04	0.16	0	0.27	0.02	0.04	-0.12	-0.01	-0.17	-0.1	-0.06	0.08	-0.1	0.3	0.02	-0.17	-0.09	-0.33	-0.02	0	0.08	0.14	0.05	0.26	-0.04	0.18	-0.02	-0.03	-0.06	0.14	0.09	0.05	0.17	0.04	-0.14	-0.13	-0.19	-0.07	0.06	0.07	-0.05	0.02	0.24	0.34
GENE1492X	YKL008C	 || LAC1|DGT1	1	0.01	0.16	0.14	0.18	0.18	-0.15	0.11	-0.07	0.19	0.29	0.32	0.4	0.08	0.01	0.32	0.32	0.44	0.55	0.44	0.78	-0.13	0.24	0.24	0.14	-0.04	0.11	0.13	0.39	0.32	0.59	0.1	-0.01	-0.11	0.02	-0.14	-0.2	0.09	0.04	-0.14	0.16	-0.12	0	0.07	-0.04	-0.17	0.01	0.38	0.49	0.37	0.46	-0.14	-0.14	-0.1	-0.12	0.02	0.12	0.33	0.38	0.27	0.26	-0.15	0.16	-0.15	0	0.04	-0.05	0.41	0.4	0.47	0.23
GENE3171X	YDR463W	 || STP1|SSY2|BAP1	1	-0.08	0.05	-0.09	0.28	0.48	0.21	0.22	0.14	0.26	0.44	0.25	0.07	0.27	-0.07	0.17	0.35	0.15	0.75	0.71	0.37	-0.14	-0.19	-0.55	-0.03	0.16	0.03	-0.15	-0.11	0	0.09	-0.29	-0.01	-0.35	-0.43	0.08	-0.01	-0.26	-0.04	0	-0.04	-0.02	-0.21	-0.19	-0.18	-0.01	0.14	0.16	-0.01	0.16	0.17	-0.17	-0.14	-0.08	-0.4	0.38	0.2	0.1	-0.03	0.01	0.3	-0.03	-0.03	-0.12	0.07	0.21	0.21	0.16	0.15	0.41	0.36
GENE2214X	YHR155W	 || YSP1|	1	-0.11	0.34	0.61	0.09	0.1	0.47	0.4	0.43	0.53	0.83	0.01	0.28	0.47	0.13	0.03	0.35			0.51		0.08	-0.06	0.14	-0.03	-0.04	0	0.12	0.1	0.18	0.15	-0.12	-0.44	-0.08	-0.33	-0.18	0.08	0.15	0.04	0.53	0.09	0.17	0.14	0	0.07	0.4	0.22	0.35	0.51	0.39	0.77	0.17	0.1	0.24	0.03	0.48	0.3	0.37	0.16	0.2	0.24	0.16	-0.03	0.25	0.28	0.08	0.34	0.33	0.39	0.49	0.39
GENE4513X	YBL088C	 || TEL1|	1	-0.1	0.54	0.55	0.28	0.39	0.19	0.62	0.57	0.72	0.98	-0.41	0.46	0.73	0.35	0.5	0.69	0.33	0.97	0.63		-0.06	-0.11	0.23	0.13	0.09	0.18	0.17	0.38	0.34	0.55	0.01	0.02	-0.15	0.2	0.06	0.18	0.33	0.3	0.21	0.35	0.26	0	0.19	0.19	0.27	0.57	0.63	0.4	0.39	0.59	0.18	0.21	0.28	0.23	0.45	0.22	0.42	0.51	0.33	0.7	0.02	0.1	-0.02	0.22	0.12	0.31	0.09	0.22	0.42	0.42
GENE932X	YOL004W	 || SIN3|UME4|SDS16|SDI1|RPD1|GAM2|CPE1	1	0.19	0.98	0.95	0.79	0.93	0.77	0.67	0.87	1	0.99	0.54	0.99	0.95	0.83	1	1.15	1.29	1.16	0.92		0.65	0.43	0.8	0.53	0.66	0.45	0.72	0.5	0.6	0.69	0.53	0.53	0.54	0.6	0.67	0.76	0.81	0.53	0.7	0.76	0.85	0.65	0.67	0.6	0.93	0.91	0.77	0.71	0.86	0.89	0.66	0.79	0.75	0.87	1.04	0.91	0.99	0.82	0.52	0.99	0.42	0.44	0.61	0.81	0.54	0.77	0.62	0.95	0.79	1.11
GENE1375X	YCR092C	 || MSH3|	1	-0.37	0.05	-0.18	-0.02	-0.55	-0.13	-0.14	0.04	0.23	0.3	-0.26	0.03	0.09	0.11	0.1	0.16	0.39	0.42	0.57	0.33	-0.2	-0.33	-0.49	-0.33	-0.32	-0.29	-0.07	-0.06	-0.01	-0.03	-0.24	-0.4	-0.31	-0.29	-0.24	-0.03	0.17	0.06	-0.07	0.15	0.1	-0.26	-0.01	0.09	-0.16	-0.14	0.05	0.23	0.06	0.19	-0.06	-0.28	-0.02	-0.19	0.04	0.16	0.14	0.18	-0.03	0.13	-0.21	-0.36	-0.11	0.03	0.03	-0.1	0	0.24	0.21	0.44
GENE995X	YDR301W	 || CFT1|YHH1	1	-0.39	-0.23	-0.06	-0.41	-0.2	-0.3	-0.29	-0.16	-0.17	-0.22	-0.35	-0.09	-0.4	-0.36	-0.16	-0.04	0.07	0.49	0.39	0.08	-0.29	-0.29	-0.13	-0.37	-0.47	-0.25	-0.14	-0.31	-0.26	-0.12	-0.2	-0.44	-0.59	-0.33	-0.32	-0.5	-0.31	-0.33	-0.34	-0.34	-0.38	-0.31	-0.41	-0.47	-0.2	-0.31	-0.14	-0.37	-0.21	-0.39	-0.25	-0.4	-0.39	-0.26	-0.08	-0.07	-0.13	-0.19	-0.32	-0.26	-0.18	-0.32	-0.44	-0.07	-0.19	-0.27	-0.22	-0.17	-0.12	-0.24
GENE3437X	YMR274C	 || RCE1|	1	-0.6	-0.98	-0.56	-0.87	-0.82	-1.13	-1	-1.02	-1.1		-0.34	-0.37	-0.03	-0.48	-0.17	-0.52	-0.51	-0.55	0.11	-0.08	-0.74	-0.87	-0.68	-0.42	-0.61	-0.83	-0.74	-0.72	-0.6	-0.1	-0.96	-1.01	-0.84	-0.93	-0.73	-0.94	-0.85	-0.91	-0.68	-0.6	-0.77	-0.85	-0.74	-0.6	-0.6	-0.79	-0.84	-0.56	-0.48	-0.66	-0.52	-0.69	-0.76	-0.66	-0.61	-0.78	-0.51	-0.46	-0.46	-0.59	-0.83	-1.28	-0.87	-0.73	-0.58	-0.98	-0.52	-0.49	-0.24	-0.69
GENE5293X	YGR117C	 || 	1	0.06	0	0.03	-0.12	-0.34	-0.39	-0.48	-0.18	0.11		0.47	0.38	0.04	0.03	0.09	0.57					-0.14	-0.09	-0.07	-0.22	-0.18	-0.32	-0.21	0.21	0.12	-0.07	-0.81	-0.62	-0.31	-0.57	-0.22	-0.4	-0.35	-0.24	-0.17	0.07	-0.45	0.21	-0.49	-0.63	-0.22	-0.32	-0.08	-0.04	0.25	0.39	-0.28	-0.2	-0.16	-0.12	0.16	0	0.14	0.31	0.17	0.26	-0.23	-0.28	-0.41	0.03	-0.03	-0.36	-0.08	-0.07	0.31	-0.1
GENE977X	YIL159W	 || BNR1|	1	-0.1	-0.48	-0.42	-0.19	-0.47	-0.43	-0.41	0.09	0.39	1.23	0.71	0.58	0.41	-0.01	0.07	0.44	-0.37				-0.11	0	-0.28	-0.25	0.08	0.06	0.49	0.51	0.04	0.48	-0.53	-0.74	-0.54	-0.43	-0.13	-0.18	-0.23	0.04	0.13	0.22	-0.37	-0.59	-0.87	-0.66	-0.43	-0.29	0	0.55	0.54	0.53	-0.11	-0.3	-0.13	-0.08	0.12	-0.12	0.04	0.28	0.29	0.44	0.05	-0.01	-0.61	-0.19	0.07	-0.45	0.12	-0.02	0.6	0.33
GENE1609X	YOR115C	 || TRS33|	1	0.39	0.24	-0.12	0	0.08	-0.2	-0.12	-0.18	0.18	0.15	0.23	-0.2	-0.03	-0.35	0.1	0.01	0.56	0.05	0.2	0.04	0.09	-0.04	-0.53	-0.37	-0.05	-0.09	0	0.28	0.3	0.13	0.14	-0.3	-0.66	-0.06	-0.18	-0.24	-0.02	0.33	0.29	0.51	-0.08	-0.22	-0.56	-0.55	-0.33	-0.25	-0.29	-0.08	-0.32	0.07	-0.01	-0.08	-0.25	-0.35	-0.15	-0.22	-0.15	-0.08	-0.23	0.01	0.1	-0.16	-0.46	-0.41	-0.19	-0.2	0.03	0.14	0.34	-0.09
GENE2374X	YDR315C	 || IPK1|GSL1	1	0.36	0.24	0.29	-0.19	0.29	0.4	0.38	0.34	0.76	0.67	0.35	-0.01	0.47	0.37	0.41	0.5	0.76		0.99	0.27	0.24	0.05	0.2	0.08	0.24	0.38	0.5	0.58	0.48	0.4	-0.04	0.02	0.03	0.12	0.11	0.29	0.42	0.61	0.66	0.65	0.3	0.1	-0.07	-0.11	0.19	0.23	0.52	0.6	0.51	0.51	0.5	0.3	0.22	-0.07	0.18	0.32	0.53	0.53	0.32	0.4	0.3	0.29	0.11	0.26	0.23	0.46	0.52	0.39	0.66	0.53
GENE2136X	YOR080W	 || DIA2|YOR29-31	1	0.48	-0.12	-0.23	-0.34	-0.13	0.24	0.18	-0.1	0.17	0.38	0.19	-0.14	0.19	-0.13	0.13	0.15	0.81	0.61	0.86		0.4	0.1	-0.25	-0.06	0.11	0.57	0.31	0.3	0.25	0.24	0.47	0.21	-0.04	0.14	-0.05	0.19	0.37	0.38	0.2	0.38	0.13	-0.02	-0.21	-0.28	-0.26	-0.08	0.13	0.22	0.05	0.22	0.18	-0.03	-0.1	-0.18	0.3	0.35	0.32	0.3	0.12	0.25	0.25	0.02	-0.37	-0.1	-0.01	0.29	0.32	0.13	0.52	0.42
GENE5259X	YJL110C	 || GZF3|NIL2|DEH1	1	-0.1	-0.49	-0.6	-0.63	-0.47	-0.41	-0.07	-0.19	0.02	0.12	-0.09	-0.29	-0.22	-0.74	-0.47	-0.17	0.14	0.16	0.22	-0.06	-0.35	-1.27	-0.98	-0.7	-0.39	-0.33	-0.45	-0.35	-0.27	-0.16	-0.4	-0.87	-0.73	-0.43	-0.91	-0.59	-0.27	0.01	-0.26	0.03	-0.33	-0.5	-0.73	-0.86	-0.54	-0.49	-0.26	-0.44	-0.48	-0.27	-0.42	-0.66	-0.81	-0.48	-0.16	-0.24	-0.04	-0.14	-0.36	-0.06	-0.37	-0.59	-0.97	-0.58	-0.35	-0.49	0	-0.32	0.1	-0.47
GENE3336X	YLR226W	 || BUR2|CST4	1	0.26	-0.43	-0.38	-0.15	-0.15	-0.18	-0.13	-0.01	-0.15	0.09	0.37	-0.12	0.05	-0.15	0.15	0.08	0.51	0.3	0.03	0.35	0.08	-0.45	-0.3	-0.05	-0.16	0.1	-0.06	-0.22	0	0.22	0	-0.67	-0.41	-0.42	-0.5	-0.26	-0.25	-0.19	-0.22	0.04	-0.1	-0.47	-0.49	-0.86	-0.48	-0.28	-0.02	-0.21	-0.21	-0.22	-0.01	-0.43	-0.31	-0.26	0	-0.02	0.21	-0.02	-0.04	0.17	0.16	-0.27	-0.6	-0.18	-0.02	-0.24	0.05	-0.23	0.09	-0.27
GENE797X	YFR048W	 || RMD8|	1	0.15	-0.3	-0.42	-0.16	-0.09	-0.13	-0.29	-0.22	-0.13		-0.01	-0.1	0.21	-0.18	0.05	-0.02	0.45	0.55	0.65	-0.17	0	-0.01	-0.21	-0.05	-0.14	-0.16	-0.14	-0.09	-0.07	-0.07	-0.24	-0.32	-0.41	-0.29	-0.25	-0.15	-0.14	-0.09	-0.09	0.15	-0.28	-0.31	-0.41	-0.53	-0.38	-0.08	-0.16	-0.03	-0.23	-0.2	-0.17	-0.37	-0.25	-0.21	0.09	-0.11	0.08	-0.29	-0.13	-0.24	-0.3	-0.26	-0.5	-0.33	0.05	-0.39	0.09	-0.33	-0.04	-0.26
GENE4255X	YMR024W	 || MRPL3|YmL3	1	0.51	-0.03	0.17	-0.21	-0.26	0.16	0.25	0.22	0.24	0.71	0.3	0.33	0.22	0.21	0.22	0.53	1.05	0.77	0.7	0.72	0.36	0.02	-0.03	-0.09	0.05	0.15	0.06	0.05	0.23	0.27	0.3	0.24	-0.03	0.12	0.08	0.2	0.23	0.41	0.26	0.57	-0.11	0	-0.28	-0.2	-0.17	0.02	0.12	0.2	0.15	0.29	0.39	0.4	0.4	0.09	0.27	0.39	0.56	0.33	0.32	0.53	-0.14	-0.18	-0.22	-0.42	-0.41	0.08	0.15	0.05	0.05	0.33
GENE1036X	YOR231W	 || MKK1|SSP32	1	0.05	0.12	0.1	-0.05	-0.38	-0.23	-0.23	-0.24	-0.21	0.46	0.05	0.08	0.25	-0.01	0	-0.09	0.19	0.29	0.44	0.25	-0.12	0.1	0.2	-0.04	-0.1	-0.2	-0.17	-0.14	-0.14	0.08	-0.42	-0.55	-0.04	-0.16	-0.23	-0.35	-0.33	-0.36	-0.46	-0.13	-0.17	-0.17	-0.18	-0.06	0.06	-0.04	0	0.05	0.06	-0.03	-0.12	-0.06	0.1	-0.16	-0.09	-0.01	-0.12	-0.04	0.04	0.01	-0.49	-0.24	-0.28	0.02	-0.12	-0.58	-0.17	-0.48	-0.06	-0.33
GENE2939X	YMR207C	 || HFA1|	1	-0.03	0.1	0.13	-0.06	-0.15	-0.01	-0.34	-0.04	-0.08		0.25	0.26	0.3	0.16	0.28	0.52	0.4		0.61	0.48	0.03	0.05	0.25	-0.03	-0.05	0.07	0.04	0	-0.02	-0.1	-0.49	-0.43	-0.3	-0.14	-0.17	-0.14	-0.18	-0.16	-0.25	0.09	-0.03	-0.27	-0.36	-0.32	0.43	0.12	0.17	0.94	0.06	0.06	0.05	0.06	0.02	-0.04	0.25	0.27	0.22	0.08	0.21	0.12	-0.39	-0.36	-0.07	-0.08	0.09	-0.33	0.05	-0.27	0.26	-0.08
GENE3819X	YDL186W	 || 	1	-0.26	-0.69	-0.64	-0.19	-0.73	-0.32	-0.73	-0.25	-0.59		-0.38	-0.18	0.13	-0.09	0.1	0.03	0.22	0.55	0.28		-0.43	-0.48	-0.22	-0.5	-0.19	-0.3	-0.05	-0.09	-0.01	0.19	-0.26	-0.87	-0.34	-0.43	-0.33	-0.4	-0.02	-0.08	-0.1	0	-1.03	-0.67	-0.64	-0.67	-0.49	-0.57	-0.76	-0.21	-0.43	-0.61	0.66	-0.35	-0.37	-0.47	-0.1	-0.09	-0.06	0.05	0.09	-0.11	-0.39	-0.75	-0.61	-0.32	-0.25	-0.54	-0.21	-0.24	0.07	-0.21
GENE2174X	YDR295C	 || HDA2|PLO2	1	-0.17	0.13	0.15	0.02	-0.11	-0.01	-0.35	-0.3	-0.1	0.16	0.1	0.33	0.34	0.43	0.13	0.18	0.38	0.73	0.71	0.25	0.2	0.43	0.22	0.1	0.04	0.24	0.25	0.21	0.33	0.13	-0.39	-0.17	0.02	-0.09	-0.04	-0.17	-0.09	0.17	-0.19	0.15	-0.2	-0.3	-0.07	-0.09	0	-0.01	0.24	0.41	0.15	0.19	0.04	-0.22	0.05	0.17	0.18	0.01	0.06	0	0.19	0.12	-0.34	0.05	0.03	0.08	0.06	-0.32	0.21	0.2	0.35	0.2
GENE4525X	YPL152W	 || RRD2|YPA2	1	-0.06	0.1	0.69	0.59	0.44	0.21	0.02	0.4	0.4	0.52	0.25	0.57	0.65	0.4	0.57	1.16	0.88	0.71	0.76		0.37	0.23	0.08	0.36	0.52	0.42	0.55	0.19	0.33	0.03	0.17	0.09	0.02	0.1	0.26	0.24	0.39	0.32	0.08	0.19	0.08	-0.03	0.03	0.27	0.17	0.56	0.52	0.69	0.52	0.47	0.4	0.12	0.17	0.29	0.29	0.6	0.51	0.62	0.46	0.6	0.23	0.17	0.28	0.44	0.44	0.47	0.6	0.65	0.79	0.65
GENE1608X	YLR067C	 || PET309|	1	-0.06	0.07	0.25	-0.37	-0.42	0.06	-0.24	0.28				0.18		0.16		1.5					-0.01	-0.45	-0.25	0.05	0.03	0.15	0.32	0.16	0.19	0.47	-0.07		-0.29	-0.03	-0.59		-0.29	0.15	0.58	0.16	-0.1		-0.44		-0.27	0.39	0.31	0.39	0.69	0.22		0.06	0.13	0.36	0.35	0.51	0.54	0.38	0.55	0.56	0.09	-0.33	-0.39		0.16	0.26	0.26	0.13	0.41	0.53
GENE3116X	YOR360C	 || PDE2|SRA5	1	-1.23	-0.49	-0.68	-0.82	-0.79	-0.76	-0.66	-0.34	-0.3		-0.56	-0.34	-0.43	-0.64	-0.18	-0.14	-0.22	-0.24	0.01	-0.31	-0.92	-0.52	-0.62	-0.65	-0.6	-0.42	-0.3	-0.33	-0.29	-0.27	-0.92	-0.9	-1.01	-0.76	-0.72	-0.72	-0.55	-0.75	-0.53	-0.62	-0.56	-0.66	-0.54	-0.46	-0.69	-0.69	-0.35	-0.49	-0.43	-0.42	-0.76	-0.81	-0.81	-0.52	-0.59	-0.43	-0.4	-0.25	-0.3	-0.36	-1.06	-1.01	-0.87	-0.26	-0.36	-0.55	-0.4	-0.39	-0.54	-0.73
GENE5086X	YDR242W	 || AMD2|	1	-0.65	-0.36	-0.63	-0.54	-0.61	-0.15	-0.03	0.03	-0.29	0.1	-0.51	-0.04	-0.16	-0.44	-0.3	-0.1	0.37	0.07	0.52	-0.01	-0.35	-0.4	-0.48	-0.49	-0.06	0.47	0.27	-0.1	-0.14	-0.12	-0.43	-0.32	-0.71	-0.7	-0.53	-0.15	-0.08	-0.23	-0.27	-0.35	-0.63	-0.35	-0.41	-0.8	-0.53	-0.41	-0.16	-0.03	-0.26	-0.21	-0.53	-0.25	-0.24	-0.4	-0.23	-0.1	0.06	0.15	0.01	-0.26	-0.52	-0.24	-0.53	-0.34	-0.18	-0.01	-0.01	-0.11	-0.11	-0.48
GENE1834X	YJR052W	 || RAD7|	1	-0.38	-0.62	-0.51	-0.51	-0.43	-0.23	-0.23	-0.08	-0.35	-0.27	-0.17	-0.34	-0.05	-0.37	-0.18	0.18	0.45	-0.2	0.4		-0.31	-0.44	-0.53	-0.41	-0.02	-0.05	0.08	-0.08	-0.29	0.07	-0.48	-0.5	-0.56	-0.33	-0.45	-0.13	-0.1	-0.3	-0.45	-0.2	-0.68	-0.58	-0.55	-0.72	-0.38	-0.35	-0.01	-0.39	-0.17	-0.21	-0.56	-0.46	-0.44	-0.53	-0.3	0.01	0.14	0.15	-0.03	-0.03	-0.39	-0.73	-0.96	-0.45	-0.23	-0.22	0	-0.3	-0.01	-0.9
GENE5281X	YOR269W	 || PAC1|	1	-0.13	-0.94	-0.92	-0.62	-0.49	-0.6	-1.2	-0.65	-0.81	-0.29	0.17	-0.43	0.19	-0.33	-0.01	0.07	-0.18	0.23	0.61	0.09	0.18	-0.26	-0.39	-0.26	-0.26	-0.07	-0.07	-0.15	-0.04	0.03	0.16	-0.3	-0.23	-0.4	-0.31	-0.32	-0.2	-0.16	-0.18	-0.33	-0.05	-0.45	-0.51	-0.74	-0.49	-0.59	-0.19	-0.36	-0.34	-0.29	-0.14	-0.34	-0.59	-0.36	-0.09	0.06	0.06	-0.06	-0.04	0.17	-0.05	-0.47	-0.77	-0.42	-0.08	-0.51	-0.19	-0.45	-0.01	-0.65
GENE4002X	YLR126C	 || 	1	-0.23	-0.54	-0.27	-0.53	-0.41	-0.47	-0.38	-0.35	-0.17	-0.06	0.22	0.05	-0.2	-0.06	0.09	0.04	0.24	0.13	0.42	0.43	-0.19	-0.4	-0.34	-0.45	-0.29	-0.25	-0.13	0.13	0.12	0.21	-0.1	-0.25	-0.43	-0.14	-0.38	-0.41	-0.37	0.17	0.13	0.04	-0.42	-0.46	-0.51	-0.49	-0.56	-0.54	-0.42	-0.53	-0.28	-0.27	-0.03	-0.26	-0.18	-0.27	-0.17	-0.2	-0.16	-0.1	-0.2	-0.02	-0.41	-0.5	-0.57	-0.36	-0.37	-0.73	-0.29	-0.13	-0.06	-0.11
GENE4944X	YIR009W	 || MSL1|YIB9|YIB9w	1	0.28	-0.17	-0.13	-0.32	-0.1	-0.37	0.42	-0.12	0.13		0.44	0.49	0.29	0.48	0.65	0.64	0.62	0.53	0.97		0.5	-0.14	-0.06	-0.01	0.3	0.27	0.49	0.44	0.7	0.61	0.41	-0.1	0.05	-0.14	0.14	0.15	0.4	0.43	0.54	0.57	0.1	0.07	-0.09	0.08	-0.13	0.05	0.48	0.11	0.37	0.32	0.17	0.31	0.14	0.35	0.69	0.46	0.72	0.7	0.63	0.78	0.41	-0.22	-0.13	-0.21	-0.03	0.08	0.14	0.09	0.22	0.6
GENE1427X	YLR139C	 || SLS1|	1	-0.34	-0.24	-0.43	-0.46	-0.4	-0.28	-0.16	0.05	0.07	0.33	-0.29	-0.12	0.07	0.09	-0.19	0.1	0.41	0.57	0.76	0	-0.15	-0.25	-0.1	-0.28	-0.22	0.12	0.08	-0.12	0.03	0.06	-0.28	-0.29	-0.51	-0.68	-0.44	-0.17	-0.02	-0.14	-0.08	-0.13	-0.46	-0.33	-0.38	-0.29	-0.13	-0.35	-0.09	0.14	-0.04	-0.05	-0.04	-0.04	-0.14	0	0.03	-0.04	-0.01	0.04	-0.18	-0.05	-0.29	-0.39	-0.4	-0.33	0.02	-0.28	0.07	0.03	0.19	0.24
GENE5670X	YOL066C	 || RIB2|PUS8	1	-0.76	-0.74	-0.8	-0.79	-0.85	-0.73	-0.76	-0.43	-0.26	-0.1	-0.44	-0.49	-0.34	-0.54	-0.45	-0.38	0.09	-0.12	0.33	-0.4	-0.2	-0.37	-0.61	-0.43	-0.3	-0.33	-0.31	-0.11	-0.18	0.04	-0.45	-0.55	-0.64	-0.77	-0.55	-0.72	-0.49	-0.47	-0.35	-0.29	-0.7	-0.84	-0.63	-0.72	-0.64	-0.47	-0.44	-0.15	-0.47	-0.63	-0.53	-0.57	-0.64	-0.51	-0.46	-0.47	-0.41	-0.38	-0.33	-0.43	-0.59	-0.5	-0.57	-0.59	-0.32	-0.49	-0.28	-0.33	-0.06	-0.23
GENE5177X	YKL048C	 || ELM1|LDB9	1	-0.83	-0.81	-0.94	-1.1	-0.71	-0.68	-0.77	-0.58	-0.58	-0.19	-0.41	-0.84	-0.2	-0.56	-0.49	-0.44	0.18	-0.1	0.38	-0.04	-0.36	-1.03	-0.96	-0.66	-0.36	-0.33	-0.4	-0.27	-0.01	0.26	-0.5	-0.93	-0.62	-0.57	-0.76	-0.59	-0.43	-0.42	-0.23	0.09	-0.48	-0.9	-0.8	-0.97	-0.63	-0.78	-0.52	-0.39	-0.5	-0.45	-0.38	-0.82	-0.83	-0.58	-0.57	-0.37	-0.37	-0.22	-0.28	-0.47	-0.39	-1.16	-1.08	-0.63	-0.39	-0.6	-0.12	-0.41	0.17	-0.26
GENE1025X	YGR216C	 || GPI1|	1	-0.01	-0.26	-0.56	-0.88	-0.24	-0.36	-0.15	-0.05	-0.03	-0.15	-0.06	0.01	0.01	-0.31	-0.02	0.03	0.43	0.42	0.76		0.05	-0.11	-0.36	-0.45	-0.05	-0.21	-0.12	-0.19	0.06	0.07	0.1	-0.03	-0.26	-0.38	-0.34	-0.34	0	-0.03	-0.17	0.18	-0.18	-0.2	-0.33	-0.4	-0.36	-0.49	-0.12	-0.15	-0.19	-0.12	0.09	-0.21	-0.05	-0.25	0.16	0.13	0.11	-0.08	-0.01	0.1	-0.33	-0.21	-0.38	-0.37	-0.21	-0.26	0.12	-0.2	0.23	0.28
GENE5324X	YOR349W	 || CIN1|	1	-0.65	-1.12	-0.7	-0.99	-0.69	-0.44	-0.74	-0.45	-0.48	-0.72	-0.4	-0.52	-0.25	-0.5	-0.38	-0.45	0.06	0.14	0.27	-0.04	-0.71	-0.83	-0.61	-0.51	-0.55	-0.48	-0.32	-0.47	-0.3	-0.39	-0.89	-0.91	-0.86	-1.14	-0.6	-0.65	-0.52	-0.71	-0.59	-0.57	-0.25	-0.66	-0.58	-0.72	-0.51	-0.46	-0.53	-0.22	-0.21	-0.3	-0.55	-0.48	-0.86	-0.64	-0.28	-0.29	-0.36	-0.24	0.01	-0.24	-0.55	-0.86	-0.87	-0.29	-0.32	-0.4	-0.26	-0.1	-0.14	-0.17
GENE266X	YIL150C	 || MCM10|DNA43	1	-1.06	-1.11	-1.09	-1.42	-0.99	-0.93	-1.55	-0.79	-0.99		-0.47	-0.51	-0.23	-0.56	-0.6	-0.4	0.02	-0.02	0.01	-0.48	-0.65	-1.26	-0.98	-0.76	-0.58	-0.71	-0.41	-0.7	-0.68	-0.57	-1.45	-1.43	-1.29	-1.52	-1.08	-1.12	-1.12	-1.18	-0.94	-1.09	-0.77	-0.77	-1.21	-1.02	-0.74	-0.75	-0.51	-0.6	-0.54	-0.38	-0.55	-0.84	-1.25	-0.77	-0.39	-0.57	-0.45	-0.77	-0.42	-0.39	-0.83	-1.28	-1.34	-0.69	-0.48	-1.14	-0.5	-0.96	-0.17	-0.55
GENE2339X	YDL156W	 || 	1	-0.81	-0.8	-0.49	-1	-1.1	-0.68	-0.69	-0.17	-0.15	0.28	-0.28	0	0.33	-0.31	0.14	0.3	0.46	0.85	0.84		-0.11	-1.17	-0.83	-0.41	-0.2	-0.45	0.13	-0.16	0	-0.26	-0.65	-1.05	-0.78	-1.31	-0.42	-0.15	0.05	-0.44	0.06	-0.25	-0.41	-0.5	-0.59	-0.58	-0.42	-0.36	0.16	0.15	0.39	0.09	-0.1	-0.38	-0.47	-0.05	-0.2	-0.08	0.04	0.1	0.11	0.32	-0.66	-0.63	-0.77	-0.47	-0.16	-0.47	-0.06	-0.07	0.16	0
GENE922X	YOR077W	 || RTS2|YOR29-28	1	-0.47	-0.31	-0.56	-0.67	-0.49	-0.26	-0.7	-0.33	-0.32	-0.06	-0.34	-0.19	0.03	-0.31	0.01	-0.16	0.55		0.37		-0.07	-0.59	-0.43	-0.34	-0.16	-0.36	-0.04	-0.19	-0.27	-0.13	-0.22	-0.36	-0.49	-0.81	-0.22	-0.25	-0.24	-0.38	-0.32	-0.37	-0.43	-0.42	-0.33	-0.43	-0.14	-0.33	-0.2	-0.01	-0.24	-0.14	-0.19	-0.21	-0.36	-0.39	-0.27	0	0.05	0	0.02	-0.16	-0.13	-0.48	-0.61	-0.41	-0.04	-0.33	-0.11	-0.16	-0.05	-0.06
GENE689X	YNL261W	 || ORC5|	1	0.19	-0.15	-0.22	-0.08	-0.05	0.1	0.06	0.1	0.24	0.62	0.22	0.11	0.4	0.18	0.21	0.45	0.51	0.71	0.86	0.38	0.21	0	-0.32	-0.12	0.37	0.34	0.33	0.14	0.29	0.32	0.24	0.01	-0.1	-0.25	0.01	0.17	0.18	0.15	0.29	0.3	-0.07	-0.3	-0.07	-0.15	-0.15	-0.13	0.04	0.14	0.2	-0.07	0.07	0.07	-0.06	0.03	0.46	0.37	0.48	0.39	0.32	0.55	0.24	-0.03	-0.12	-0.11	-0.02	0.08	0.3	-0.01	0.44	0.25
GENE4470X	YHL012W	 || 	1	-0.47	-0.71	-0.75	-0.35	-0.52	-0.38	-0.69	-0.35	-0.22	0.25	0.1	-0.24	0.08	-0.01	0.08	0.44	0.31	0.75	0.85	0.33	-0.05	-0.75	-0.52	-0.09	-0.05	-0.16	-0.1	-0.08	-0.03	-0.07	0.11	-0.69	-0.44	-0.54	-0.22	-0.28	-0.06	0	-0.07	-0.08	-0.15	-0.78	-0.61	-0.65	-0.37	-0.47	-0.14	-0.11	-0.14	-0.22	-0.01	-0.28	-0.2	-0.25	0.09	0.04	0.33	0.25	0.45	0.46	-0.1	-0.81	-0.79	-0.63	-0.22	-0.75	-0.12	-0.51	0.18	-0.47
GENE4689X	YOR298W	 || MUM3|	1	-0.59	-0.34	-0.86	-0.77	-0.76	-0.97	-1.04	-0.54	-0.47		-0.03	-0.24	0.03	-0.49	-0.33	-0.03	0.26	0.49			-0.3	-1.03	-0.95	-0.74	-0.57	-0.68	-0.52	-0.44	-0.36	-0.2	-0.26	-0.66	-0.82	-0.91	-0.94	-0.72	-0.66	-0.75	-0.7	-0.59	-0.56	-0.75	-0.75	-0.77	-0.73	-0.79	-0.71	-0.58	-0.62	-0.66	-0.46	-0.81	-0.75	-0.52	-0.18	-0.48	-0.28	-0.17	-0.36	-0.33	-0.49	-1.03	-1.06	-0.68	-0.33	-1.16	-0.46	-0.64	-0.17	-0.61
GENE1698X	YPL279C	 || 	1	-0.41	-0.76	-0.86	-0.7	-0.88	-0.91	-1.18	-0.74	-0.83	-0.35	-0.04	-0.44	-0.04	-0.56	-0.36	-0.27	0.11	0.14	0.24	0.01	-0.07	-0.58	-0.8	-0.67	-0.49	-0.67	-0.26	-0.26	-0.12	0.03	-0.01	-0.34	-0.62	-1.09	-0.74	-0.74	-0.5	-0.55	-0.26	-0.3	-0.47	-0.65	-0.73	-0.75	-0.89	-0.9	-0.62	-0.66	-0.6	-0.35	-0.16	-0.44	-0.48	-0.76	-0.42	-0.47	-0.29	-0.35	-0.38	-0.3	-0.53	-0.77	-0.79	-0.51	-0.29	-0.85	-0.44	-0.5	-0.16	-0.6
GENE5713X	YLL004W	 || ORC3|	1	-0.08	-0.97	-1.04	-0.92	-0.73	-1.11	-0.98	-0.67	-0.57	0.09	0.3	-0.22	0.25	-0.5	-0.33	-0.1	0.17	0.67	0.45		-0.3	-0.91	-0.8	-0.63	-0.34	-0.48	-0.33	-0.32	-0.18	0.16	-0.16	-0.46	-0.43	-0.84	-0.66	-0.72	-0.59	-0.34	-0.14	-0.12	-0.39	-0.75	-0.96	-0.78	-0.82	-0.72	-0.54	-0.55	-0.38	-0.27	-0.19	-0.46	-0.58	-0.5	-0.22	-0.28	0.04	-0.28	0.11	-0.1	-0.07	-0.52	-0.95	-0.54	-0.27	-0.77	-0.08	-0.54	0.21	-0.23
GENE933X	YNR048W	 || |CRF1	1	-0.19	-0.74	-0.67	-0.73	-0.72	-0.61	-0.9	-0.64	-0.33	-0.16	0.22	-0.17	0.21	-0.27	-0.23	-0.12	0.09	0.67	0.76	0.43	-0.22	-0.82	-0.43	-0.47	-0.35	-0.46	-0.38	-0.21	-0.19	-0.12	-0.34	-0.47	-0.59	-0.83	-0.69	-0.7	-0.47	-0.23	-0.2	-0.1	-0.74	-0.74	-0.56	-0.57	-0.71	-0.7	-0.66	-0.48	-0.28	-0.4	-0.2	-0.31	-0.35	-0.49	-0.21	-0.35	-0.19	-0.28	-0.15	-0.08	-0.61	-0.73	-0.84	-0.78	-0.44	-0.91	-0.25	-0.46	0.03	-0.3
GENE1582X	YOR166C	 || 	1	0.04	-0.33	-0.34	-0.58	-0.35	-0.24	-0.55	-0.27	-0.03	0.11	0.4	0.18	0.28	0.05	0.05	0.36	0.55	0.7	0.92		0.08	-0.23	-0.29	-0.03	-0.16	-0.22	0.14	0.09	0.28	0.04	-0.17	-0.18	-0.59	-0.54	-0.44	-0.24	-0.16	-0.14	0.19	0.15	0	-0.1	-0.3	-0.35	-0.22	-0.26	-0.07	-0.04	0.1	0.26	0.33	-0.03	0.02	-0.06	0.24	0.2	0.22	0.2	0.23	0.47	-0.25	-0.28	-0.38	-0.35	-0.13	-0.37	-0.06	-0.3	0.37	-0.12
GENE3154X	YPR034W	 || ARP7|SWP61	1	0.4	-0.15	-0.08	-0.2	-0.33	-0.27	-0.41	-0.37	-0.08	0.18	0.48	0.2	0.35	-0.01	0.16	0.4	0.26		0.95		0.29	-0.07	-0.31	-0.26	-0.33	-0.12	-0.1	0.08	0.36	0.38	0.1	-0.14	-0.37	-0.71	-0.38	-0.37	-0.36	-0.18	-0.04	0.23	0.05	-0.17	-0.36	-0.44	-0.23	-0.25	-0.1	-0.11	-0.13	0.12	0.22	-0.02	-0.2	-0.02	0.14	-0.2	0.17	0.1	0.14	0.12	0.06	-0.15	-0.3	-0.35	-0.16	-0.36	-0.15	-0.18	0.37	0.24
GENE1545X	YER013W	 || PRP22|	1	-0.38	-0.73	-0.59	-0.61	-0.35	-0.27	-0.83	-0.64	-0.38	0.13	0.09	-0.27	-0.03	-0.41	-0.27	0.1	0.2	0.69	0.5	0.1	-0.06	-0.47	-0.5	-0.45	-0.3	-0.37	-0.23	-0.26	-0.06	-0.05	-0.36	-0.52	-0.88	-0.85	-0.55	-0.38	-0.38	-0.46	-0.52	-0.31	-0.34	-0.6	-0.56	-0.68	-0.58	-0.39	-0.31	-0.15	-0.38	-0.42	-0.2	-0.32	-0.47	-0.46	-0.24	-0.15	-0.19	-0.03	-0.14	-0.21	-0.31	-0.48	-0.75	-0.48	-0.16	-0.53	-0.23	-0.24	0.1	-0.06
GENE188X	YPR186C	 || PZF1|TFC2	1	0.3	-0.67	-0.48	-0.41	-0.44	-0.31	-0.59	-0.54	-0.27	0.03	0.45	-0.33	0.16	-0.04	-0.13	0.36	0.36	0.34	0.72	0.03	0.07	-0.37	-0.26	-0.27	-0.06	-0.18	-0.3	-0.06	0.09	0.17	-0.17	-0.48	-0.32	-0.51	-0.37	-0.39	-0.33	-0.18	-0.09	0.1	-0.31	-0.66	-0.63	-0.59	-0.49	-0.34	-0.25	-0.18	-0.24	-0.32	-0.14	-0.35	-0.46	-0.27	0.06	0.03	0.08	-0.17	-0.23	0.14	0.12	-0.41	-0.66	-0.51	-0.24	-0.45	-0.01	-0.65	0.16	-0.15
GENE4548X	YLR321C	 || SFH1|	1	-0.18	-0.63	-0.19	-0.5	-0.38	-0.59	-0.59	-0.29	-0.27	0	-0.01	-0.09	0.08	-0.19	-0.15	0.14	0.19	0.45	0.63	0.54	-0.11	-0.6	-0.72	-0.29	-0.36	-0.44	-0.36	-0.18	0	0.14	-0.58	-0.75	-0.76	-0.91	-0.62	-0.66	-0.48	-0.35	-0.32	-0.05	-0.31	-0.59	-0.65	-0.56	-0.61	-0.55	-0.45	-0.17	-0.28	0.02	-0.23	-0.4	-0.53	-0.47	-0.23	-0.23	-0.27	-0.2	-0.29	-0.02	-0.41	-0.59	-0.64	-0.59	-0.53	-0.6	-0.25	-0.18	0.1	0.09
GENE1759X	YGR156W	 || PTI1|	1	0.32	-0.07	-0.13	-0.31	-0.15	-0.25	-0.24	-0.01	0	0.27	0.36	0.21	0.44	-0.03	0.3	0.12	0.43	0.64	0.77	0.69	0.43	-0.28	-0.51	-0.28	-0.06	-0.23	-0.08	-0.04	0.21	0.2	0.21	-0.09	-0.52	-0.75	-0.44	-0.22	-0.07	-0.2	-0.07	0.11	0.01	0.09	-0.28	-0.32	-0.31	-0.12	0.01	0.14	-0.06	0.02	0.19	-0.07	-0.21	-0.23	0.1	0.09	0.17	0.07	0.05	0.1	0.01	-0.03	-0.27	-0.16	-0.06	-0.05	0.14	0.1	0.33	0.47
GENE3699X	YDR147W	 || EKI1|	1	0.08	-0.01	-0.49	-0.78	-0.59	-0.66	-0.49	-0.24	-0.22		-0.07	0.15	-0.04	-0.13	-0.27	0.06	0.29	0.19	0.41	0.17	-0.04	-0.35	-0.55	-0.47	-0.34	-0.42	-0.11	-0.19	0.01	0.28	-0.06	-0.37	-0.64	-0.65	-0.63	-0.6	-0.28	-0.25	-0.41	0.06	-0.41	-0.44	-0.42	-0.73	-0.43	-0.61	-0.29	-0.27	-0.37	-0.17	-0.05	-0.42	-0.32	-0.34	-0.12	-0.22	-0.04	-0.21	-0.05	-0.13	0	-0.32	-0.53	-0.37	-0.24	-0.27	-0.3	-0.2	0	-0.01
GENE367X	YDR362C	 || TFC6|	1	-0.17	-0.49	-0.49	-0.71	-0.53	-0.43	-1.06	-0.65	-0.54	-0.2	-0.1	-0.27	0.1	-0.27	-0.15	-0.06	-0.24	-0.06	0.46	-0.04	-0.11	-0.45	-0.48	-0.43	-0.25	-0.51	-0.4	-0.23	-0.04	0.04	-0.09	-0.31	-0.44	-0.73	-0.45	-0.45	-0.62	-0.53	-0.31	0.08	-0.44	-0.55	-0.43	-0.85	-0.64	-0.54	-0.61	-0.45	0	-0.23	-0.24	-0.39	-0.44	-0.47	-0.12	-0.22	-0.25	-0.14	-0.2	-0.14	-0.38	-0.46	-0.65	-0.35	-0.1	-0.59	-0.25	-0.44	0.01	-0.21
GENE195X	YDR126W	 || SWF1|PSL10	1	-0.56	-0.92	-0.94	-0.88	-0.65	-0.9	-1.12	-0.47	-0.37	-0.6	-0.19	-0.22	0.19	-0.42	-0.07	0.2	-0.32	0.51	0.42		-0.17	-0.9	-0.59	-0.46	-0.27	-0.46	-0.24	-0.2	-0.23	-0.03	-0.39	-0.47	-0.67	-1.03	-0.51	-0.48	-0.35	-0.31	-0.32	-0.29	-0.53	-0.57	-0.7	-0.88	-0.78	-0.82	-0.4	-0.41	-0.27	-0.27	-0.34	-0.21	-0.41	-0.35	-0.15	-0.11	-0.1	-0.04	0.09	0.12	-0.4	-0.34	-0.64	-0.46	-0.2	-0.66	-0.29	-0.27	-0.01	-0.23
GENE1916X	YDR419W	 || RAD30|DBH1	1	-0.37	-0.54	-0.46	-0.99	-0.85	-0.64	-1.06	-0.52	-0.8	-0.21	-0.02	0.05	0.18	-0.26	-0.16	0.24	-0.05		0.75	-0.38	0.03	-0.78	-0.34	-0.5	-0.36	-0.36	-0.21	-0.4	-0.16	-0.02	-0.4	-0.67	-0.38	-1.04	-0.64	-0.47	-0.2	-0.41	-0.34	-0.2	-0.6	-0.39	-0.51	-0.81	-0.47	-0.68	-0.3	-0.29	-0.16	-0.39	-0.23	-0.18	-0.36	-0.31	-0.13	-0.19	-0.1	-0.12	0.08	-0.11	-0.49	-0.66	-0.62	-0.57	-0.33	-0.61	-0.16	-0.27	0.05	-0.76
GENE5174X	YOR390W	 || 	1	-0.35	-0.76	-0.6	-1.2	-0.77	-0.78	-1.01	-0.61	-0.97		-0.18	-0.05	-0.11	-0.38	-0.26	-0.29	-0.04	-0.27	0.28	-0.08	-0.15	-0.63	-0.44	-0.6	-0.32	-0.61	-0.17	-0.34	-0.24	-0.18	-0.28	-0.59	-0.52	-1.11	-0.55	-0.66	-0.61	-0.59	-0.45	-0.35	-0.49	-0.75	-0.71	-1.08	-0.71	-0.94	-0.68	-0.92	-0.39	-0.49	-0.31	-0.34	-0.33	-0.48	-0.11	-0.23	-0.3	-0.21	-0.26	-0.12	-0.38	-0.79	-0.78	-0.56	-0.22	-0.74	-0.34	-0.62	-0.28	-0.57
GENE1882X	YBL008W	 || HIR1|	1	-0.28	-0.45	-0.98	-0.99	-0.7	-0.75	-0.74	-0.52	-0.47	-0.04	-0.04	-0.28	-0.06	-0.41	-0.21	-0.33	-0.19	0.27	0.19	0.09	-0.12	-0.33	-0.29	-0.39	-0.23	-0.27	-0.09	-0.17	-0.14	0.17	-0.57	-0.59	-0.7	-0.63	-0.62	-0.42	-0.38	-0.26	-0.17	-0.17	-0.4	-0.39	-0.63	-0.62	-0.52	-0.46	-0.34	-0.38	-0.31	-0.4	-0.24	-0.5	-0.45	-0.37	-0.16	-0.26	-0.16	-0.21	-0.14	-0.07	-0.39	-0.68	-0.68	-0.5	-0.4	-0.59	-0.17	-0.33	-0.18	-0.51
GENE1286X	YLR210W	 || CLB4|	1	-0.31	-0.19	-0.45	-0.6	-0.6	-0.62	-0.49	-0.6	-0.33	-0.03	0.12	0.25	0.18	0.18	0.17	0.27	0.51	0.76	0.86	0.49	-0.08	-0.11	-0.14	-0.27	-0.18	-0.02	-0.13	0.15	0.1	0.36	-0.13	-0.3	-0.18	-0.47	-0.29	-0.07	0.02	-0.13	-0.09	0.25	-0.02	-0.15	-0.23	-0.42	-0.57	-0.51	-0.2	-0.24	-0.16	-0.27	0.04	0.04	0	0.07	0.39	0.39	0.45	0.43	0.46	0.53	-0.51	-0.38	-0.67	-0.65	-0.33	-0.43	-0.31	-0.33	-0.25	-0.04
GENE1249X	YKL090W	 || CUE2|	1	-0.27	-0.07	-0.38	-0.16	-0.37	-0.24	-0.22	-0.45	-0.15		0.06	0.21	-0.15	0.04	0.28	0.37	0.24	0.58	0.6	0.42	-0.27	-0.3	-0.28	-0.17	-0.23	-0.08	0.04	-0.01	-0.02	0.1	-0.33	-0.33	-0.32	-0.45	-0.26	-0.19	0.08	0	-0.01	-0.29	-0.24	-0.43	-0.16	-0.35	-0.3	-0.08	-0.24	-0.11	0.03	0.02	-0.26	-0.22	-0.09	-0.17	0.17	0.15	0.24	0.26	0.31	0.22	-0.33	-0.47	-0.48	-0.45	-0.29	-0.46	0	-0.19	0	-0.4
GENE1232X	YDR183W	 || PLP1|	1	-0.11	-0.05	-0.38	-0.26	-0.15	-0.14	0.11	-0.12	0.24	-0.04	0.56	0.24	0.53	0.58	0.81	0.46	0.41	0.99	0.86	0.6	0.05	-0.18	-0.23	0.03	0.12	0.25	0.31	0.57	0.51	0.32	-0.05	-0.26	-0.1	-0.12	0.12	0.21	0.28	0.45	0.43	0.46	0.15	-0.09	-0.02	-0.07	-0.01	0.06	0.19	0.09	0.35	0.46	0.17	0.22	0.16	0.03	0.26	0.49	0.43	0.42	0.57	0.54	-0.22	-0.42	-0.4	-0.02	-0.06	-0.21	0.11	-0.07	0.28	0.14
GENE876X	YBL097W	 || BRN1|	1	-0.59	-0.85	-0.89	-0.99	-1	-0.9	-0.87	-0.67	-0.77		-0.63	-0.45	0	-0.26	-0.09	-0.23	-0.06	0.41	0.43	-0.23	-0.58	-0.91	-0.56	-0.68	-0.55	-0.73	-0.42	-0.52	-0.43	-0.28	-0.61	-0.68	-0.81	-1.36	-0.83	-0.72	-0.55	-0.84	-0.56	-0.83	-0.41	-0.6	-0.67	-0.76	-0.52	-0.77	-0.89		-0.63	-0.58	-0.41	-0.58	-0.43	-0.41	-0.37	-0.31	-0.25	-0.38	-0.2	-0.39	-0.92	-0.7	-0.7	-0.66	-0.28	-0.85	-0.58	-0.54	-0.19	-0.28
GENE4416X	YDL093W	 || PMT5|	1	-0.82	-0.43	-0.26	-0.51	-0.65	-0.72	-1.05	-0.48	0.1		0.11	0.31	-0.01	-0.03	-0.02	0.54	0.5		1.2		-0.14	-0.68	-0.32	-0.26	-0.38	-0.36	0	0.13	0.35	0.22	-0.3	-0.51	-0.49	-0.58	-0.2	-0.25	-0.21	0.11	-0.05	0.28	-0.34	-0.46	-0.44	-0.2	-0.42	-0.45	-0.29	0.01	0.03	0.04	0.06	-0.08	-0.1	0.02	0.22	0.01	-0.01	0.07	0.44	0.27	-0.58	-0.45	-0.42	-0.19	-0.16	-0.42	-0.13	-0.1	0.47	0.27
GENE2815X	YOR334W	 || MRS2|	1	-0.11	-0.84	-0.46	-0.92	-0.54	-0.39	-0.72	-0.42	-0.56	0.4	0.18	-0.13		-0.05	0.13	0.63	0.26		0.78		0.12	-0.44	-0.1	-0.2	-0.05	-0.16	-0.05	-0.04	0.14	0.32	-0.1	-0.5	-0.43	-0.67	-0.1	-0.21	0.12	-0.08	0.57	0.19	-0.51	-0.58	-0.53	-0.34	0.07	-0.21	-0.08	0.45	0.22	0.09	0.29	-0.06	0.09	0	0.3	0.05	0.24	0.33	0.35	0.48	-0.39	-0.55	-0.59	-0.27	-0.24	-0.15	-0.15	-0.51	0.19	0.17
GENE2995X	YGR091W	 || PRP31|	1	-0.2	-0.34	-0.31	-0.25	-0.51	-0.14	-0.66	-0.15	-0.28	0.02	0.37	0.2	0.49	0.19	0.39	0.54	0.91	0.86	0.83		0.21	0.07	-0.22	-0.28	-0.05	0	0.04	-0.11	0.07	0.32	0.06	0.07	-0.05	-0.41	-0.22	-0.11	0.11	-0.12	0.07	-0.06	-0.2	-0.16	0.35	-0.22	-0.18	-0.02	-0.06	0.01	0.16	0.26	-0.09	0.03	0.14	-0.01	0.2	0.02	0.23	0.39	0.26	0.31	-0.16	-0.04	-0.01	-0.27	-0.05	-0.13	0.21	-0.02	0.21	0.24
GENE768X	YDL240W	 || LRG1|	1	-0.26	-0.46	-0.34	-0.73	-0.47	-0.38	-0.61	-0.37	-0.39	-0.4	-0.15	-0.27	0.17	-0.14	-0.12	-0.17	0.24	0.75	0.09		-0.13	-0.54	-0.45	-0.5	-0.17	-0.3	-0.23	-0.43	-0.3	0.11	-0.2	-0.22	-0.56	-0.55	-0.49	-0.5	-0.2	-0.38	-0.32	-0.06	-0.33	-0.41	-0.29	-0.55	-0.37	-0.43	-0.33	-0.49	-0.3	0.08	-0.25	-0.32	-0.1	-0.46	0.13	-0.06	0.04	0.12	0.08	0	-0.32	-0.62	-0.57	-0.48	-0.2	-0.45	-0.18	-0.34	0.08	0.17
GENE454X	YER113C	 || 	1	0.05	-0.14	0.02	-0.14	-0.14	0.05	-0.37	-0.13	0.08	0.76	0.2	0.14	0.5	0.31	0.2	0.49	0.56	1.08	0.74	0.26	0.28	0.07	0.03	-0.02	-0.08	0.06	0.18	0.19	0.32	0.18	0.18	0.08	-0.03	-0.23	0.08	-0.05	0.07	0.13	0.31	0.36	0.08	0.12	0.13	0.12	0.18	0.15	0.13	0.31	0.47	0.37	0.19	0.09	0.15	0.06	0.32	0.09	0.16	0.28	0.23	0.38	-0.26	-0.12	-0.03	-0.13	0	-0.08	0.03	0.09	0.49	0.28
GENE2220X	YMR006C	 || PLB2|	1	-0.35	-0.67	-0.66	-0.64	-1.16	-0.88	-1.24	-0.89	-0.93	-0.32	-0.66	-0.44	-0.12	-0.6	-0.59	-0.52	-0.24	0.21	-0.01	-0.06	-0.55	-0.98	-0.8	-0.81	-0.64	-0.72	-0.6	-0.59	-0.49	-0.23	-0.61	-0.69	-1.06	-1.15	-0.8	-0.86	-0.61	-0.81	-0.82	-0.91	-0.73	-0.69	-0.7	-0.81	-0.9	-1.04	-0.8	-0.65	-0.74	-0.85	-0.58	-0.59	-0.58	-0.63	-0.49	-0.69	-0.63	-0.45	-0.61	-0.62	-0.8	-0.91	-0.99	-0.85	-0.58	-0.94	-0.84	-0.67	-0.22	-0.76
GENE4589X	YAL058W	 || CNE1|FUN48	1	-0.05	-0.4	-0.28	-0.27	-0.39	-0.08	-0.65	-0.1	-0.17	-0.09	0.02	-0.01	0.37	-0.12	0.09	0.26	0.33	0.61	0.51	0.45	0.15	-0.1	-0.13	-0.06	0.05	0.04	0.17	0.02	0.14	0.05	0.03	0.05	-0.16	-0.3	0.07	-0.08	0.01	-0.07	-0.18	-0.15	-0.08	-0.19	-0.12	-0.2	-0.21	-0.16	-0.05	0.26	0.06	0.16	-0.12	-0.03	-0.03	-0.07	0.13	0.28	0.25	-0.02	0.3	0.2	-0.31	-0.28	-0.22	-0.34	0.04	-0.17	0.06	0	0.07	-0.3
GENE1432X	YHR186C	 || KOG1|	1	-0.04	-0.09	-0.18	0	-0.2	-0.08	-0.57	0.02	-0.05	0.45	0.14	0.13	0.4	-0.03	0.08	0.25	0.4	0.65	0.75	0.59	0.46	0.16	0.15	0.03	-0.05	0.1	0.23	0.16	0.2	0.32	0.27	0.11	-0.01	-0.05	0.04	0.06	0.28	0.08	-0.07	0.29	0.18	0.11	-0.1	-0.14	-0.14	-0.1	0.15	0.23	0.11	0.03	0.16	0.04	0.2	0.04	0.37	0.29	0.14	0.22	0.31	0.32	-0.02	-0.06	-0.27	-0.06	0.22	0.08	0.06	0.18	0.18	0.23
GENE929X	YER032W	 || FIR1|PIP1	1	-0.36	-0.25	0.01	-0.13	-0.63	-0.58	-0.8	-0.39	-0.72	0.13	-0.2	0.49	0.23	0.09	-0.21	0.5	0.37	0.46	0.68		-0.19	-0.51	-0.3	-0.4	-0.41	-0.59	-0.4	-0.31	-0.11	0.25	-0.39	-0.18	-0.33	-0.58	-0.42	-0.56	-0.4	-0.36	-0.17	0.05	-0.3	-0.31	-0.41	-0.34	-0.39	-0.45	-0.42	-0.28	-0.22	-0.08	0.13	-0.1	0.09	-0.18	0.32	-0.01	0.29	0.12	0.28	0.33	-0.34	-0.23	-0.2	-0.32	-0.34	-0.7	-0.4	-0.19	0.09	-0.01
GENE3275X	YMR283C	 || RIT1|	1	-0.55	-0.04	-0.05	-0.27	-0.61	-0.61	-0.75	-0.33	-0.16		-0.09	0.43	0.14	-0.07	0.09	0.42	0.54	0.71	0.77		-0.54	-0.35	-0.39	-0.51	-0.23	-0.47	-0.4	-0.37	-0.24	-0.05	-0.63	-0.55	-0.48	-0.67	-0.45	-0.48	-0.37	-0.51	-0.32	-0.39	-0.31	-0.43	-0.39	-0.68	-0.6	-0.59	-0.35	-0.21	-0.37	-0.42	-0.07	-0.19	-0.33	-0.17	0.1	0.01	0.06	-0.11	0.27	0.27	-0.37	-0.38	-0.53	-0.41	-0.33	-0.47	-0.41	-0.35	-0.27	-0.5
GENE4723X	YDR108W	 || GSG1|MUM1|TRS85	1	-0.36	-0.47	-0.23	-0.42	-0.53	-0.63	-1.16	-0.69	-0.59	-0.42	0.1	0.08	0.02	-0.24	-0.16	0.21	-0.17	0.48	0.66	0.38	-0.19	-0.26	-0.46	-0.39	-0.36	-0.74	-0.33	-0.44	-0.19	-0.15	-0.66	-0.61	-0.21	-0.84	-0.54	-0.66	-0.53	-0.5	-0.46	-0.21	-0.17	-0.73	-0.44	-0.71	-0.48	-0.4	-0.39	-0.38	-0.35	-0.57	-0.31	-0.35	-0.51	-0.26	-0.08	-0.26	-0.14	-0.21	-0.09	-0.14	-0.48	-0.43	-0.6	-0.4	-0.07	-0.6	-0.19	-0.28	-0.08	-0.02
GENE1341X	YLR440C	 || SEC39|	1	-0.18	-0.07	-0.18	-0.16	-0.22	-0.22	-0.65	-0.12	-0.15	0.15	0.18	0.13	0.26	0.1	0.07	0.12	0.29	0.64	0.74	0.44	0.1	0.08	0.14	-0.11	-0.14	-0.14	-0.03	-0.07	0.16	0.06	0.02	-0.03	-0.05	-0.29	-0.08	-0.03	-0.06	-0.13	0.14	0.05	0.14	0.09	-0.03	-0.02	-0.06	-0.17	-0.12	0.06	0.1	0.17	0.25	0.18	0.24	0.26	0.19	0.06	0.07	0.14	0.24	0.23	-0.07	-0.03	0	-0.04	-0.02	-0.19	0	0.05	0.33	0.24
GENE3955X	YNL095C	 || 	1	-0.89	-0.55	-0.75	-0.9	-0.83	-1.1	-1.29	-0.63	-0.52	-0.41	0.12	0.04	0.08	-0.3	-0.11	0.25	-0.06	0.36	0.45	0.34	0.09	-0.4	-0.76	-0.76	-0.26	-0.76	-0.64	-0.68	-0.51	-0.08	-0.07	-0.34	-0.72	-1.11	-0.52	-0.5	-0.68	-0.59	-0.32	-0.77	-0.34	-0.58	-0.59	-0.7	-1.02	-0.68	-0.49	-0.71	-0.51	-0.41	-0.11	-0.44	-0.42	-0.46	-0.39	-0.27	-0.25	-0.07	-0.02	-0.19	-0.37	-0.23	-0.73	-0.49	-0.35	-0.82	-0.44	-0.49	-0.13	-0.35
GENE3605X	YER176W	 || ECM32|MTT1|HEL1	1	0.06	-0.48	-0.13	-0.58	-0.43	-0.24	-0.63	-0.4	-0.29	-0.2	0.46	-0.03	0.07	-0.28	-0.15	0.2	0.25	0.46	0.43		0.33	-0.42	-0.47	-0.18	-0.18	-0.25	-0.34	-0.46	-0.18	-0.08	0	-0.36	-0.52	-0.8	-0.51	-0.41	-0.23	-0.2	-0.21	-0.38	-0.15	-0.31	-0.4	-0.43	-0.15	-0.3	-0.33	-0.08	-0.06	-0.04	0.16	0.09	-0.49	-0.34	-0.03	-0.03	0.09	0.17	0.1	0.17	-0.04	-0.43	-0.51	-0.61	-0.24	-0.52	-0.24	-0.16	-0.12	-0.02
GENE5216X	YGR134W	 || CAF130|	1	-0.31	-0.16	-0.4	-1.02	-0.91	-0.82	-1.02	-0.84	-0.54		-0.16	0.13	0.11	0.05	0.08	-0.04	0.36	0.26	0.75	0.12	-0.2	-0.24	-0.53	-0.47	-0.33	-0.62	-0.27	-0.36	-0.43	-0.08	-0.27	-0.26	-0.58	-0.8	-0.57	-0.34	-0.31	-0.52	-0.46	-0.38	-0.45	-0.41	-0.34	-0.69	-0.77	-0.75	-0.65	-0.08	-0.5	-0.41	-0.32	-0.09	-0.19	-0.38	-0.18	-0.13	-0.05	0.05	0.01	-0.06	-0.43	-0.55	-0.57	-0.63	-0.39	-0.72	-0.32	-0.54	-0.19	-1.06
GENE4212X	YDR302W	 || GPI11|	1	-0.35	-0.35	-0.74	-0.75	-0.75	-0.98	-0.76	-0.74	-0.57	-0.68	0.24	-0.01	-0.18	-0.43	-0.41	-0.06	-0.01	-0.06	0.06	-0.09	-0.79	-0.78	-0.9	-0.86	-0.62	-0.74	-0.62	-0.49	-0.48	-0.19	-0.85	-0.9	-0.87	-1	-1	-0.74	-0.65	-0.94	-0.73	-0.55	-0.54	-0.88	-0.78	-1.05	-0.99	-0.5	-0.53	-0.61	-0.6	-0.47	-0.46	-0.29	-0.62	-0.52	-0.51	-0.3	-0.14	-0.09	-0.32	-0.12	-0.6	-0.89	-0.87	-0.74	-0.43	-0.69	-0.48	-0.57	-0.48	-0.86
GENE4327X	YOR128C	 || ADE2|	1	-0.21	-0.37	-0.63	-0.4	-0.55	-0.61	-0.33	-0.28	-0.05	-0.17	-0.09	0.07	0.13	-0.19	-0.32	0.15	0.66	0.19	0.74	-0.04	-0.24	-0.67	-0.42	-0.49	-0.4	-0.26	-0.11	0.01	0.05	-0.25	-0.27	-0.61	-0.55	-0.63	-0.72	-0.63	-0.37	-0.29	-0.53	-0.41	-0.27	-0.42	-0.36	-0.67	-0.57	-0.52	-0.11	-0.18	-0.03	0.3	-0.37	-0.4	-0.42	-0.51	-0.2	-0.09	-0.08	-0.21	-0.22	-0.03	-0.34	-0.53	-0.49	-0.37	-0.12	-0.47	-0.08	-0.09	0.02	-0.58
GENE594X	YOR226C	 || ISU2|NUA2	1	-0.54	-0.39	-0.9	-0.82	-1.01	-1.3	-1.02	-0.94	-0.91	-0.91	-0.18	-0.27	-0.05	-0.48	0	0.05	-0.15	0.09	0.17	-0.1	-0.45	-1.11	-0.61	-0.93	-0.44	-0.58	-0.46	-0.61	-0.52	-0.62	-0.43	-0.74	-1.02	-1.13	-0.86	-0.55	-0.16	-0.25	-0.59	-0.81	-0.33	-0.63	-0.82	-0.82	-0.71	-0.66	-0.43	-0.48	-0.42	-0.41	-0.43	-0.48	-0.69	-0.37	-0.24	-0.16	0.03	-0.2	-0.09	-0.17	-0.23	-0.63	-1.11	-0.93	-0.67	-0.73	-0.28	-0.3	-0.49	-0.67
GENE1128X	YMR132C	 || JLP2|	1	0.09	-0.35	-0.44	-0.54	-0.54	-0.87	-0.57	-0.97	-0.7		0.63	0.17	0.38	-0.03	0.22	0.03	0.51	0.76	0.49	-0.09	-0.17	-0.13	-0.31	-0.36	-0.35	-0.55	-0.69	-0.56	-0.35	-0.03	-0.41	-0.23	-0.18	-0.39	-0.45	-0.67	-0.42	-0.56	-0.55	-0.21	-0.36	-0.13	-0.29	-0.75	-0.42	-0.65	-0.45	-0.45	-0.31	-0.26	0.13	-0.02	-0.23	-0.2	-0.03	-0.14	0.05	-0.05	0.12	0.07	-0.17	-0.18	-0.2	-0.49	-0.2	-0.8	-0.25	-0.48	0.07	-0.21
GENE3000X	YDR257C	 || SET7|RMS1	1	0.56	0.05	0.09	-0.2	-0.13	-0.21	-0.45	-0.37	-0.2	0.2	0.63	0.56	0.68	0.13	0.25	0.46	0.38	0.53	0.55		0.07	-0.02	-0.24	-0.24	-0.13	-0.26	-0.16	-0.15	0.03	-0.09	-0.14	-0.18	-0.12	-0.68	-0.16	0.03	-0.34	-0.31	-0.23	-0.04	-0.16	-0.3	-0.41	-0.58	-0.5	-0.21	-0.24	-0.13	-0.07	-0.16	0	-0.15	0.08	-0.07	0.28	0.24	0.23	0.18	0.17	0.35	-0.07	0.02	-0.16	-0.27	-0.13	-0.47	-0.26	-0.4	0.03	-0.11
GENE535X	YJR031C	 || GEA1|	1	0.08	-0.21	-0.56	-1.01	-1.13	-1.08	-0.35	-0.49	-0.45	-0.31	-0.24	0.32	0.29	-0.38	-0.27	0.41	0.11		0.54		-0.22	-0.57	-0.39	-0.92	-0.71	-0.8	-0.54	-0.44	-0.26	0.04	-0.41	-0.8	-0.58	-1.04	-0.66	-0.53	-0.87	-0.83		-0.31	-0.43	-0.63	-0.76	-0.82	-0.82	-0.88	-0.63	-0.21	-0.54	-0.73	-0.22	-0.34	-0.34	-0.55	-0.16	-0.22	0	-0.19	-0.24	0.12	0	-0.49	-0.54	-0.41	-0.53	-0.81	-0.47	-0.6	-0.31	-0.03
GENE1902X	YNR011C	 || PRP2|RNA2	1	0.14	-0.01	0.01	-0.48	-0.17	-0.15	-0.11	-0.12	0.14	0.29	0.38	0.24	-0.02	-0.1	0.05	0.47	0.59	0.65	0.68	-0.02	0.45	-0.24	-0.42	-0.22	-0.19	-0.23	-0.27	-0.04	0.12	0.08	0.03	-0.17	-0.28	-0.53	-0.46	-0.23	-0.09	-0.14	-0.08	0.2	0.22	-0.08	-0.36	-0.6	-0.31	-0.19	-0.01	-0.18	-0.17	-0.14	0.18	-0.03	-0.1	-0.16	0.05	0.02	0.31	-0.13	-0.04	0.11	0.17	0.09	-0.36	-0.27	-0.15	-0.28	0.09	-0.07	0.32	0.09
GENE1627X	YGL241W	 || KAP114|	1	0.08	0.07	-0.16	-0.09	-0.3	-0.22	-0.43	-0.04	0.31	0.56	0.27	0.15	0.08	-0.25	-0.14	0.05	0.18	0.31	0.59	0.13	0.08	0.04	-0.18	-0.23	-0.14	-0.04	0.02	0.27	0.14	0.15	-0.08	-0.18	-0.3	-0.26	-0.45	-0.25	-0.22	0.16	-0.07	0.13	0.15	-0.16	-0.17	-0.21	-0.16	-0.12	-0.16	0.11	-0.04	0.03	0.1	-0.13	-0.21	-0.45	-0.16	-0.27	-0.22	-0.19	-0.15	-0.09	-0.15	-0.19	-0.31	-0.12	0	-0.32	-0.01	-0.13	0.23	0.18
GENE4920X	YMR061W	 || RNA14|	1	-0.4	-0.61	-0.82	-0.98	-0.96	-0.78	-0.72	-0.45	-0.39	-0.06	-0.65	-0.47	-0.68	-0.89	-1.24	-0.74	-0.22	-0.11	0	-0.06	-0.75	-0.71	-0.89	-0.89	-0.97	-0.78	-0.42	-0.47	-0.34	-0.27	-1.05	-1.25	-1.1	-1.51	-1.35	-1.22	-1.07	-0.71	-0.81	-0.46	-0.11	-0.46	-0.86	-1.04	-0.98	-0.75	-0.57	-0.3	-0.42	-0.17	-0.57	-1.21	-1	-1.13	-0.95	-0.89	-0.89	-0.93	-0.41	-0.52	-0.47	-0.81	-0.74	-0.59	-0.58	-0.71	-0.47	-0.28	-0.23	-0.02
GENE1569X	YPR173C	 || VPS4|DID6|VPT10|VPL4|GRD13|END13|CSC1	1	0.5	0.23	0.34	0.27	0.26	0.29	0.37	0.43	0.49	0.9	0.16	0.24	0.11	-0.16	0.06	0.39	0.6	0.64	0.8	0.4	0.24	-0.03	-0.22	-0.11	-0.14	0.23	0.44	0.31	0.41	0.12	-0.12	-0.36	-0.33	-0.29	-0.27	-0.05	0.16	0.35	-0.01	0.33	0.27	-0.22	-0.23	-0.07	0.03	0.21	0.36	0.49	0.5	0.45	0	-0.34	-0.35	-0.41	0.01	0.08	0.04	-0.17	-0.06	0.12	0.33	-0.05	-0.14	0.02	0.03	0.24	0.5	0.43	0.6	0.7
GENE1760X	YDR430C	 || CYM1|MOP112	1	0.38	0.2	0.61	0.18	0.47	0.56	0.47	0.59	0.74	1.37	0.76	0.42	0.54	0.13	0.26	0.7	0.87	1.16	1.24	0.76	0.39	0.06	0.01	0.02	0.15	0.24	0.29	0.3	0.5	0.42	0.54	0.03	-0.17	0.1	-0.1	0.05	0.37	0.33	0.12	0.55	0.17	-0.17	0.01	0.07	0.14	0.46	0.41	0.68	0.46	0.46	0.15	0.07	0.28	0.1	0.23	0.28	0.32	0.12	0.15	0.37	0.26	0.09	-0.12	0.1	-0.07	0.29	0.39	0.53	0.63	0.77
GENE5716X	YOR336W	 || KRE5|	1	0.08	0.14	0.32	0.08	0.3	0.27	-0.03	0.09	0.39	1.04	0.48	0.29	0.29	0.05	0.07	0.52	0.47	0.94	0.99	0.74	0.04	-0.03	0.17	-0.02	0.11	0.1	0.23	0.18	0.39	0.43	0.11	-0.04	-0.24	-0.23	-0.01	0.1	0.06	0.14	-0.04	0.6	0.16	-0.01	-0.13	-0.04	0.16	0.2	0.39	0.39	0.64	0.53	0.02	0.04	0.01	0.04	0.2	0.16	0.26	0.22	0.33	0.54	0.05	0.06	0.02	0.03	0.14	0.21	0.25	0.35	0.55	0.66
GENE4748X	YNR031C	 || SSK2|	1	-0.46	-0.27	-0.12	-0.43	-0.37	-0.23	-0.53	-0.35	-0.04	0.62	0.09	-0.26	0.09	-0.58	-0.45	-0.17	0.11	0.54	0.81	0.43	-0.31	-0.4	-0.34	-0.39	-0.19	-0.32	-0.15	-0.32	-0.05	0.14	-0.52	-0.62	-0.72	-0.59	-0.53	-0.52	-0.47	-0.32	-0.52	-0.03	-0.37	-0.64	-0.49	-0.52	-0.32	-0.2	-0.06	0.1	0.03	0.1	-0.48	-0.65	-0.56	-0.76	-0.25	-0.26	-0.28	-0.28	-0.14	-0.12	-0.34	-0.64	-0.6	-0.32	-0.26	-0.36	-0.23	-0.21	0.25	0.15
GENE3523X	YAR003W	 || SWD1|SAF49|CPS50|FUN16	1	0.13	-0.15	-0.01	0.04	0.15	0.1	-0.32	0.01	0.22	0.26	0.19	-0.01	0.37	-0.06	0.01	0.18	0.33	0.47	0.98	0.71	-0.12	-0.36	-0.18	-0.12	-0.29	0.01	0.15	0.01	0.2	0.03	-0.41	-0.54	-0.61	-0.53	-0.29	-0.2	-0.24	-0.14	-0.09	-0.18	0	-0.07	-0.12	-0.09	0.1	0.11	0.31	0.46	0.17	0.38	-0.24	-0.39	-0.44	-0.36	-0.14	-0.08	0.05	-0.09	-0.15	-0.1	-0.15	-0.28	-0.24	-0.06	0.16	0.03	0.27	0.03	0.4	0.19
GENE5103X	YML085C	 || TUB1|	1	-0.74	-0.33	-0.29	-0.38	-0.65	-0.65	-0.59	-0.3	-0.47	-0.39	-0.44	-0.15	-0.07	-0.42	-0.65	-0.19	-0.11	0.04	0.47	0.36	-0.93	-0.84	-0.75	-0.41	-0.54	-0.64	-0.42	-0.34	-0.05	-0.17	-1.29	-1	-1.06	-1.18	-0.86	-0.8	-0.87	-0.58	-0.45	-0.36	-0.45	-0.41	-0.53	-0.43	-0.4	-0.15	-0.33	-0.15	0.02	0.32	-0.45	-0.82	-0.6	-0.75	-0.68	-0.57	-0.49	-0.56	-0.36	-0.35	-0.75	-0.92	-0.63	-0.5	-0.38	-0.7	-0.48	-0.38	0.07	-0.16
GENE4694X	YLR455W	 || 	1	-0.67	-0.22	-0.17	-0.43	-0.84	-0.7	-0.82	-0.31	-0.26	0.23	-0.41	-0.11	-0.3	-0.64	-0.8	-0.01	-0.07	0.08	0.17	0.14	-0.86	-0.86	-0.87	-1.04	-0.88	-0.94	-0.64	-0.46	-0.13	0.1	-1.12	-0.99	-0.89	-1.52	-0.75	-0.85	-1.03	-0.81	-0.65	-0.04	-0.71	-0.74	-0.74	-0.84	-0.73	-0.53	-0.25	-0.39	-0.15	-0.09	-0.89	-0.79	-0.65	-0.86	-0.71	-0.71	-0.41	-0.36	-0.53	-0.28	-1.04	-0.76	-0.81	-0.6	-0.62	-0.66	-0.47	-0.44	0.06	-0.01
GENE911X	YAL066W	 || 	1														-0.15																	-0.15		-0.73								0.37	-0.3								1.53						-0.2	0.08			0.76					-0.05		-0.18			
GENE1092X	YNL273W	 || TOF1|	1	-0.11	0.05	0.2	0.01	-0.1	-0.33	-0.73	0.11	0.47	0.76	0.29	0.17	0.09	-0.06	-0.03	0.57	0.53	0.78	0.77	0.53	0.06	-0.1	-0.14	-0.23	-0.16	-0.07	0.38	0.54	0.68	0.03	-0.04	-0.23	-0.43	-0.52	-0.26	-0.26	-0.12	0.1	0.08	0.13	0.19	-0.14	-0.35	-0.48	-0.22	-0.17	-0.06	0.28	0.12	0.4	0.08	-0.22	-0.12	0.02	-0.13	-0.13	0.02	-0.08	-0.07	0.27	-0.24	-0.12	-0.21	-0.33	-0.11	-0.31	-0.06	0.14	0.48	0.45
GENE3374X	YAL024C	 || LTE1|MSI2	1	-0.54	-0.3	-0.59	-0.27	-0.24	-0.55	-0.61	-0.2	0.07	0.77	-0.29	0.09	-0.01	-0.18	-0.29	0.38	0.21	-0.07	0.46		-0.39	-0.32	-0.31	-0.49	-0.33	-0.34	-0.2	-0.05	-0.27	0.32	-0.45	-0.65	-0.77	-0.89	-0.47	-0.58	-0.65	-0.61	-0.06	-0.01	-0.48	-0.51	-0.63	-0.56	-0.4	-0.39	-0.19	-0.03	0.18	0.47	-0.35	-0.56	-0.42	-0.48	-0.04	-0.19	-0.14	-0.19	-0.06	0.22	-0.73	-0.5	-0.51	-0.34	-0.3	-0.66	-0.47	-0.39	0.11	-0.08
GENE2535X	YBL063W	 || KIP1|CIN9	1	-0.34	-0.31	-0.57	-0.55	-0.55	-0.53	-0.91	-0.33	-0.46	0.07	-0.44	-0.26	-0.43	-0.45	-0.51	-0.16	-0.15	-0.05	0.06	0.34	-0.41	-0.41	-0.56	-0.54	-0.26	-0.46	-0.52	-0.48	-0.28	0.23	-0.58	-0.61	-0.61	-0.63	-0.55	-0.54	-0.68	-0.61	-0.64	-0.27	-0.53	-0.62	-0.64	-0.76	-0.64	-0.72	-0.54	-0.61	-0.46	-0.53	-0.52	-0.65	-0.48	-0.49	-0.48	-0.52	-0.53	-0.34	-0.39	-0.39	-0.5	-0.37	-0.66	-0.53	-0.31	-0.84	-0.37	-0.33	-0.18	-0.3
GENE4654X	YBR049C	 || REB1|GRF2	1	-0.73	-0.39	-0.53	-0.6	-0.85	-0.63	-1.05	-0.62	-0.59	0.03	-0.72	-0.37	-0.28	-0.59	-0.82	-0.34	-0.37	0.02	0.12	0.02	-0.82	-0.73	-1.12	-0.98	-0.82	-0.96	-0.77	-0.7	-0.53	-0.12	-1.01	-1.1	-1.09	-1.38	-1.19	-1.32	-1.24	-1.07	-1.08	-0.56	-0.81	-1	-1.08	-1.25	-1.17	-1.23	-0.78	-0.81	-0.85	-0.95	-0.9	-0.92	-0.71	-1	-0.64	-0.72	-0.67	-0.68	-0.67	-0.57	-1.06	-0.85	-0.9	-0.96	-0.7	-1.2	-0.58	-0.84	-0.28	-0.51
GENE3549X	YJL081C	 || ARP4|ACT3	1	-0.2	-0.15	-0.27	-0.27	-0.41	-0.19	-0.43	-0.19	-0.2	0.05	-0.26	-0.2	-0.29	-0.38	-0.46	-0.17	0.01	0.11	0.26	0.37	-0.38	-0.25	-0.44	-0.43	-0.55	-0.44	-0.5	-0.31	-0.05	-0.03	-0.7	-0.52	-0.43	-0.55	-0.65	-0.6	-0.53	-0.45	-0.53	-0.1	-0.57	-0.59	-0.74	-0.72	-0.47	-0.47	-0.5	-0.53	-0.45	-0.4	-0.66	-0.59	-0.59	-0.63	-0.36	-0.54	-0.47	-0.48	-0.41	-0.4	-0.58	-0.52	-0.58	-0.34	-0.29	-0.57	-0.31	-0.33	-0.02	-0.26
GENE1116X	YDL175C	 || AIR2|	1	-0.26	-0.39	-0.32	-0.07	-0.22	-0.32	-0.88	-0.42	-0.27	-0.02	-0.05	-0.21	0.07	-0.42	-0.27	0.13	-0.03	-0.1	0.47	0.12	-0.2	-0.42	-0.68	-0.44	-0.15	-0.5	-0.22	-0.18	-0.19	-0.18	-0.5	-0.3	-0.56	-0.85	-0.77	-0.38	-0.69	-0.48	-0.6	-0.38	-0.65	-0.87	-0.7	-0.66	-0.71	-0.64	-0.64	-0.58	-0.72	-0.55	-0.7	-0.48	-0.63	-0.67	-0.49	-0.45	-0.33	-0.37	-0.46	-0.34	-0.6	-0.42	-0.64	-0.4	-0.26	-0.56	-0.26	-0.4	-0.03	-0.53
GENE2819X	YDL001W	 || RMD1|	1	0.01	-0.32	-0.45	-0.66	-0.24	-0.28	-0.63	-0.43	-0.4	0.07	-0.08	-0.37	-0.14	-0.35	-0.18	0.1	-0.05	0.19	0.18	0.18	-0.13	-0.34	-0.66	-0.32	-0.08	-0.34	-0.28	-0.27	-0.02	0.03	-0.44	-0.3	-0.42	-0.63	-0.33	-0.42	-0.32	-0.25	-0.26	-0.07	-0.39	-0.37	-0.6	-0.64	-0.43	-0.24	-0.27	-0.32	-0.18	-0.08	-0.45	-0.55	-0.55	-0.65	-0.25	-0.12	-0.24	-0.31	-0.23	-0.09	-0.25	-0.35	-0.64	-0.51	-0.22	-0.45	-0.11	-0.26	0.15	-0.08
GENE455X	YLR088W	 || GAA1|END2	1	-0.24	-0.12	0.06	0.21	0.2	0.08	-0.57	0.01	0.12	0.2	0.09	-0.07	0.27	0.14	0.03	0.22	0.02	0.25	0.8	0.48	-0.25	-0.1	0.07	-0.09	-0.11	-0.04	0.05	0.21	0.17	0.28	-0.18	-0.3	-0.15	-0.23	-0.32	-0.13	0.07	0	-0.18	0.34	-0.08	-0.14	-0.11	-0.06	-0.06	-0.05	0.01	0.11	0.16	0.39	-0.22	-0.07	-0.1	-0.01	0.31	-0.09	0.06	0.03	0.03	0.29	-0.2	-0.03	-0.28	0.11	0.21	-0.08	0.17	-0.1	0.43	0.32
GENE3755X	YPL140C	 || MKK2|SSP33|LPI6	1	-0.6	-0.64	-0.37	-0.27	-0.57	-0.37	-0.83	0.18	-0.83	0.28	-0.28	0.18	0.15	-0.13	-0.17	0.42	0.3	0.12	0.47		-0.46	-0.32	-0.58	-0.21	-0.43	-0.53	-0.27	-0.16	-0.04	-0.12	-0.89	-1.08	-0.83	-0.97	-1.05	-0.44	-0.73	-0.58	-0.36	-0.33	-0.55	-0.52	-0.58	-0.74	-0.3	-0.37	-0.12	-0.17	-0.3	0.13	-0.33	-0.41	-0.35	-0.61	-0.42	-0.29	-0.18	-0.27	-0.49	-0.13	-0.31	-0.31	-0.44	-0.29	-0.19	-0.59	0	-0.24	0.04	-0.48
GENE1748X	YPR013C	 || 	1	-0.91	-0.83	-0.81	-0.68	-0.87	-0.93	-1.07	-0.81	-1.03	-1.02	-0.33	-0.35	-0.14	-0.65	-0.46	-0.82	-0.23	0.09	0.15	-0.15	-0.77	-0.51	-0.79	-0.85	-0.71	-0.94	-0.85	-0.84	-0.99	-0.66	-1.12	-0.75	-0.9	-1.18	-1.06	-1.26	-1.09	-1.3	-1.17	-1.3	-1.1	-0.88	-0.79	-0.98	-0.89	-1.1	-0.97	-0.95	-1.19	-0.97	-0.96	-0.85	-0.84	-0.8	-0.78	-0.78	-0.65	-0.53	-0.69	-0.69	-0.68	-0.73	-0.74	-0.68	-0.55	-1.46	-0.73	-0.78	-0.62	-1.24
GENE5549X	YCR102C	 || 	1	-0.84	-0.7	-0.73	-0.52	-0.73	-0.7	-1.34	-0.9	-1.09	-1.02	-0.05	-0.32	-0.01	-0.55	-0.46	-0.37	-0.36	-0.01	0.16	-0.16	-0.65	-0.83	-0.77	-0.71	-0.39	-0.76	-0.66	-0.75	-0.66	-0.51	-0.75	-1.01	-0.88	-1.1	-0.75	-0.73	-0.84	-0.9	-1.09	-1.11	-1.25	-1.02	-0.81	-0.84	-0.83	-0.68	-0.7	-0.81	-0.61	-0.91	-0.84	-0.74	-0.76	-0.81	-0.7	-0.5	-0.38	-0.49	-0.42	-0.59	-0.65	-0.89	-0.82	-0.37	-0.27	-0.86	-0.4	-0.74	-0.22	-1.23
GENE5305X	YGR122W	 || 	1	-0.37	0.08	0.3	-0.09	-0.11	-0.55	-1.31	-0.51	-0.67	-0.49	-0.06	0.15	0.14	-0.1	-0.02	0.31	-0.01	0.94	0.23	0.05	-0.49	-0.46	-0.33	-0.19	-0.42	-0.61	-0.42	-0.49	-0.23	-0.41	-0.94	-0.82	-0.45	-0.9	-0.5	-0.7	-0.5	-0.66	-0.61	-0.58	-0.76	-0.86	-0.39	-0.38	-0.48	-0.42	-0.43	-0.73	-0.66	-0.53	-0.56	-0.36	-0.29	-0.23	-0.23	-0.2	-0.16	-0.09	-0.23	-0.06	-0.83	-0.6	-0.54	-0.31	-0.21	-0.65	-0.37	-0.4	-0.11	-0.33
GENE1717X	YGR168C	 || 	1	-0.57	-0.34	-0.16	-0.17	-0.6	-0.39	-0.74	-0.62	-0.56	-0.47	-0.2	0.02	-0.01	-0.14	-0.27	-0.23	-0.43	-0.18	0.23	0.19	-0.68	-0.48	-0.27	-0.41	-0.62	-0.8	-0.51	-0.46	-0.46	-0.21	-0.96	-0.71	-0.71	-0.82	-0.71	-0.92	-0.86	-0.9	-0.77	-0.65	-0.81	-0.88	-0.71	-0.92	-0.48	-0.68	-0.55	-0.68	-0.54	-0.35	-0.74	-0.57	-0.51	-0.54	-0.19	-0.35	-0.3	-0.33	-0.36	-0.3	-0.71	-0.54	-0.4	-0.01	-0.29	-0.85	-0.46	-0.4	-0.44	-0.65
GENE439X	YPL155C	 || KIP2|	1	-0.59	-0.51	-0.26	-0.44	-1.01	-1.04	-1.98	-0.99	-1.26	-0.45	-0.33	-0.16	0.28	-0.22	-0.34	0.15	-0.3	-0.09	0.78	0.35	-0.72	-0.42	-0.47	-0.45	-0.66	-0.84	-0.65	-0.55	-0.47	-0.31	-1.1	-1.12	-0.79	-1.15	-0.97	-0.99	-1.02	-1.13	-1.36	-0.87	-1.15	-0.94	-0.78	-1.01	-0.68	-0.84	-0.78	-0.91	-0.59	-0.53	-0.76	-0.84	-0.64	-0.44	-0.39	-0.38	-0.21	-0.41	-0.25	-0.39	-0.83	-0.86	-0.62	-0.66	-0.34	-1.16	-0.56	-0.93	-0.31	-0.9
GENE5225X	YPR111W	 || DBF20|	1	-0.51	-0.16	0.12	-0.18	-0.25	-0.17	-0.73	-0.1	-0.35	0.25	-0.16	-0.03	0.35	-0.11	-0.07	0.07	-0.05	0.27	0.62	0.32	-0.34	-0.24	-0.31	-0.2	-0.21	-0.58	-0.36	-0.23	0.02	0	-0.39	-0.36	-0.39	-0.34	-0.33	-0.35	-0.47	-0.68	-0.63	-0.16	-0.56	-0.43	-0.26	-0.26	-0.34	-0.42	-0.2	-0.07	-0.22	0	-0.46	-0.21	-0.11	-0.33	0.02	-0.17	-0.25	-0.12	-0.22	-0.06	-0.71	-0.18	-0.18	-0.3	-0.1	-0.68	-0.39	-0.48	0.08	-0.25
GENE1410X	YJL094C	 || KHA1|	1	-0.1	0.3	0.43	0.36	0.25	0	-0.52	-0.42	-0.38	-0.16	0.1	0.3	0.73	0.31	0.45	0.49	0.57	0.86	1.09	0.6	0.31	0.16	0.31	0.05	0.09	-0.18	-0.01	-0.21	0.01	0.06	0.01	0.07	-0.11	-0.06	0.19	0.15	-0.24	-0.33	-0.3	-0.27	-0.14	-0.09	0.05	0.15	0.09	0.19	0.01	0.05	0.04	0.01	-0.04	0.15	0.22	0.01	0.48	0.32	0.17	0.14	-0.02	0.12	-0.45	0.03	0.16	0.02	0.2	0.07	0.08	-0.16	0.07	-0.07
GENE2795X	YLL057C	 || JLP1|	1	-0.84	-0.71	-0.39	-0.4	-0.61	-0.5	-1.28	-0.66	-0.75	-0.44	-0.44	-0.35	-0.11	-0.23	-0.48	-0.12	-0.3	-0.28	0.26	-0.02	-0.28	-0.68	-0.54	-0.45	-0.42	-0.58	-0.48	-0.39	-0.27	-0.24	-0.47	-0.51	-0.7	-0.19	-0.6	-0.73	-0.84	-0.79	-0.78	-0.64	-0.81	-0.9	-0.55	-0.5	-0.45	-0.47	-0.41	-0.25	-0.43	-0.42	-0.58	-0.63	-0.53	-0.36	-0.43	-0.39	-0.37	-0.42	-0.27	-0.41	-0.86	-0.75	-0.63	-0.41	-0.25	-0.96	-0.43	-0.59	-0.24	-0.55
GENE4282X	YKL140W	 || TGL1|YKL5	1	-0.84	-0.37	-0.14	-0.36	-0.43	-0.29	-0.79	-0.5	-0.48	-0.4	-0.03	0.12	-0.06	-0.04	-0.25	0.24	0	0.1			-0.68	-0.91	-0.43	-0.34	-0.44	-0.52	-0.42	-0.42	-0.19	-0.35	-0.73	-0.77	-0.63	-0.75	-0.43	-0.52	-0.65	-0.35	-0.44	-0.57	-0.51	-0.75	-0.54	-0.6	-0.28	-0.06	-0.11	-0.01	-0.12	-0.49	-0.49	-0.41	-0.34	-0.14	-0.34	-0.25	-0.07	-0.23	-0.13	0.03	-0.68	-0.59	-0.59	-0.29	-0.3	-0.52	-0.34	-0.31	-0.19	-0.55
GENE2887X	YOR030W	 || DFG16|ZRG11|ECM41	1	-0.24	-0.03	0.41	-0.09	-0.08	0.02	-0.18	0.1	-0.03	0.21	0.1	0.39	0.51	0.06	-0.02	0.41	0.45	0.64	0.92	0.52	-0.15	-0.51	-0.13	-0.27	-0.12	-0.34	-0.09	-0.23	-0.05	0.07	-0.29	-0.16	-0.28	-0.9	-0.16	0.03	-0.1	-0.2	0.02	-0.08	-0.11	-0.18	-0.18	-0.57	-0.11	-0.07	0.16	0.1	0.07	-0.2	-0.15	-0.28	0	-0.11	0.22	0.26	0.25	0.29	0.07	0.27	0.02	0.09	0.05	-0.04	0.04	0.01	0.2	-0.1	0.08	0.17
GENE651X	YDR485C	 || VPS72|SWC2	1	-0.04	-0.03	0.42	0.07	0.1	0.44	-0.16	-0.14	0.08	0.45	0.43	0.17	0.58	0.3	0.54	0.73	0.66	0.74	1.11	0.76	0.28	0.02	-0.1	0.15	0.07	0.1	0.12	-0.03	0.19	0.19	0.26	-0.11	-0.08	-0.24	0.11	0.18	0.15	0.29	0.14	0.29	-0.09	-0.05	-0.03	-0.07	0.19	0.26	0.2	0.27	0.41	0.04	0.01	0.02	0.04	0.28	0.51	0.49	0.37	0.22	0.24	0.45	0.11	-0.1	0	0.05	0.16	0.23	0.37	-0.17	0.48	0.54
GENE5073X	YBL060W	 || 	1	-0.2	-0.32	-0.41	-0.28	-0.36	-0.13	-0.33	-0.41	0.04		-0.06	0.01	0.21	-0.18	0.04	0.11	0.41		0.45		-0.3	-0.37	-0.34	-0.26	-0.26	-0.02	-0.22	-0.19	-0.15	-0.35	-0.45	-0.55	-0.6	-0.25	-0.55	-0.41	-0.37	-0.39	-0.72	-0.49	-0.72	-0.78	-0.66	-0.72	-0.42	-0.26	-0.16	-0.31	-0.34	-0.29	-0.37	-0.52	-0.5	-0.45	-0.2	-0.1	-0.19	-0.12	-0.07	-0.27	-0.57	-0.58	-0.79	-0.4	-0.25	-0.55	-0.17	-0.57	-0.17	-0.71
GENE4646X	YNL008C	 || ASI3|	1	-0.17	0.06	0.17	0.27	0.48	0.52	-0.01	0.26	0.49	0.42	-0.01	0.19	0.33	0.17	0.21	0.71	0.35	0.56	0.77	0.45	0.2	-0.02	0.43	0.26	0.23	0.31	0.32	0.14	0.15	0.24	-0.23	-0.14	-0.2	0.09	0.08	0.2	-0.07	0.12	-0.05	0.25	-0.18	-0.34	-0.2	-0.01	0.2	0.51	0.4	0.24	-0.08	0.02	-0.19	-0.2	-0.02	0.12	0.25	0.12	0.15	0.17	0	0.04	-0.47	-0.34	-0.11	0.16	0.42	0.26	0.31	0.28	0.28	0.05
GENE5116X	YDR307W	 || 	1	-0.34	0.33	0.42	0.26	0.73	0.44	0.41	0.26	0.67	1.03	-0.12	0.24	0.33	0.08	0.43	0.86	0.85		0.37	0.39	-0.17	-0.23	0.27	0.12	0.13	0.21	0.42	0.39	0.39	0.16	-0.26	-0.37	-0.18	0.09	0.06	0.05	0.12	0.24	0.08	0.47	-0.4	-0.31	-0.13	-0.1	0.32	0.41	0.39	0.37	0.15	0.28	-0.37	-0.38	-0.11	-0.14	0.16	0.22	0.14	0.08	-0.05	0.12	-0.38	-0.16	0	0.26	0.28	0.25	0.37	0.24	0.5	0.39
GENE3548X	YJR107W	 || 	1	-0.83	-0.04	-0.03	0.28	0.04	-0.11	-0.23	0.11	0.09	0.19	-0.36	0.19	-0.01	-0.2	-0.06	0.17	0	-0.01	0.3	0.19	-0.51	-0.63	-0.17	-0.35	-0.12	-0.29	-0.2	-0.12	-0.12	-0.18	-0.41	-0.67	-0.58	-0.22	-0.26	-0.22	-0.09	-0.31	-0.47	-0.33	-0.67	-0.63	-0.56	-0.38	-0.35	-0.02	-0.06	-0.29	-0.17	-0.44	-0.54	-0.48	-0.37	-0.17	-0.28	-0.07	0.04	-0.01	-0.27	-0.11	-0.66	-0.52	-0.31	0.01	0.01	-0.05	-0.01	0.14	0.23	-0.14
GENE4138X	YKL220C	 || FRE2|	1	-1.4	-0.78	-0.71	-0.49	-0.67	-0.38	-1.25	-0.62	-0.63	0.04	-0.55	-0.25	0.03	-0.7	-0.44	-0.09	-1.21	-0.03	0.68		-0.79	-1.2	-0.41	-0.53	-0.29	-0.5	-0.22	-0.27	-0.34	-0.28	-1.19	-1.27	-1	-1.01	-0.67	-0.78	-0.6	-0.69	-0.44	-0.82	-1.75	-1.17	-0.88	-0.83	-0.59	-0.47	-0.37	-0.49	-0.32	-0.32		-0.66	-0.83	-0.33	-0.27	-0.42	-0.14	-0.18	-0.02	-0.27	-0.56	-1.38	-0.98	-0.49	-0.2	-0.79	-0.32	-0.37	-0.04	-0.22
GENE3821X	YGR287C	 || 	1	-0.9	0.08	0.39	0.54	0.29	0.39	-0.38	0.05	0.29	0.56	-0.54	-0.04	0.46	0.13	0.05	0.58	0.69	0.47	0.52		-0.72	0.55	0.5	0.62	0.41	0.47	0.53	0.53	0.49	0.59	-1.09	-0.6	0	0.14	0.47	0.11	-0.23	-0.02	-0.23	0.09	-1.34	-0.74	-0.49	-0.3	0.02	0.26	0.07	0.22	-0.01	0.38	-0.94	-0.99	-0.21	-0.01	0.15	-0.01	0.18	-0.14	0.28	0.11	-1.1	-0.18	0.19	0.29	0.38	-0.01	0.24	-0.11	0.43	-0.09
GENE1769X	YNR073C	 || 	1	-1.08	-0.25	0.3	0.65	0.58	0.53	0.21	0.5	0.66	0.32	-0.93	-0.1	0.48	0.43	0.63	1.59	1.85	1.63	1.7	1.57	-0.71	0.83	0.75	1.08	1.06	1.57	1.66	1.52	1.72	1.32	-0.76	-0.5	-0.06	-0.06	0.14	0.12	0.67	0.53	0.28	0.26	-1.39	-0.45	-0.05	-0.2	0.01	0.42	0.4	0.4	0.46	0.43	-0.7	-0.39	-0.07	0.18	0.06	0.48	1.01	0.92	1.06	1.06	-0.65	-0.49	-0.44	-0.05	0.13	-0.04	0.26	0.33	0.23	-0.06
GENE5554X	YEL070W	 || DSF1|	1	-1.07	-0.17	0.4	0.42	0.56	0.65	0.06	0.43	0.71	0.69	-0.48	-0.08	0.68	0.7	1	1.44	2.11	2.08	2.29	2.04	-0.42	0.76	0.94	1.23	1.3	1.74	1.68	1.6	1.59	1.56	-0.54	-0.23	0.04	0.19	0.33	0.47	0.65	0.74	0.46	0.67	-1.36	-0.25	0.16	0.39	0.33	0.91	0.83	0.81	0.76	0.76	-0.64	-0.28	0.23	0.52	0.44	0.86	1.21	1.18	1.27	1.43	-0.68	-0.44	-0.1	-0.04	0.27	0.17	0.5	0.38	0.5	0.32
GENE4117X	YLR393W	 || ATP10|	1	-0.53	-0.54	-0.14	-0.18	-0.31	0.29	-0.11	0	-0.66		-0.42	-0.1	0.01	0.09	0.4	-0.07	0.18	-0.3	0.25	0.02	-0.26	-0.87	-0.29	-0.2	-0.2	-0.36	-0.18	-0.47	-0.23	-0.05	-0.62	-0.62	-0.6	-0.88	-0.19	-0.1	-0.31	-0.61	-0.49	-0.33	-0.8	-0.62	-0.21	-0.26	-0.2	-0.3	-0.1	0.02	-0.18	-0.49	-0.63	-0.43	-0.17	-0.04	0.21	0.14	0.01	0.06	0.02	-0.12	-0.6	-0.5	-0.39	-0.28	-0.27	-0.47	-0.37	-0.38	-0.28	-0.32
GENE3416X	YCR068W	 || ATG15|CVT17|AUT5	1	-1.25	-0.48	0.15	-0.12	-0.36	0.01	-0.34	-0.04	-0.14	-0.17	-0.76	0.19	0.28	0.01	0.15	0.15	0.28		0.84	0.14	-0.5	-0.84	-0.14	-0.43	-0.31	-0.67	-0.3	-0.54	-0.34	-0.29	-0.91	-0.87	-0.56	-1.29	-0.45	-0.34	-0.07	-0.81	-0.46	-0.59	-0.87	-0.65	-0.21	-0.18	0	-0.05	-0.01	0.06	0.21	-0.15	-0.25	-0.41	-0.21	-0.08	0.01	0.12	0.14	0.15	0.27	0.11	-1.28	-0.66	-0.38	-0.03	-0.15	-0.52	-0.31	-0.11	-0.28	-0.26
GENE3771X	YPR117W	 || 	1	-0.32	-0.42	-0.04	0.21	0.35	0.58	0.39	0.2	0.21	0.4	0.05	0.23	0.39	0.3	0.52	0.93	0.34		0.99		0.01	-0.22	0.15	0.15	0.08	0.1	0.11	0.25	0.11	0.47	-0.19	-0.36	-0.32	-0.22	0.1	0.19	0.13	0.05	0.02	0.11	-0.09	0.02	-0.02	0.16	0.45	0.4	0.18	0.53	0.56	0.62	0.14	0.28	0.43	0.23	0.74	0.65	0.41	0.37	0.52	0.76	-0.31	-0.25	-0.23	0.29	0.36	0.37	0.27	0.09	0.4	0.63
GENE5104X	YGL258W	 || VEL1|	1	-1.35	-1.1	-0.92	-0.42	-0.44	-0.5	-0.48	-0.42	-0.38	-0.25	-0.68	-0.4	-0.08	-0.26	-0.15	0.05	0.04	-0.36	0.29	-0.03	-0.98	-1.14	-0.56	-0.55	-0.42	-0.58	-0.25	-0.41	-0.44	-0.54	-0.78	-0.99	-0.99	-0.99	-0.58	-0.34	-0.5	-0.73	-0.68	-0.78	-0.74	-0.33	-0.79	-0.73	-0.47	-0.48	-0.4	-0.4	-0.39	-0.67	-0.73	-0.73	-0.64	-0.27	-0.07	-0.18	-0.17	-0.22	-0.07	-0.27	-1.14	-1.09	-1.14	-0.37	-0.33	-0.3	-0.38	-0.47	-0.41	-0.56
GENE5253X	YHR035W	 || 	1	-0.64	-0.67	-0.66	-0.06	-0.36	-0.22	-0.19	-0.2	-0.34		-0.3	-0.1	-0.2	-0.07	0.05	-0.13	0.15	-0.58	0.21	0.04	-0.7	-0.65	-0.38	-0.26	-0.07	-0.14	-0.07	-0.27	-0.26	-0.24	-0.56	-0.62	-0.52	-0.57	0.02	-0.14	-0.12	-0.12	-0.47	-0.44	-0.73	-0.52	-0.63	-0.56	-0.26	-0.16	-0.22	0.01	0.05	-0.25	-0.29	-0.19	-0.31	-0.05	0.17	0.19	0.13	0.03	0.15	0.08	-0.37	-0.78	-0.66	0.11	-0.13	-0.32	-0.24	-0.09	-0.29	-0.1
GENE656X	YEL048C	 || 	1	-0.13	-0.48	-0.21	-0.22	-0.37	-0.23	-0.15	-0.1	-0.13		-0.46	-0.03	-0.2	0.15	0.41	0.04	0.11		1.11		-0.06	-0.34	0.02	-0.21	0.12	-0.08	-0.06	0.03	0.29	0.31	-0.64	-0.37	-0.33	-0.42	-0.01	0.33	0.33	-0.01	0.03	0.36	-0.41	-0.24	-0.33	-0.32	-0.24	0.04	-0.04	0.07	-0.27	0.1	0	-0.07	-0.06	-0.1	0.38	0.43	0.54	0.35	0.48	0.51	-0.57	-0.52	-0.41	-0.14	-0.3	-0.09	-0.12	0.04	-0.05	-0.09
GENE4576X	YLR128W	 || DCN1|	1	-0.67	-0.53	-0.52	-0.58	-0.83	-0.62	-0.33	-0.26	-0.08	0.26	-0.13	-0.33	-0.04	-0.29	-0.02	-0.28	-0.11	0.3	0.59	0.48	-0.4	-0.66	-0.49	-0.54	-0.38	-0.35	-0.24	-0.12	0.04	0.16	-0.53	-0.62	-0.48	-0.56	-0.54	-0.39	-0.22	-0.08	-0.05	0.06	-0.67	-0.6	-0.37	-0.59	-0.53	-0.66	-0.4	-0.5	-0.08	-0.3	-0.43	-0.22	-0.21	-0.23	-0.03	-0.1	0.09	0.19	0.12	0.32	-0.72	-0.84	-0.46	-0.21	-0.35	-0.6	-0.21	-0.3	-0.02	-0.41
GENE1290X	YNL269W	 || BSC4|	1	-0.9	-1.19	-1.18	-0.77	-1.19	-0.58	-0.55	-0.49	-0.53	-0.47	-0.79	-0.74	-0.47	-0.31	-0.27	-0.54	-0.56	-0.23	-0.31	-0.08	-0.99	-1.28	-0.81	-0.73	-0.45	-0.59	-0.67	-0.43	-0.18	-0.34	-1.01	-1.11	-0.9	-1.18	-0.68	-0.79	-0.8	-0.66	-0.47	-0.5	-1.03	-1.16	-1	-0.83	-0.97	-0.77	-1.05	-0.78	-0.75	-0.62	-0.74	-0.69	-0.81	-0.6	-0.41	-0.31	-0.38	-0.25	-0.09	-0.11	-1.01	-1.11	-0.85	-0.84	-0.73	-0.88	-0.77	-0.82	-0.69	-0.53
GENE5490X	YNL196C	 || 	1	-0.74	-0.45	-0.43	-0.43	-0.36	0.01	-0.09	0	-0.33		-0.77	-0.08	0.2	-0.13	-0.16	0.21	0.48	0.6	-0.07		-0.57	-0.92	-0.34	-0.44	-0.17	-0.5	-0.21	-0.04	-0.1	-0.31	-0.52	-0.23	-0.69	-0.54	-0.35	-0.49	-0.41	-0.17	-0.24	-0.3	-1.35	-1.01	-0.61	-0.7	-0.6	-0.5	-0.32	-0.29	-0.22	-0.21	-0.44	-0.42	-0.56	-0.48	-0.13	-0.14	-0.19	0.06	0.17	-0.24	-0.74	-0.75	-0.45	-0.27	-0.15	-0.37	-0.31	-0.3	-0.1	-0.03
GENE1632X	YEL064C	 || AVT2|	1	-0.76	-0.06	-0.03	0.28	0.06	-0.3	-0.67	-0.25	-0.41		-0.16	0.34	0.02	-0.14	0.04	0.28	0.15	0.3	0.44		-0.23	-0.38	0.04	-0.44	-0.19	-0.25	0.24	0.12	0.08	0.07	-0.72	-0.69	-0.67	-0.64	-0.3	-0.09	0.04	0.11	0	-0.33	-0.68	-0.79	-0.58	-0.68	-0.36	-0.17	0.23	0.28	0.21	0.18	-0.23	-0.34	-0.24	-0.41	-0.11	0.13	0.13	0.19	0.19	0.3	-0.62	-0.74	-0.57	-0.51	-0.01	-0.36	0.23	-0.05	0.04	0.09
GENE3807X	YGR154C	 || 	1	-0.74	0.18	0.35	0.31	0.1	-0.05	-0.35	0.04	0.11	0.03	-0.48	0.48	0.46	0.22	-0.02	0.73	0.39	0.42	0.68		-0.41	-0.35	-0.19	-0.3	0.06	-0.24	0.07	-0.1	0.07	-0.06	-0.56	-0.3	-0.23	-0.24	0.03	-0.03	-0.18	-0.13	-0.07	-0.43	-0.84	-0.85	-0.48	-0.55	-0.35	-0.27	-0.06	0.01	-0.21	-0.09	-0.17	-0.2	-0.03	-0.07	0.27	0.13	0.36	0.21	0.13	0.18	-0.79	0.14	0.08	0.08	0.05	-0.4	0.07	0.12	0.11	-0.19
GENE1716X	YDL036C	 || PUS9|	1	-0.62	-1.02	-0.23	-0.58	-0.44	-0.47	-0.59	-0.36	-0.14	-0.66	-0.15	-0.12	-0.17	0.04	-0.05	0.59	0.41		0.12		-0.96	-0.55	-0.34	-0.34	-0.38	-0.57	-0.22	-0.29	-0.18	-0.04	-0.95	-1.01	-0.88	-1.04	-0.76	-0.51	-0.55	-0.61		-0.42	-0.67	-0.98	-0.8	-0.47	-0.37	-0.33	0.04	-0.82	-0.24			-0.39	-0.43	-0.24	-0.04	0.01	0.06	-0.1	-0.01	0.05	-0.69	-0.98	-1.03	-0.35	-0.24	-0.5	-0.2	-0.38	-0.08	-0.57
GENE1354X	YKL017C	 || HCS1|DIP1	1	-0.47	-0.46	-0.33	-0.26	-0.12	-0.11	-0.38	-0.16	-0.53	-0.04	-0.25	-0.03	-0.01	-0.1	0.19	0.23	0.39	-0.12	0.51	0.3	-0.38	-0.17	-0.47	-0.25	0.01	-0.23	-0.16	-0.11	-0.07	-0.06	-0.36	-0.31	-0.45	-0.21	-0.15	-0.03	-0.17	-0.15	-0.22	0.13	-0.95	-0.58	-0.37	-0.54	-0.13	-0.24	-0.33	-0.27	-0.41	-0.27	-0.34	-0.32	-0.2	-0.29	0.19	0.16	0.18	0.08	0.07	0.03	-0.7	-0.62	-0.42	-0.32	0.01	-0.07	-0.09	-0.17	-0.11	-0.32
GENE518X	YBR168W	 || PEX32|	1	-0.89	-0.15	0.08	0.27	0.21	0.23	-0.14	-0.09	0.06		-0.13	0.22	0.44	0.27	0.36	0.54	0.18		0.72	-0.03	-0.14	-0.43	0.07	-0.25	0.08	-0.13	0.21	-0.04	-0.05	0.16	-0.63	-0.52	-0.08	-0.17	-0.17	0.21	0.03	-0.22	-0.17	-0.12	-0.87	-0.56	-0.12	-0.33	0.04	-0.07	0.04	-0.08	0	-0.08	0.08	0.15	0.18	0.21	0.26	0.23	0.32	0.35	0.24	0.32	-0.61	-0.42	-0.17	-0.07	0	-0.01	-0.05	-0.17	0.06	-0.15
GENE5546X	YDR125C	 || ECM18|	1	-1.27	-0.88	-0.47	-0.82	-0.31	-0.18	-1.17	-0.36	-0.64	-0.58	-0.5	-0.23	0.27	-0.28	-0.2	0.08	0.27	0.35	0.52	0.22	-0.63	-0.83	-0.45	-0.55	-0.13	-0.72	-0.22	-0.48	-0.42	-0.31	-0.94	-0.44	-0.55	-0.91	-0.43	-0.2	-0.27	-0.75	-0.48	-0.68	-1.23	-0.69	-0.46	-0.74	-0.54	-0.57	-0.35	-0.54	-0.41	-0.72	-0.56	-0.5	-0.32	-0.25	-0.18	-0.05	-0.02	-0.01	0.05	0	-1.33	-0.81	-0.31	-0.26	-0.14	-0.29	-0.27	-0.46	-0.11	-0.51
GENE4948X	YML107C	 || PML39|	1	-0.38	-0.52	-0.52	-0.38	-0.5	-0.43	-0.55	-0.49	-0.58	-0.51	-0.3	-0.26	-0.14	-0.32	-0.21	-0.23	0.01	0.33	0.18	0.06	-0.5	-0.48	-0.54	-0.45	-0.48	-0.54	-0.5	-0.36	-0.44	-0.51	-0.58	-0.65	-0.54	-0.81	-0.66	-0.57	-0.39	-0.7	-0.68	-0.47	-0.46	-0.67	-0.48	-0.42	-0.49	-0.39	-0.47	-0.43	-0.38	-0.43	-0.48	-0.55	-0.69	-0.36	-0.44	-0.34	-0.29	-0.23	-0.29	-0.27	-0.77	-0.61	-0.52	-0.3	-0.36	-0.72	-0.42	-0.46	-0.3	-0.62
GENE1980X	YLL038C	 || ENT4|	1	-0.4	-0.82	-0.56	-0.74	-0.74	-0.28	-0.99	-0.27	-0.82	-0.08	-0.39	-0.26	0.1	-0.06	0.01	0.1	0.13	0.32	0.48		-0.73	-0.92	-0.53	-0.63	-0.45	-0.77	-0.46	-0.69	-0.47	-0.4	-0.78	-1.01	-0.79	-1.49	-0.68	-0.76	-0.63	-0.89	-0.93	-0.94	-0.41	-0.49	-0.54	-0.56	-0.43	-0.44	-0.49	-0.34	-0.41	-0.4	-0.46	-0.46	-0.6	-0.44	-0.08	-0.27	-0.02	-0.22	-0.22	-0.16	-0.69	-0.65	-0.45	-0.39	-0.45	-0.74	-0.49	-0.56	-0.36	-0.74
GENE4669X	YNL152W	 || 	1	-0.44	-0.51	-0.5	-0.58	-0.57	-0.27	-0.66	-0.44	-0.56	-0.5	-0.42	-0.19	-0.14	-0.12	-0.4	-0.33	-0.06	0.01	0.13	-0.11	-0.54	-0.62	-0.62	-0.35	-0.4	-0.58	-0.38	-0.48	-0.46	-0.19	-0.8	-0.7	-0.63	-0.94	-0.34	-0.57	-0.76	-0.82	-0.81	-0.51	-0.58	-0.57	-0.67	-0.56	-0.24	-0.48	-0.44	-0.55	-0.43	-0.43	-0.5	-0.46	-0.58	-0.49	-0.41	-0.34	-0.38	-0.31	-0.48	-0.25	-0.64	-0.73	-0.55	-0.43	-0.4	-0.54	-0.38	-0.47	-0.38	-0.54
GENE3320X	YPR070W	 || MED1|	1	0.24	-0.07	0.52	-0.08	0	0.22	-0.27	-0.08	-0.02	0.01	0.31	0.58	0.58	0.49	0.36	0.66	0.57		1.37		0.14	-0.13	0.05	0.08	0.25	0.07	0.1	0.07	0.08	0.29	-0.24	-0.39	-0.22	-0.38	0.08	-0.08	0.1	-0.02	0.07	0.04	-0.15	-0.3	-0.04	-0.1	0.24	0.25	0.23	0.19	0.26	0.11	0.01	0.1	0.24	0.27	0.76	0.4	0.5	0.61	0.3	0.6	0.14	0.02	-0.12	-0.07	0.22	0.12	0.35	-0.06	0.38	0.27
GENE5005X	YMR019W	 || STB4|	1	-0.64	-0.61	-0.56	-0.45	-0.65	-0.44	-0.78	-0.23	-0.41	-0.26	-0.76	-0.26	-0.29	-0.31	-0.17	0.16	0.42	0.24	0.15	-0.34	-0.3	-0.44	-0.36	-0.51	-0.23	-0.25	-0.38	-0.17	-0.05	0.08	-0.72	-0.83	-0.5	-0.71	-0.43	-0.41	-0.36	-0.34	-0.54	-0.21	-0.66	-0.62	-0.64	-0.57	-0.55	-0.32	-0.16	-0.21	-0.24	-0.27	-0.48	-0.63	-0.4	-0.38	-0.11	-0.14	0.02	-0.13	-0.1	-0.14	-0.58	-0.55	-0.6	-0.48	-0.26	-0.57	-0.34	-0.42	-0.1	-0.46
GENE1084X	YKL011C	 || CCE1|MGT1	1	-0.75	-0.78	-0.48	-0.36	-0.22	-0.11	-0.39	0.11	-0.15	0.2	-0.61	-0.27	-0.11	-0.17	0.04	0.19	-0.02	0.04	0.07	0.2	-0.63	-0.42	-0.38	-0.33	-0.15	-0.24	-0.17	-0.15	-0.04	0.09	-0.86	-0.57	-0.28	-0.23	-0.19	-0.18	-0.56	-0.26	-0.45	-0.14	-0.87	-1.1	-0.7	-0.56	-0.17	-0.3	-0.25	-0.38	-0.27	-0.24	-0.7	-0.66	-0.24	-0.36	-0.19	-0.21	-0.31	-0.06	-0.25	-0.2	-0.87	-0.59	-0.61	-0.3	-0.1	-0.48	-0.24	-0.4	-0.22	-0.5
GENE4045X	YIR029W	 || DAL2|ALC1	1	-0.95	-0.72	-0.34	-0.58	-0.25	-0.11	-0.45	-0.31	-0.59	-0.41	-0.61	-0.51	0.04	-0.15	0.08	-0.12	0.32	0.79	0.38	0.11	-0.6	-0.57	-0.34	-0.16	-0.13	-0.19	-0.2	-0.26	-0.12	-0.01	-0.91	-0.7	-0.35	-0.31	-0.37	-0.23	-0.36	-0.2	-0.37	-0.34	-1.03	-0.84	-0.6	-0.38	-0.44	-0.44	-0.56	-0.35	-0.42	-0.52	-0.74	-0.69	-0.4	-0.37	0.01	-0.12	-0.07	-0.24	-0.17	-0.19	-0.9	-1.06	-0.6	-0.52	-0.32	-0.56	0.37	-0.46	-0.02	-0.61
GENE5544X	YPR196W	 || 	1	-0.82	-0.5	-0.41	-0.81	-0.52	-0.52	-0.57	-0.11	-0.25	-0.05	-1.2	-0.01	0.16	-0.16	0.09	0.58	0.34		0.78		-0.42	-0.54	-0.65	-0.3	0.03	-0.32	-0.12	-0.07	-0.23	-0.26	-0.63	-0.72	-0.37	-0.87	-0.31	-0.32	-0.52	-0.4	-0.04	-0.4	-0.68	-0.42	-0.77	-0.48	-0.53	-0.52	-0.27	0.08	-0.17	-0.42	-0.46	-0.39	-0.48	0.01	0.26	0.04	0.27	0.27	0	0.18	-0.66	-0.57	-0.73	-0.26	0.12	-0.5	0	-0.1	0.09	-0.38
GENE831X	YDL203C	 || 	1	-0.51	-0.38	-0.26	-0.28	-0.54	-0.58	-0.58	-0.08	-0.19	-0.24	-0.69	0.11	0.11	0.14	0.01	0.3	0.33	0.77	1.04	0.23	-0.54	-0.63	-0.24	-0.05	-0.35	-0.57	0.12	-0.02	-0.08	-0.42	-1.03	-0.55	-0.46	-0.79	-0.34	-0.34	-0.22	-0.16	-0.09	-0.33	-0.67	-0.63	-0.54	-0.19	-0.17	-0.4	-0.26	0.11	0.04	-0.07	-0.03	-0.19	-0.17	0.03	0.07	0.05	0.26	0.19	0.2	0.52	-0.66	-0.65	-0.48	-0.24	-0.25	-0.27	-0.19	-0.05	0.05	-0.38
GENE190X	YML076C	 || WAR1|	1	-0.86	-0.19	-0.63	-0.29	-0.35	-0.15	-0.32	-0.31	-0.26	-0.05	-0.42	0.07	0.1	-0.25	-0.1	0.07	0.43	0.42	0.56	0.18	-0.36	-0.37	-0.07	-0.35	-0.18	-0.39	-0.18	-0.35	-0.37	-0.28	-0.73	-0.65	-0.55	-0.94	-0.61	-0.51	-0.49	-0.77	-0.64	-0.76	-0.75	-0.51	-0.45	-0.75	-0.18	-0.34	-0.21	-0.36	-0.32	-0.38	-0.49	-0.29	-0.21	-0.22	0.02	-0.11	0.05	-0.05	-0.15	-0.19	-0.53	-0.52	-0.51	-0.29	-0.14	-0.47	-0.2	-0.4	-0.22	-0.68
GENE1558X	YEL030W	 || ECM10|SSC3	1	-0.35	-0.14	-0.02	-0.2	-0.22	-0.13	-0.51	-0.29	-0.21		-0.33	-0.01	0	0.25	0.06	0.09	0.08	0.29	0.41		-0.39	-0.07	-0.2	-0.09	-0.15	-0.33	-0.25	-0.18	-0.15	0.34	-0.81	-0.58	-0.16	-0.14	-0.28	-0.24	-0.37	-0.4	-0.32	-0.15	-0.91	-0.75	-0.65	-0.6	-0.24	-0.45	-0.35	-0.51	-0.19	-0.33	-0.07	-0.27	-0.28	-0.27	0.12	0.07	0.06	0.1	0.08	0.08	-0.68	-0.58	-0.3	-0.37	-0.2	-0.75	-0.3	-0.38	-0.07	-0.53
GENE566X	YMR198W	 || CIK1|	1	-0.83	-0.41	-0.25	-0.75	-0.66	-0.5		-0.43	-0.56		-0.76	-0.23	-0.1	-0.13	-0.23	0.16	0.05		0.23		-0.23	-0.31	-0.57	-0.31	-0.29	-0.62	-0.42	-0.31	-0.18	0.11	-0.9	-0.92	-0.44	-0.76	-0.54	-0.12	-0.58	-0.57		-0.36	-1.23	-1.02	-0.77	-1.1	-0.46	-0.88	-0.64		-0.42	-0.31	-0.18	-0.69	-0.26	-0.27	-0.17	-0.14	0	0	0.04	0	-0.95	-0.6	-0.44	-0.45	-0.31	-0.37	-0.48	-0.65	-0.35	-0.56
GENE447X	YDR444W	 || 	1	-0.64	-0.57	-0.44	-0.69	-0.87	-0.6	-1.03	-0.54	-0.39	-0.02	-0.71	-0.25	-0.19	-0.57	-0.41	-0.3	-0.01	-0.19	0.16	-0.36	-0.58	-0.56	-0.57	-0.69	-0.54	-0.7	-0.32	-0.23	-0.08	-0.02	-1	-1.02	-0.81	-0.74	-0.64	-0.66	-0.75	-0.65	-0.64	-0.25	-0.9	-0.78	-0.63	-0.98	-0.77	-0.65	-0.63	-0.54	-0.6	-0.32	-0.63	-0.73	-0.62	-0.56	-0.38	-0.4	-0.46	-0.38	-0.35	-0.34	-1.05	-0.71	-0.83	-0.59	-0.45	-0.82	-0.55	-0.63	-0.18	-0.58
GENE1391X	YBR128C	 || ATG14|APG14|CVT12	1	-1.14	-0.75	-0.86	-0.86	-1	-0.59	-1.11	-0.43	-0.94	-0.89	-0.85	-0.37	-0.26	-0.65	-0.53	-0.17	-0.25	-0.11	-0.09	-0.43	-0.96	-0.82	-0.77	-0.64	-0.49	-0.79	-0.46	-0.6	-0.57	-0.42	-0.93	-1.08	-0.98	-0.99	-0.92	-0.87	-0.97	-1.09	-1.12	-1.04	-1.26	-1.25	-0.98	-1.01	-0.9	-0.96	-0.7	-0.94	-0.78	-0.83	-1.22	-1.01	-0.8	-0.69	-0.63	-0.68	-0.5	-0.49	-0.5	-0.42	-1.28	-1.26	-1.03	-0.6	-0.39	-0.95	-0.56	-0.61	-0.47	-1.31
GENE5224X	YCR019W	 || MAK32|	1	-0.69	-0.15	-0.47	0.06	-0.02	-0.28	-0.77	-0.5	-0.38	-0.39	0.1	-0.15	0.13	-0.34	-0.3	0.32	0.09	0.21	0.25	0	-0.54	-0.37	-0.69	-0.33	-0.38	-0.51	-0.39	-0.4	-0.45	-0.35	-0.84	-0.85	-0.78	-0.69	-0.94	-0.51	-0.69	-0.59	-0.38	-0.54	-0.91	-0.96	-0.67	-1.05	-0.58	-0.43	-0.18	-0.16	-0.43	0.1	-0.64	-0.5	-0.5	-0.68	-0.61	-0.37	-0.51	-0.44	-0.5	-0.43	-0.81	-0.7	-0.62	-0.41	-0.34	-0.94	-0.34	-0.61	-0.19	-0.7
GENE2805X	YMR028W	 || TAP42|	1	-0.13	-0.05	-0.14	-0.31	-0.14	-0.01	-0.32	-0.23	0.13	0.26	0.03	-0.2	0.08	-0.06	-0.1	0.08	0.41	0.63	0.49	0.23	-0.42	-0.01	-0.44	-0.04	-0.49	-0.22	-0.31	0	0	-0.11	-0.71	-0.6	-0.34	-0.31	-0.64	-0.48	-0.54	-0.25	-0.24	-0.07	-0.53	-0.45	-0.58	-0.61	-0.37	-0.37	-0.24	-0.37	-0.36	-0.14	-0.49	-0.5	-0.44	-0.48	-0.43	-0.37	-0.16	-0.34	-0.17	-0.01	-0.34	-0.4	-0.5	-0.4	-0.33	-0.53	-0.22	-0.4	-0.02	-0.32
GENE1209X	YNL286W	 || CUS2|	1	-0.18	-0.02	0.07	-0.02	0.02	0.15	-0.23	-0.19	0.02	-0.16	-0.06	-0.14	-0.03	-0.04	0.09	0.17	0.53	0.37	0.2	0.05	-0.33	-0.01	0	0.04	-0.15	-0.17	-0.1	-0.05	-0.05	-0.06	-0.54	-0.46	-0.21	-0.12	-0.32	-0.2	-0.24	-0.5	-0.37	-0.35	-0.38	-0.57	-0.31	-0.41	-0.13	-0.08	-0.03	-0.29	-0.3	-0.19	-0.28	-0.38	-0.25	-0.22	-0.05	-0.11	-0.07	-0.11	-0.09	-0.11	-0.53	-0.21	-0.24	-0.12	-0.09	-0.4	-0.09	-0.38	-0.19	-0.35
GENE3703X	YDR473C	 || PRP3|RNA3	1	-0.18	-0.1	0.04	-0.12	-0.06	0.05	-0.29	-0.21	0.03	-0.1	0.19	0.06	0.38	0.33	-0.05	0.49	0.59	0.75	0.76	-0.06	-0.55	-0.05	-0.13	0.09	-0.2	-0.29	-0.11	0.08	0.09	-0.08	-1.01	-0.81	-0.31	-0.26	-0.3	-0.32	-0.63	-0.39	-0.35	-0.19	-0.56	-0.54	-0.49	-0.27	0.04	0.09	0.06	0.04	-0.07	-0.07	-0.27	-0.34	-0.28	-0.32	0.07	-0.05	-0.21	-0.16	-0.17	0.14	-0.74	-0.35	-0.47	-0.21	-0.14	-0.4	-0.24	-0.61	-0.05	-0.13
GENE1316X	YGR179C	 || OKP1|	1	-0.71	-0.01	0.06	-0.5	-0.28	-0.45	-0.82	-0.25	-0.22	-0.17	-0.06	-0.1	-0.04	-0.18	-0.2	0.04	0.11	0.23	0.15	0.02	-0.79	-0.42	-0.52	-0.55	-0.46	-0.69	-0.46	-0.43	-0.29	-0.24	-0.96	-0.98	-0.77	-0.84	-1.05	-0.7	-0.98	-0.82	-0.83	-0.5	-0.85	-0.84	-0.62	-0.76	-0.58	-0.68	-0.5	-0.58	-0.62	-0.64	-0.76	-0.58	-0.59	-0.57	-0.48	-0.5	-0.27	-0.66	-0.49	-0.45	-0.83	-0.52	-0.49	-0.42	-0.21	-0.73	-0.45	-0.46	-0.12	-0.29
GENE4707X	YLR436C	 || ECM30|	1	-0.61	-0.48	-0.65	-0.51	-0.65	-0.79	-0.85	-0.42	-0.74	-0.24	-0.22	-0.35	-0.16	-0.67	-0.36	-0.03	-0.02	-0.09	0.06	-0.23	-0.96	-0.81	-1	-0.55	-0.71	-0.89	-0.52	-0.66	-0.57	-0.61	-0.97	-1.43	-1.19	-1.22	-0.9	-0.91	-0.96	-1.07	-0.98	-0.8	-0.9	-0.95	-0.98	-1	-0.69	-0.83	-0.79	-0.6	-0.66		-0.8	-0.91	-0.94	-0.78	-0.66	-0.61	-0.45	-0.51	-0.59	-0.53	-0.77	-0.98	-1.05	-0.61	-0.49	-0.9	-0.48	-0.84	-0.29	-0.89
GENE103X	YMR294W	 || JNM1|PAC3|INS1	1	-0.39	-0.41	-0.54	-0.59	-0.6	-0.56	-0.69	-0.54	-0.32	-0.86	-0.4	-0.17	-0.19	-0.41	-0.46	-0.04	0.22	0.35	0.25	-0.21	-0.75	-0.62	-0.61	-0.48	-0.63	-0.54	-0.57	-0.4	-0.54	-0.47	-1.03	-1	-0.81	-1.15	-0.83	-0.78	-0.87	-0.81	-0.99	-0.9	-0.9	-0.84	-0.95	-0.97	-0.67	-0.9	-0.76	-0.74	-0.74	-0.61	-0.72	-0.75	-0.61	-0.74	-0.39	-0.43	-0.29	-0.49	-0.44	-0.37	-1	-0.84	-0.73	-0.5	-0.34	-0.95	-0.42	-0.79	-0.37	-1.09
GENE1710X	YGL144C	 || ROG1|	1	-0.27	-0.01	0.19	-0.4	-0.13	-0.13	-0.12	-0.19	-0.15	-0.19	-0.02	0.22	0.08	-0.13	0.03	0.12	0.36	0.74	0.4	0.5	-0.8	-0.55	-0.33	-0.24	-0.56	-0.09	-0.17	-0.53	-0.55	-0.38	-1.08	-0.85	-0.52	-0.84	-0.65	-0.46	-0.65	-0.6	-0.56	-0.79	-0.63	-0.6	-0.57	-0.75	-0.38	-0.42	-0.15	-0.36	-0.31	-0.27	-0.7	-0.5	-0.45	-0.38	-0.25	-0.28	-0.03	-0.34	-0.26	-0.31	-0.44	-0.18	-0.32	-0.04	-0.1	-0.47	-0.15	-0.56	-0.27	-0.82
GENE2560X	YDR484W	 || VPS52|SAC2	1	-0.29	-0.01	0.21	0	0.19	0.38	-0.19	0.08	0.11	0.27	0.19	0.37	0.61	0.35	0.33	0.63	0.66	0.9	0.5		-0.13	0.05	0.05	0.29	0.1	-0.04	0.08	0	0.06	0.01	-0.3	-0.09	-0.15	-0.23	-0.08	0.25	0.13	0.03	-0.17	0.11	-0.23	-0.2	-0.21	-0.06	0.1	0.06	0	0.22	0.05	0.02	0.02	0.25	0.11	0.22	0.56	0.4	0.33	0.24	0.05	0.37	-0.42	-0.08	-0.14	-0.01	0.1	0.13	0.34	0.02	0.32	0.15
GENE1975X	YIL166C	 || 	1	-1.46	-0.7	-0.34	-0.41	-0.21	-0.29	-0.47	0.21	-0.02	-0.41	-0.46	-0.26	-0.14	-0.34	-0.48	0.09	0.15	0.54	0.43	0.21	-0.79	-0.91	-0.63	-0.38	-0.24	-0.61	-0.24	-0.37	-0.11	-0.1	-1.23	-1.04	-0.91	-1.19	-0.68	-0.56	-0.67	-0.65	-0.42	-0.68	-0.83	-0.76	-0.68	-0.71	-0.44	-0.48	-0.33	-0.36	-0.18	-0.53	-0.68	-0.76	-0.72	-0.56	-0.33	-0.23	-0.21	-0.17	-0.13	-0.22	-0.7	-1.14	-0.66	-0.25	0.01	-0.43	-0.3	-0.24	0.06	-0.2
GENE2103X	YGR010W	 || NMA2|	1	-0.33	-0.37	-0.07	0.29	0.12	0.07	-0.49	-0.09	-0.01	0.29	-0.04	-0.16	0.49	0.14	0.17	0.28	0.18	0.1	0.77	0.24	-0.19	-0.33	-0.14	-0.06	-0.01	-0.09	-0.02	-0.2	0.02	0.14	-0.23	-0.27	-0.28	-0.37	-0.19	-0.2	-0.23	-0.28	-0.44	-0.13	-0.59	-0.73	-0.38	-0.45	-0.25	-0.18	-0.25	-0.19	-0.2	-0.22	-0.52	-0.41	-0.21	-0.35	-0.05	-0.01	0.02	-0.1	-0.17	0.02	-0.57	-0.37	-0.35	-0.05	-0.02	-0.09	-0.14	-0.3	0.02	-0.29
GENE3982X	YLR422W	 || 	1	-0.49	-0.18	0.36	0.33	0.44	0.28	-0.47	0.18	0.31	0.82	0.21	0.08	0.49	0.13	0.16	0.56	0.42	0.82	1.05	0.68	-0.02	-0.21	0.29	0.16	0.1	-0.01	0.14	0.08	-0.05	0.05	-0.27	-0.41	-0.17	-0.06	-0.01	0.18	-0.11	-0.19	-0.37	-0.18	0.06	-0.2	-0.07	0	0.28	0.36	0.37	0.25	0.06	0.25	-0.18	-0.29	-0.03	0.09	0.21	0.18	0.27	0.19	0.1	0.33	-0.16	-0.21	-0.16	0.1	0.22	-0.04	0.09	0.04	0.36	0.24
GENE955X	YLL005C	 || SPO75|	1	-1.15	-0.48	-0.2	0.24	-0.4	-0.19	-0.75	-0.19	-0.06	0.58	-0.41	-0.09	0.47	-0.15	-0.08	0.23	0.09	0.46	0.91		-0.16	-0.4	0.16	-0.28	-0.1	-0.4	-0.16	-0.37	-0.25	0.05	-0.6	-0.56	-0.61	-0.59	-0.56	-0.23	-0.41	-0.52	-0.51	-0.44	-0.5	-0.58	-0.19	-0.25	-0.15	-0.08	-0.08	0.08	0.05	-0.19	-0.46	-0.49	-0.24	-0.07	-0.2	-0.23	0.15	0.08	0.11	0.09	-0.68	-0.55	-0.22	0	0.1	-0.26	0.01	-0.34	0.36	-0.19
GENE2233X	YNR072W	 || HXT17|	1	-1.03	-0.8	-0.4	-0.19	-0.42	-0.32	-1.21	-0.41	-0.69	0.01	-0.75	-0.4	0.24	-0.23	-0.34	0.05	-0.05	0.2	0.31	-0.17	-0.87	-0.92	-0.22	-0.29	-0.33	-0.53	-0.25	-0.53	-0.53	-0.43	-1.17	-1.02	-0.78	-1.07	-0.56	-0.62	-0.83	-1.2	-0.94	-1.04	-1.01	-0.78	-0.49	-0.49	-0.47	-0.35	-0.48	-0.38	-0.35	-0.38	-1.06	-0.66	-0.52	-0.51	-0.1	-0.15	-0.12	-0.39	-0.34	-0.24	-1.31	-0.59	-0.53	-0.28	-0.06	-0.61	-0.41	-0.59	-0.08	-0.31
GENE2438X	YEL069C	 || HXT13|	1	-1.41	-1.26	-0.56	-0.88	-0.77	-0.62	-1.45	-0.95	-1.25	-0.61	-0.88	-0.83	-0.06	-0.48	-0.91	-0.55	-0.21	-0.08	0.22	-0.31	-1.13	-1.19	-0.47	-0.66	-0.52	-0.84	-0.4	-0.82	-0.78	-0.71	-2.1	-1.63	-1.38	-1.6	-0.83	-1.03	-1.39	-1.61	-1.34	-1.5	-1.6	-1.19	-0.84	-0.72	-0.73	-0.77	-0.6	-0.68	-0.58	-0.69	-1.51	-1.07	-0.88	-0.82	-0.43	-0.71	-0.46	-0.67	-0.61	-0.61	-1.41	-1.42	-0.75	-0.62	-0.36	-1.21	-0.5	-0.99	-0.23	-0.89
GENE4293X	YOR389W	 || 	1	-0.9	-0.7	-0.78	-0.47	-0.72	-0.51	-1.33	-0.61	-0.75	-0.28	-0.67	-0.67	-0.1	-0.5	-0.53	-0.31	-0.14	-0.03	0.03	-0.09	-0.63	-0.73	-0.58	-0.48	-0.43	-0.73	-0.44	-0.53	-0.54	-0.34	-1.18	-1.17	-1.03	-1.12	-0.76	-0.66	-0.97	-0.92	-0.77	-0.77	-1.41	-1.19	-0.77	-0.76	-0.56	-0.5	-0.48	-0.28	-0.48	-0.49	-0.9	-1	-0.9	-0.78	-0.57	-0.37	-0.45	-0.6	-0.54	-0.68	-1.09	-0.92	-0.94	-0.55	-0.13	-0.62	-0.33	-0.61	-0.12	-0.74
GENE4783X	YOL157C	 || 	1	-1.56	-0.88	-0.86	-0.92	-0.72	-0.71	-1.42	-0.94	-0.83	-0.57	-0.96	-1.12	-0.55	-1	-1.07	-0.75	-0.32	-0.03	-0.18	0.06	-1.08	-1.07	-0.93	-0.63	-0.44	-0.71	-0.51	-0.41	-0.48	-0.37	-1.74	-1.69	-1.4	-1.13	-1.14	-1.14	-1.47	-1.11	-1.21	-1.05	-1.97	-1.69	-1.15	-1.05	-0.96	-0.81	-0.8	-0.55	-0.81	-0.84	-1.99	-1.92	-1.43	-1.44	-1.02	-1.08	-0.96	-0.94	-0.85	-1	-1.93	-1.65	-1.32	-0.65	-0.33	-1.25	-0.45	-0.94	-0.23	-1.12
GENE3135X	YDR221W	 || 	1	-0.57	-0.53	-0.39	-0.53	-0.39	-0.26	-0.75	-0.33	-0.14	-0.07	-0.48	-0.32	-0.12	-0.01	-0.14	-0.11	0.26	0.4	0.55	0.25	-0.97	-0.53	-0.29	-0.4	-0.34	-0.28	0.15	-0.07	0.11	0.27	-0.68	-0.73	-0.69	-0.99	-0.7	-0.55	-0.26	-0.21	-0.15	-0.08	-0.96	-0.85	-0.65	-0.83	-0.4	-0.43	-0.33	-0.14	-0.37	-0.25	-0.48	-0.68	-0.5	-0.45	-0.14	-0.18	-0.05	-0.18	-0.38	-0.18	-0.75	-0.36	-0.63	-0.51	-0.29	-0.55	-0.19	-0.2	-0.03	0.13
GENE2796X	YDL154W	 || MSH5|	1	-0.81	-0.18	-0.35	-0.3	-0.19	-0.27	-0.71	-0.23	-0.49		-0.66	-0.14	0.03	-0.21	0.11	-0.02	0.04	0.18	0.23		-0.9	-0.88	-0.6	-0.51	-0.66	-0.53	-0.02	-0.36	-0.5	-0.47	-0.99	-1.13	-0.91	-0.74	-0.65	-0.8	-0.51	-0.73	-0.35	-0.57	-1.04	-0.93	-0.72	-0.76	-0.3	-0.59	-0.47	-0.34	-0.42		-0.61	-0.65	-0.48	-0.51	-0.26	-0.28	-0.22	-0.15	-0.21	-0.29	-1.06	-0.86	-0.8	-0.35	-0.09	-0.46	-0.44	-0.32	-0.04	0.08
GENE62X	YOR093C	 || 	1	-0.21	-0.26	-0.03	0.03	0.19	0.2	-0.09	0.23	0.38	0.66	0.14	0.21	0.32	0.11	0.14	0.73	0.4	0.54	0.77	0.69	-0.08	-0.49	-0.28	-0.08	0.2	-0.14	0.19	0.12	0.19	0.29	-0.25	-0.66	-0.38	-0.54	-0.04	0.12	0.12	0.07	0.14	0.38	-0.05	-0.38	-0.26	-0.1	-0.01	0.23	0.32	0.26	0.32	0.46	0.08	-0.26	-0.11	0.05	0.29	0.26	0.33	0.38	0.12	0.4	-0.53	-0.8	-0.6	-0.2	-0.16	0.17	0.09	0.16	0.41	0.25
GENE4072X	YMR060C	 || SAM37|TOM37|PET3027|MAS37	1	-0.07	-0.25	-0.25	-0.17	-0.08	0.31	-0.03	0.18	0.29	0.07	0.33	0.32	0.52	0.53	0.67	0.85	1.15	0.58	0.89	0.62	0.04	0.05	0.11	0.17	0.19	0.11	0.31	0.17	0.18	0.16	-0.36	-0.5	-0.03	-0.08	0	0.23	0.15	0.01	0.17	0.01	-0.27	-0.45	-0.13	-0.26	0.14	0.06	0.06	0	0.02	0.31	0.11	0.21	0.11	0.2	0.39	0.56	0.63	0.48	0.53	0.7	-0.54	-0.51	-0.49	-0.06	0.01	0.14	0	-0.04	0.12	0
GENE1435X	YGR252W	 || GCN5|SWI9|ADA4	1	0.02	-0.1	0.1	0.01	0.11	0.09	-0.09	-0.05	0.16	0.54	0.29	0.27	0.6	0.5	0.58	0.61	1.14		1.2	0.72	0.09	-0.18	0.1	0.11	0.07	0.12	0.15	0.16	0.51	0.37	-0.06	-0.08	0.14	-0.05	0.18	0.17	0.09	0.2	0.41	0.39	-0.25	-0.08	-0.08	-0.13	-0.1	-0.02	0.11	-0.02	0.18	0.25	0.07	0.16	0.24	0.34	0.62	0.31	0.59	0.55	0.5	0.66	-0.21	0.12	-0.13	-0.06	-0.05	0.21	-0.01	0.1	0.3	0.34
GENE4861X	YKL134C	 || OCT1|	1	-0.7	-0.41	0.25	0.1	0.37	0.12	0.01	-0.05	0.28	0.49	-0.08	0.18	0.56	0.24	0.57	0.5	0.73	0.67	0.85	0.85	-0.07	-0.12	0.18	0.12	0.18	0.06	0.05	0.04	0.26	0.62	-0.13	-0.19	-0.06	0.08	0.07	0.11	0.04	-0.01	0	0.51	-0.48	-0.37	-0.09	-0.15	0.06	0.24	0	0.02	-0.06	0.17	-0.29	-0.2	-0.08	0.14	0.26	0.18	0.29	0.21	-0.06	0	-0.48	-0.34	-0.28	0.14	0.23	0.13	0.08	-0.02	0.28	0.18
GENE4927X	YBR103W	 || SIF2|EMB1	1	-0.29	-0.3	0.06	0.16	0.24	0.07	-0.28	-0.2	0	0.26	-0.12	-0.08	0.2	0.17	0.29	0.42	0.53	0.46	0.69	0.39	-0.11	-0.02	0.17	0.15	0.12	0.11	0	-0.01	0.24	0.26	-0.06	-0.3	0.1	-0.14	-0.02	-0.05	-0.02	-0.11	-0.09	0.09	-0.24	-0.37	-0.16	-0.11	0.04	0	0.08	-0.07	-0.13	-0.06	-0.17	-0.01	0.09	0.08	0.16	0.16	0.2	0.17	0.3	0.16	-0.33	-0.15	-0.21	-0.15	0.03	-0.2	-0.12	-0.05	0.15	-0.13
GENE4844X	YGR171C	 || MSM1|	1	-0.28	-0.15	-0.24	0	-0.1	-0.1	-0.58	-0.24	0.09	0.74	-0.14	-0.09	0.18	-0.01	0.22	0.31	0.56	0.47	0.46	0.26	-0.09	-0.21	-0.22	-0.24	-0.08	-0.03	0	-0.04	0.06	0.16	-0.13	-0.24	-0.2	-0.31	-0.14	-0.18	-0.01	0.1	-0.18	0.29	-0.62	-0.57	-0.64	-0.46	-0.39	-0.23	-0.34	-0.23	-0.14	-0.17	-0.32	-0.24	-0.11	-0.14	0.26	0.12	0.09	0.16	0.13	0.13	-0.41	-0.5	-0.56	-0.48	-0.3	-0.18	-0.07	-0.14	0.03	-0.13
GENE2434X	YCR023C	 || 	1	-0.69	-0.08	-0.31	-0.14	-0.24	-0.05	-0.23	-0.06	0.01	0.6	-0.28	-0.1	-0.04	-0.09	0.07	0.07	0.22	0.66	0.36	0.55	-0.45	-0.39	-0.23	-0.41	-0.09	-0.11	0.14	0.07	0.25	0.29	-0.34	-0.34	-0.49	-0.25	-0.36	-0.09	0.05	0.03	-0.09	0.31	-0.69	-0.58	-0.25	-0.3	-0.32	-0.21	-0.26	-0.05	-0.02	-0.14	-0.37	-0.26	-0.22	-0.33	0	-0.01	0.09	0.07	0.31	0.22	-1.06	-0.48	-0.36	-0.32	-0.04	-0.08	0.01	-0.09	-0.09	0.15
GENE1989X	YNL063W	 || MTQ1|	1	-0.3	-0.24	-0.24	-0.08	-0.1	-0.14	-0.37	-0.2	-0.09	0.42	-0.45	-0.3	-0.01	-0.26	0.05	0.22	0.4	0.34	0.28	0.01	-0.35	-0.29	-0.35	-0.18	-0.01	-0.27	-0.18	-0.11	-0.13	-0.16	-0.28	-0.43	-0.19	-0.31	-0.18	-0.07	-0.28	-0.23	-0.43	-0.2	-0.64	-0.51	-0.42	-0.47	-0.52	-0.3	-0.32	-0.19	-0.29	-0.21	-0.48	-0.38	-0.3	-0.27	-0.1	-0.19	0.06	0.16	-0.15	-0.04	-0.81	-0.32	-0.38	-0.34	-0.08	-0.29	-0.17	-0.26	-0.08	-0.31
GENE3607X	YLR136C	 || TIS11|CTH2	1	-1.45	-1.56	-0.99	-0.61	-0.3	-0.41	-1.12	-0.72	-1.09		-1.36	-0.76	-0.61	-0.74	-0.65	-0.3	-0.36	-0.21	-0.07	-0.25	-0.98	-1.38	-1.03	-0.73	-0.47	-1.09	-0.76	-0.95	-0.92	-0.59	-1.2	-1.35	-1.19	-1.3	-0.94	-0.99	-0.72	-0.95	-0.85	-1	-1.8	-1.67	-1.35	-1.36	-1.22	-1.33	-1.2	-1.13	-1.09	-0.73	-1.14	-1.1	-1.07	-0.67	-0.64	-0.56	-0.43	-0.31	-0.3	-0.3	-1.65	-1.74	-1.5	-0.93	-0.47	-1.1	-0.91	-0.91	-0.67	-1.4
GENE713X	YPR068C	 || HOS1|	1	-0.78	-0.53	-0.53	-0.49	-0.17	-0.6	-0.57	-0.38	-0.41		-0.2	-0.02	0.06	-0.25	-0.36	-0.13	0.05	0.11	0.23	0.11	-0.68	-0.74	-0.8	-0.61	-0.32	-0.44	-0.26	-0.48	-0.38	0.02	-0.72	-0.82	-0.71	-0.79	-0.52	-0.5	-0.39	-0.47	-0.64	-0.35	-0.87	-0.87	-0.82	-0.58	-0.6	-0.74	-0.53	-0.17	-0.54	-0.57	-0.52	-0.48	-0.69	-0.33	-0.09	-0.05	-0.15	-0.12	-0.21	-0.22	-0.67	-0.76	-0.79	-0.34	-0.14	-0.63	-0.56	-0.52	-0.35	-0.66
GENE4706X	YER014W	 || HEM14|	1	-0.01	0.13	0.2	0.23	0.32	0.48	-0.08	0.28	0.31	0.62	0.24	0.38	0.44	0.41	0.39	0.8	1.05	0.87	1.2	0.63	0.25	0.04	0.2	0.37	0.34	0.27	0.34	0.52	0.74	0.62	0.01	-0.12	0.05	-0.09	0.08	0.21	0.28	0.36	0.15	0.7	-0.1	0.02	0.07	-0.13	0.34	0.32	0.31	0.58	0.4	0.44	-0.02	0.02	0.2	0.3	0.36	0.22	0.55	0.41	0.46	0.35	-0.02	-0.09	0.07	-0.02	0.15	0.11	0.04	0.25	0.49	0.39
GENE1676X	YMR017W	 || SPO20|DBI9	1	-1.71	-1.11	-0.9	-1.04	-1.08	-1.29	-1.68	-1.16	-1.08		-0.82	-0.63	-0.17	-0.49	-0.64	-0.23	-0.4	-0.37	0.25	-0.32	-1.16	-1.15	-0.7	-0.71	-0.71	-0.86	-0.72	-0.48	-0.57	-0.29	-1.92	-1.65	-1.55	-1.57	-1.51	-1.23	-1.32	-1.35	-1.22	-1.4	-1.27	-1.62	-1.34	-1.32	-1.08	-1.11	-0.79	-0.41	-0.73	-1.04	-1.14	-1.04	-1.01	-0.96	-0.69	-0.73	-0.57	-0.83	-0.59	-0.94	-1.65	-1.54	-1.26	-0.65	-0.16	-1.46	-0.48	-0.89	-0.29	-0.93
GENE4354X	YJL090C	 || DPB11|	1	-0.37	-0.34	-0.31	-0.23	-0.49	-0.31	-0.68	-0.44	-0.26		0.03	0.23	0.2	-0.07	0.04	-0.08	0.51	0.65	0.58		-0.49	-0.1	-0.28	-0.28	-0.26	-0.23	0.02	-0.26	0.28	0.03	-0.79	-0.57	-0.94	-0.41	-0.53	-0.48	-0.39	-0.15	-0.16	-0.01	-0.71	-0.7	-0.5	-0.73	-0.24	-0.38	-0.2	-0.32	-0.36	-0.32	-0.59	-0.3	-0.19	-0.18	-0.08	-0.08	0.06	-0.04	-0.07	0.02	-0.58	-0.46	-0.46	-0.22	-0.14	-0.54	-0.13	-0.32	0.09	-0.41
GENE4584X	YOR156C	 || NFI1|SIZ2	1	-0.92	-0.63	-0.82	-0.29	-0.47	-0.24	-0.73	-0.39	-0.39	0.22	-0.13	-0.21	0.15	-0.23	0.16	0.09	0.33	0.49	0.74		-0.38	-0.65	-0.46	-0.4	-0.18	-0.35	-0.16	-0.37	-0.14	-0.22	-0.7	-0.65	-0.63	-0.93	-0.36	-0.27	-0.28	-0.13	-0.36	-0.36	-0.71	-0.61	-0.31	-0.59	-0.3	-0.39	-0.28	-0.11	0.02	-0.31	-0.68	-0.29	-0.39	-0.08	-0.03	0.03	0.07	-0.1	0.12	0.05	-0.9	-0.81	-0.48	-0.26	-0.09	-0.47	-0.07	-0.16	0.11	-0.1
GENE4541X	YNL054W	 || VAC7|	1	-0.38	-0.35	0.04	0.16	0.09	0.1	-0.4	-0.13	-0.06	0.45	0.08	0.45	0.57	0.12	0.28	0.53	0.58	0.91	0.85	0.68	0.18	-0.02	0.11	-0.01	0.19	0.06	0.08	0.09	0.03	0.04	0.04	-0.08	-0.11	-0.04	0.11	0.19	-0.03	-0.01	-0.06	-0.01	-0.28	-0.25	-0.22	-0.08	-0.1	0.03	0.12	0.22	0.11	0.02	-0.07	0.06	0.14	0.04	0.46	0.46	0.47	0.35	0.36	0.37	-0.2	-0.16	-0.12	-0.09	0.06	-0.08	0.09	0.07	0.15	0.14
GENE3622X	YAL047C	 || SPC72|LDB4	1	-0.15	-0.17	0.18	0.07	0.14	-0.07	-0.55	-0.17	0.04	0.62	0.22	0.27	0.65	0.36	0.31	0.63	0.76	0.65	0.84		-0.15	0.1	0.17	0.03	0.15	0.01	0.22	0.22	0.25	0.15	-0.19	-0.26	0.07	0.02	-0.05	0.01	0.07	0.17	0.08	0.18	-0.29	-0.32	-0.02	-0.14	0.07	-0.06	0.21	0.14	0.23	0.25	0.05	0.21	0.15	0.18	0.3	0.31	0.34	0.21	0.45	0.57	-0.3	-0.05	-0.06	-0.06	-0.07	-0.35	0.02	0.07	0.42	0.11
GENE5112X	YLR082C	 || SRL2|	1	-0.57	-0.67	-0.35	-0.59	-0.94	-0.72	-1.25	-0.6	-0.81	-0.34	-0.35	-0.09	0.03	-0.16	-0.15	0.27	0.22	0.33	0.51	0.22	-0.84	-0.92	-0.65	-0.67	-0.46	-0.75	-0.47	-0.37	-0.33	-0.34	-0.89	-0.93	-0.68	-0.99	-0.54	-0.57	-0.5	-0.76	-0.68	-0.78	-1.11	-1.13	-1.01	-1.01	-0.76	-0.78	-0.67	-0.62	-0.57	-0.44	-0.8	-0.59	-0.43	-0.38	-0.19	-0.09	-0.05	-0.16	0.06	-0.02	-0.85	-0.91	-0.76	-0.6	-0.48	-0.79	-0.43	-0.57	-0.24	-0.76
GENE524X	YCR021C	 || HSP30|YRO1	1	-1.53	-1.09	-0.91	-0.91	-1.26	-1.33	-1.74	-1.04	-1.16	-0.72	-0.71	-0.75	-0.26	-0.86	-0.64	-0.55	-0.59	-0.2	0.17		-0.97	-1.03	-0.76	-0.82	-0.71	-0.99	-0.69	-0.84	-0.83	-0.58	-1.26	-1.3	-1.17	-1.36	-1.1	-1.12	-1.1	-1.06	-0.93	-1.25	-1.84	-1.59	-1.14	-1.35	-1.24	-1.27	-0.97	-1.03	-0.79	-1.11	-1.18	-1.04	-0.85	-0.87	-0.79	-0.64	-0.63	-0.48	-0.69	-0.56	-1.32	-1.69	-1.39	-1.16	-0.77	-1.48	-0.87	-1.2	-0.54	-1.29
GENE4580X	YMR163C	 || 	1	-0.94	-0.3	-0.1	-0.02	-0.24	-0.31	-0.47	-0.28	-0.22	0.12	-0.04	0.14	0.31	-0.07	-0.08	0.47	0.41	0.71	0.79	0.12	-0.45	-0.14	-0.12	-0.43	-0.28	-0.36	-0.09	-0.27	-0.07	0.12	-0.6	-0.52	-0.71	-0.65	-0.38	-0.36	-0.37	-0.52	-0.01	-0.35	-0.69	-0.64	-0.44	-0.49	-0.39	-0.35	0.02	-0.08	-0.09	-0.03	-0.71	-0.29	-0.36	-0.26	-0.08	-0.01	0.09	-0.09	0.02	0.15	-0.72	-0.69	-0.49	-0.35	-0.28	-0.62	-0.11	-0.27	0.15	-0.56
GENE2949X	YDR439W	 || LRS4|	1	-0.19	-0.33	-0.11	-0.21	-0.23	-0.22	-0.62	-0.23	-0.36	0.02	0.09	0.13	0.37	0.24	-0.43	0.43	0.28	0.77	0.73	0.52	-0.34	-0.4	-0.28	-0.28	-0.23	-0.21	-0.06	-0.14	-0.11	-0.06	-0.7	-0.57	-0.31	-0.66	-0.4	-0.27	-0.36	-0.37	-0.3	-0.26	-0.23	-0.54	-0.09	-0.35	-0.21	-0.31	-0.04	-0.11	-0.03	-0.11	-0.27	-0.09	-0.18	-0.28	0.01	0.12	0.14	0.12	0.11	0.16	-0.65	-0.49	-0.37	-0.26	-0.1	-0.46	-0.22	-0.31	-0.11	-0.4
GENE3577X	YPL194W	 || DDC1|	1	-0.3	-0.38	0.11	-0.31	-0.18	-0.11	-0.69	-0.03	0.09	0.74	0.22	0.25	0.24	0.2	0.26	0.84	0.77	0.62	0.85	0.47	-0.34	-0.51	-0.37	0.05	-0.11	-0.24	0.18	-0.09	-0.23	-0.03	-0.81	-0.53	-0.34	-0.49	-0.21	-0.1	-0.39	-0.45	-0.35	-0.3	-0.79	-0.72	-0.51	-0.45	-0.23	-0.2	-0.21	-0.33	0.2	-0.03	-0.4	-0.25	-0.19	-0.03	0.13	0.15	0.2	0.07	0.12	0.22	-0.66	-0.23	-0.39	-0.06	-0.11	-0.35	-0.2	-0.22	0.07	-0.04
GENE3250X	YMR023C	 || MSS1|PET53	1	-0.7	-0.56	-0.58	-0.71	-0.66	-0.41	-1.28	-0.61	-0.51	-0.2	-0.33	-0.44	-0.18	-0.39	-0.58	-0.05	-0.03	0.01	0.28	-0.1	-0.6	-0.86	-0.75	-0.6	-0.49	-0.56	-0.39	-0.42	-0.48	-0.22	-1.05	-0.92	-1.03	-0.98	-0.93	-0.85	-0.81	-0.63	-0.71	-0.57	-1.34	-1.19	-0.98	-1.2	-0.87	-0.79	-0.67	-0.88	-0.8	-0.72	-0.85	-0.93	-0.72	-0.74	-0.51	-0.51	-0.33	-0.42	-0.43	-0.28	-1.03	-0.92	-1.23	-0.6	-0.44	-1.01	-0.45	-0.84	-0.15	-0.97
GENE1373X	YER051W	 || 	1	-0.52	-0.8	-0.85	-0.7	-0.65	-0.29	-0.99	-0.59	-0.44	-0.17	-0.41	-0.48	-0.13	-0.4	-0.57	-0.16	0.06	0.03	0.31	-0.2	-0.69	-0.7	-0.54	-0.6	-0.43	-0.5	-0.32	-0.34	-0.48	-0.27	-1.13	-1.1	-1.08	-1.05	-0.78	-0.8	-0.82	-0.73	-1.01	-0.83	-1.04	-1.17	-0.98	-0.9	-0.94	-0.67	-0.57	-0.69	-0.41	-0.65	-1.23	-1.04	-0.86	-0.92	-0.58	-0.55	-0.32	-0.4	-0.3	-0.43	-1.27	-0.99	-1.08	-0.63	-0.17	-0.88	-0.33	-0.64	-0.11	-0.92
GENE1499X	YPL072W	 || UBP16|	1	-1.1	-0.35	-0.61	-0.88	-0.6	-0.66	-0.39	-0.28	-0.13	-0.34	-0.59	-0.12	-0.32	-0.3	-0.32	0	0.24	0.53	0.78	0.45	-0.75	-0.92	-0.74	-0.65	-0.39	-0.36	-0.33	-0.27	-0.29	0.1	-0.92	-0.98	-0.94	-0.98	-0.69	-0.66	-0.56	-0.48	-0.63	-0.38	-0.88	-1.03	-0.73	-0.86	-0.76	-0.55	-0.26	-0.13	-0.47	-0.23	-0.54	-0.57	-0.66	-0.6	-0.38	-0.17	0.04	-0.15	-0.12	-0.02	-0.85	-0.99	-0.89	-0.6	-0.24	-0.63	-0.23	-0.2	-0.14	-0.29
GENE5238X	YPL216W	 || 	1	-0.76	-0.1	-0.31	-0.56	-0.56	-0.71	-1.01	-0.6	-0.19	-0.04	-0.31	-0.15	0.05	-0.29	-0.37	0.19	-0.1	0.97	0.81	0.23	-0.58	-0.91	-0.71	-0.51	-0.42	-0.49	-0.15	-0.22	-0.1	-0.23	-0.95	-1	-1	-0.88	-0.82	-0.53	-0.61	-0.62	-0.49	-0.35	-0.96	-0.85	-0.75	-0.7	-0.56	-0.47	-0.3	-0.43	-0.18	-0.04	-0.66	-0.71	-0.58	-0.65	-0.19	-0.33	-0.04	-0.2	-0.02	-0.04	-0.58	-0.92	-0.67	-0.34	-0.21	-0.46	-0.01	-0.24	0.08	-0.34
GENE4180X	YDL101C	 || DUN1|	1	-1.56	-1.25	-0.88	-0.57	-1.14	-1	-1.08	-0.75	-0.61	-0.34	-0.71	-0.69	-0.38	-0.85	-0.91	-0.22	-0.52	-0.08	0.37	-0.25	-1.15	-1.33	-1.11	-1.22	-0.73	-0.74	-0.57	-0.6	-0.67	-0.4	-1.3	-1.09	-1.14	-1.52	-1.22	-0.98	-0.99	-0.92	-0.96	-0.85	-1.14	-1.32	-1.16	-0.99	-1.25	-1.17	-0.8	-0.84	-0.6	-0.55	-1.15	-1.31	-1.3	-1	-1	-0.69	-0.54	-0.56	-0.49	-0.63	-1.19	-1.57	-1.33	-0.7	-0.49	-0.83	-0.6	-0.69	-0.22	-0.55
GENE1106X	YDR356W	 || SPC110|NUF1|XCM1	1	-0.78	-0.63	-0.03	-0.27	-0.77	-0.64	-0.69	0.15	0.38	0.77	-0.06	0.32		0.02	0.08	0.68	0.49	0.46	0.98	0.52	-0.36	-0.76	-0.74	-0.53	-0.42	-0.39	0.01	0.18	0.26	0.2	-0.7	-0.58	-0.64	-1.01	-0.6	-0.25	-0.38	-0.06	0.04	0.16	-0.62	-0.72	-0.75	-0.93	-0.4	-0.64	-0.21	-0.04	0.31	0.31	-0.38	-0.44	-0.34	-0.19	-0.18	-0.08	0.03	0.11	-0.04	0.3	-0.6	-0.81	-0.43	-0.59	-0.43	-0.47	-0.02	0.08	0.31	0.38
GENE3152X	YGL093W	 || SPC105|	1	-0.61	0.2	0.35	0.25	-0.36	-0.11	-0.47	-0.1	0.29	0.69	0.15	0.42	0.45	0.35	0.5	0.67	0.49	0.72	1.35	0.7	-0.24	-0.04	0.06	-0.13	-0.19	-0.13	0.36	0.35	0.73	0.5	-0.46	-0.28	-0.29	-0.41	-0.12	-0.15	-0.04	0.18	0.15	0.48	-0.29	-0.26	-0.18	-0.08	0.11	-0.15	0.05	0.37	0.46	0.27	-0.19	-0.21	0.09	0.21	0.23	0.2	0.36	0.24	0.36	0.54	-0.12	-0.23	0.05	-0.18	-0.02	-0.19	0.13	0.31	0.65	0.7
GENE2007X	YPR141C	 || KAR3|OSR11	1	-1.21	-1.15	-1.31	-0.93	-1.14	-1.06	-1.31	-0.6	-0.81	0.1	-0.77	-0.19	-0.22	-0.28	-0.5	-0.11	-0.07	0.18	0.51	0.36	-0.74	-0.95	-0.93	-0.62	-0.5	-0.8	-0.33	-0.32	0.01	0.12	-0.96	-0.69	-0.88	-1.13	-0.77	-0.86	-0.77	-0.67	-0.48	-0.13	-1.29	-1	-1.03	-1.12	-0.99	-1.12	-0.66	-0.58	-0.5	-0.14	-1.03	-0.79	-0.81	-0.8	-0.38	-0.39	-0.3	-0.38	-0.17	-0.13	-1.36	-1.18	-1.13	-0.72	-0.33	-1.09	-0.42	-0.64	-0.03	-0.11
GENE1210X	YDL104C	 || QRI7|	1	-0.61	-0.48	-0.17	-0.13	-0.01	0.01	-0.39	-0.25	-0.11	0.05	-0.41	-0.25	0.13	-0.02	0.02	0.16	0.11	0.19	0.56	-0.03	-0.46	-0.46	-0.25	-0.22	0.02	-0.19	-0.07	-0.11	-0.06	-0.11	-0.46	-0.72	-0.42	-0.23	-0.15	-0.04	-0.1	0.07	-0.05	-0.07	-0.86	-0.84	-0.68	-0.61	-0.53	-0.5	-0.37	-0.37	-0.15	-0.15	-0.67	0.02	-0.29	-0.16	-0.07	0.07	-0.06	0.09	-0.31	-0.09	-1.07	-0.8	-0.63	-0.32	-0.2	-0.32	-0.09	-0.35	0.02	-0.32
GENE4909X	YPL172C	 || COX10|	1	-0.07	-0.09	0.16	0.24	0.25	0.44	-0.24	0.16	0.02	0.6	0.17	-0.03	0.28	0.12	0.36	0.61	0.68	0.6	0.92	0.46	-0.1	-0.38	-0.27	-0.06	0.28	0.06	0.1	-0.11	0.15	0.15	-0.29	-0.42	-0.42	-0.42	0.29	0.43	-0.02	-0.15	-0.15	0	-0.86	-0.66	-0.34	-0.38	-0.06	0.26	0.29	0.41	0.22	-0.09	-0.37	-0.17	-0.07	0.01	0.16	0.3	0.24	0.11	0.06	0.11	-0.69	-0.52	-0.43	-0.3	0.23	0.13	0.16	0.01	0.14	-0.11
GENE163X	YBL019W	 || APN2|ETH1	1	-0.87	-0.23	0.04	-0.11	-0.15	-0.04	-0.51	-0.3	-0.14	0.14	-0.4	0.02	0.42	0.23	0.08	0.13	0.27	0.39	0.55	0.4	-0.3	-0.19	-0.19	-0.17	0.05	-0.57	-0.14	-0.02	0.04	0.08	-0.64	-0.4	-0.3	-0.35	-0.13	-0.23	-0.13	-0.32	-0.25	-0.26	-0.93	-0.38	-0.4	-0.32	-0.29	-0.32	-0.06	-0.26	-0.09	-0.28	-0.35	-0.32	-0.06	-0.1	-0.01	0.18	0.07	0.19	0.2	0.15	-0.66	-0.59	-0.4	-0.22	-0.05	-0.18	-0.08	-0.16	0.07	-0.08
GENE3035X	YAL002W	 || VPS8|VPT8|FUN15	1	-0.63	-0.19	-0.12	0.24	0.36	0.33	-0.32	-0.02	0.13	0.54	-0.02	0.23	0.19	0.4	0.37	0.81	0.59	0.63	0.78		-0.18	-0.2	0.03	0.11	0.21	0.14	0.12	0.06	0.1	0.2	-0.28	0	-0.03	-0.3	0.19	0.19	0.05	-0.2	-0.24	-0.15	-0.45	-0.12	-0.02	0	0.14	0.31	0.28	0.17	0.07	-0.05	-0.16	0.05	0.18	0.11	0.48	0.41	0.38	0.4	0.2	0.37	-0.64	-0.16	-0.01	0.15	0.16	0.13	0.03	-0.09	0.28	-0.07
GENE4389X	YHR086W	 || NAM8|MUD15|MRE2	1	-0.77	-0.06	0.39	0.33	0.33	0.5	0.44	0.23	0.11	0.46	-0.38	0.44	0.19	0.09	0.59	0.55	0.51	0.36	0.89		-0.71	-0.31	-0.06	0	0.04	0	0.03	0.04	0.1	0.23	-0.48	-0.42	-0.19	-0.02	-0.03	0.13	0.02	0.02	-0.11	0.12	-0.77	-0.56	-0.01	-0.18	-0.01	0.05	0.39	-0.04	-0.02	-0.22	-0.59	-0.11	0.12	0.23	0.43	0.36	0.4	0.29	0.16	0.4	-0.79	-0.29	-0.27	0.03	0.06	-0.08	0.15	0.03	0.03	-0.09
GENE2259X	YDL206W	 || 	1	-0.51	0.4	0.23	0.36	0.44	0.67	0.19	0.28	0.28	0.41	0.1	0.62	0.37	0.43	0.91	0.83	0.91		0.99	0.62	-0.43	-0.07	0.16	0.11	0.6	0.37	0.31	0.22	0.25	-0.02	-0.41	-0.2	-0.14	0.19	0.4	0.46	0.32	0.14	0.15	0.08	-0.47	-0.13	0.15	-0.1	0.16	0.36	0.46	0.39	0.23	-0.06	-0.17	0.05	0.37	0.21	0.58	0.68	0.72	0.72	0.57	0.58	-0.78	-0.32	0.03	0.14	0.42	0.32	0.37	0.26	0.24	0
GENE4137X	YDL146W	 || LDB17|	1	-0.23	0.05	0.45	0.52	0.42	0.43	0	0.43	0.29	0.55	-0.01	0.47	0.87	0.62	0.55	0.98	0.64	0.86	0.82	0.58	0	-0.04	0.25	0.37	0.33	0.3	0.4	0.35	0.36	0.28	-0.14	-0.17	0.01	0	0.23	0.3	0.25	0.02	0.26	0.01	-0.26	-0.14	0.19	0.22	0.29	0.47	0.49	0.48	0.34	0.33	0.07	0.23	0.24	0.32	0.43	0.52	0.6	0.55	0.56	0.63	-0.61	-0.19	0.04	0.18	0.43	0.25	0.17	0.36	0.53	0.3
[truncated: 2,016,556 more chars]
